# Supplementary material for: Emergence of oncofetal plasticity is ubiquitous in early colorectal cancers
Source: Nature. 2026 Apr 15;654(8117):229–39. doi: 10.1038/s41586-026-10344-7 (PMC13233332; doi:10.1038/s41586-026-10344-7)
Supplement: Supplementary file 3 — This file contains Supplementary Tables 1–8. [file 41586_2026_10344_MOESM3_ESM.xlsx]

## Sheet: Table descriptions
Supplementary Table 1
Clinical data of patient samples used in this study.
Supplementary Table 2
Invasive front and core tumor cell signatures derived from Nanostring GeoMx spatial transcriptomics (WTA, top 100 differentially expressed genes from panCK positive segments in tumor core (CORE) vs. invasive front (INV), linear mixed effect model, ranked by log2 fold-change, FDR < 0.05).
Supplementary Table 3
Published gene signatures used in analyses.
Supplementary Table 4
Specific driver mutations of patients based on WGS.
Supplementary Table 5
scRNA-seq marker gene table of early-stage CRC tumor microenvironment. Table contains the output of the FindAllMarkers() function from the Seurat R package (log2 fold-change > 0.5, p-value < 0.01).
Supplementary Table 6
RNA-seq differential expression analysis of organoids from coculture experiment. Table contains batch-corrected pairwise comparisons between the indicated experimental groups: monoculture (None), coculture with fibroblasts on plastic (2D) and coculture with fibroblasts in Matrigel (3D).
Supplementary Table 7
RNA-seq differential expression analysis of fibroblasts from coculture experiment, cultured on plastic (2D) or in Matrigel (3D).
Supplementary Table 8
Sequences of qPCR primers.

## Sheet: Table 1 Patients
Patient ID	Tumor type	Tumor location	T	N	M	MMR	Age	Sex	Organoids	Fibroblasts	WGS	scRNA-seq	GeoMx	CosMx	Alternative patient IDs
pt5	adenocarcinoma	Colon sigmoideum	1	0	0	pMMR	64	M	nor, core, inv	-	nor, core, inv	nor, core, inv	WTA	1k probe panel	T1.5, ptD, T1_NANO_014
pt7	adenocarcinoma	Colon transversum	3	0	0	pMMR	63	F	nor, inv	-	-	-	-	-	T1.7
pt8	adenocarcinoma	Colon transversum	2	0	0	dMMR	77	F	nor, 3x core, 2x inv	-	nor, core, inv	-	-	-	T1.8
pt9	adenocarcinoma	Caecum	2	0	0	pMMR	65	M	nor, 1x ade, 2x core	-	nor, ade, core	-	-	-	T1.9
pt10	adenocarcinoma	Colon sigmoideum	3	0	0	pMMR	60	F	nor, ade, core	nor	nor, ade, core	-	-	-	T1.10
pt11	adenocarcinoma	Caecum	2	0	0	pMMR	69	M	nor, ade, core, inv	-	nor, ade, core, inv	core, inv	-	-	T1.11
pt12	adenocarcinoma	Colon sigmoideum	3	0	0	pMMR	65	M	nor, 4x core, 2x inv	inv	-	-	-	-	T1.12
pt13	adenocarcinoma	Colon ascendens	2	0	0		79	M	core, inv	-	-	core, inv	-	-	T1.13
pt14	mucinous	Colon sigmoideum	3	0	0	pMMR	77	M	nor, 2x ade, 2x core, 2x inv	-	nor, ade, core, inv	nor, core, inv	-	-	T1.14
pt15	medullary	Caecum	3	1b	0		66	F	3x core, 2x inv	nor, inv	-	-	-	-	T1.15
pt16	adenocarcinoma	Colon ascendens	2	0	0	pMMR	76	F	nor, core, 2x inv	-	nor, core, inv	nor, core, inv	-	-	T1.16
pt17	mucinous	Colon ascendens	3	1a	0	pMMR	74	F	nor, 2x ade, 2x core, 1x inv	-	nor, ade, core, inv	-	WTA	-	T1.17, ptC, T1_NANO_013
pt18	adenocarcinoma	Rectum	2	0	0		81	M	nor, 6x core	-	-	-	-	-	T1.18
pt19	adenocarcinoma	Caecum	2	0	0	dMMR	62	F	2x core, 2x inv	inv	-	-	-	-	T1.19
pt20	adenocarcinoma	Colon sigmoideum	2	0	0	pMMR	61	F	nor, core, inv	-	-	-	-	-	T1.20
pt22	adenocarcinoma	Rectum	1	0	0		76	M	nor, 2x core, 2x inv	core	-	-	-	-	T1.22
ptA		Colon ascendens	1	1	0	pMMR	66	F	-	-	-	-	WTA	-	T1_NANO_011
ptB		Colon sigmoideum	1	1	0	pMMR	64	F	-	-	-	-	WTA	-	T1_NANO_012
ptE		Rectum	1	0	0	pMMR	75	F	-	-	-	-	WTA	-	T1_NANO_015
ptF		Colon sigmoideum	1	0	1	pMMR	88	M	-	-	-	-	WTA	-	T1_NANO_016
ptG		Colon ascendens	1	0	0	pMMR	67	M	-	-	-	-	WTA	-	T1_NANO_017
ptH		Caecum	1	0	1	pMMR	78	F	-	-	-	-	WTA	-	T1_NANO_018
ptI		Colon sigmoideum	1	0	1		63	F	-	-	-	-	WTA	-	T1_NANO_019
ptJ		Caecum	1	1	0		61	F	-	-	-	-	WTA	-	T1_NANO_020
ptK	adenocarcinoma	Rectum	1	1	0	pMMR	73	M	-	-	-	-	CTA	-	T1_NANO_001
ptL	adenocarcinoma	Rectum	1	0	0	pMMR	67	F	-	-	-	-	CTA	-	T1_NANO_002
ptM	adenocarcinoma	Rectum	1	1	1	pMMR	57	M	-	-	-	-	CTA	-	T1_NANO_003
ptN	adenocarcinoma	Rectum	1	0	0	pMMR	52	M	-	-	-	-	CTA	-	T1_NANO_004
ptO	adenocarcinoma	Rectum	1	1	0		73	F	-	-	-	-	CTA	-	T1_NANO_005
ptP		Colon sigmoideum	1	0	0		63	F	-	-	-	-	CTA	-	T1_NANO_006
ptQ	adenocarcinoma	Rectum	1	1	0	pMMR	69	M	-	-	-	-	CTA	-	T1_NANO_007
ptR		Rectum	1	0	0		61	M	-	-	-	-	CTA	-	T1_NANO_008
ptS	adenocarcinoma	Colon sigmoideum	1	1	0	pMMR	73	M	-	-	-	-	CTA	-	T1_NANO_009
ptT		Colon sigmoideum	1	0	0		74	F	-	-	-	-	CTA	-	T1_NANO_010
pt_I	adenocarcinoma	Flexura hepatica	1			pMMR	61	M	-	-	-	-	-	6k probe panel	T1_NANO_021
pt_II	adenocarcinoma	Rectum	1				75	F	-	-	-	-	-	6k probe panel	T1_NANO_022
pt_III	adenocarcinoma	Rectum	1			pMMR	88	M	-	-	-	-	-	6k probe panel	T1_NANO_023
pt_IV	adenocarcinoma	Rectum	1				75	F	-	-	-	-	-	6k probe panel	T1_NANO_024
pt_V		Rectum	1				74	M	-	-	-	-	-	6k probe panel	T1_NANO_025
pt_VI	Intramucosal carcinoma (traditional serrated)	Rectum	0				76	M	-	-	-	-	-	6k probe panel	T1_NANO_026
pt_VII	adenocarcinoma	Rectum	1			pMMR	60	F	-	-	-	-	-	6k probe panel	T1_NANO_027
pt_VIII	adenocarcinoma	Rectum	1				75	M	-	-	-	-	-	6k probe panel	T1_NANO_028
pt_IX	adenocarcinoma	Rectum	1				62	F	-	-	-	-	-	6k probe panel	T1_NANO_029
pt_X	Intramucosal carcinoma	Rectum	0				73	M	-	-	-	-	-	6k probe panel	T1_NANO_030
pt_XI	Intramucosal carcinoma	Rectum	0				63	M	-	-	-	-	-	6k probe panel	T1_NANO_031

## Sheet: Table 2 Core and Inv signatures
Gene	Contrast	log2_foldchange	FDR
UBD	up_in_panCK+_INV	-1.411	0.0328843
BGN	up_in_panCK+_INV	-0.791924	0.0352488
LAMC2	up_in_panCK+_INV	-0.733804	0.0270786
ZBP1	up_in_panCK+_INV	-0.705157	0.031174
XAF1	up_in_panCK+_INV	-0.685059	0.0416252
SFRP2	up_in_panCK+_INV	-0.662918	0.0425617
VIM	up_in_panCK+_INV	-0.661836	0.0242302
LYZ	up_in_panCK+_INV	-0.64254	0.0491369
COL6A2	up_in_panCK+_INV	-0.623982	0.0373799
TNFAIP2	up_in_panCK+_INV	-0.623468	0.0293582
LAPTM5	up_in_panCK+_INV	-0.620717	0.0478786
KIFC3	up_in_panCK+_INV	-0.616825	0.00182263
OAS3	up_in_panCK+_INV	-0.572072	0.0475392
IRAK2	up_in_panCK+_INV	-0.54488	0.00827213
TRIM22	up_in_panCK+_INV	-0.537585	0.0421195
ITGB2	up_in_panCK+_INV	-0.516456	0.0452182
RHOB	up_in_panCK+_INV	-0.5063	0.0448167
GBP5	up_in_panCK+_INV	-0.503448	0.0427659
AEBP1	up_in_panCK+_INV	-0.501264	0.02974
CD69	up_in_panCK+_INV	-0.472484	0.00405076
TNFAIP6	up_in_panCK+_INV	-0.469852	0.0102614
ETS1	up_in_panCK+_INV	-0.468007	2.39186670886898e-06
APOC4	up_in_panCK+_INV	-0.46544	0.0247813
ICAM4	up_in_panCK+_INV	-0.457952	0.0289672
ADAM19	up_in_panCK+_INV	-0.455869	0.00546911
ARHGAP9	up_in_panCK+_INV	-0.453335	0.00818129
LILRB4	up_in_panCK+_INV	-0.451166	0.0432401
SPRN	up_in_panCK+_INV	-0.448103	0.0175741
PLEKHO1	up_in_panCK+_INV	-0.442805	0.036821
LSP1	up_in_panCK+_INV	-0.442587	0.0377545
KRTAP6-1	up_in_panCK+_INV	-0.441805	0.00333115
LAIR1	up_in_panCK+_INV	-0.440433	0.00132479
OR52N1	up_in_panCK+_INV	-0.437953	0.0352148
GJE1	up_in_panCK+_INV	-0.437684	0.0134635
MDGA1	up_in_panCK+_INV	-0.434982	0.0156462
FGL1	up_in_panCK+_INV	-0.431429	0.0284905
IL16	up_in_panCK+_INV	-0.425992	0.0291341
CNBD1	up_in_panCK+_INV	-0.425862	0.00266801
GRK3	up_in_panCK+_INV	-0.424324	0.0429358
PRRX1	up_in_panCK+_INV	-0.42425	0.0443701
CRYBG2	up_in_panCK+_INV	-0.423655	0.0178367
MAGEB16	up_in_panCK+_INV	-0.422681	0.0286877
HDAC9	up_in_panCK+_INV	-0.422135	0.0306204
LCE1F	up_in_panCK+_INV	-0.41671	0.0104972
SPEM3	up_in_panCK+_INV	-0.416223	0.0171144
BAMBI	up_in_panCK+_INV	-0.413015	0.00126023
SELPLG	up_in_panCK+_INV	-0.410268	0.0127449
IFIH1	up_in_panCK+_INV	-0.408451	0.0265477
GPR20	up_in_panCK+_INV	-0.408082	0.0163021
KRTAP7-1	up_in_panCK+_INV	-0.406116	0.0286078
SHBG	up_in_panCK+_INV	-0.405675	0.0262719
HORMAD2	up_in_panCK+_INV	-0.403738	0.0202658
SH2D1A	up_in_panCK+_INV	-0.403428	0.0176125
ADM2	up_in_panCK+_INV	-0.402748	0.0181179
GYPC	up_in_panCK+_INV	-0.402298	0.0257516
SULF1	up_in_panCK+_INV	-0.401764	0.00165808
HLA-DOB	up_in_panCK+_INV	-0.400836	0.0362754
OR10AC1	up_in_panCK+_INV	-0.398503	0.00330099
NCF1	up_in_panCK+_INV	-0.397845	0.0381388
GJD3	up_in_panCK+_INV	-0.393144	0.0446148
KCNAB1	up_in_panCK+_INV	-0.392964	0.00190663
UAP1L1	up_in_panCK+_INV	-0.392963	0.00369861
PLK3	up_in_panCK+_INV	-0.389359	0.0117574
ZNF486	up_in_panCK+_INV	-0.388909	0.00901726
CCL21	up_in_panCK+_INV	-0.388041	0.0245996
SLAMF1	up_in_panCK+_INV	-0.385772	0.0206244
APOL4	up_in_panCK+_INV	-0.385299	0.0394057
CD3E	up_in_panCK+_INV	-0.38342	0.0330687
MSR1	up_in_panCK+_INV	-0.383187	0.0118563
OR13J1	up_in_panCK+_INV	-0.382778	0.036752
SCHIP1	up_in_panCK+_INV	-0.382114	0.0260359
PTX3	up_in_panCK+_INV	-0.38006	0.0217954
ZPBP	up_in_panCK+_INV	-0.37968	0.0160471
CPNE6	up_in_panCK+_INV	-0.378975	0.0240018
SSX4B	up_in_panCK+_INV	-0.3787	0.0471357
EMP3	up_in_panCK+_INV	-0.378421	0.0364444
TGFB1	up_in_panCK+_INV	-0.378396	0.0307435
CACNG2	up_in_panCK+_INV	-0.37813	0.0432449
TLR7	up_in_panCK+_INV	-0.377397	0.0254527
SUPT7L	up_in_panCK+_INV	-0.376498	0.00346904
TIGIT	up_in_panCK+_INV	-0.375868	0.0406496
TSPYL5	up_in_panCK+_INV	-0.375629	0.0367156
RAB40A	up_in_panCK+_INV	-0.374213	0.0436689
IGFL4	up_in_panCK+_INV	-0.373818	0.0384285
TEKT5	up_in_panCK+_INV	-0.373367	0.0132637
PRDM14	up_in_panCK+_INV	-0.372233	0.0377545
OR10J5	up_in_panCK+_INV	-0.37216	0.0359405
INKA2	up_in_panCK+_INV	-0.371822	0.0220687
CCL3L3	up_in_panCK+_INV	-0.370341	0.00566616
FABP7	up_in_panCK+_INV	-0.37005	0.0183918
CHST6	up_in_panCK+_INV	-0.369331	0.0272846
VEGFC	up_in_panCK+_INV	-0.368844	0.041447
CFAP100	up_in_panCK+_INV	-0.367823	0.0140799
CLDN19	up_in_panCK+_INV	-0.36687	0.0324617
GRM1	up_in_panCK+_INV	-0.366793	0.0389381
TBX20	up_in_panCK+_INV	-0.366298	0.0259568
TAS2R60	up_in_panCK+_INV	-0.366252	0.020644
HSD17B6	up_in_panCK+_INV	-0.366251	0.0232456
ABCA4	up_in_panCK+_INV	-0.364531	0.015054
GPR65	up_in_panCK+_INV	-0.36447	0.0428619
PABPC1	up_in_panCK+_CORE	0.294204	0.0313176
ACSL5	up_in_panCK+_CORE	0.296315	0.0182095
UQCR11	up_in_panCK+_CORE	0.29865	0.0421905
AIMP1	up_in_panCK+_CORE	0.299109	0.0028863
STXBP6	up_in_panCK+_CORE	0.299628	0.0309952
USP9X	up_in_panCK+_CORE	0.299793	0.00989347
KLF5	up_in_panCK+_CORE	0.301005	0.00153929
ABHD14B	up_in_panCK+_CORE	0.302945	0.0333068
LETMD1	up_in_panCK+_CORE	0.302974	0.000234146
ANP32B	up_in_panCK+_CORE	0.304185	0.0165249
CRCP	up_in_panCK+_CORE	0.304427	0.0109213
HSD17B12	up_in_panCK+_CORE	0.305706	0.0238385
RPSA	up_in_panCK+_CORE	0.306345	0.027249
DCAF7	up_in_panCK+_CORE	0.307728	0.0318906
DSG2	up_in_panCK+_CORE	0.308126	0.0149702
SLC44A3	up_in_panCK+_CORE	0.30986	0.0214615
COX4I1	up_in_panCK+_CORE	0.311819	0.0358861
EIF3E	up_in_panCK+_CORE	0.31281	0.0241229
RPL17	up_in_panCK+_CORE	0.314075	0.0285537
PRKCSH	up_in_panCK+_CORE	0.315927	0.0209008
COX7C	up_in_panCK+_CORE	0.318815	0.0465308
SSR4	up_in_panCK+_CORE	0.319021	0.0214205
SERINC5	up_in_panCK+_CORE	0.320622	0.0370626
TGOLN2	up_in_panCK+_CORE	0.321273	0.0489212
FRYL	up_in_panCK+_CORE	0.324558	0.0336138
TMEM258	up_in_panCK+_CORE	0.324616	0.0357531
RPL26	up_in_panCK+_CORE	0.324955	0.040054
APEX1	up_in_panCK+_CORE	0.325142	0.0205823
MDH1	up_in_panCK+_CORE	0.326235	0.0314303
CCNI	up_in_panCK+_CORE	0.326931	0.00246055
PARM1	up_in_panCK+_CORE	0.332358	0.0294202
SAP18	up_in_panCK+_CORE	0.33518	0.0137358
RPL5	up_in_panCK+_CORE	0.336031	0.0377545
ATP8B1	up_in_panCK+_CORE	0.336414	0.0313009
SLC25A5	up_in_panCK+_CORE	0.338068	0.028585
HNRNPA1	up_in_panCK+_CORE	0.338919	0.012475
NONO	up_in_panCK+_CORE	0.342007	0.0196356
RPL34	up_in_panCK+_CORE	0.343023	0.00425729
CANX	up_in_panCK+_CORE	0.343827	0.01055
C9orf152	up_in_panCK+_CORE	0.345527	0.000234061
RPS6	up_in_panCK+_CORE	0.346714	0.00964004
PCBP2	up_in_panCK+_CORE	0.347561	0.021226
RPL15	up_in_panCK+_CORE	0.348133	0.0496196
RPS3	up_in_panCK+_CORE	0.350933	0.0412208
RPLP1	up_in_panCK+_CORE	0.352282	0.0197178
CTNNA1	up_in_panCK+_CORE	0.352858	0.0352985
EPCAM	up_in_panCK+_CORE	0.352952	0.00801794
RBM47	up_in_panCK+_CORE	0.353472	0.024372
CMBL	up_in_panCK+_CORE	0.354596	0.0112735
CCT4	up_in_panCK+_CORE	0.355525	0.0499961
RPS27L	up_in_panCK+_CORE	0.356125	0.00332254
ATP5PD	up_in_panCK+_CORE	0.356584	0.0491982
IPO5	up_in_panCK+_CORE	0.35719	0.011809
MCCC2	up_in_panCK+_CORE	0.357558	0.0217221
RPS23	up_in_panCK+_CORE	0.358077	0.041654
RPS4X	up_in_panCK+_CORE	0.359797	0.0389475
NFIA	up_in_panCK+_CORE	0.359907	0.0457258
RPL18A	up_in_panCK+_CORE	0.360816	0.0256972
RPL36A	up_in_panCK+_CORE	0.364027	0.00546911
RPL9	up_in_panCK+_CORE	0.364915	0.00967638
ETHE1	up_in_panCK+_CORE	0.365553	0.0343259
RPL13	up_in_panCK+_CORE	0.365744	0.0428678
RPL27A	up_in_panCK+_CORE	0.367095	0.0363587
AAMDC	up_in_panCK+_CORE	0.367136	0.0193482
ARPC3	up_in_panCK+_CORE	0.370547	0.0398192
BTF3	up_in_panCK+_CORE	0.378891	0.0036987
TXN	up_in_panCK+_CORE	0.380666	0.0393244
UQCRC2	up_in_panCK+_CORE	0.381299	0.00870602
KIF5B	up_in_panCK+_CORE	0.386606	0.00162669
RPL29	up_in_panCK+_CORE	0.387037	0.0439492
RPL38	up_in_panCK+_CORE	0.390399	0.0166241
RPS24	up_in_panCK+_CORE	0.397729	0.0349458
ATP5F1C	up_in_panCK+_CORE	0.399932	0.0167268
RPL6	up_in_panCK+_CORE	0.402891	0.0293472
RPS14	up_in_panCK+_CORE	0.403633	0.0120627
COX5A	up_in_panCK+_CORE	0.404056	0.0230255
RPS8	up_in_panCK+_CORE	0.404806	0.0259416
RPL39	up_in_panCK+_CORE	0.404834	0.0322701
RPS15A	up_in_panCK+_CORE	0.414857	0.0369946
PLCB4	up_in_panCK+_CORE	0.418176	0.0279509
EEF1G	up_in_panCK+_CORE	0.41819	0.0451713
RPL4	up_in_panCK+_CORE	0.418287	0.0170248
EIF3H	up_in_panCK+_CORE	0.421223	0.0458614
CD24	up_in_panCK+_CORE	0.429344	0.0305528
RACK1	up_in_panCK+_CORE	0.433933	0.00711913
RPL10A	up_in_panCK+_CORE	0.440514	0.0333068
SLC12A2	up_in_panCK+_CORE	0.44061	0.0202135
RPS10	up_in_panCK+_CORE	0.442028	0.0290225
SLC26A2	up_in_panCK+_CORE	0.445662	0.0311278
RPS5	up_in_panCK+_CORE	0.446947	0.0343646
RPS3A	up_in_panCK+_CORE	0.457073	0.0243735
RPL35	up_in_panCK+_CORE	0.467114	0.0201245
MUC12	up_in_panCK+_CORE	0.467566	0.00862465
NACA	up_in_panCK+_CORE	0.469558	0.0155612
TSPAN6	up_in_panCK+_CORE	0.472002	0.0017722
RPL13A	up_in_panCK+_CORE	0.520855	0.0207973
CEACAM5	up_in_panCK+_CORE	0.528752	0.0367149
PRDX5	up_in_panCK+_CORE	0.529705	0.0436629
TSPAN8	up_in_panCK+_CORE	0.543294	0.0040901
NOX1	up_in_panCK+_CORE	0.648281	0.0183372

## Sheet: Table 3 Gene signatures
source	URL	gene set
msigdb	https://www.gsea-msigdb.org/gsea/msigdb	KEGG; REACTOME; WIKIPATHWAYS; BIOCARTA; HALLMARK
Basak et al. 2014	https://doi.org/10.15252/embj.201488017	mKi67 signature
Calon et al. 2012	https://doi.org/10.1016/j.ccr.2012.08.013	F-TBRS
Canellas-Socias et al. 2022	https://doi.org/10.1038/s41586-022-05402-9	coreHRC; epiHR; TME-HR
Ogden et al. 2025	https://doi.org/10.1016/j.xgen.2025.100881	B; C1QC Mac; C3 iCAF; CD14 FCGR3A Mono; CD4 Tfh; CD4 Th; CD4 Th HSP; CD4 Th17; CD4 Tn; CD8 Tem; CD8 Tem HSP; CD8 Tex; cDC1; cDC2; Colonocyte; CXCL14 BMP CAF; Endo cycling; Enteric glial; Enteroendocrine; FCN1 Mono; gd T; Goblet; GREM1 HSP CAF; HLA high; HSP Mono; Hypoxia; IL1B Mac; ILC3; Intermediate; iREC; Lymphatic endo; Mast; migDC; MMP CAF; Myeloid cycling; Myofibroblast; Neutrophil; NK1; NK2…
Kinchen et al. 2018	https://doi.org/10.1016/j.cell.2018.08.067	Endothelial; Glial; Myofibroblasts; Pericytes; Plasma Cells; Stromal 1; Stromal 2; Stromal 3; Stromal 4
Lee et al. 2020	https://doi.org/10.1038/s41588-020-0636-z	Enteric glial cells normal; Lymphatic endothelial cells mixed; Myofibroblasts tumor 1; Myofibroblasts tumor 2; Myofibroblasts tumor 3; Myofibroblasts tumor 4; Myofibroblasts tumor 5; Pericytes tumor; Proliferative endothelial cells tumor; Smooth muscle cells mixed; Stalk-like endothelial cells normal; Stalk-like endothelial cells tumor; Stromal 1 mixed; Stromal 1 normal 1; Stromal 1 normal 2; Str…
Merlos-Suarez et al. 2011	https://doi.org/10.1016/j.stem.2011.02.020	Hu-EphB2-ISC; Hu-Late TA; Hu-Lgr5-ISC; Hu-Proliferation
Morral et al. 2020	https://doi.org/10.1016/j.stem.2020.04.012	Lgr5 signature; Wnt ON signature
Muñoz et al. 2012	https://doi.org/10.1038/emboj.2012.166	Lgr5 signature
Mosa et al. 2020	https://doi.org/10.1158/0008-5472.CAN-20-0263	Mouse iCAF signature (Human orthologs); Mouse myCAF signature (Human orthologs)
Raghavan et al. 2021	https://doi.org/10.1016/j.cell.2021.11.017	Basal-like pancreatic signature
Flanagan et al. 2022	https://doi.org/10.1038/s41467-022-35134-3	Stromal_Signature; CAF_Signature
Wang et al. 2018	https://doi.org/10.1016/j.celrep.2018.10.001	YAP signature
Gregorieff et al. 2015	https://doi.org/10.1038/nature15382	Yap up 100
Zhang et al. 2022	https://doi.org/10.1016/j.ebiom.2022.104207	T-cell exhaustion signature
Vasquez et al. 2022	https://doi.org/10.1016/j.stem.2022.07.008	Regenerative stem cell signature
Álvarez-Varela et al. 2022	https://doi.org/10.1038/s43018-022-00402-0	Mex3a high; Mex3a low
Mustata et al. 2013	https://doi.org/10.1016/j.celrep.2013.09.005	Fetal spheroid up (Human orthologs)
Cortina et al. 2017	https://doi.org/10.15252/emmm.201707550	Ki67 hi vs lo
Moorman et al. 2025	https://doi.org/10.1038/s41586-024-08150-0	EMT; Injury-repair; Absorptive intestine; Osteoblast; Squamous; Neuroendocrine; Endoderm development; Tumour ISC-like; Secretory Intestine; Intestine
Heiser et al. 2023	https://doi.org/10.1016/j.cell.2023.11.006	IEX; CRC1; CRC2; CRC3; CRC4

## Sheet: Table 4 WGS Drivers
Sample_ID	chromosome	chromosomeBand	gene	transcript	isCanonical	driver	category	likelihoodMethod	driverLikelihood	missense	nonsense	splice	inframe	frameshift	nucleotideImpact	proteinImpact	biallelic	minCopyNumber	maxCopyNumber	notes
pt10_Ade	chr5	q22.2	APC	ENST00000257430	TRUE	MUTATION	TSG	HOTSPOT	1	0	1	0	0	0	c.4135G>T	p.Glu1379*	TRUE	1.0253	1.0253
pt10_Ade	chr7	q36.1	KMT2C	ENST00000262189	TRUE	MUTATION	TSG	DNDS	0.476	1	0	0	0	0	c.10477A>G	p.Ile3493Val	FALSE	1.9603	1.9603
pt10_Ade	chr14	q11.2	OR4N2	ENST00000557677	TRUE	MUTATION	TSG	DNDS	0.4454	1	0	0	0	0	c.113T>C	p.Ile38Thr	FALSE	1.9556	1.9556
pt10_Ade	chr17	p13.1	TP53	ENST00000269305	TRUE	MUTATION	TSG	HOTSPOT	1	1	0	0	0	0	c.524G>A	p.Arg175His	TRUE	1.0264	1.0264
pt10_Core	chr5	q22.2	APC	ENST00000257430	TRUE	MUTATION	TSG	HOTSPOT	1	0	1	0	0	0	c.4135G>T	p.Glu1379*	TRUE	1.0577	1.0577
pt10_Core	chr7	q36.1	KMT2C	ENST00000262189	TRUE	MUTATION	TSG	DNDS	0.5575	1	0	0	0	0	c.10477A>G	p.Ile3493Val	FALSE	2.0909	2.0909
pt10_Core	chr17	p13.1	TP53	ENST00000269305	TRUE	MUTATION	TSG	HOTSPOT	1	1	0	0	0	0	c.524G>A	p.Arg175His	TRUE	1.0706	1.0706
pt11_Ade	chr1	p13.2	NRAS	ENST00000369535	TRUE	MUTATION	ONCO	HOTSPOT	1	1	0	0	0	0	c.181C>A	p.Gln61Lys	FALSE	2.0159	2.0159
pt11_Ade	chr5	q22.2	APC	ENST00000257430	TRUE	MUTATION	TSG	HOTSPOT	1	0	1	0	0	0	c.4057G>T	p.Glu1353*	TRUE	1.9677	1.9677
pt11_Ade	chr5	q35.3	FLT4	ENST00000261937	TRUE	MUTATION	ONCO	DNDS	0.0517	1	0	0	0	0	c.2207A>G	p.Gln736Arg	TRUE	1.9677	1.9677
pt11_Ade	chr8	q24.11	RAD21	ENST00000297338	TRUE	MUTATION	ONCO	DNDS	0.8517	1	0	0	0	0	c.1064C>T	p.Pro355Leu	FALSE	1.9586	1.9586
pt11_Ade	chr11	q23.3	BCL9L	ENST00000683865	TRUE	MUTATION	TSG	DNDS	0.7404	0	1	0	0	0	c.2002C>T	p.Arg668*	FALSE	1.97	1.97
pt11_Ade	chr17	p13.1	TP53	ENST00000269305	TRUE	MUTATION	TSG	HOTSPOT	1	1	0	0	0	0	c.535C>T	p.His179Tyr	TRUE	1.0081	1.0081
pt11_Ade	chr19	p13.2	SMARCA4	ENST00000344626	TRUE	MUTATION	TSG	DNDS	0.7805	0	1	0	0	0	c.4471C>T	p.Arg1491*	FALSE	1.9523	1.9523
pt11_Core	chr1	p13.2	NRAS	ENST00000369535	TRUE	MUTATION	ONCO	HOTSPOT	1	1	0	0	0	0	c.181C>A	p.Gln61Lys	FALSE	1.9981	1.9981
pt11_Core	chr5	q22.2	APC	ENST00000257430	TRUE	MUTATION	TSG	HOTSPOT	1	0	1	0	0	0	c.4057G>T	p.Glu1353*	TRUE	1.9736	1.9736
pt11_Core	chr5	q35.3	FLT4	ENST00000261937	TRUE	MUTATION	ONCO	DNDS	0.0525	1	0	0	0	0	c.2207A>G	p.Gln736Arg	TRUE	1.9736	1.9736
pt11_Core	chr8	q24.11	RAD21	ENST00000297338	TRUE	MUTATION	ONCO	DNDS	0.8538	1	0	0	0	0	c.1064C>T	p.Pro355Leu	FALSE	1.9518	1.9518
pt11_Core	chr11	q23.3	BCL9L	ENST00000683865	TRUE	MUTATION	TSG	DNDS	0.7436	0	1	0	0	0	c.2002C>T	p.Arg668*	FALSE	1.9719	1.9719
pt11_Core	chr17	p13.1	TP53	ENST00000269305	TRUE	MUTATION	TSG	HOTSPOT	1	1	0	0	0	0	c.535C>T	p.His179Tyr	TRUE	0.988	0.988
pt11_Core	chr19	p13.2	SMARCA4	ENST00000344626	TRUE	MUTATION	TSG	DNDS	0.7833	0	1	0	0	0	c.4471C>T	p.Arg1491*	FALSE	1.9303	1.9303
pt11_Inv	chr1	p13.2	NRAS	ENST00000369535	TRUE	MUTATION	ONCO	HOTSPOT	1	1	0	0	0	0	c.181C>A	p.Gln61Lys	FALSE	2.0008	2.0008
pt11_Inv	chr5	q22.2	APC	ENST00000257430	TRUE	MUTATION	TSG	HOTSPOT	1	0	1	0	0	0	c.4057G>T	p.Glu1353*	TRUE	1.9779	1.9779
pt11_Inv	chr5	q35.3	FLT4	ENST00000261937	TRUE	MUTATION	ONCO	DNDS	0.0454	1	0	0	0	0	c.2207A>G	p.Gln736Arg	TRUE	1.9779	1.9779
pt11_Inv	chr8	q24.11	RAD21	ENST00000297338	TRUE	MUTATION	ONCO	DNDS	0.8335	1	0	0	0	0	c.1064C>T	p.Pro355Leu	FALSE	1.9428	1.9428
pt11_Inv	chr11	q23.3	BCL9L	ENST00000683865	TRUE	MUTATION	TSG	DNDS	0.713	0	1	0	0	0	c.2002C>T	p.Arg668*	FALSE	1.9744	1.9744
pt11_Inv	chr17	p13.1	TP53	ENST00000269305	TRUE	MUTATION	TSG	HOTSPOT	1	1	0	0	0	0	c.535C>T	p.His179Tyr	TRUE	0.9817	0.9817
pt11_Inv	chr19	p13.2	SMARCA4	ENST00000344626	TRUE	MUTATION	TSG	DNDS	0.756	0	1	0	0	0	c.4471C>T	p.Arg1491*	FALSE	1.9292	1.9292
pt14_Ade	chr5	p13.2	NIPBL	ENST00000282516	TRUE	MUTATION	TSG	DNDS	0.3063	1	0	0	0	0	c.7516C>T	p.Arg2506Cys	FALSE	1.9947	1.9947
pt14_Ade	chr5	q22.2	APC	ENST00000257430	TRUE	MUTATION	TSG	HOTSPOT	1	0	2	0	0	0	c.1690C>T	p.Arg564*	FALSE	1.9595	1.9595
pt14_Ade	chr5	q22.2	APC	ENST00000257430	TRUE	MUTATION	TSG	HOTSPOT	1	0	2	0	0	0	c.4132C>T	p.Gln1378*	FALSE	1.9595	1.9595
pt14_Ade	chr12	p12.1	KRAS	ENST00000311936	TRUE	MUTATION	ONCO	HOTSPOT	1	1	0	0	0	0	c.35G>A	p.Gly12Asp	FALSE	2.0148	2.0148
pt14_Ade	chr17	p13.1	TP53	ENST00000269305	TRUE	MUTATION	TSG	HOTSPOT	1	1	0	0	0	0	c.524G>A	p.Arg175His	TRUE	1.9935	1.9935
pt14_Ade	chr17	q24.1	AXIN2	ENST00000307078	TRUE	MUTATION	TSG	DNDS	0	1	0	0	0	0	c.68G>T	p.Arg23Leu	FALSE	2.026	2.026
pt14_Ade	chrX	p22.33	CRLF2	ENST00000400841	TRUE	MUTATION	ONCO	DNDS	0.2236	1	0	0	0	0	c.668C>T	p.Thr223Met	FALSE	1.9917	1.9917
pt14_Core	chr5	p13.2	NIPBL	ENST00000282516	TRUE	MUTATION	TSG	DNDS	0.355	1	0	0	0	0	c.7516C>T	p.Arg2506Cys	FALSE	1.882	1.882
pt14_Core	chr5	q22.2	APC	ENST00000257430	TRUE	MUTATION	TSG	HOTSPOT	1	0	2	0	0	0	c.1690C>T	p.Arg564*	FALSE	1.8795	1.8795
pt14_Core	chr5	q22.2	APC	ENST00000257430	TRUE	MUTATION	TSG	HOTSPOT	1	0	2	0	0	0	c.4132C>T	p.Gln1378*	FALSE	1.8795	1.8795
pt14_Core	chr10	q22.3	ZMIZ1	ENST00000334512	TRUE	AMP	ONCO	AMP	1	0	0	0	0	0	NA	NA	FALSE	10.1143	10.1143
pt14_Core	chr12	p12.1	KRAS	ENST00000311936	TRUE	MUTATION	ONCO	HOTSPOT	1	1	0	0	0	0	c.35G>A	p.Gly12Asp	FALSE	2.0129	2.0129
pt14_Core	chr16	q24.3	FANCA	ENST00000389301	TRUE	MUTATION	TSG	DNDS	0.251	1	0	0	0	0	c.1682C>T	p.Thr561Met	FALSE	2.0018	2.0018
pt14_Core	chr17	p13.1	TP53	ENST00000269305	TRUE	MUTATION	TSG	HOTSPOT	1	1	0	0	0	0	c.524G>A	p.Arg175His	TRUE	1.8559	1.8559
pt14_Core	chr17	q24.1	AXIN2	ENST00000307078	TRUE	MUTATION	TSG	DNDS	0	1	0	0	0	0	c.68G>T	p.Arg23Leu	FALSE	1.8892	1.8892
pt14_Core	chr18	q21.2	SMAD4	ENST00000342988	TRUE	DEL	TSG	DEL	1	0	0	0	0	0	NA	NA	TRUE	0.4628	1.0331
pt14_Core	chrX	p22.33	CRLF2	ENST00000400841	TRUE	MUTATION	ONCO	DNDS	0.2645	1	0	0	0	0	c.668C>T	p.Thr223Met	FALSE	0.8815	0.8815
pt14_Inv	chr5	p13.2	NIPBL	ENST00000282516	TRUE	MUTATION	TSG	DNDS	0.3708	1	0	0	0	0	c.7516C>T	p.Arg2506Cys	FALSE	1.9825	1.9825
pt14_Inv	chr5	q22.2	APC	ENST00000257430	TRUE	MUTATION	TSG	HOTSPOT	1	0	2	0	0	0	c.1690C>T	p.Arg564*	FALSE	2.0005	2.0005
pt14_Inv	chr5	q22.2	APC	ENST00000257430	TRUE	MUTATION	TSG	HOTSPOT	1	0	2	0	0	0	c.4132C>T	p.Gln1378*	FALSE	2.0005	2.0005
pt14_Inv	chr10	q22.3	ZMIZ1	ENST00000334512	TRUE	AMP	ONCO	AMP	1	0	0	0	0	0	NA	NA	FALSE	14.1038	14.1038
pt14_Inv	chr12	p12.1	KRAS	ENST00000311936	TRUE	MUTATION	ONCO	HOTSPOT	1	1	0	0	0	0	c.35G>A	p.Gly12Asp	FALSE	2.0054	2.0054
pt14_Inv	chr16	q24.3	FANCA	ENST00000389301	TRUE	MUTATION	TSG	DNDS	0.2641	1	0	0	0	0	c.1682C>T	p.Thr561Met	FALSE	1.9976	1.9976
pt14_Inv	chr17	p13.1	TP53	ENST00000269305	TRUE	MUTATION	TSG	HOTSPOT	1	1	0	0	0	0	c.524G>A	p.Arg175His	TRUE	1.9757	1.9757
pt14_Inv	chr17	q24.1	AXIN2	ENST00000307078	TRUE	MUTATION	TSG	DNDS	0	1	0	0	0	0	c.68G>T	p.Arg23Leu	FALSE	1.946	1.946
pt14_Inv	chr18	q21.2	SMAD4	ENST00000342988	TRUE	DEL	TSG	DEL	1	0	0	0	0	0	NA	NA	TRUE	0.0689	0.9905
pt14_Inv	chrX	p22.33	CRLF2	ENST00000400841	TRUE	MUTATION	ONCO	DNDS	0.2781	1	0	0	0	0	c.668C>T	p.Thr223Met	FALSE	1.0469	1.0469
pt16_Core	chr3	q28	TP63	ENST00000264731	TRUE	MUTATION	TSG	DNDS	0	1	0	0	0	0	c.671T>C	p.Val224Ala	FALSE	2.0068	2.0068
pt16_Core	chr5	q22.2	APC	ENST00000257430	TRUE	MUTATION	TSG	HOTSPOT	1	1	1	0	0	1	c.1495C>T	p.Arg499*	FALSE	1.9821	1.9821
pt16_Core	chr5	q22.2	APC	ENST00000257430	TRUE	MUTATION	TSG	HOTSPOT	1	1	1	0	0	1	c.3064G>C	p.Asp1022His	FALSE	1.9821	1.9821
pt16_Core	chr5	q22.2	APC	ENST00000257430	TRUE	MUTATION	TSG	HOTSPOT	1	1	1	0	0	1	c.4385_4386delAG	p.Ser1465fs	FALSE	1.9821	1.9821
pt16_Core	chr6	q26	PRKN	ENST00000366898	TRUE	DEL	TSG	DEL	1	0	0	0	0	0	NA	NA	TRUE	0.4878	1.9996
pt16_Core	chr10	q23.31	PTEN	ENST00000371953	TRUE	MUTATION	TSG	HOTSPOT	1	1	0	0	0	0	c.377C>T	p.Ala126Val	TRUE	1.4989	1.4989
pt16_Core	chr10	q25.2	TCF7L2	ENST00000627217	TRUE	MUTATION	TSG	BIALLELIC	1	0	0	0	0	1	c.1395dupA	p.Lys466fs	TRUE	1.4989	1.4989
pt16_Core	chr12	p12.1	KRAS	ENST00000311936	TRUE	MUTATION	ONCO	HOTSPOT	1	1	0	0	0	0	c.34G>T	p.Gly12Cys	FALSE	1.9912	1.9912
pt16_Core	chr17	p13.1	TP53	ENST00000269305	TRUE	MUTATION	TSG	HOTSPOT	1	1	0	0	0	0	c.524G>A	p.Arg175His	TRUE	1.0117	1.0117
pt16_Inv	chr3	q28	TP63	ENST00000264731	TRUE	MUTATION	TSG	DNDS	0	1	0	0	0	0	c.671T>C	p.Val224Ala	FALSE	1.9718	1.9718
pt16_Inv	chr5	q22.2	APC	ENST00000257430	TRUE	MUTATION	TSG	HOTSPOT	1	1	1	0	0	1	c.1495C>T	p.Arg499*	FALSE	2.0018	2.0018
pt16_Inv	chr5	q22.2	APC	ENST00000257430	TRUE	MUTATION	TSG	HOTSPOT	1	1	1	0	0	1	c.3064G>C	p.Asp1022His	FALSE	2.0018	2.0018
pt16_Inv	chr5	q22.2	APC	ENST00000257430	TRUE	MUTATION	TSG	HOTSPOT	1	1	1	0	0	1	c.4385_4386delAG	p.Ser1465fs	FALSE	2.0018	2.0018
pt16_Inv	chr6	q26	PRKN	ENST00000366898	TRUE	DEL	TSG	DEL	1	0	0	0	0	0	NA	NA	TRUE	0.4408	1.9441
pt16_Inv	chr10	q23.31	PTEN	ENST00000371953	TRUE	MUTATION	TSG	HOTSPOT	1	1	0	0	0	0	c.377C>T	p.Ala126Val	TRUE	1.3394	1.3394
pt16_Inv	chr10	q25.2	TCF7L2	ENST00000627217	TRUE	MUTATION	TSG	BIALLELIC	1	0	0	0	0	1	c.1395dupA	p.Lys466fs	TRUE	1.3394	1.3394
pt16_Inv	chr12	p12.1	KRAS	ENST00000311936	TRUE	MUTATION	ONCO	HOTSPOT	1	1	0	0	0	0	c.34G>T	p.Gly12Cys	FALSE	2.0105	2.0105
pt16_Inv	chr17	p13.1	TP53	ENST00000269305	TRUE	MUTATION	TSG	HOTSPOT	1	1	0	0	0	0	c.524G>A	p.Arg175His	TRUE	1.0254	1.0254
pt17_Ade	chr5	p13.2	NIPBL	ENST00000282516	TRUE	MUTATION	TSG	DNDS	0.5353	1	0	0	0	0	c.37C>T	p.Leu13Phe	FALSE	4.8758	4.8758
pt17_Ade	chr5	q22.2	APC	ENST00000257430	TRUE	MUTATION	TSG	HOTSPOT	1	0	0	0	0	1	c.3921_3925delAAAAG	p.Glu1309fs	TRUE	4.8799	4.8799
pt17_Ade	chr12	p12.1	KRAS	ENST00000311936	TRUE	MUTATION	ONCO	HOTSPOT	1	1	0	0	0	0	c.38G>A	p.Gly13Asp	FALSE	3.0375	3.0375
pt17_Ade	chr17	p12	MAP2K4	ENST00000353533	TRUE	DEL	TSG	DEL	1	0	0	0	0	0	NA	NA	TRUE	0	1.9907
pt17_Ade	chr17	p13.1	TP53	ENST00000269305	TRUE	MUTATION	TSG	BIALLELIC	1	1	0	0	0	1	c.867_876delCCGCAAGAAA	p.Arg290fs	TRUE	2.8752	2.8752
pt17_Ade	chr17	p13.1	TP53	ENST00000269305	TRUE	MUTATION	TSG	BIALLELIC	1	1	0	0	0	1	c.860A>C	p.Glu287Ala	TRUE	2.8752	2.8752
pt17_Core	chr5	p13.2	NIPBL	ENST00000282516	TRUE	MUTATION	TSG	DNDS	0.5261	1	0	0	0	0	c.37C>T	p.Leu13Phe	FALSE	5.056	5.056
pt17_Core	chr5	q22.2	APC	ENST00000257430	TRUE	MUTATION	TSG	HOTSPOT	1	0	0	0	0	1	c.3921_3925delAAAAG	p.Glu1309fs	TRUE	4.2091	4.2091
pt17_Core	chr6	p22.2	H3C2	ENST00000621411	TRUE	MUTATION	ONCO	DNDS	0.7639	1	0	0	0	0	c.35C>T	p.Thr12Ile	FALSE	4.8667	4.8667
pt17_Core	chr6	q25.3	ARID1B	ENST00000636930	TRUE	MUTATION	TSG	DNDS	0.7875	0	1	0	0	0	c.4246G>T	p.Glu1416*	FALSE	3.8347	3.8347
pt17_Core	chr12	p12.1	KRAS	ENST00000311936	TRUE	MUTATION	ONCO	HOTSPOT	1	1	0	0	0	0	c.38G>A	p.Gly13Asp	FALSE	3.1063	3.1063
pt17_Core	chr17	p12	MAP2K4	ENST00000353533	TRUE	DEL	TSG	DEL	1	0	0	0	0	0	NA	NA	TRUE	0.0895	2.9417
pt17_Core	chr17	p13.1	TP53	ENST00000269305	TRUE	MUTATION	TSG	BIALLELIC	1	1	0	0	0	1	c.867_876delCCGCAAGAAA	p.Arg290fs	TRUE	2.9374	2.9374
pt17_Core	chr17	p13.1	TP53	ENST00000269305	TRUE	MUTATION	TSG	BIALLELIC	1	1	0	0	0	1	c.860A>C	p.Glu287Ala	TRUE	2.9374	2.9374
pt17_Core	chr17	q11.2	NF1	ENST00000358273	TRUE	MUTATION	TSG	DNDS	0.9708	0	0	0	0	1	c.4071delC	p.Pro1359fs	FALSE	4.898	4.898
pt17_Inv	chr5	p13.2	NIPBL	ENST00000282516	TRUE	MUTATION	TSG	DNDS	0.5232	1	0	0	0	0	c.37C>T	p.Leu13Phe	FALSE	4.0028	4.0028
pt17_Inv	chr5	q22.2	APC	ENST00000257430	TRUE	MUTATION	TSG	HOTSPOT	1	0	0	0	0	1	c.3921_3925delAAAAG	p.Glu1309fs	TRUE	4.0642	4.0642
pt17_Inv	chr6	q25.3	ARID1B	ENST00000636930	TRUE	MUTATION	TSG	DNDS	0.7854	0	1	0	0	0	c.4246G>T	p.Glu1416*	FALSE	2.9807	2.9807
pt17_Inv	chr12	p12.1	KRAS	ENST00000311936	TRUE	MUTATION	ONCO	HOTSPOT	1	1	0	0	0	0	c.38G>A	p.Gly13Asp	FALSE	3.5064	3.5064
pt17_Inv	chr17	p12	MAP2K4	ENST00000353533	TRUE	DEL	TSG	DEL	1	0	0	0	0	0	NA	NA	TRUE	0.0701	1.7932
pt17_Inv	chr17	p13.1	TP53	ENST00000269305	TRUE	MUTATION	TSG	BIALLELIC	1	1	0	0	0	1	c.867_876delCCGCAAGAAA	p.Arg290fs	TRUE	2.9492	2.9492
pt17_Inv	chr17	p13.1	TP53	ENST00000269305	TRUE	MUTATION	TSG	BIALLELIC	1	1	0	0	0	1	c.860A>C	p.Glu287Ala	TRUE	2.9492	2.9492
pt5_Core	chr3	q26.32	PIK3CA	ENST00000263967	TRUE	MUTATION	ONCO	HOTSPOT	1	1	0	0	0	0	c.1624G>A	p.Glu542Lys	FALSE	2.0007	2.0007
pt5_Core	chr4	q12	KDR	ENST00000263923	TRUE	MUTATION	ONCO	DNDS	0.6678	1	0	0	0	0	c.1526G>A	p.Gly509Glu	FALSE	1.9572	1.9572
pt5_Core	chr4	q21.3	PTPN13	ENST00000411767	TRUE	MUTATION	TSG	DNDS	0.3271	1	0	0	0	0	c.2945G>A	p.Arg982Gln	FALSE	1.9755	1.9755
pt5_Core	chr5	q22.2	APC	ENST00000257430	TRUE	MUTATION	TSG	HOTSPOT	1	0	1	0	0	0	c.4099C>T	p.Gln1367*	TRUE	1.9364	1.9364
pt5_Core	chr8	q22.3	UBR5	ENST00000520539	TRUE	MUTATION	TSG	DNDS	0.6016	0	1	0	0	0	c.499C>T	p.Arg167*	FALSE	3.0446	3.0446
pt5_Core	chr17	p13.1	TP53	ENST00000269305	TRUE	MUTATION	TSG	HOTSPOT	1	1	0	0	0	0	c.488A>G	p.Tyr163Cys	TRUE	1.036	1.036
pt5_Core	chr17	q21.33	SPOP	ENST00000504102	TRUE	MUTATION	ONCO	INFRAME	1	0	0	0	1	0	c.784_786delAAG	p.Lys262del	FALSE	2.0413	2.0413
pt5_Inv	chr3	q26.32	PIK3CA	ENST00000263967	TRUE	MUTATION	ONCO	HOTSPOT	1	1	0	0	0	0	c.1624G>A	p.Glu542Lys	FALSE	1.9948	1.9948
pt5_Inv	chr4	q12	KDR	ENST00000263923	TRUE	MUTATION	ONCO	DNDS	0.6669	1	0	0	0	0	c.1526G>A	p.Gly509Glu	FALSE	1.929	1.929
pt5_Inv	chr4	q21.3	PTPN13	ENST00000411767	TRUE	MUTATION	TSG	DNDS	0.3262	1	0	0	0	0	c.2945G>A	p.Arg982Gln	FALSE	1.9431	1.9431
pt5_Inv	chr5	q22.2	APC	ENST00000257430	TRUE	MUTATION	TSG	HOTSPOT	1	0	1	0	0	0	c.4099C>T	p.Gln1367*	TRUE	1.936	1.936
pt5_Inv	chr8	q22.3	UBR5	ENST00000520539	TRUE	MUTATION	TSG	DNDS	0.6006	0	1	0	0	0	c.499C>T	p.Arg167*	FALSE	2.9699	2.9699
pt5_Inv	chr17	p13.1	TP53	ENST00000269305	TRUE	MUTATION	TSG	HOTSPOT	1	1	0	0	0	0	c.488A>G	p.Tyr163Cys	TRUE	1.0727	1.0727
pt5_Inv	chr17	q21.33	SPOP	ENST00000504102	TRUE	MUTATION	ONCO	INFRAME	1	0	0	0	1	0	c.784_786delAAG	p.Lys262del	FALSE	2.0407	2.0407
pt8_Core	chr1	p12	NOTCH2	ENST00000256646	TRUE	MUTATION	TSG	DNDS	0	1	0	0	0	0	c.2114G>A	p.Arg705His	FALSE	2.0023	2.0023
pt8_Core	chr1	p13.1	ATP1A1	ENST00000295598	TRUE	MUTATION	TSG	DNDS	0	2	0	0	0	0	c.1273G>A	p.Ala425Thr	FALSE	2.0023	2.0023
pt8_Core	chr1	p13.1	ATP1A1	ENST00000295598	TRUE	MUTATION	TSG	DNDS	0	2	0	0	0	0	c.2822G>T	p.Arg941Met	FALSE	2.0023	2.0023
pt8_Core	chr1	p13.1	CD58	ENST00000369489	TRUE	MUTATION	TSG	DNDS	0.4102	0	0	0	0	1	c.553delA	p.Ile185fs	FALSE	2.0023	2.0023
pt8_Core	chr1	p31.1	FUBP1	ENST00000370768	TRUE	MUTATION	ONCO	DNDS	0.0567	1	0	0	0	0	c.958G>A	p.Glu320Lys	FALSE	1.9541	1.9541
pt8_Core	chr1	p36.11	ARID1A	ENST00000324856	TRUE	MUTATION	TSG	DNDS	0.7113	1	0	0	0	2	c.822delG	p.Gly276fs	FALSE	2.0175	2.0175
pt8_Core	chr1	p36.11	ARID1A	ENST00000324856	TRUE	MUTATION	TSG	DNDS	0.7113	1	0	0	0	2	c.1010delG	p.Ala339fs	FALSE	2.0175	2.0175
pt8_Core	chr1	p36.11	ARID1A	ENST00000324856	TRUE	MUTATION	TSG	DNDS	0.7113	1	0	0	0	2	c.1133C>G	p.Pro378Arg	FALSE	2.0175	2.0175
pt8_Core	chr1	p36.13	SPEN	ENST00000375759	TRUE	MUTATION	TSG	DNDS	0.0263	0	0	0	0	1	c.6308delG	p.Ala2105fs	FALSE	2.0175	2.0175
pt8_Core	chr1	p36.22	CASZ1	ENST00000377022	TRUE	MUTATION	TSG	DNDS	0	1	0	0	0	0	c.106G>A	p.Ala36Thr	FALSE	2.0175	2.0175
pt8_Core	chr1	q21.3	ZBTB7B	ENST00000535420	TRUE	MUTATION	TSG	DNDS	0.0266	0	0	0	0	1	c.853delC	p.Pro286fs	FALSE	2.0075	2.0075
pt8_Core	chr1	q23.3	DDR2	ENST00000367921	TRUE	MUTATION	ONCO	DNDS	0	1	0	0	0	0	c.1301G>A	p.Arg434Gln	FALSE	2.0075	2.0075
pt8_Core	chr1	q42.13	JMJD4	ENST00000620518	TRUE	MUTATION	TSG	DNDS	0.0671	1	0	0	0	0	c.638C>A	p.Pro213Gln	FALSE	1.9831	1.9831
pt8_Core	chr2	p21	EPAS1	ENST00000263734	TRUE	MUTATION	ONCO	DNDS	0.0733	1	0	0	0	0	c.2369G>T	p.Ser790Ile	FALSE	1.9819	1.9819
pt8_Core	chr2	q22.3	ACVR2A	ENST00000241416	TRUE	MUTATION	TSG	DNDS	0.8823	0	0	0	0	2	c.278delA	p.Asp96fs	FALSE	1.8968	1.8968
pt8_Core	chr2	q22.3	ACVR2A	ENST00000241416	TRUE	MUTATION	TSG	DNDS	0.8823	0	0	0	0	2	c.1303delA	p.Lys437fs	FALSE	1.8968	1.8968
pt8_Core	chr2	q33.1	SF3B1	ENST00000335508	TRUE	MUTATION	ONCO	DNDS	0.0631	1	0	0	0	0	c.154G>A	p.Ala52Thr	FALSE	2.0033	2.0033
pt8_Core	chr2	q33.1	BMPR2	ENST00000374580	TRUE	MUTATION	TSG	DNDS	0.5895	1	0	0	0	1	c.1192G>A	p.Glu398Lys	FALSE	2.0033	2.0033
pt8_Core	chr2	q33.1	BMPR2	ENST00000374580	TRUE	MUTATION	TSG	DNDS	0.5895	1	0	0	0	1	c.1742delA	p.Asn583fs	FALSE	2.0033	2.0033
pt8_Core	chr3	p21.1	PBRM1	ENST00000296302	TRUE	MUTATION	TSG	DNDS	0.1533	1	0	0	0	0	c.1212A>G	p.Ile404Met	FALSE	2.0141	2.0141
pt8_Core	chr4	q28.1	FAT4	ENST00000394329	TRUE	MUTATION	TSG	DNDS	0.0722	1	0	0	0	0	c.341C>T	p.Ala114Val	FALSE	1.9572	1.9572
pt8_Core	chr5	p13.2	NIPBL	ENST00000282516	TRUE	MUTATION	TSG	DNDS	0.0726	0	0	0	0	1	c.1801delA	p.Lys603fs	FALSE	1.9034	1.9034
pt8_Core	chr5	q13.1	PIK3R1	ENST00000521381	TRUE	MUTATION	TSG	DNDS	0.9846	1	0	1	0	0	c.836G>T	p.?	FALSE	1.9968	1.9968
pt8_Core	chr5	q13.1	PIK3R1	ENST00000521381	TRUE	MUTATION	TSG	DNDS	0.9846	1	0	1	0	0	c.1693A>C	p.Ser565Arg	FALSE	1.9968	1.9968
pt8_Core	chr5	q31.1	RAD50	ENST00000378823	TRUE	MUTATION	TSG	DNDS	0.0157	0	0	0	0	1	c.2157delA	p.Lys722fs	FALSE	1.9787	1.9787
pt8_Core	chr6	p21.32	DAXX	ENST00000374542	TRUE	MUTATION	TSG	DNDS	0.0228	1	0	0	0	0	c.544C>T	p.Arg182Cys	FALSE	2.021	2.021
pt8_Core	chr6	p21.33	HLA-C	ENST00000376228	TRUE	MUTATION	TSG	DNDS	0.2188	1	0	0	0	0	c.406G>T	p.Gly136Trp	FALSE	2.021	2.021
pt8_Core	chr6	p22.1	HLA-A	ENST00000376809	TRUE	MUTATION	TSG	DNDS	0.1108	0	0	0	0	1	c.621dupC	p.Pro208fs	FALSE	2.021	2.021
pt8_Core	chr6	q13	EEF1A1	ENST00000309268	TRUE	MUTATION	ONCO	DNDS	0.0283	1	0	0	0	0	c.1063G>A	p.Ala355Thr	FALSE	1.9586	1.9586
pt8_Core	chr7	q34	BRAF	ENST00000644969	TRUE	MUTATION	ONCO	HOTSPOT	1	1	0	0	0	0	c.1919T>A	p.Val640Glu	FALSE	1.9676	1.9676
pt8_Core	chr7	q34	BRAF	ENST00000644969	TRUE	MUTATION	ONCO	HOTSPOT	1	1	0	0	0	0	c.1328delC	p.Pro443fs	FALSE	1.9676	1.9676
pt8_Core	chr7	q36.1	KMT2C	ENST00000262189	TRUE	MUTATION	TSG	BIALLELIC	1	0	0	0	0	1	c.8390delA	p.Lys2797fs	TRUE	1.9676	1.9676
pt8_Core	chr8	p11.21	IKBKB	ENST00000520810	TRUE	MUTATION	ONCO	DNDS	0	1	0	0	0	0	c.1337G>A	p.Arg446Gln	FALSE	1.9565	1.9565
pt8_Core	chr8	q22.3	UBR5	ENST00000520539	TRUE	MUTATION	TSG	DNDS	0.4061	1	0	0	0	1	c.7739G>A	p.Arg2580Gln	FALSE	1.9376	1.9376
pt8_Core	chr8	q22.3	UBR5	ENST00000520539	TRUE	MUTATION	TSG	DNDS	0.4061	1	0	0	0	1	c.6360delA	p.Glu2121fs	FALSE	1.9376	1.9376
pt8_Core	chr9	q34.13	TSC1	ENST00000298552	TRUE	MUTATION	TSG	DNDS	0.0108	1	0	0	0	0	c.2302C>T	p.Arg768Cys	FALSE	1.9974	1.9974
pt8_Core	chr11	p13	WT1	ENST00000452863	TRUE	MUTATION	TSG	DNDS	0.1205	1	0	0	0	0	c.460G>A	p.Ala154Thr	FALSE	1.9503	1.9503
pt8_Core	chr11	q12.1	TRIM51	ENST00000449290	TRUE	MUTATION	ONCO	DNDS	0.4273	2	0	0	0	0	c.109C>T	p.Pro37Ser	FALSE	1.9929	1.9929
pt8_Core	chr11	q12.1	TRIM51	ENST00000449290	TRUE	MUTATION	ONCO	DNDS	0.4273	2	0	0	0	0	c.247C>T	p.Arg83Trp	FALSE	1.9929	1.9929
pt8_Core	chr11	q12.1	TRIM51	ENST00000449290	TRUE	MUTATION	ONCO	DNDS	0.4273	2	0	0	0	0	c.423delA	p.Met144fs	FALSE	1.9929	1.9929
pt8_Core	chr11	q13.3	CCND1	ENST00000227507	TRUE	MUTATION	ONCO	DNDS	0.0893	1	0	0	0	0	c.35C>T	p.Thr12Ile	FALSE	1.9929	1.9929
pt8_Core	chr11	q21	MRE11	ENST00000323929	TRUE	MUTATION	TSG	DNDS	0.0205	0	0	1	0	0	c.1098+1G>C	p.?	FALSE	1.953	1.953
pt8_Core	chr12	q12	ARID2	ENST00000334344	TRUE	MUTATION	TSG	DNDS	0.0558	1	0	0	0	0	c.4193C>A	p.Thr1398Asn	FALSE	2.0338	2.0338
pt8_Core	chr12	q13.11	COL2A1	ENST00000380518	TRUE	MUTATION	ONCO	DNDS	0.0715	1	0	0	0	0	c.1132G>A	p.Gly378Ser	FALSE	2.0338	2.0338
pt8_Core	chr12	q24.12	SH2B3	ENST00000341259	TRUE	MUTATION	TSG	DNDS	0	1	0	0	0	0	c.572C>T	p.Pro191Leu	FALSE	2.0168	2.0168
pt8_Core	chr12	q24.33	POLE	ENST00000320574	TRUE	MUTATION	TSG	DNDS	0.118	1	0	0	0	0	c.775C>T	p.Arg259Cys	FALSE	1.9609	1.9609
pt8_Core	chr14	q21.2	FANCM	ENST00000267430	TRUE	MUTATION	TSG	DNDS	0.1786	1	0	0	0	0	c.4259A>C	p.Asp1420Ala	FALSE	1.9808	1.9808
pt8_Core	chr14	q32.13	DICER1	ENST00000343455	TRUE	MUTATION	TSG	DNDS	0.0208	1	0	0	0	0	c.2221G>T	p.Gly741Cys	FALSE	1.9763	1.9763
pt8_Core	chr15	q15.1	MGA	ENST00000219905	TRUE	MUTATION	TSG	DNDS	0.0391	0	0	0	0	1	c.675dupT	p.Phe226fs	FALSE	1.9688	1.9688
pt8_Core	chr16	p13.3	NTHL1	ENST00000651570	TRUE	MUTATION	TSG	DNDS	0	1	0	0	0	0	c.169C>T	p.Arg57Cys	FALSE	1.962	1.962
pt8_Core	chr16	p13.3	CREBBP	ENST00000262367	TRUE	MUTATION	TSG	DNDS	0.1264	1	0	0	0	0	c.4996G>A	p.Ala1666Thr	FALSE	1.962	1.962
pt8_Core	chr16	q22.2	ZFHX3	ENST00000268489	TRUE	MUTATION	TSG	DNDS	0.1483	1	0	0	0	1	c.6481C>T	p.Arg2161Trp	FALSE	1.9823	1.9823
pt8_Core	chr16	q22.2	ZFHX3	ENST00000268489	TRUE	MUTATION	TSG	DNDS	0.1483	1	0	0	0	1	c.361dupG	p.Asp121fs	FALSE	1.9823	1.9823
pt8_Core	chr17	p11.2	FLCN	ENST00000285071	TRUE	MUTATION	TSG	DNDS	0	1	0	0	0	0	c.1102G>A	p.Val368Ile	FALSE	1.9656	1.9656
pt8_Core	chr17	q21.31	KANSL1	ENST00000432791	TRUE	MUTATION	TSG	DNDS	0.129	0	0	0	0	1	c.611delG	p.Gly204fs	FALSE	2.0111	2.0111
pt8_Core	chr17	q22	RNF43	ENST00000407977	TRUE	MUTATION	TSG	BIALLELIC	1	0	0	0	0	1	c.1976delG	p.Gly659fs	TRUE	2.0426	2.0426
pt8_Core	chr17	q25.3	ZNF750	ENST00000269394	TRUE	MUTATION	TSG	DNDS	0	1	0	0	0	0	c.1501G>A	p.Ala501Thr	FALSE	2.0159	2.0159
pt8_Core	chr18	q21.2	SMAD4	ENST00000342988	TRUE	MUTATION	TSG	DNDS	0.4293	1	0	0	0	0	c.587G>A	p.Ser196Asn	FALSE	1.9362	1.9362
pt8_Core	chr19	p13.11	JAK3	ENST00000458235	TRUE	MUTATION	ONCO	DNDS	0	1	0	0	0	0	c.3308G>A	p.Arg1103Gln	FALSE	1.9071	1.9071
pt8_Core	chr19	p13.13	CALR	ENST00000316448	TRUE	MUTATION	ONCO	DNDS	0.1884	1	0	0	0	0	c.529C>T	p.Arg177Trp	FALSE	1.9392	1.9392
pt8_Core	chr19	p13.2	KEAP1	ENST00000171111	TRUE	MUTATION	TSG	DNDS	0.2655	1	0	0	0	0	c.1231G>A	p.Val411Met	FALSE	1.9392	1.9392
pt8_Core	chr19	q13.12	KMT2B	ENST00000420124	TRUE	MUTATION	TSG	DNDS	0.4549	1	0	0	0	1	c.3866C>T	p.Thr1289Met	FALSE	1.943	1.943
pt8_Core	chr19	q13.12	KMT2B	ENST00000420124	TRUE	MUTATION	TSG	DNDS	0.4549	1	0	0	0	1	c.5631delG	p.Gly1879fs	FALSE	1.943	1.943
pt8_Core	chr19	q13.2	CIC	ENST00000681038	TRUE	MUTATION	TSG	DNDS	0.0318	0	0	0	0	1	c.7309dupC	p.Pro2437fs	FALSE	1.943	1.943
pt8_Core	chr19	q13.32	ARHGAP35	ENST00000672722	TRUE	MUTATION	TSG	DNDS	0.1116	1	0	0	0	0	c.3673A>G	p.Asn1225Asp	FALSE	1.943	1.943
pt8_Core	chr19	q13.33	POLD1	ENST00000440232	TRUE	MUTATION	TSG	DNDS	0.0515	0	0	1	0	0	c.2953+1G>A	p.?	FALSE	1.943	1.943
pt8_Core	chr20	q11.21	ASXL1	ENST00000375687	TRUE	MUTATION	TSG	DNDS	0.7569	2	0	0	0	0	c.652C>T	p.Arg218Cys	FALSE	1.9894	1.9894
pt8_Core	chr20	q11.21	ASXL1	ENST00000375687	TRUE	MUTATION	TSG	DNDS	0.7569	2	0	0	0	0	c.4346T>A	p.Leu1449Gln	FALSE	1.9894	1.9894
pt8_Core	chrX	p11.22	KDM5C	ENST00000375401	TRUE	MUTATION	TSG	DNDS	0	1	0	0	0	0	c.395G>A	p.Arg132His	FALSE	1.9331	1.9331
pt8_Core	chrX	p11.4	BCOR	ENST00000378444	TRUE	MUTATION	TSG	DNDS	0.0088	0	0	0	0	1	c.4862delC	p.Pro1621fs	FALSE	1.9331	1.9331
pt8_Core	chrX	p22.31	STS	ENST00000674429	TRUE	DEL	TSG	DEL	1	0	0	0	0	0	NA	NA	TRUE	0.4225	1.5454
pt8_Core	chrX	q12	AR	ENST00000374690	TRUE	MUTATION	ONCO	DNDS	0.1951	1	0	0	0	0	c.2308G>A	p.Val770Ile	FALSE	1.8493	1.8493
pt8_Core	chrX	q21.1	ATRX	ENST00000373344	TRUE	MUTATION	TSG	DNDS	0.046	1	0	0	0	0	c.3532G>A	p.Ala1178Thr	FALSE	1.8606	1.8606
pt8_Inv	chr1	p13.1	ATP1A1	ENST00000295598	TRUE	MUTATION	TSG	DNDS	0	2	0	0	0	0	c.1273G>A	p.Ala425Thr	FALSE	2.0158	2.0158
pt8_Inv	chr1	p13.1	ATP1A1	ENST00000295598	TRUE	MUTATION	TSG	DNDS	0	2	0	0	0	0	c.2822G>T	p.Arg941Met	FALSE	2.0158	2.0158
pt8_Inv	chr1	p13.1	CD58	ENST00000369489	TRUE	MUTATION	TSG	DNDS	0.404	0	0	0	0	1	c.553delA	p.Ile185fs	FALSE	2.0158	2.0158
pt8_Inv	chr1	p36.11	ARID1A	ENST00000324856	TRUE	MUTATION	TSG	DNDS	0.6806	1	0	0	0	1	c.822delG	p.Gly276fs	FALSE	2.0146	2.0146
pt8_Inv	chr1	p36.11	ARID1A	ENST00000324856	TRUE	MUTATION	TSG	DNDS	0.6806	1	0	0	0	1	c.1133C>G	p.Pro378Arg	FALSE	2.0146	2.0146
pt8_Inv	chr1	p36.13	SPEN	ENST00000375759	TRUE	MUTATION	TSG	DNDS	0.1519	1	0	0	0	1	c.4253G>A	p.Arg1418Gln	FALSE	2.0146	2.0146
pt8_Inv	chr1	p36.13	SPEN	ENST00000375759	TRUE	MUTATION	TSG	DNDS	0.1519	1	0	0	0	1	c.6308delG	p.Ala2105fs	FALSE	2.0146	2.0146
pt8_Inv	chr1	p36.22	CASZ1	ENST00000377022	TRUE	MUTATION	TSG	DNDS	0	1	0	0	0	0	c.106G>A	p.Ala36Thr	FALSE	2.0146	2.0146
pt8_Inv	chr1	p36.22	MTOR	ENST00000361445	TRUE	MUTATION	ONCO	DNDS	0.1114	1	0	0	0	0	c.2296C>T	p.Arg766*	FALSE	2.0146	2.0146
pt8_Inv	chr1	p36.22	MTOR	ENST00000361445	TRUE	MUTATION	ONCO	DNDS	0.1114	1	0	0	0	0	c.1382C>T	p.Ala461Val	FALSE	2.0146	2.0146
pt8_Inv	chr1	q21.3	ZBTB7B	ENST00000535420	TRUE	MUTATION	TSG	DNDS	0.026	0	0	0	0	1	c.853delC	p.Pro286fs	FALSE	2.0071	2.0071
pt8_Inv	chr1	q23.3	DDR2	ENST00000367921	TRUE	MUTATION	ONCO	DNDS	0	1	0	0	0	0	c.1301G>A	p.Arg434Gln	FALSE	2.0071	2.0071
pt8_Inv	chr1	q42.13	JMJD4	ENST00000620518	TRUE	MUTATION	TSG	DNDS	0.0655	1	0	0	0	0	c.638C>A	p.Pro213Gln	FALSE	1.9945	1.9945
pt8_Inv	chr2	p16.3	MSH6	ENST00000234420	TRUE	MUTATION	TSG	DNDS	0.0763	0	0	0	0	1	c.3254delC	p.Phe1088fs	FALSE	1.9786	1.9786
pt8_Inv	chr2	p16.3	FBXO11	ENST00000403359	TRUE	MUTATION	TSG	DNDS	0.0777	1	0	0	0	0	c.2626C>A	p.His876Asn	FALSE	1.9786	1.9786
pt8_Inv	chr2	p21	EPAS1	ENST00000263734	TRUE	MUTATION	ONCO	DNDS	0.0716	1	0	0	0	0	c.2369G>T	p.Ser790Ile	FALSE	1.9786	1.9786
pt8_Inv	chr2	q22.3	ACVR2A	ENST00000241416	TRUE	MUTATION	TSG	DNDS	0.8769	0	0	0	0	2	c.278delA	p.Asp96fs	FALSE	1.9503	1.9503
pt8_Inv	chr2	q22.3	ACVR2A	ENST00000241416	TRUE	MUTATION	TSG	DNDS	0.8769	0	0	0	0	2	c.1303delA	p.Lys437fs	FALSE	1.9503	1.9503
pt8_Inv	chr2	q33.1	SF3B1	ENST00000335508	TRUE	MUTATION	ONCO	DNDS	0.0616	2	0	0	0	0	c.154G>A	p.Ala52Thr	FALSE	2.0041	2.0041
pt8_Inv	chr2	q33.1	SF3B1	ENST00000335508	TRUE	MUTATION	ONCO	DNDS	0.0616	2	0	0	0	0	c.67G>A	p.Ala23Thr	FALSE	2.0041	2.0041
pt8_Inv	chr3	p21.1	PBRM1	ENST00000296302	TRUE	MUTATION	TSG	DNDS	0.1501	1	0	0	0	0	c.1212A>G	p.Ile404Met	FALSE	2.0252	2.0252
pt8_Inv	chr3	q26.32	PIK3CA	ENST00000263967	TRUE	MUTATION	ONCO	DNDS	0	1	0	0	0	0	c.476C>A	p.Pro159His	FALSE	1.9848	1.9848
pt8_Inv	chr4	q28.1	FAT4	ENST00000394329	TRUE	MUTATION	TSG	DNDS	0.0708	1	0	0	0	0	c.341C>T	p.Ala114Val	FALSE	1.9807	1.9807
pt8_Inv	chr5	p13.2	NIPBL	ENST00000282516	TRUE	MUTATION	TSG	DNDS	0.0709	0	0	0	0	1	c.1801delA	p.Lys603fs	FALSE	1.9526	1.9526
pt8_Inv	chr5	q13.1	PIK3R1	ENST00000521381	TRUE	MUTATION	TSG	DNDS	0.3213	0	0	1	0	0	c.836G>T	p.?	FALSE	2.0024	2.0024
pt8_Inv	chr5	q31.1	RAD50	ENST00000378823	TRUE	MUTATION	TSG	DNDS	0.0153	0	0	0	0	1	c.2157delA	p.Lys722fs	FALSE	2.0014	2.0014
pt8_Inv	chr6	p21.32	DAXX	ENST00000374542	TRUE	MUTATION	TSG	DNDS	0.0222	1	0	0	0	0	c.544C>T	p.Arg182Cys	FALSE	2.0076	2.0076
pt8_Inv	chr6	p21.33	HLA-C	ENST00000376228	TRUE	MUTATION	TSG	DNDS	0.2145	1	0	0	0	0	c.406G>T	p.Gly136Trp	FALSE	2.0076	2.0076
pt8_Inv	chr6	p22.1	HLA-A	ENST00000376809	TRUE	MUTATION	TSG	DNDS	0.0988	0	0	0	0	1	c.621dupC	p.Pro208fs	FALSE	2.0076	2.0076
pt8_Inv	chr6	q13	EEF1A1	ENST00000309268	TRUE	MUTATION	ONCO	DNDS	0.0276	1	0	0	0	0	c.1063G>A	p.Ala355Thr	FALSE	1.9792	1.9792
pt8_Inv	chr7	q32.1	SMO	ENST00000249373	TRUE	MUTATION	ONCO	DNDS	0.0515	1	0	0	0	0	c.1802C>T	p.Ala601Val	FALSE	1.985	1.985
pt8_Inv	chr7	q34	BRAF	ENST00000644969	TRUE	MUTATION	ONCO	HOTSPOT	1	1	0	0	0	0	c.1919T>A	p.Val640Glu	FALSE	1.985	1.985
pt8_Inv	chr7	q34	BRAF	ENST00000644969	TRUE	MUTATION	ONCO	HOTSPOT	1	1	0	0	0	0	c.1328delC	p.Pro443fs	FALSE	1.985	1.985
pt8_Inv	chr7	q36.1	KMT2C	ENST00000262189	TRUE	MUTATION	TSG	DNDS	0.0889	0	0	0	0	1	c.8390delA	p.Lys2797fs	FALSE	1.985	1.985
pt8_Inv	chr8	q22.3	UBR5	ENST00000520539	TRUE	MUTATION	TSG	DNDS	0.3943	1	0	0	0	1	c.7739G>A	p.Arg2580Gln	FALSE	1.9908	1.9908
pt8_Inv	chr8	q22.3	UBR5	ENST00000520539	TRUE	MUTATION	TSG	DNDS	0.3943	1	0	0	0	1	c.6360delA	p.Glu2121fs	FALSE	1.9908	1.9908
pt8_Inv	chr11	p13	WT1	ENST00000452863	TRUE	MUTATION	TSG	DNDS	0.1178	1	0	0	0	0	c.460G>A	p.Ala154Thr	FALSE	1.9762	1.9762
pt8_Inv	chr11	q12.1	TRIM51	ENST00000449290	TRUE	MUTATION	ONCO	DNDS	0.4211	2	0	0	0	0	c.109C>T	p.Pro37Ser	FALSE	2.0032	2.0032
pt8_Inv	chr11	q12.1	TRIM51	ENST00000449290	TRUE	MUTATION	ONCO	DNDS	0.4211	2	0	0	0	0	c.247C>T	p.Arg83Trp	FALSE	2.0032	2.0032
pt8_Inv	chr11	q13.3	CCND1	ENST00000227507	TRUE	MUTATION	ONCO	DNDS	0.0872	1	0	0	0	0	c.35C>T	p.Thr12Ile	FALSE	2.0032	2.0032
pt8_Inv	chr11	q21	MRE11	ENST00000323929	TRUE	MUTATION	TSG	DNDS	0.02	0	0	1	0	0	c.1098+1G>C	p.?	FALSE	1.9796	1.9796
pt8_Inv	chr11	q23.3	BCL9L	ENST00000683865	TRUE	MUTATION	TSG	DNDS	0.0485	0	0	0	0	1	c.1346dupC	p.Pro450fs	FALSE	1.9796	1.9796
pt8_Inv	chr12	q12	ARID2	ENST00000334344	TRUE	MUTATION	TSG	DNDS	0.0546	1	0	0	0	0	c.4193C>A	p.Thr1398Asn	FALSE	2.0236	2.0236
pt8_Inv	chr12	q13.11	COL2A1	ENST00000380518	TRUE	MUTATION	ONCO	DNDS	0.0699	1	0	0	0	0	c.1132G>A	p.Gly378Ser	FALSE	2.0236	2.0236
pt8_Inv	chr12	q13.13	ACVR1B	ENST00000257963	TRUE	MUTATION	TSG	DNDS	0.09	0	0	0	0	1	c.80dupG	p.Gly28fs	FALSE	2.0236	2.0236
pt8_Inv	chr12	q24.12	SH2B3	ENST00000341259	TRUE	MUTATION	TSG	DNDS	0	1	0	0	0	0	c.572C>T	p.Pro191Leu	FALSE	1.9926	1.9926
pt8_Inv	chr12	q24.31	HNF1A	ENST00000257555	TRUE	MUTATION	TSG	DNDS	0.0017	1	0	0	0	0	c.772C>G	p.Leu258Val	FALSE	1.9926	1.9926
pt8_Inv	chr12	q24.33	POLE	ENST00000320574	TRUE	MUTATION	TSG	DNDS	0.1155	1	0	0	0	0	c.775C>T	p.Arg259Cys	FALSE	1.9926	1.9926
pt8_Inv	chr13	q12.3	FLT1	ENST00000282397	TRUE	MUTATION	TSG	DNDS	0	0	0	0	0	1	c.166delG	p.Glu56fs	FALSE	1.9838	1.9838
pt8_Inv	chr14	q32.13	DICER1	ENST00000343455	TRUE	MUTATION	TSG	DNDS	0.0203	1	0	0	0	0	c.2221G>T	p.Gly741Cys	FALSE	1.9906	1.9906
pt8_Inv	chr15	q15.1	MGA	ENST00000219905	TRUE	MUTATION	TSG	DNDS	0.0349	0	0	0	0	1	c.675dupT	p.Phe226fs	FALSE	1.9858	1.9858
pt8_Inv	chr15	q24.1	PML	ENST00000268058	TRUE	MUTATION	TSG	DNDS	0.0325	1	0	0	0	0	c.1297G>T	p.Gly433Trp	FALSE	2.0264	2.0264
pt8_Inv	chr16	p13.3	CREBBP	ENST00000262367	TRUE	MUTATION	TSG	DNDS	0.7638	1	0	0	0	1	c.6766delC	p.Leu2256fs	FALSE	1.9732	1.9732
pt8_Inv	chr16	p13.3	CREBBP	ENST00000262367	TRUE	MUTATION	TSG	DNDS	0.7638	1	0	0	0	1	c.4996G>A	p.Ala1666Thr	FALSE	1.9732	1.9732
pt8_Inv	chr16	q22.1	CDH1	ENST00000261769	TRUE	MUTATION	TSG	DNDS	0.2904	1	0	0	0	0	c.1327G>T	p.Asp443Tyr	FALSE	1.963	1.9884
pt8_Inv	chr16	q22.2	ZFHX3	ENST00000268489	TRUE	MUTATION	TSG	DNDS	0.1317	1	0	0	0	1	c.6481C>T	p.Arg2161Trp	FALSE	1.9884	1.9884
pt8_Inv	chr16	q22.2	ZFHX3	ENST00000268489	TRUE	MUTATION	TSG	DNDS	0.1317	1	0	0	0	1	c.361dupG	p.Asp121fs	FALSE	1.9884	1.9884
pt8_Inv	chr17	p11.2	FLCN	ENST00000285071	TRUE	MUTATION	TSG	DNDS	0	1	0	0	0	0	c.1102G>A	p.Val368Ile	FALSE	1.9824	1.9824
pt8_Inv	chr17	q21.31	KANSL1	ENST00000432791	TRUE	MUTATION	TSG	DNDS	0.1262	0	0	0	0	1	c.611delG	p.Gly204fs	FALSE	2.0147	2.0147
pt8_Inv	chr17	q22	RNF43	ENST00000407977	TRUE	MUTATION	TSG	BIALLELIC	1	0	0	0	0	1	c.1976delG	p.Gly659fs	TRUE	2.0168	2.0168
pt8_Inv	chr17	q23.2	PPM1D	ENST00000305921	TRUE	MUTATION	ONCO	DNDS	0.0313	0	0	0	0	1	c.1529delA	p.Asn512fs	FALSE	2.0168	2.0168
pt8_Inv	chr17	q25.3	ZNF750	ENST00000269394	TRUE	MUTATION	TSG	DNDS	0	1	0	0	0	0	c.1501G>A	p.Ala501Thr	FALSE	2.0168	2.0168
pt8_Inv	chr18	q21.2	SMAD4	ENST00000342988	TRUE	MUTATION	TSG	DNDS	0.4231	1	0	0	0	0	c.587G>A	p.Ser196Asn	FALSE	1.9651	1.9651
pt8_Inv	chr19	p13.11	JAK3	ENST00000458235	TRUE	MUTATION	ONCO	DNDS	0	1	0	0	0	0	c.3308G>A	p.Arg1103Gln	FALSE	1.9404	1.9404
pt8_Inv	chr19	p13.13	CALR	ENST00000316448	TRUE	MUTATION	ONCO	DNDS	0.1845	1	0	0	0	0	c.529C>T	p.Arg177Trp	FALSE	1.937	1.937
pt8_Inv	chr19	p13.2	KEAP1	ENST00000171111	TRUE	MUTATION	TSG	DNDS	0.2606	1	0	0	0	0	c.1231G>A	p.Val411Met	FALSE	1.937	1.937
pt8_Inv	chr19	q13.12	KMT2B	ENST00000420124	TRUE	MUTATION	TSG	DNDS	0.4429	1	0	0	0	1	c.3866C>T	p.Thr1289Met	FALSE	1.9528	1.9528
pt8_Inv	chr19	q13.12	KMT2B	ENST00000420124	TRUE	MUTATION	TSG	DNDS	0.4429	1	0	0	0	1	c.5631delG	p.Gly1879fs	FALSE	1.9528	1.9528
pt8_Inv	chr19	q13.2	CIC	ENST00000681038	TRUE	MUTATION	TSG	DNDS	0.3138	0	0	0	0	2	c.1020delC	p.Trp343fs	FALSE	1.9528	1.9528
pt8_Inv	chr19	q13.2	CIC	ENST00000681038	TRUE	MUTATION	TSG	DNDS	0.3138	0	0	0	0	2	c.7309dupC	p.Pro2437fs	FALSE	1.9528	1.9528
pt8_Inv	chr19	q13.32	ARHGAP35	ENST00000672722	TRUE	MUTATION	TSG	DNDS	0.1092	1	0	0	0	0	c.3673A>G	p.Asn1225Asp	FALSE	1.9528	1.9528
pt8_Inv	chr19	q13.33	POLD1	ENST00000440232	TRUE	MUTATION	TSG	DNDS	0.0503	0	0	1	0	0	c.2953+1G>A	p.?	FALSE	1.9528	1.9528
pt8_Inv	chr20	q11.21	ASXL1	ENST00000375687	TRUE	MUTATION	TSG	DNDS	0.7476	2	0	0	0	0	c.652C>T	p.Arg218Cys	FALSE	1.9969	1.9969
pt8_Inv	chr20	q11.21	ASXL1	ENST00000375687	TRUE	MUTATION	TSG	DNDS	0.7476	2	0	0	0	0	c.4346T>A	p.Leu1449Gln	FALSE	1.9969	1.9969
pt8_Inv	chrX	p11.22	KDM5C	ENST00000375401	TRUE	MUTATION	TSG	DNDS	0	1	0	0	0	0	c.395G>A	p.Arg132His	FALSE	1.9195	1.9195
pt8_Inv	chrX	p11.4	BCOR	ENST00000378444	TRUE	MUTATION	TSG	DNDS	0.0086	0	0	0	0	1	c.4862delC	p.Pro1621fs	FALSE	1.9195	1.9195
pt8_Inv	chrX	q21.1	ATRX	ENST00000373344	TRUE	MUTATION	TSG	DNDS	0.045	1	0	0	0	0	c.3532G>A	p.Ala1178Thr	FALSE	1.8598	1.8598
pt9_Ade	chr2	p23.3	DNMT3A	ENST00000321117	TRUE	MUTATION	TSG	DNDS	0.1317	1	0	0	0	0	c.1451G>A	p.Arg484Gln	FALSE	1.978	1.978
pt9_Ade	chr5	q22.2	APC	ENST00000257430	TRUE	MUTATION	TSG	NA	NA	0	1	0	0	1	c.4249dupA	p.Ile1417fs	NA	NA	NA	Manually added based on BAM file (IGV)
pt9_Ade	chr5	q22.2	APC	ENST00000257430	TRUE	MUTATION	TSG	DNDS	0.9208	0	1	0	0	0	c.3724C>T	p.Gln1242*	FALSE	1.9848	1.9848
pt9_Ade	chr12	p12.1	KRAS	ENST00000311936	TRUE	MUTATION	ONCO	HOTSPOT	1	1	0	0	0	0	c.35G>T	p.Gly12Val	FALSE	2.1495	2.1495
pt9_Ade	chr12	q13.2	ERBB3	ENST00000267101	TRUE	MUTATION	ONCO	HOTSPOT	1	1	0	0	0	0	c.310G>A	p.Val104Met	FALSE	2.1394	2.1394
pt9_Ade	chr14	q11.2	OR4N2	ENST00000557677	TRUE	MUTATION	TSG	DNDS	0.4309	1	0	0	0	0	c.736G>T	p.Val246Phe	FALSE	1.9752	1.9752
pt9_Core	chr2	p23.3	DNMT3A	ENST00000321117	TRUE	MUTATION	TSG	DNDS	0.1072	1	0	0	0	0	c.1451G>A	p.Arg484Gln	FALSE	2.0051	2.0051
pt9_Core	chr3	q28	TP63	ENST00000264731	TRUE	MUTATION	TSG	DNDS	0.6735	0	1	0	0	0	c.244G>T	p.Glu82*	FALSE	1.9954	1.9954
pt9_Core	chr5	q13.1	PIK3R1	ENST00000521381	TRUE	MUTATION	TSG	DNDS	0.6945	0	1	0	0	0	c.1519G>T	p.Glu507*	FALSE	2.497	2.497
pt9_Core	chr5	q22.2	APC	ENST00000257430	TRUE	MUTATION	TSG	DNDS	0.9996	0	1	0	0	1	c.3724C>T	p.Gln1242*	FALSE	2.4752	2.4752
pt9_Core	chr5	q22.2	APC	ENST00000257430	TRUE	MUTATION	TSG	DNDS	0.9996	0	1	0	0	1	c.4249dupA	p.Ile1417fs	FALSE	2.4752	2.4752
pt9_Core	chr12	p12.1	KRAS	ENST00000311936	TRUE	MUTATION	ONCO	HOTSPOT	1	1	0	0	0	0	c.35G>T	p.Gly12Val	FALSE	3.0068	3.0068
pt9_Core	chr12	q13.13	RARG	ENST00000425354	TRUE	MUTATION	TSG	DNDS	0.8256	0	1	0	0	0	c.481C>T	p.Arg161*	FALSE	2.0056	2.0056
pt9_Core	chr12	q13.2	ERBB3	ENST00000267101	TRUE	MUTATION	ONCO	HOTSPOT	1	1	0	0	0	0	c.310G>A	p.Val104Met	FALSE	2.0056	2.0056
pt9_Core	chr14	q11.2	OR4N2	ENST00000557677	TRUE	MUTATION	TSG	DNDS	0.3749	1	0	0	0	0	c.736G>T	p.Val246Phe	FALSE	1.9846	1.9846
pt9_Core	chr17	p13.1	TP53	ENST00000269305	TRUE	MUTATION	TSG	HOTSPOT	1	1	0	0	0	0	c.524G>A	p.Arg175His	TRUE	0.9903	0.9903

## Sheet: Table 5 scRNA cell type markers
p_val	avg_log2FC	pct.1	pct.2	p_val_adj	cluster	gene
7,06265743139406e-142	5.6927	0.643	0.015	2,5321039423034e-137	trophocyte-like CAF MMP+	COL10A1
1,43910801194148e-96	6.29102	0.548	0.019	5,15949004441259e-92	trophocyte-like CAF MMP+	MMP1
5,23270461574545e-85	6.25008	0.452	0.014	1,87602925883706e-80	trophocyte-like CAF MMP+	MMP3
4,01914447118763e-81	4.36241	0.619	0.031	1,44094367581019e-76	trophocyte-like CAF MMP+	SPOCK1
1,18560699063102e-75	4.00663	0.786	0.058	4,25063818281032e-71	trophocyte-like CAF MMP+	TWIST1
5,71351189654922e-70	4.29871	0.429	0.016	2,04840828515083e-65	trophocyte-like CAF MMP+	SYNDIG1
6,31536589571351e-70	3.88996	0.548	0.027	2,26418498093121e-65	trophocyte-like CAF MMP+	GJB2
1,01463949077309e-68	4.31302	0.976	0.12	3,63768550231967e-64	trophocyte-like CAF MMP+	MFAP2
1,30840443629747e-67	5.37014	0.286	0.006	4,6908915850137e-63	trophocyte-like CAF MMP+	RP11-863P13.3
3,7385795378583e-66	3.23847	0.905	0.089	1,34035553591296e-61	trophocyte-like CAF MMP+	COL8A1
6,5112054373503e-66	4.96903	0.429	0.017	2,33439737339883e-61	trophocyte-like CAF MMP+	PODNL1
2,53525839955955e-65	4.10458	0.714	0.057	9,0894084141009e-61	trophocyte-like CAF MMP+	TNFAIP6
3,2740466188539e-65	4.35639	0.786	0.071	1,1738111937915e-60	trophocyte-like CAF MMP+	ITGA11
5,39157225479097e-65	3.56955	0.548	0.03	1,93298648478766e-60	trophocyte-like CAF MMP+	NTM
5,32864783240484e-64	4.08906	0.881	0.097	1,91042682087378e-59	trophocyte-like CAF MMP+	CTHRC1
1,7242372886089e-63	3.64116	1	0.131	6,18173552712062e-59	trophocyte-like CAF MMP+	THBS2
2,48182093368546e-63	9.72837	0.119	0	8,89782441144912e-59	trophocyte-like CAF MMP+	MMP13
1,79295549991729e-61	4.99456	0.238	0.004	6,42810405830346e-57	trophocyte-like CAF MMP+	HMGA2
2,51947865267052e-60	4.00831	0.643	0.049	9,03283486555435e-56	trophocyte-like CAF MMP+	CXCL2
2,70382880417646e-60	3.97941	0.905	0.105	9,69376702873345e-56	trophocyte-like CAF MMP+	HTRA3
6,03571445214275e-59	7.73577	0.214	0.003	2,16392434538222e-54	trophocyte-like CAF MMP+	IL11
9,81835603693263e-59	6.28838	0.238	0.005	3,52007700636109e-54	trophocyte-like CAF MMP+	CST2
1,68174946182151e-58	4.15587	0.476	0.025	6,02940817052249e-54	trophocyte-like CAF MMP+	LRRC15
9,07798787238823e-56	4.10394	0.429	0.021	3,25464021200863e-51	trophocyte-like CAF MMP+	EVA1A
1,45302539511448e-55	3.1956	0.643	0.051	5,20938664656444e-51	trophocyte-like CAF MMP+	DNM1
6,13267519131632e-55	3.47544	0.762	0.076	2,19868670959073e-50	trophocyte-like CAF MMP+	TMEM158
7,41815490532569e-55	3.91237	0.595	0.046	2,65955689665737e-50	trophocyte-like CAF MMP+	KIF26B
3,59121967751517e-54	4.32173	0.857	0.113	1,28752407878274e-49	trophocyte-like CAF MMP+	INHBA
5,04221209230061e-53	3.53882	0.762	0.082	1,80773387933162e-48	trophocyte-like CAF MMP+	FAP
8,84008427054708e-53	7.66613	0.119	0	3,16934701267654e-48	trophocyte-like CAF MMP+	RPSAP52
2,16892541822142e-50	4.02413	0.976	0.173	7,77603140940745e-46	trophocyte-like CAF MMP+	MMP14
2,97332941896228e-50	8.07893	0.143	0.001	1,06599806328636e-45	trophocyte-like CAF MMP+	CCL7
3,56170740923797e-48	3.54724	0.976	0.18	1,27694334036e-43	trophocyte-like CAF MMP+	ISLR
4,16070037977883e-48	3.12485	0.929	0.145	1,4916943001583e-43	trophocyte-like CAF MMP+	ATF3
5,01154813587485e-48	2.71252	0.833	0.111	1,79674023767385e-43	trophocyte-like CAF MMP+	GREM1
6,28451346122933e-47	3.7711	0.452	0.03	2,25312376611994e-42	trophocyte-like CAF MMP+	ZNF469
8,09370725988893e-47	2.85403	0.595	0.052	2,90175592681538e-42	trophocyte-like CAF MMP+	FIBIN
8,65185184518888e-47	4.09313	0.619	0.06	3,10186192353712e-42	trophocyte-like CAF MMP+	COL7A1
3,64850062414484e-45	6.92168	0.119	0.001	1,30806044376841e-40	trophocyte-like CAF MMP+	RP11-400N13.3
4,32475379278893e-45	5.68737	0.119	0.001	1,55051072979069e-40	trophocyte-like CAF MMP+	DAB1
3,35989570662755e-44	3.71567	0.5	0.038	1,20458980874011e-39	trophocyte-like CAF MMP+	STEAP1
3,54706295471187e-44	3.19971	0.714	0.082	1,2716930105233e-39	trophocyte-like CAF MMP+	ADAM12
2,04575840333242e-43	3.55505	0.905	0.157	7,3344530276274e-39	trophocyte-like CAF MMP+	IER3
2,3940867470989e-43	3.37441	0.714	0.088	8,58327980569899e-39	trophocyte-like CAF MMP+	FNDC1
2,40635254916707e-43	3.39997	1	0.211	8,62725515927378e-39	trophocyte-like CAF MMP+	RARRES2
2,43216397521448e-43	3.1977	0.905	0.153	8,71979428393894e-39	trophocyte-like CAF MMP+	ADAMTS2
6,15973376807009e-41	2.96147	0.786	0.116	2,20838775052849e-36	trophocyte-like CAF MMP+	FBLN2
6,76965867506391e-41	2.1862	0.548	0.049	2,42705802818391e-36	trophocyte-like CAF MMP+	DPT
1,13349571440697e-40	3.22129	0.786	0.113	4,06380883529185e-36	trophocyte-like CAF MMP+	KLF4
1,15599084118321e-40	3.22891	0.833	0.136	4,14445836381004e-36	trophocyte-like CAF MMP+	RCN3
2,17018299403619e-40	4.57511	0.167	0.003	7,78054007021855e-36	trophocyte-like CAF MMP+	VSNL1
2,69533707766499e-40	3.34274	0.405	0.027	9,66332249084451e-36	trophocyte-like CAF MMP+	SPHK1
3,29251950179745e-40	3.06777	0.786	0.117	1,18043409178442e-35	trophocyte-like CAF MMP+	PDPN
7,17658634079129e-40	2.8169	0.786	0.112	2,57294973490049e-35	trophocyte-like CAF MMP+	PHLDA3
3,45073642911133e-39	2.7094	0.905	0.157	1,237158024565e-34	trophocyte-like CAF MMP+	PRRX1
3,78396934682977e-39	4.3603	0.31	0.016	1,35662869022541e-34	trophocyte-like CAF MMP+	TENM4
4,40610947428207e-39	2.75713	0.714	0.091	1,57967836871961e-34	trophocyte-like CAF MMP+	COL16A1
6,16423425862368e-39	4.54203	0.238	0.009	2,21000126640176e-34	trophocyte-like CAF MMP+	ETV4
9,69791431314403e-39	2.67329	0.952	0.186	3,4768962395484e-34	trophocyte-like CAF MMP+	MRC2
7,07160056492836e-38	3.0211	0.69	0.092	2,53531023453812e-33	trophocyte-like CAF MMP+	LOXL1
8,96176701231526e-38	4.48894	0.214	0.007	3,21297270925527e-33	trophocyte-like CAF MMP+	NOTUM
2,11688234042384e-37	4.93429	0.143	0.003	7,58944656688756e-33	trophocyte-like CAF MMP+	RP11-366L20.2
8,32409148992609e-37	4.68398	0.31	0.017	2,9843532809683e-32	trophocyte-like CAF MMP+	CRABP2
1,17855996162304e-36	2.74809	0.571	0.06	4,22537317441092e-32	trophocyte-like CAF MMP+	PDGFC
2,53641229714787e-36	2.79086	0.81	0.139	9,09354536773454e-32	trophocyte-like CAF MMP+	SERPINE2
1,90547871444185e-35	3.12213	1	0.263	6,83152228701693e-31	trophocyte-like CAF MMP+	MMP2
4,40097788818346e-35	4.039	0.238	0.01	1,57783859247153e-30	trophocyte-like CAF MMP+	PTHLH
4,83854508005716e-35	3.29396	1	0.297	1,7347151821021e-30	trophocyte-like CAF MMP+	AEBP1
5,18072646600799e-35	2.88289	0.833	0.159	1,85739405259318e-30	trophocyte-like CAF MMP+	ANGPTL2
6,07067146998623e-35	3.40473	0.762	0.122	2,17645713541946e-30	trophocyte-like CAF MMP+	TNC
1,20245874740569e-34	3.4635	0.5	0.051	4,3110551011989e-30	trophocyte-like CAF MMP+	BAIAP2
1,21478025110962e-34	2.75788	0.571	0.064	4,35523015627822e-30	trophocyte-like CAF MMP+	LSAMP
1,35385467068895e-34	2.77861	0.643	0.082	4,85383976535401e-30	trophocyte-like CAF MMP+	BICC1
1,5448126733466e-34	2.90739	0.952	0.249	5,53846239648225e-30	trophocyte-like CAF MMP+	CTSK
1,61703130873959e-34	4.31453	0.143	0.003	5,79738064809318e-30	trophocyte-like CAF MMP+	SHC3
5,03331227846456e-34	2.8889	0.476	0.046	1,80454311807511e-29	trophocyte-like CAF MMP+	GAS1
1,17650413811249e-33	2.7269	0.976	0.254	4,21800263596091e-29	trophocyte-like CAF MMP+	SPON2
1,34351736135006e-33	3.00588	1	0.313	4,81677844391223e-29	trophocyte-like CAF MMP+	LUM
2,06174586877693e-33	2.90501	0.69	0.104	7,39177128873904e-29	trophocyte-like CAF MMP+	PTK7
8,01332790798385e-33	2.44444	0.667	0.091	2,87293832157037e-28	trophocyte-like CAF MMP+	WNT5A
8,39502879060994e-33	3.01584	0.5	0.053	3,00978572200947e-28	trophocyte-like CAF MMP+	CPXM1
2,76272929360954e-32	3.24105	0.31	0.02	9,90493706344891e-28	trophocyte-like CAF MMP+	XXbac-BPG252P9.10
9,89387754869932e-32	2.60551	0.667	0.099	3,54715297875968e-27	trophocyte-like CAF MMP+	SH3PXD2B
1,12581635191537e-31	2.60987	0.381	0.031	4,03627678488697e-27	trophocyte-like CAF MMP+	WNT2
1,39547033603402e-31	2.0725	1	0.242	5,00304024874917e-27	trophocyte-like CAF MMP+	FBLN1
1,45291571287944e-31	3.10727	0.857	0.185	5,20899341381538e-27	trophocyte-like CAF MMP+	GEM
1,60326090725813e-31	2.71954	0.667	0.1	5,74801100470185e-27	trophocyte-like CAF MMP+	TPBG
2,05446379865088e-31	3.25451	0.452	0.045	7,36566361092314e-27	trophocyte-like CAF MMP+	EGR2
2,38189214962149e-31	3.09864	0.405	0.036	8,53955973482296e-27	trophocyte-like CAF MMP+	ROR2
2,78034632500657e-31	2.52269	0.81	0.15	9,96809764441354e-27	trophocyte-like CAF MMP+	FMOD
3,98993830252917e-31	2.8726	0.452	0.046	1,43047268022276e-26	trophocyte-like CAF MMP+	SFRP4
4,02442143147458e-31	2.99858	0.857	0.193	1,44283557161227e-26	trophocyte-like CAF MMP+	POSTN
6,96788276048233e-31	2.84068	0.5	0.055	2,49812532728813e-26	trophocyte-like CAF MMP+	BHLHE41
8,25918351862354e-31	2.71713	0.452	0.046	2,96108247509691e-26	trophocyte-like CAF MMP+	GPR68
2,21436783118413e-30	2.66082	0.786	0.149	7,93895154836134e-26	trophocyte-like CAF MMP+	FKBP10
3,6103379045203e-30	2.44966	0.929	0.231	1,29437834552862e-25	trophocyte-like CAF MMP+	SULF1
3,63686249018946e-30	3.21262	0.381	0.033	1,30388793998273e-25	trophocyte-like CAF MMP+	DIO2
4,0443963540304e-30	2.63657	0.548	0.068	1,44999698084698e-25	trophocyte-like CAF MMP+	BNC2
5,10257522590669e-30	3.98338	0.167	0.005	1,82937526999207e-25	trophocyte-like CAF MMP+	HECW1
6,42868621938998e-30	2.25424	0.595	0.079	2,3048125833757e-25	trophocyte-like CAF MMP+	TMEM119
9,10283769686618e-30	3.42843	0.333	0.026	3,26354937108046e-25	trophocyte-like CAF MMP+	WISP1
9,57868101536052e-30	3.46467	0.333	0.026	3,43414871762705e-25	trophocyte-like CAF MMP+	TWIST2
1,02773420188555e-29	4.6032	0.214	0.01	3,68463266060008e-25	trophocyte-like CAF MMP+	STRA6
1,03755748872667e-29	1.82066	0.762	0.123	3,71985110858285e-25	trophocyte-like CAF MMP+	TSHZ2
1,1897667481628e-29	2.13341	0.786	0.139	4,26555174551327e-25	trophocyte-like CAF MMP+	FRMD6
1,38522465741678e-29	2.44916	0.929	0.24	4,96630744177064e-25	trophocyte-like CAF MMP+	EMILIN1
1,52879727424876e-29	2.68276	0.976	0.277	5,48104398763666e-25	trophocyte-like CAF MMP+	PCOLCE
1,77632597366397e-29	2.68356	1	0.367	6,36848388078006e-25	trophocyte-like CAF MMP+	BGN
3,4597099513525e-29	3.11777	0.429	0.044	1,2403752117589e-24	trophocyte-like CAF MMP+	ARMC9
4,32701058689863e-29	6.41749	0.071	0	1,5513198356149e-24	trophocyte-like CAF MMP+	RP11-125O18.1
5,32252550877004e-29	3.16494	0.452	0.05	1,90823184540423e-24	trophocyte-like CAF MMP+	GFPT2
5,7567317021654e-29	2.97452	0.786	0.152	2,06390344986034e-24	trophocyte-like CAF MMP+	MMP11
6,39501046545424e-29	2.7149	0.548	0.074	2,29273915207465e-24	trophocyte-like CAF MMP+	ADM
7,08884922174483e-29	2.32136	0.738	0.131	2,54149422297996e-24	trophocyte-like CAF MMP+	FZD1
7,74846461385982e-29	2.18068	0.762	0.137	2,77797953336102e-24	trophocyte-like CAF MMP+	MARVELD1
9,81665844492299e-29	2.4006	1	0.339	3,51946838567379e-24	trophocyte-like CAF MMP+	DCN
1,23457806359794e-28	2.79134	0.929	0.283	4,42620927361132e-24	trophocyte-like CAF MMP+	COL12A1
1,41942775867643e-28	5.1279	0.119	0.003	5,08893240040673e-24	trophocyte-like CAF MMP+	PPAPDC1A
4,156141502667e-28	2.5816	0.429	0.045	1,49005985153617e-23	trophocyte-like CAF MMP+	EGR3
4,85552486962348e-28	2.07879	0.667	0.104	1,74080277625741e-23	trophocyte-like CAF MMP+	CLMP
5,78122925132233e-28	5.234	0.143	0.004	2,07268631118408e-23	trophocyte-like CAF MMP+	MSX2
7,88117791600776e-28	2.35088	0.81	0.168	2,8255599064471e-23	trophocyte-like CAF MMP+	SSPN
9,36610757518761e-28	2.71877	0.857	0.214	3,35793688785626e-23	trophocyte-like CAF MMP+	NBL1
1,022877839593e-27	3.46976	0.333	0.028	3,66722163050884e-23	trophocyte-like CAF MMP+	COL11A1
1,32983702801409e-27	1.87561	0.81	0.161	4,76773171283611e-23	trophocyte-like CAF MMP+	FSCN1
1,40052749994228e-27	4.5473	0.214	0.011	5,02117119279307e-23	trophocyte-like CAF MMP+	PFKFB4
2,04827985650303e-27	1.94034	0.69	0.113	7,34349294153467e-23	trophocyte-like CAF MMP+	LTBP2
2,85113080751682e-27	2.35455	0.881	0.21	1,02218741711093e-22	trophocyte-like CAF MMP+	CDH11
3,13203757040585e-27	3.39146	0.238	0.014	1,12289810974191e-22	trophocyte-like CAF MMP+	P4HA3
3,7121018482569e-27	2.47121	0.548	0.075	1,33086275463706e-22	trophocyte-like CAF MMP+	SGCD
4,64439661909711e-27	2.63864	1	0.398	1,6651090758787e-22	trophocyte-like CAF MMP+	HSPA1B
7,97455418220774e-27	2.59169	0.976	0.321	2,85903716540512e-22	trophocyte-like CAF MMP+	PPP1R15A
1,4916386855384e-26	2.52492	0.69	0.129	5,34782301539227e-22	trophocyte-like CAF MMP+	GOLM1
1,51687206449637e-26	2.69582	0.833	0.204	5,43828972563239e-22	trophocyte-like CAF MMP+	BAG3
1,89642898245883e-26	3.3417	0.333	0.029	6,79907718791141e-22	trophocyte-like CAF MMP+	CXCL3
2,49324025654941e-26	7.81763	0.048	0	8,93876496778094e-22	trophocyte-like CAF MMP+	PTPRN
2,49324025654941e-26	7.6281	0.048	0	8,93876496778094e-22	trophocyte-like CAF MMP+	RP11-302B13.5
2,49324025654941e-26	7.32018	0.048	0	8,93876496778094e-22	trophocyte-like CAF MMP+	RARRES2P8
2,95306097894537e-26	2.55211	0.976	0.379	1,05873142217149e-21	trophocyte-like CAF MMP+	DNAJB1
3,3288097448481e-26	2.43674	0.476	0.059	1,19344486972294e-21	trophocyte-like CAF MMP+	STEAP2
4,23662766785268e-26	2.56153	0.595	0.094	1,51891575147854e-21	trophocyte-like CAF MMP+	CDC42EP5
4,70945093050904e-26	2.94224	0.5	0.068	1,6884323476061e-21	trophocyte-like CAF MMP+	TSKU
6,3506302605261e-26	2.49974	0.929	0.28	2,27682796100382e-21	trophocyte-like CAF MMP+	MXRA8
7,33826673969864e-26	3.12406	0.405	0.044	2,63091539151676e-21	trophocyte-like CAF MMP+	BHLHE22
1,05098965510842e-25	2.09721	0.738	0.139	3,7680081114947e-21	trophocyte-like CAF MMP+	RAI14
1,07343142794811e-25	4.39634	0.238	0.015	3,84846635547958e-21	trophocyte-like CAF MMP+	BDKRB1
1,3890014342719e-25	5.45317	0.214	0.012	4,97984794215161e-21	trophocyte-like CAF MMP+	IL6
1,40570932930046e-25	2.84087	0.571	0.09	5,03974908740801e-21	trophocyte-like CAF MMP+	MAFB
2,05409167345229e-25	2.36219	0.667	0.121	7,36432946766113e-21	trophocyte-like CAF MMP+	CLEC11A
2,47460895335798e-25	2.35158	0.762	0.157	8,87196801957903e-21	trophocyte-like CAF MMP+	SPSB1
2,65215466423896e-25	2.54943	1	0.519	9,50850490222952e-21	trophocyte-like CAF MMP+	HSPA1A
2,66509780886966e-25	2.56451	0.524	0.076	9,55490866435951e-21	trophocyte-like CAF MMP+	TPST1
3,47359900658463e-25	2.20052	0.881	0.238	1,24535471584072e-20	trophocyte-like CAF MMP+	VCAN
3,81435043423984e-25	2.56103	0.762	0.176	1,36752091768367e-20	trophocyte-like CAF MMP+	SULF2
3,94277250977271e-25	2.45663	0.524	0.075	1,41356280020371e-20	trophocyte-like CAF MMP+	SSC5D
4,82298146192633e-25	2.16177	0.81	0.179	1,72913531372983e-20	trophocyte-like CAF MMP+	EFEMP2
6,50414800710994e-25	2.51951	0.738	0.155	2,33186714350906e-20	trophocyte-like CAF MMP+	PLXDC2
1,04829897841406e-24	2.66715	0.667	0.128	3,75836149741009e-20	trophocyte-like CAF MMP+	RIN2
1,07101893680624e-24	2.89175	0.857	0.265	3,83981709223773e-20	trophocyte-like CAF MMP+	HSPH1
1,41735112777605e-24	2.0342	0.571	0.087	5,08148726330268e-20	trophocyte-like CAF MMP+	GLI3
1,42281844548679e-24	3.05868	0.19	0.01	5,10108869075924e-20	trophocyte-like CAF MMP+	BEND6
1,45345171681808e-24	2.1802	1	0.417	5,21091509513617e-20	trophocyte-like CAF MMP+	EGR1
1,59937158410489e-24	2.54999	0.548	0.084	5,73406700333286e-20	trophocyte-like CAF MMP+	MAB21L2
1,92142409891187e-24	2.42633	0.619	0.106	6,88868967941883e-20	trophocyte-like CAF MMP+	BCAT1
2,33072539738867e-24	1.84031	0.857	0.186	8,35611669471788e-20	trophocyte-like CAF MMP+	HIC1
2,41371069056174e-24	2.49012	0.452	0.057	8,65363556780196e-20	trophocyte-like CAF MMP+	COPZ2
2,90766832929184e-24	2.77407	0.381	0.042	1,04245724941771e-19	trophocyte-like CAF MMP+	GLI2
3,13795353304252e-24	2.97502	0.286	0.023	1,1250191006664e-19	trophocyte-like CAF MMP+	GXYLT2
4,02712222525261e-24	2.06616	0.738	0.151	1,44380386019757e-19	trophocyte-like CAF MMP+	GPNMB
4,46571595036421e-24	2.14199	1	0.578	1,60104848252458e-19	trophocyte-like CAF MMP+	LGALS1
4,61370188126628e-24	2.8506	0.714	0.151	1,65410439847159e-19	trophocyte-like CAF MMP+	CCDC71L
5,32121097786614e-24	2.38588	0.929	0.283	1,90776055978457e-19	trophocyte-like CAF MMP+	ANTXR1
5,86039292990982e-24	2.06219	0.667	0.12	2,10106807323127e-19	trophocyte-like CAF MMP+	ELN
6,35892120388005e-24	2.53775	0.571	0.094	2,27980043001507e-19	trophocyte-like CAF MMP+	IFI44L
6,80003802363013e-24	2.45211	0.643	0.12	2,43794963223187e-19	trophocyte-like CAF MMP+	TSPAN9
7,26891949058809e-24	2.63386	0.952	0.346	2,60605301576564e-19	trophocyte-like CAF MMP+	SOD2
8,04868888678165e-24	1.87723	0.595	0.094	2,88561593968896e-19	trophocyte-like CAF MMP+	PERP
8,66804932843798e-24	2.10963	0.69	0.131	3,10766904523159e-19	trophocyte-like CAF MMP+	GPC6
9,36204359462186e-24	1.94816	0.81	0.185	3,35647986954383e-19	trophocyte-like CAF MMP+	MFAP4
1,07260938831903e-23	2.27781	0.595	0.101	3,8455191790014e-19	trophocyte-like CAF MMP+	SERTAD1
1,16126056103281e-23	2.0892	0.548	0.085	4,16335136341484e-19	trophocyte-like CAF MMP+	PDLIM4
1,41671105125048e-23	2.35546	0.357	0.037	5,07919246094321e-19	trophocyte-like CAF MMP+	RAB3IL1
1,67043394191201e-23	2.54861	0.667	0.13	5,98883976854292e-19	trophocyte-like CAF MMP+	ICAM1
1,67947786895864e-23	1.23669	0.571	0.092	6,0212640557905e-19	trophocyte-like CAF MMP+	IGHG4
2,41548365201235e-23	2.99909	0.738	0.177	8,65999198919467e-19	trophocyte-like CAF MMP+	ISG15
2,53704959200012e-23	4.45595	0.143	0.005	9,09583019723882e-19	trophocyte-like CAF MMP+	ST6GAL2
3,16836526374468e-23	2.43377	0.905	0.291	1,13592231435774e-18	trophocyte-like CAF MMP+	CEBPB
3,96017290831473e-23	3.31984	0.238	0.017	1,419801191089e-18	trophocyte-like CAF MMP+	CSMD2
5,73691771690157e-23	2.31545	0.81	0.204	2,05679973986355e-18	trophocyte-like CAF MMP+	MDK
6,85991617418776e-23	1.20605	0.548	0.088	2,4594171467698e-18	trophocyte-like CAF MMP+	SFRP2
7,83201099635406e-23	2.34494	0.786	0.196	2,80793258241286e-18	trophocyte-like CAF MMP+	CERCAM
8,2197320728523e-23	2.02744	1	0.392	2,946938342759e-18	trophocyte-like CAF MMP+	COL5A1
1,10913894289545e-22	2.10766	0.976	0.39	3,97648493806878e-18	trophocyte-like CAF MMP+	COL5A2
1,11678590401088e-22	2.10858	0.69	0.138	4,00390082305979e-18	trophocyte-like CAF MMP+	VASN
1,19871294249808e-22	2.22547	1	0.638	4,29762564144412e-18	trophocyte-like CAF MMP+	HSPB1
1,26903588326218e-22	4.52024	0.095	0.002	4,54974744867156e-18	trophocyte-like CAF MMP+	RPL7P19
1,37722770898073e-22	2.57383	0.476	0.07	4,9376367822377e-18	trophocyte-like CAF MMP+	RP11-467L13.5
1,50240948221746e-22	1.9023	0.738	0.153	5,38643847564603e-18	trophocyte-like CAF MMP+	NUPR1
1,5269629247924e-22	4.70479	0.405	0.054	5,47446747796572e-18	trophocyte-like CAF MMP+	CXCL1
2,25007747739416e-22	2.84108	0.881	0.3	8,06697777195356e-18	trophocyte-like CAF MMP+	IFI6
2,42018524361784e-22	4.23226	0.119	0.004	8,67684813541869e-18	trophocyte-like CAF MMP+	CCL26
2,74197467163894e-22	2.31832	0.595	0.106	9,83052759275993e-18	trophocyte-like CAF MMP+	MMP19
2,84128709837535e-22	2.86875	0.476	0.07	1,01865825050953e-17	trophocyte-like CAF MMP+	HSPA6
2,97182536805328e-22	2.08632	1	0.499	1,06545883095446e-17	trophocyte-like CAF MMP+	FOSB
3,01135844886226e-22	2.82702	0.357	0.04	1,0796322310861e-17	trophocyte-like CAF MMP+	SDK1
3,09246206255857e-22	2.01764	0.548	0.087	1,1087094986685e-17	trophocyte-like CAF MMP+	PODN
4,25417904474047e-22	2.06688	0.762	0.176	1,52520827112035e-17	trophocyte-like CAF MMP+	PPIC
5,05238400721907e-22	2.34453	0.595	0.109	1,81138071426818e-17	trophocyte-like CAF MMP+	CREB3L1
5,13924570453269e-22	2.46722	0.357	0.04	1,84252236998906e-17	trophocyte-like CAF MMP+	LRCH2
5,49936600815592e-22	2.00843	0.667	0.134	1,97163270124406e-17	trophocyte-like CAF MMP+	CCL2
5,77676259279134e-22	2.12522	1	0.568	2,07108492476755e-17	trophocyte-like CAF MMP+	COL6A3
7,50140271325728e-22	3.61771	0.167	0.008	2,689402900757e-17	trophocyte-like CAF MMP+	GALNT5
8,49609717222239e-22	1.68679	0.857	0.21	3,04602075818517e-17	trophocyte-like CAF MMP+	PLOD2
8,68229938234651e-22	2.20561	0.714	0.148	3,11277797455887e-17	trophocyte-like CAF MMP+	MEG3
8,93112829649028e-22	0.855295	0.786	0.163	3,2019881168577e-17	trophocyte-like CAF MMP+	PDGFRA
9,80951904079693e-22	2.24104	0.667	0.136	3,51690876650652e-17	trophocyte-like CAF MMP+	DNAJB4
1,02699662586776e-21	1.78555	0.738	0.158	3,68198830306111e-17	trophocyte-like CAF MMP+	DPYSL3
1,10457922789838e-21	2.44527	0.929	0.342	3,96013744786128e-17	trophocyte-like CAF MMP+	LY6E
1,20843315727414e-21	2.57927	0.476	0.072	4,33247455545923e-17	trophocyte-like CAF MMP+	CDK14
1,40529033596841e-21	2.15211	0.595	0.108	5,03824691251394e-17	trophocyte-like CAF MMP+	LXN
1,41910015904184e-21	2.71567	0.262	0.022	5,08775789019681e-17	trophocyte-like CAF MMP+	ICAM4
1,479426248185e-21	2.0412	0.952	0.366	5,30403898499287e-17	trophocyte-like CAF MMP+	SERPINH1
1,53675941356223e-21	2.63415	0.81	0.229	5,5095898495033e-17	trophocyte-like CAF MMP+	NFKBIZ
1,62220839614041e-21	2.32189	0.643	0.13	5,81594154184261e-17	trophocyte-like CAF MMP+	ADAMTS12
1,80713170073952e-21	2.04648	0.81	0.198	6,47892857349134e-17	trophocyte-like CAF MMP+	UNC5B
1,90683427211464e-21	1.89296	0.952	0.328	6,8363822323854e-17	trophocyte-like CAF MMP+	TMEM176A
2,03806801555919e-21	2.0676	0.571	0.101	7,30688144938279e-17	trophocyte-like CAF MMP+	LOX
2,2245083486449e-21	2.39193	0.881	0.271	7,9753073315617e-17	trophocyte-like CAF MMP+	IFI27
2,86838684112267e-21	1.81987	0.595	0.106	1,0283740502793e-16	trophocyte-like CAF MMP+	RGS3
3,10157452451292e-21	1.19033	0.833	0.203	1,11197649852837e-16	trophocyte-like CAF MMP+	CCDC80
3,3479938101924e-21	3.87277	0.214	0.015	1,20032274083018e-16	trophocyte-like CAF MMP+	NKX3-2
4,06444226691828e-21	2.42542	0.31	0.031	1,45718384153554e-16	trophocyte-like CAF MMP+	SPATC1L
4,09219388719093e-21	-1.42167	1	1	1,46713335243569e-16	trophocyte-like CAF MMP+	MT-CYB
4,30169483508216e-21	2.12153	0.952	0.343	1,54224363227366e-16	trophocyte-like CAF MMP+	SOX4
4,39422871006134e-21	2.18507	0.5	0.08	1,57541887713119e-16	trophocyte-like CAF MMP+	TSHZ3
5,0979112354851e-21	2.58278	0.429	0.06	1,82770313614612e-16	trophocyte-like CAF MMP+	FZD8
5,73161508474009e-21	1.75644	1	0.681	2,05489864018102e-16	trophocyte-like CAF MMP+	FTL
6,05214501810816e-21	1.87157	0.857	0.242	2,16981503189214e-16	trophocyte-like CAF MMP+	MXRA5
6,08339278432037e-21	2.12633	0.976	0.478	2,18101798103454e-16	trophocyte-like CAF MMP+	TIMP2
6,21743681658887e-21	2.03162	0.714	0.157	2,22907544748344e-16	trophocyte-like CAF MMP+	PLBD2
6,42540778347691e-21	2.16778	0.929	0.35	2,30363719853214e-16	trophocyte-like CAF MMP+	C11orf96
6,51653351529698e-21	1.97265	1	0.638	2,33630759590427e-16	trophocyte-like CAF MMP+	JUN
6,71351756313423e-21	2.79533	0.167	0.009	2,40693031673489e-16	trophocyte-like CAF MMP+	RP11-151N17.1
7,12010870108929e-21	2.43957	0.833	0.237	2,55270137151453e-16	trophocyte-like CAF MMP+	HES1
7,27256092652666e-21	2.83852	0.19	0.012	2,60735854337834e-16	trophocyte-like CAF MMP+	ADCY2
7,73938529204218e-21	1.80568	0.714	0.151	2,77472441490296e-16	trophocyte-like CAF MMP+	TMEM98
8,23228257691879e-21	2.18674	0.357	0.042	2,95143794947692e-16	trophocyte-like CAF MMP+	C3orf80
8,59881582718019e-21	2.53806	0.333	0.037	3,08284745036064e-16	trophocyte-like CAF MMP+	STARD10
8,70559300704458e-21	2.99146	0.357	0.043	3,12112920488562e-16	trophocyte-like CAF MMP+	CILP
8,80548918448742e-21	3.72999	0.119	0.004	3,15694398242243e-16	trophocyte-like CAF MMP+	RP11-941H19.1
1,04006541193329e-20	1.66323	0.857	0.216	3,72884251486324e-16	trophocyte-like CAF MMP+	FGFR1
1,0574735721938e-20	3.24871	0.286	0.028	3,79125425102921e-16	trophocyte-like CAF MMP+	ST3GAL4
1,20748324090298e-20	2.27049	1	0.433	4,32906891528537e-16	trophocyte-like CAF MMP+	IER2
1,24644489058467e-20	2.88968	0.429	0.061	4,46875422172417e-16	trophocyte-like CAF MMP+	RSAD2
1,53443533506402e-20	1.13119	0.643	0.119	5,50125756327152e-16	trophocyte-like CAF MMP+	GJA1
1,58498323841803e-20	0.712285	0.619	0.117	5,68248190637632e-16	trophocyte-like CAF MMP+	C3
1,90122108034262e-20	1.85264	0.405	0.053	6,81625781724435e-16	trophocyte-like CAF MMP+	CROCC
1,90646925320293e-20	5.52617	0.095	0.003	6,83507356658316e-16	trophocyte-like CAF MMP+	FAM19A1
1,91519112117683e-20	1.67085	0.738	0.163	6,86634320764315e-16	trophocyte-like CAF MMP+	TRIO
2,07626134150917e-20	2.30045	0.571	0.109	7,44381216157866e-16	trophocyte-like CAF MMP+	COL27A1
2,18771408162434e-20	2.78062	0.286	0.028	7,84339252543959e-16	trophocyte-like CAF MMP+	NOX4
2,1890001282588e-20	1.57832	0.548	0.092	7,84800325983344e-16	trophocyte-like CAF MMP+	SPON1
2,34230176755467e-20	2.52231	0.286	0.028	8,397620297037e-16	trophocyte-like CAF MMP+	PPFIA2
2,73116936887759e-20	2.3873	0.619	0.129	9,79178842129993e-16	trophocyte-like CAF MMP+	C1QTNF6
2,86015036403692e-20	3.23068	0.167	0.009	1,02542110851452e-15	trophocyte-like CAF MMP+	DNAJA1P3
2,92932866606108e-20	1.87515	0.976	0.421	1,05022291335622e-15	trophocyte-like CAF MMP+	C1S
3,15739492230799e-20	-1.33439	1	1	1,13198922754586e-15	trophocyte-like CAF MMP+	MT-ND1
3,42790421021617e-20	2.68403	0.31	0.033	1,2289722174467e-15	trophocyte-like CAF MMP+	UBTD1
3,61839259284386e-20	1.49954	0.667	0.13	1,29726611238638e-15	trophocyte-like CAF MMP+	PTPN14
3,73702127704999e-20	1.80117	0.524	0.089	1,33979686824796e-15	trophocyte-like CAF MMP+	PCDH7
3,79497506298168e-20	1.9074	0.81	0.221	1,36057445958019e-15	trophocyte-like CAF MMP+	LRP1
4,03446442425368e-20	1.93901	0.643	0.131	1,44643618538343e-15	trophocyte-like CAF MMP+	GLT8D2
4,8321622607062e-20	1.45325	0.857	0.229	1,73242681370839e-15	trophocyte-like CAF MMP+	COL15A1
5,32002883764046e-20	3.47224	0.262	0.025	1,90733673887086e-15	trophocyte-like CAF MMP+	SHB
5,43379090397945e-20	2.29842	0.381	0.049	1,94812271489471e-15	trophocyte-like CAF MMP+	DUSP10
5,74198335063874e-20	1.94795	0.952	0.46	2,058615870871e-15	trophocyte-like CAF MMP+	COL6A2
5,98220150245705e-20	3.5314	0.143	0.007	2,1447388826609e-15	trophocyte-like CAF MMP+	KCND2
6,6144722468848e-20	3.13025	0.143	0.007	2,37142058995314e-15	trophocyte-like CAF MMP+	KCNJ15
6,79979320136822e-20	2.38249	0.5	0.087	2,43786185855453e-15	trophocyte-like CAF MMP+	NFKBIE
6,94622166788198e-20	1.65141	0.976	0.397	2,49035939236905e-15	trophocyte-like CAF MMP+	FN1
6,97063460220437e-20	1.68995	0.571	0.101	2,49911191758231e-15	trophocyte-like CAF MMP+	GAPDHP65
7,86094336660769e-20	1.75263	0.881	0.234	2,81830541579619e-15	trophocyte-like CAF MMP+	DDR2
7,9913547302703e-20	2.05087	1	0.671	2,86506049789651e-15	trophocyte-like CAF MMP+	COL3A1
8,49881417792851e-20	2.00682	1	0.674	3,04699485907093e-15	trophocyte-like CAF MMP+	COL1A2
8,77902714609266e-20	2.00222	0.762	0.191	3,14745681241714e-15	trophocyte-like CAF MMP+	CSRNP1
9,22917827566651e-20	1.94977	0.667	0.142	3,30884499539196e-15	trophocyte-like CAF MMP+	RND3
1,0847712970499e-19	3.71052	0.262	0.025	3,88912205418329e-15	trophocyte-like CAF MMP+	CXCL8
1,1185672651596e-19	2.08465	0.5	0.083	4,0102873590502e-15	trophocyte-like CAF MMP+	MICALL2
1,18061822658003e-19	1.66678	0.857	0.237	4,23275246593474e-15	trophocyte-like CAF MMP+	LOXL2
1,3544103498473e-19	2.41703	0.333	0.039	4,85583198627254e-15	trophocyte-like CAF MMP+	CCDC8
1,35591856451328e-19	3.14754	0.167	0.01	4,86123923749302e-15	trophocyte-like CAF MMP+	ST6GALNAC5
1,5585400013858e-19	2.02134	0.976	0.466	5,58767761296836e-15	trophocyte-like CAF MMP+	DNAJA1
1,55859414687609e-19	6.07355	0.071	0.001	5,58787173538014e-15	trophocyte-like CAF MMP+	RPL21P12
1,667694722758e-19	1.8752	1	0.522	5,97901912003198e-15	trophocyte-like CAF MMP+	COL6A1
1,79806377117226e-19	2.48414	0.476	0.079	6,44641823240677e-15	trophocyte-like CAF MMP+	SCARF2
1,81873339791654e-19	2.85505	0.333	0.04	6,52052297821038e-15	trophocyte-like CAF MMP+	CDCP1
2,01592862053548e-19	2.192	0.524	0.093	7,2275072903438e-15	trophocyte-like CAF MMP+	TOM1
2,14247819481589e-19	3.34346	0.19	0.013	7,68121282405392e-15	trophocyte-like CAF MMP+	DNAJC22
2,26580546591212e-19	3.75017	0.19	0.013	8,12336575638813e-15	trophocyte-like CAF MMP+	CXCL6
2,49907058504522e-19	2.36062	0.548	0.105	8,95966786150414e-15	trophocyte-like CAF MMP+	DCBLD1
2,5683356864028e-19	1.82286	0.952	0.324	9,20799710289133e-15	trophocyte-like CAF MMP+	IGFBP5
2,65243216873031e-19	2.7824	0.714	0.189	9,5094998113319e-15	trophocyte-like CAF MMP+	PLAU
2,65840681358092e-19	1.98336	0.524	0.094	9,53092010805033e-15	trophocyte-like CAF MMP+	ETV1
2,93940914672889e-19	2.69006	0.667	0.166	1,05383696728524e-14	trophocyte-like CAF MMP+	FAM20C
3,0173643408417e-19	1.71659	0.5	0.087	1,08178546347857e-14	trophocyte-like CAF MMP+	APOD
3,07208808018791e-19	2.03009	0.595	0.118	1,10140501850897e-14	trophocyte-like CAF MMP+	PAPSS2
3,10078979188399e-19	1.63034	0.714	0.159	1,11169515618625e-14	trophocyte-like CAF MMP+	TRIM47
3,48420393200796e-19	2.45569	0.333	0.04	1,24915679370349e-14	trophocyte-like CAF MMP+	USP18
3,59367657247132e-19	2.04995	0.667	0.147	1,28840492476242e-14	trophocyte-like CAF MMP+	CDKN1C
3,71976614575903e-19	2.66554	0.5	0.091	1,33361055857753e-14	trophocyte-like CAF MMP+	TMEM132A
3,75074089060481e-19	1.63001	1	0.88	1,34471562409964e-14	trophocyte-like CAF MMP+	FTH1
3,76460320769119e-19	1.94719	0.452	0.07	1,34968554202144e-14	trophocyte-like CAF MMP+	DSEL
4,19745840526273e-19	2.10164	0.643	0.141	1,50487278745479e-14	trophocyte-like CAF MMP+	CCND1
4,21848442672876e-19	2.30365	0.333	0.04	1,5124110366708e-14	trophocyte-like CAF MMP+	BBC3
5,25150588148464e-19	1.66763	1	0.641	1,88276988862987e-14	trophocyte-like CAF MMP+	FOS
6,08959512880541e-19	1.89976	0.548	0.102	2,18324164557932e-14	trophocyte-like CAF MMP+	MEIS1
6,25086929856907e-19	1.98766	0.881	0.302	2,24106166092298e-14	trophocyte-like CAF MMP+	RAB31
6,7329996617735e-19	1.53699	0.833	0.221	2,41391503873903e-14	trophocyte-like CAF MMP+	BASP1
6,7856870127168e-19	2.27551	0.81	0.25	2,43280450779923e-14	trophocyte-like CAF MMP+	HTRA1
7,80254082996619e-19	2.88007	0.167	0.01	2,79736693835948e-14	trophocyte-like CAF MMP+	PLXNA4
8,03331345069622e-19	2.94818	0.405	0.061	2,88010353834361e-14	trophocyte-like CAF MMP+	CCL11
8,62288478284422e-19	2.41014	0.452	0.075	3,09147665234531e-14	trophocyte-like CAF MMP+	F2RL2
9,01201951478669e-19	1.84198	0.524	0.094	3,23098923644132e-14	trophocyte-like CAF MMP+	PXDC1
9,72764090289518e-19	2.10369	0.452	0.072	3,48755381650598e-14	trophocyte-like CAF MMP+	LEPREL2
9,89858340779287e-19	2.99343	0.5	0.094	3,5488401233619e-14	trophocyte-like CAF MMP+	IFIT1
1,0554921939474e-18	2.12162	0.381	0.052	3,78415061374021e-14	trophocyte-like CAF MMP+	FAM65C
1,1115181204117e-18	2.07204	0.857	0.292	3,98501476530001e-14	trophocyte-like CAF MMP+	NR4A1
1,25549644688291e-18	1.95706	0.762	0.199	4,50120586136462e-14	trophocyte-like CAF MMP+	GGT5
1,57946673230941e-18	2.49538	0.31	0.036	5,6627041286757e-14	trophocyte-like CAF MMP+	PTGES
1,91996401686336e-18	1.98203	0.5	0.092	6,88345499325853e-14	trophocyte-like CAF MMP+	SERPINE1
2,05989763141382e-18	1.92068	0.952	0.405	7,38514498814483e-14	trophocyte-like CAF MMP+	CALU
2,11170722293237e-18	2.23273	0.405	0.06	7,57089273565714e-14	trophocyte-like CAF MMP+	ZSWIM4
2,23475751422946e-18	2.07427	0.595	0.128	8,01205264001547e-14	trophocyte-like CAF MMP+	KIAA1217
2,24374784942735e-18	1.59341	0.952	0.327	8,04428478976695e-14	trophocyte-like CAF MMP+	SELM
2,25976366569511e-18	3.22604	0.238	0.022	8,1017046942501e-14	trophocyte-like CAF MMP+	CNIH3
2,26914909520815e-18	1.65327	0.548	0.102	8,13535333614024e-14	trophocyte-like CAF MMP+	NRP2
2,29607330925367e-18	1.75636	0.976	0.416	8,23188202833625e-14	trophocyte-like CAF MMP+	SERPING1
2,31650093659312e-18	2.26674	0.452	0.076	8,30511915787365e-14	trophocyte-like CAF MMP+	IGFBP6
2,58577049123468e-18	1.61247	0.31	0.035	9,27050436517459e-14	trophocyte-like CAF MMP+	APBA2
2,69830798455168e-18	1.58824	0.524	0.094	9,6739737862147e-14	trophocyte-like CAF MMP+	CYB561
3,3456996809632e-18	1.81645	0.81	0.246	1,19950024961893e-13	trophocyte-like CAF MMP+	NCOA7
3,54132711650854e-18	3.05933	0.143	0.008	1,26963659781064e-13	trophocyte-like CAF MMP+	CGREF1
4,31638702056162e-18	2.02665	0.381	0.053	1,54751107461175e-13	trophocyte-like CAF MMP+	KIAA1755
4,53456069367669e-18	1.80644	0.81	0.219	1,62573069989697e-13	trophocyte-like CAF MMP+	NNMT
4,56393372652592e-18	1.66762	0.357	0.047	1,63626151963407e-13	trophocyte-like CAF MMP+	HCK
4,75242935948537e-18	1.93668	0.738	0.199	1,70384097396269e-13	trophocyte-like CAF MMP+	TGFB1
4,83799693024809e-18	1.74085	0.786	0.221	1,73451865943254e-13	trophocyte-like CAF MMP+	EMP1
6,04383284975165e-18	1.64967	0.619	0.133	2,16683495329296e-13	trophocyte-like CAF MMP+	GAS7
6,71259497013838e-18	2.69848	0.452	0.079	2,40659954869401e-13	trophocyte-like CAF MMP+	MITF
8,07835377227037e-18	-1.26946	1	1	2,89625139443437e-13	trophocyte-like CAF MMP+	MT-ND4
8,44863211042016e-18	6.61181	0.048	0	3,02900358422784e-13	trophocyte-like CAF MMP+	RP11-820L6.1
8,44863211042016e-18	6.478	0.048	0	3,02900358422784e-13	trophocyte-like CAF MMP+	TMEM95
8,72242455239619e-18	6.06499	0.048	0	3,12716365052508e-13	trophocyte-like CAF MMP+	RN7SL377P
8,72242455239619e-18	5.24537	0.048	0	3,12716365052508e-13	trophocyte-like CAF MMP+	RP11-680C21.1
8,72242455239619e-18	4.78206	0.048	0	3,12716365052508e-13	trophocyte-like CAF MMP+	AC007193.8
8,72242455239619e-18	5.78575	0.048	0	3,12716365052508e-13	trophocyte-like CAF MMP+	RP5-907D15.4
9,92780376655697e-18	2.07542	0.571	0.122	3,559316206386e-13	trophocyte-like CAF MMP+	LEPRE1
1,11579971845397e-17	-1.07039	1	1	4,00036515060116e-13	trophocyte-like CAF MMP+	MT-ND3
1,15314243546501e-17	1.71086	0.952	0.391	4,13424625962915e-13	trophocyte-like CAF MMP+	SERPINF1
1,19656999787663e-17	2.53275	0.19	0.014	4,28994275638729e-13	trophocyte-like CAF MMP+	RPS19P1
1,40940634561425e-17	3.43054	0.238	0.023	5,05300363029621e-13	trophocyte-like CAF MMP+	PRRX2
1,41089595785407e-17	1.47271	0.452	0.075	5,05834418809842e-13	trophocyte-like CAF MMP+	FGF7
1,49670934969988e-17	1.88892	0.69	0.168	5,36600236054401e-13	trophocyte-like CAF MMP+	EVA1B
1,55728106048773e-17	1.55068	1	0.447	5,58316405806061e-13	trophocyte-like CAF MMP+	C1R
1,64822268634059e-17	2.87297	0.333	0.045	5,9092079750683e-13	trophocyte-like CAF MMP+	CMPK2
1,86002455167748e-17	2.63412	0.548	0.119	6,66856002267409e-13	trophocyte-like CAF MMP+	ASPN
1,86626225746208e-17	1.62833	0.452	0.076	6,69092344545305e-13	trophocyte-like CAF MMP+	PAPPA
1,87219554585003e-17	1.85452	0.476	0.084	6,71219547098153e-13	trophocyte-like CAF MMP+	DIP2C
2,14645285702063e-17	1.46354	1	0.718	7,69546278299035e-13	trophocyte-like CAF MMP+	JUND
2,83630196987272e-17	-1.08412	1	1	1,01687098223877e-12	trophocyte-like CAF MMP+	MT-ATP6
3,53477691477453e-17	2.41786	0.405	0.065	1,26728821948496e-12	trophocyte-like CAF MMP+	MEIS3
3,79501060424622e-17	2.09701	0.381	0.057	1,36058720183435e-12	trophocyte-like CAF MMP+	FAM109B
4,60193921354878e-17	1.71914	0.476	0.084	1,64988724684151e-12	trophocyte-like CAF MMP+	TMEM51
6,16482648386058e-17	3.01501	0.19	0.015	2,21021359099369e-12	trophocyte-like CAF MMP+	SUGCT
6,23325457841974e-17	3.55075	0.095	0.003	2,23474643145505e-12	trophocyte-like CAF MMP+	DNM1P41
6,26214815089046e-17	2.01457	0.31	0.038	2,24510535505725e-12	trophocyte-like CAF MMP+	AHNAK2
6,31612495765012e-17	1.41004	0.81	0.218	2,26445711981672e-12	trophocyte-like CAF MMP+	GPR124
6,64589837365059e-17	1.88763	0.881	0.323	2,38268748492121e-12	trophocyte-like CAF MMP+	THY1
7,16925222290959e-17	1.80523	0.524	0.103	2,57032030695755e-12	trophocyte-like CAF MMP+	A4GALT
7,70647374406204e-17	1.83699	0.643	0.154	2,76292496672112e-12	trophocyte-like CAF MMP+	ZCCHC24
8,33865859664276e-17	3.19266	0.143	0.008	2,98957588006836e-12	trophocyte-like CAF MMP+	HAS2-AS1
8,36478287231059e-17	2.46774	0.476	0.09	2,99894195538079e-12	trophocyte-like CAF MMP+	SEMA4A
8,97109092242509e-17	7.27307	0.071	0.002	3,21631551750784e-12	trophocyte-like CAF MMP+	MMP10
9,53265558779828e-17	4.40058	0.071	0.002	3,41764768133744e-12	trophocyte-like CAF MMP+	AC144831.3
1,05726465593032e-16	1.50592	1	0.415	3,79050524444138e-12	trophocyte-like CAF MMP+	FSTL1
1,11532598142006e-16	1.88278	0.429	0.072	3,99866670858718e-12	trophocyte-like CAF MMP+	SLC2A10
1,15383261081768e-16	2.41738	0.357	0.053	4,13672067630353e-12	trophocyte-like CAF MMP+	TGFB3
1,20546738415985e-16	1.65832	0.762	0.206	4,32184166568989e-12	trophocyte-like CAF MMP+	BMP1
1,32588739502072e-16	1.56761	0.69	0.172	4,75357148862827e-12	trophocyte-like CAF MMP+	SLC39A13
1,40263900770098e-16	1.85331	0.595	0.134	5,02874137040955e-12	trophocyte-like CAF MMP+	CHPF
2,04749726582881e-16	2.0905	0.524	0.109	7,34068719744945e-12	trophocyte-like CAF MMP+	LEPREL4
2,10014153564828e-16	2.74145	0.167	0.012	7,5294274336062e-12	trophocyte-like CAF MMP+	OMD
2,23026013853741e-16	1.8476	0.571	0.127	7,99592864868434e-12	trophocyte-like CAF MMP+	CHPF2
2,24380260060078e-16	-1.15962	1	1	8,04448108367391e-12	trophocyte-like CAF MMP+	MT-CO3
2,34518322301658e-16	1.86562	0.833	0.288	8,40795089115905e-12	trophocyte-like CAF MMP+	SPATS2L
2,38795822628679e-16	1.71824	0.476	0.087	8,5613078328834e-12	trophocyte-like CAF MMP+	ADAMTS7
2,59501084913675e-16	5.43297	0.143	0.009	9,30363289632509e-12	trophocyte-like CAF MMP+	IL24
2,599397024207e-16	1.88789	0.476	0.09	9,31935821118695e-12	trophocyte-like CAF MMP+	ZDHHC9
2,74054477463566e-16	2.21071	0.619	0.151	9,82540112602375e-12	trophocyte-like CAF MMP+	IER5L
2,8761935088318e-16	2.12206	0.357	0.053	1,03117289678638e-11	trophocyte-like CAF MMP+	SLC24A3
2,95819453616504e-16	1.75569	0.452	0.08	1,06057190510589e-11	trophocyte-like CAF MMP+	MOXD1
3,53312013293612e-16	3.98048	0.167	0.012	1,26669423006026e-11	trophocyte-like CAF MMP+	RAMP1
3,63816616365893e-16	1.80518	0.405	0.066	1,304355332995e-11	trophocyte-like CAF MMP+	NFATC1
3,65820688483859e-16	2.90645	0.286	0.035	1,31154033235233e-11	trophocyte-like CAF MMP+	SRPX2
3,72808240454583e-16	1.66996	0.524	0.104	1,33659210367777e-11	trophocyte-like CAF MMP+	METRNL
4,09131870123383e-16	1.68246	0.929	0.397	1,46681958076635e-11	trophocyte-like CAF MMP+	KDELR2
4,25460388983525e-16	1.90474	0.405	0.066	1,52536058658373e-11	trophocyte-like CAF MMP+	DACT1
4,36285293693362e-16	3.46423	0.214	0.021	1,56417003494944e-11	trophocyte-like CAF MMP+	CXCL10
4,41324973328411e-16	1.93966	0.524	0.108	1,58223829437702e-11	trophocyte-like CAF MMP+	PLK3
4,61242424572996e-16	2.45826	0.619	0.166	1,65364634057911e-11	trophocyte-like CAF MMP+	IFIT3
5,36045237076753e-16	2.451	0.357	0.055	1,92182938396757e-11	trophocyte-like CAF MMP+	DAPK3
5,36866865164218e-16	1.67074	0.786	0.23	1,92477508498675e-11	trophocyte-like CAF MMP+	PLOD1
5,76580369564712e-16	1.73748	0.952	0.52	2,0671559409634e-11	trophocyte-like CAF MMP+	NFKBIA
5,97005682218893e-16	2.36201	0.381	0.062	2,14038477189117e-11	trophocyte-like CAF MMP+	B4GALT2
6,06731919573629e-16	1.70636	0.5	0.098	2,17525527805537e-11	trophocyte-like CAF MMP+	RNF144A
6,70654680641071e-16	2.54896	0.262	0.03	2,40443116103437e-11	trophocyte-like CAF MMP+	LRRC61
6,9094202888007e-16	1.97168	0.571	0.131	2,47716536194083e-11	trophocyte-like CAF MMP+	IL15RA
7,14469307695907e-16	2.71058	0.476	0.096	2,56151536195137e-11	trophocyte-like CAF MMP+	ZFAND2A
7,80357182340936e-16	2.84407	0.214	0.021	2,79773657012872e-11	trophocyte-like CAF MMP+	UCHL1
9,47477430319905e-16	1.5619	0.976	0.653	3,39689608318293e-11	trophocyte-like CAF MMP+	JUNB
9,64525432288782e-16	1.82313	0.548	0.118	3,45801657984174e-11	trophocyte-like CAF MMP+	FOXP4
9,74650135623385e-16	1.31375	0.976	0.385	3,49431566623696e-11	trophocyte-like CAF MMP+	TMEM176B
9,81646380919081e-16	1.77435	0.667	0.175	3,51939860487109e-11	trophocyte-like CAF MMP+	MX2
1,01154066750549e-15	1.99817	0.714	0.209	3,62657560114068e-11	trophocyte-like CAF MMP+	TNFAIP2
1,02649082308012e-15	1.56897	0.762	0.209	3,68017489890683e-11	trophocyte-like CAF MMP+	GOLGA2
1,28418160298705e-15	1.74039	0.333	0.047	4,60404788302916e-11	trophocyte-like CAF MMP+	WASH7P.1
1,33472603145133e-15	1.56451	0.595	0.135	4,78525976795932e-11	trophocyte-like CAF MMP+	SMIM3
1,37874312705842e-15	2.02316	0.429	0.077	4,94306985912984e-11	trophocyte-like CAF MMP+	IGF2BP2
1,37906034492603e-15	2.47567	0.262	0.031	4,94420714862881e-11	trophocyte-like CAF MMP+	PTGER3
1,50319347191003e-15	1.53486	0.786	0.234	5,38924923549184e-11	trophocyte-like CAF MMP+	PLD3
1,5987680741016e-15	1.73004	0.405	0.068	5,73190329926907e-11	trophocyte-like CAF MMP+	CTD-2369P2.2
1,60672396451558e-15	2.66363	0.286	0.037	5,76042675758127e-11	trophocyte-like CAF MMP+	COL8A2
1,63202366743291e-15	3.24046	0.143	0.009	5,85113125248048e-11	trophocyte-like CAF MMP+	SIX4
1,65403130024804e-15	1.16174	1	0.49	5,93003301764929e-11	trophocyte-like CAF MMP+	MTND2P28
1,72963401973499e-15	1.57229	0.905	0.343	6,20108388755387e-11	trophocyte-like CAF MMP+	LGALS3BP
1,81376683915919e-15	1.472	0.667	0.168	6,50271687175354e-11	trophocyte-like CAF MMP+	PDLIM2
2,18763161746917e-15	1.70641	0.548	0.12	7,84309687495048e-11	trophocyte-like CAF MMP+	NR2F1
2,44833697637147e-15	1.5591	0.952	0.455	8,77777772768699e-11	trophocyte-like CAF MMP+	LMNA
2,4740076711389e-15	1.60347	0.786	0.241	8,86981230256719e-11	trophocyte-like CAF MMP+	RUNX1
2,48264969395335e-15	1.71856	0.833	0.286	8,90079568276156e-11	trophocyte-like CAF MMP+	FBN1
2,59147551091505e-15	1.46228	0.619	0.147	9,29095800173265e-11	trophocyte-like CAF MMP+	RAB34
2,74946302607764e-15	1.01842	0.881	0.275	9,85737484109355e-11	trophocyte-like CAF MMP+	PLAT
2,79936937094916e-15	1.41162	0.571	0.127	1,00362990687269e-10	trophocyte-like CAF MMP+	VDR
2,86772587964425e-15	1.75024	0.405	0.069	1,02813708237006e-10	trophocyte-like CAF MMP+	ZNF521
2,87727532501071e-15	2.21011	0.5	0.108	1,03156074952284e-10	trophocyte-like CAF MMP+	IRS1
3,47165925813467e-15	1.50953	0.667	0.168	1,24465927722644e-10	trophocyte-like CAF MMP+	CISD1
3,49660227222723e-15	2.08032	0.357	0.056	1,2536018466389e-10	trophocyte-like CAF MMP+	EPDR1
3,52268981684184e-15	1.21621	0.69	0.173	1,26295475313414e-10	trophocyte-like CAF MMP+	QSOX1
3,79471068713843e-15	1.73075	0.667	0.177	1,36047967555287e-10	trophocyte-like CAF MMP+	CD276
4,02909809603455e-15	2.04303	0.571	0.138	1,44451224939031e-10	trophocyte-like CAF MMP+	TWISTNB
4,42842693579062e-15	1.83808	0.667	0.164	1,58767962501965e-10	trophocyte-like CAF MMP+	FAM46A
5,31263532799371e-15	1.99591	0.619	0.165	1,90468601779231e-10	trophocyte-like CAF MMP+	IFRD1
5,37772113766932e-15	3.05096	0.143	0.01	1,9280205822772e-10	trophocyte-like CAF MMP+	LAMA1
5,54047268547833e-15	1.64419	0.69	0.194	1,98637026719769e-10	trophocyte-like CAF MMP+	CDC42EP1
6,31287884462331e-15	1.47727	0.714	0.194	2,26329332337435e-10	trophocyte-like CAF MMP+	ECM1
6,43584221318332e-15	3.5854	0.167	0.014	2,30737815027048e-10	trophocyte-like CAF MMP+	AF127936.7
7,0146087880529e-15	1.98524	0.286	0.037	2,51487754269273e-10	trophocyte-like CAF MMP+	CLIC6
7,32313241053416e-15	2.18056	0.452	0.091	2,62548943182471e-10	trophocyte-like CAF MMP+	RIPK2
7,51421914479694e-15	1.53397	0.976	0.542	2,6939978477926e-10	trophocyte-like CAF MMP+	DUSP1
8,13825556068899e-15	3.07369	0.167	0.014	2,91772738361822e-10	trophocyte-like CAF MMP+	HTR2A
8,76123376042201e-15	1.35551	0.905	0.349	3,1410775277865e-10	trophocyte-like CAF MMP+	RHOB
8,93204360044039e-15	1.38575	0.929	0.34	3,20231627162989e-10	trophocyte-like CAF MMP+	YBX3
9,16610064158063e-15	1.47923	0.476	0.095	3,28623040201949e-10	trophocyte-like CAF MMP+	LIMK1
9,31765426676146e-15	2.43334	0.738	0.232	3,34056540771932e-10	trophocyte-like CAF MMP+	RGS16
9,44417673070272e-15	1.93985	0.738	0.243	3,38592624149154e-10	trophocyte-like CAF MMP+	ITGB5
9,58482757050896e-15	2.14031	0.429	0.082	3,43635238057887e-10	trophocyte-like CAF MMP+	SNED1
1,04488790997591e-14	2.83133	0.167	0.014	3,74613213484562e-10	trophocyte-like CAF MMP+	NKD2
1,06245213759477e-14	4.8306	0.071	0.002	3,80910340370476e-10	trophocyte-like CAF MMP+	TMEM217
1,06743339355247e-14	3.32337	0.119	0.007	3,82696220256432e-10	trophocyte-like CAF MMP+	RP1-71H24.6
1,07228876053754e-14	1.73228	0.571	0.134	3,8443696642792e-10	trophocyte-like CAF MMP+	GLIS2
1,0813637308946e-14	4.62119	0.071	0.002	3,87690524800333e-10	trophocyte-like CAF MMP+	CTD-3203P2.3
1,09833601132905e-14	1.34531	0.857	0.277	3,93775426781693e-10	trophocyte-like CAF MMP+	PDIA4
1,10060648268541e-14	3.6758	0.071	0.002	3,94589436172372e-10	trophocyte-like CAF MMP+	RP11-196B3.2
1,14010835854423e-14	2.43687	0.071	0.002	4,08751648705277e-10	trophocyte-like CAF MMP+	CSF3
1,16506698630159e-14	1.83581	0.381	0.065	4,17699815928846e-10	trophocyte-like CAF MMP+	SGK223
1,26723569065433e-14	2.30646	0.333	0.052	4,54329339813391e-10	trophocyte-like CAF MMP+	IGDCC4
1,37954452554568e-14	1.73294	0.786	0.275	4,94594303298639e-10	trophocyte-like CAF MMP+	TAX1BP3
1,42258491970075e-14	2.48946	0.357	0.06	5,10025145411111e-10	trophocyte-like CAF MMP+	ISOC2
1,47297045303009e-14	1.54992	0.5	0.105	5,28089366820346e-10	trophocyte-like CAF MMP+	ERI3
1,47880205394452e-14	4.3301	0.095	0.004	5,30180112380188e-10	trophocyte-like CAF MMP+	RP11-426C22.4
1,6452030895099e-14	1.56736	0.786	0.24	5,89838211651088e-10	trophocyte-like CAF MMP+	NREP
1,71120135410135e-14	3.4431	0.095	0.004	6,13499909472416e-10	trophocyte-like CAF MMP+	AC004447.2
1,88112709308139e-14	1.4139	0.548	0.124	6,7442168541154e-10	trophocyte-like CAF MMP+	C19orf70
1,95140342116906e-14	2.4672	0.333	0.054	6,99617154557531e-10	trophocyte-like CAF MMP+	TNFRSF12A
2,44904957728547e-14	1.79402	0.452	0.091	8,78033254448387e-10	trophocyte-like CAF MMP+	SLC16A3
2,48463429260847e-14	1.82551	0.548	0.128	8,90791086585989e-10	trophocyte-like CAF MMP+	ITPRIP
2,48570349613345e-14	1.46561	0.738	0.221	8,91174417433766e-10	trophocyte-like CAF MMP+	B4GALT1
2,55035560767631e-14	2.53891	0.238	0.028	9,14353492464109e-10	trophocyte-like CAF MMP+	KCTD11
2,84876622380781e-14	2.26404	0.214	0.023	1,02133966655958e-09	trophocyte-like CAF MMP+	ARHGEF25
3,4342354786464e-14	2.11244	0.357	0.06	1,23124210380431e-09	trophocyte-like CAF MMP+	SLC39A7
3,7930578268166e-14	2.392	0.238	0.028	1,35988709207029e-09	trophocyte-like CAF MMP+	SORCS2
3,89163515361859e-14	2.17205	0.381	0.069	1,39522903527534e-09	trophocyte-like CAF MMP+	TRIL
4,28653539184627e-14	2.11244	0.333	0.053	1,53680866868473e-09	trophocyte-like CAF MMP+	SLC7A7
4,49174519053403e-14	1.26643	0.976	0.753	1,61038048571026e-09	trophocyte-like CAF MMP+	HSP90AB1
4,66955934333153e-14	1.65191	0.619	0.163	1,67413041577122e-09	trophocyte-like CAF MMP+	EPSTI1
4,84555415251606e-14	1.28119	0.976	0.431	1,73722807476006e-09	trophocyte-like CAF MMP+	APP
5,25334134866844e-14	2.5234	0.286	0.041	1,88342794032461e-09	trophocyte-like CAF MMP+	FAM20A
5,26980321271327e-14	1.42721	0.476	0.099	1,88932984782196e-09	trophocyte-like CAF MMP+	DDIT3
5,75199801102454e-14	-1.05225	1	0.998	2,06220632691252e-09	trophocyte-like CAF MMP+	MT-ND2
5,81675802603511e-14	1.83243	0.262	0.034	2,08542408749411e-09	trophocyte-like CAF MMP+	PI4KAP1
6,19144840037047e-14	7.04511	0.024	0	2,21975808050082e-09	trophocyte-like CAF MMP+	PERM1
6,19144840037047e-14	6.42603	0.024	0	2,21975808050082e-09	trophocyte-like CAF MMP+	RP1-21O18.3
6,19144840037047e-14	6.97633	0.024	0	2,21975808050082e-09	trophocyte-like CAF MMP+	RP11-288L9.1
6,19144840037047e-14	6.59418	0.024	0	2,21975808050082e-09	trophocyte-like CAF MMP+	RP5-884C9.2
6,19144840037047e-14	6.72022	0.024	0	2,21975808050082e-09	trophocyte-like CAF MMP+	RNU6-605P
6,19144840037047e-14	6.68887	0.024	0	2,21975808050082e-09	trophocyte-like CAF MMP+	RP4-677H15.4
6,19144840037047e-14	7.14023	0.024	0	2,21975808050082e-09	trophocyte-like CAF MMP+	RP11-82H13.2
6,19144840037047e-14	6.73485	0.024	0	2,21975808050082e-09	trophocyte-like CAF MMP+	RNU6-1318P
6,19144840037047e-14	6.59418	0.024	0	2,21975808050082e-09	trophocyte-like CAF MMP+	DNAJA1P5
6,19144840037047e-14	6.59418	0.024	0	2,21975808050082e-09	trophocyte-like CAF MMP+	GNAT2
6,19144840037047e-14	6.81552	0.024	0	2,21975808050082e-09	trophocyte-like CAF MMP+	AKR7A2P1
6,19144840037047e-14	6.97633	0.024	0	2,21975808050082e-09	trophocyte-like CAF MMP+	PKMP1
6,19144840037047e-14	6.84858	0.024	0	2,21975808050082e-09	trophocyte-like CAF MMP+	BGLAP
6,19144840037047e-14	6.72022	0.024	0	2,21975808050082e-09	trophocyte-like CAF MMP+	INSRR
6,19144840037047e-14	6.71806	0.024	0	2,21975808050082e-09	trophocyte-like CAF MMP+	SLC4A1APP2
6,19144840037047e-14	6.42603	0.024	0	2,21975808050082e-09	trophocyte-like CAF MMP+	IL19
6,19144840037047e-14	7.35567	0.024	0	2,21975808050082e-09	trophocyte-like CAF MMP+	RP11-564A8.8
6,19144840037047e-14	6.44733	0.024	0	2,21975808050082e-09	trophocyte-like CAF MMP+	UBBP2
6,19144840037047e-14	7.05894	0.024	0	2,21975808050082e-09	trophocyte-like CAF MMP+	RP11-815M8.1
6,19144840037047e-14	6.85214	0.024	0	2,21975808050082e-09	trophocyte-like CAF MMP+	FABP5P10
6,19144840037047e-14	6.59418	0.024	0	2,21975808050082e-09	trophocyte-like CAF MMP+	AC098820.3
6,19144840037047e-14	6.44733	0.024	0	2,21975808050082e-09	trophocyte-like CAF MMP+	RP11-256I23.3
6,19144840037047e-14	6.44733	0.024	0	2,21975808050082e-09	trophocyte-like CAF MMP+	CTD-2308L22.1
6,19144840037047e-14	7.01777	0.024	0	2,21975808050082e-09	trophocyte-like CAF MMP+	RN7SL216P
6,19144840037047e-14	7.05035	0.024	0	2,21975808050082e-09	trophocyte-like CAF MMP+	RP11-231E6.1
6,19144840037047e-14	6.70302	0.024	0	2,21975808050082e-09	trophocyte-like CAF MMP+	RP11-190C22.9
6,19144840037047e-14	6.59456	0.024	0	2,21975808050082e-09	trophocyte-like CAF MMP+	FOXL2
6,19144840037047e-14	7.53434	0.024	0	2,21975808050082e-09	trophocyte-like CAF MMP+	CLRN1
6,19144840037047e-14	7.159	0.024	0	2,21975808050082e-09	trophocyte-like CAF MMP+	SNORA63.3
6,19144840037047e-14	6.92645	0.024	0	2,21975808050082e-09	trophocyte-like CAF MMP+	VWA5B2
6,19144840037047e-14	7.35567	0.024	0	2,21975808050082e-09	trophocyte-like CAF MMP+	MTND5P13
6,19144840037047e-14	6.5619	0.024	0	2,21975808050082e-09	trophocyte-like CAF MMP+	TMPRSS11D
6,19144840037047e-14	7.05035	0.024	0	2,21975808050082e-09	trophocyte-like CAF MMP+	RP11-681L8.1
6,19144840037047e-14	6.9243	0.024	0	2,21975808050082e-09	trophocyte-like CAF MMP+	ARHGEF38-IT1
6,19144840037047e-14	6.85214	0.024	0	2,21975808050082e-09	trophocyte-like CAF MMP+	RP11-553P9.2
6,19144840037047e-14	6.71806	0.024	0	2,21975808050082e-09	trophocyte-like CAF MMP+	FSTL5
6,19144840037047e-14	7.065	0.024	0	2,21975808050082e-09	trophocyte-like CAF MMP+	CTD-2296D1.2
6,19144840037047e-14	6.92645	0.024	0	2,21975808050082e-09	trophocyte-like CAF MMP+	RP11-81B23.1
6,19144840037047e-14	7.065	0.024	0	2,21975808050082e-09	trophocyte-like CAF MMP+	RP11-159F24.5
6,19144840037047e-14	8.41907	0.024	0	2,21975808050082e-09	trophocyte-like CAF MMP+	CTC-436P18.4
6,19144840037047e-14	6.59418	0.024	0	2,21975808050082e-09	trophocyte-like CAF MMP+	RP11-168A11.4
6,19144840037047e-14	6.97633	0.024	0	2,21975808050082e-09	trophocyte-like CAF MMP+	ANKRD34B
6,19144840037047e-14	6.70302	0.024	0	2,21975808050082e-09	trophocyte-like CAF MMP+	LINC01337
6,19144840037047e-14	6.9243	0.024	0	2,21975808050082e-09	trophocyte-like CAF MMP+	CTD-2299E8.1
6,19144840037047e-14	6.92645	0.024	0	2,21975808050082e-09	trophocyte-like CAF MMP+	KRT18P16
6,19144840037047e-14	6.94983	0.024	0	2,21975808050082e-09	trophocyte-like CAF MMP+	RP11-756H20.1
6,19144840037047e-14	6.4621	0.024	0	2,21975808050082e-09	trophocyte-like CAF MMP+	AC010307.1
6,19144840037047e-14	7.03925	0.024	0	2,21975808050082e-09	trophocyte-like CAF MMP+	AC011385.1
6,19144840037047e-14	7.065	0.024	0	2,21975808050082e-09	trophocyte-like CAF MMP+	AC138035.2
6,19144840037047e-14	6.56538	0.024	0	2,21975808050082e-09	trophocyte-like CAF MMP+	RP3-425P12.5
6,19144840037047e-14	7.05035	0.024	0	2,21975808050082e-09	trophocyte-like CAF MMP+	OR2W4P
6,19144840037047e-14	6.57167	0.024	0	2,21975808050082e-09	trophocyte-like CAF MMP+	XXbac-BPG249D20.9
6,19144840037047e-14	6.42603	0.024	0	2,21975808050082e-09	trophocyte-like CAF MMP+	MIR877
6,19144840037047e-14	7.14023	0.024	0	2,21975808050082e-09	trophocyte-like CAF MMP+	RP11-486E2.1
6,19144840037047e-14	7.29153	0.024	0	2,21975808050082e-09	trophocyte-like CAF MMP+	RP11-350J20.12
6,19144840037047e-14	7.05035	0.024	0	2,21975808050082e-09	trophocyte-like CAF MMP+	ISPD-AS1
6,19144840037047e-14	6.92511	0.024	0	2,21975808050082e-09	trophocyte-like CAF MMP+	GS1-166A23.1
6,19144840037047e-14	6.59418	0.024	0	2,21975808050082e-09	trophocyte-like CAF MMP+	PRPS1L1
6,19144840037047e-14	7.14389	0.024	0	2,21975808050082e-09	trophocyte-like CAF MMP+	VN1R35P
6,19144840037047e-14	7.01777	0.024	0	2,21975808050082e-09	trophocyte-like CAF MMP+	FKBP6
6,19144840037047e-14	6.84858	0.024	0	2,21975808050082e-09	trophocyte-like CAF MMP+	RNU6-530P
6,19144840037047e-14	7.76467	0.024	0	2,21975808050082e-09	trophocyte-like CAF MMP+	AC003088.1
6,19144840037047e-14	6.42603	0.024	0	2,21975808050082e-09	trophocyte-like CAF MMP+	ARHGEF34P
6,19144840037047e-14	6.84858	0.024	0	2,21975808050082e-09	trophocyte-like CAF MMP+	RP11-875O11.2
6,19144840037047e-14	6.81552	0.024	0	2,21975808050082e-09	trophocyte-like CAF MMP+	RNU6-1218P
6,19144840037047e-14	6.92645	0.024	0	2,21975808050082e-09	trophocyte-like CAF MMP+	RP11-577N1.2
6,19144840037047e-14	6.72022	0.024	0	2,21975808050082e-09	trophocyte-like CAF MMP+	RP11-10N23.4
6,19144840037047e-14	7.76467	0.024	0	2,21975808050082e-09	trophocyte-like CAF MMP+	RPL19P14
6,19144840037047e-14	6.9243	0.024	0	2,21975808050082e-09	trophocyte-like CAF MMP+	RP11-557C18.3
6,19144840037047e-14	6.70302	0.024	0	2,21975808050082e-09	trophocyte-like CAF MMP+	RP11-299M14.2
6,19144840037047e-14	6.4621	0.024	0	2,21975808050082e-09	trophocyte-like CAF MMP+	RP11-378I6.1
6,19144840037047e-14	6.73485	0.024	0	2,21975808050082e-09	trophocyte-like CAF MMP+	RP11-571F15.2
6,19144840037047e-14	7.14023	0.024	0	2,21975808050082e-09	trophocyte-like CAF MMP+	RP11-274B18.3
6,19144840037047e-14	6.5619	0.024	0	2,21975808050082e-09	trophocyte-like CAF MMP+	RP11-361M4.1
6,19144840037047e-14	6.81552	0.024	0	2,21975808050082e-09	trophocyte-like CAF MMP+	SNORA26.8
6,19144840037047e-14	7.01777	0.024	0	2,21975808050082e-09	trophocyte-like CAF MMP+	C9orf50
6,19144840037047e-14	7.14389	0.024	0	2,21975808050082e-09	trophocyte-like CAF MMP+	RP11-536K7.5
6,19144840037047e-14	6.5619	0.024	0	2,21975808050082e-09	trophocyte-like CAF MMP+	RP11-799O21.2
6,19144840037047e-14	6.73485	0.024	0	2,21975808050082e-09	trophocyte-like CAF MMP+	LINC00845
6,19144840037047e-14	7.14389	0.024	0	2,21975808050082e-09	trophocyte-like CAF MMP+	RP11-399N22.3
6,19144840037047e-14	6.92645	0.024	0	2,21975808050082e-09	trophocyte-like CAF MMP+	PHACTR2P1
6,19144840037047e-14	6.5619	0.024	0	2,21975808050082e-09	trophocyte-like CAF MMP+	MUC6
6,19144840037047e-14	6.44733	0.024	0	2,21975808050082e-09	trophocyte-like CAF MMP+	AP000647.3
6,19144840037047e-14	6.85214	0.024	0	2,21975808050082e-09	trophocyte-like CAF MMP+	Y-RNA.469
6,19144840037047e-14	6.73485	0.024	0	2,21975808050082e-09	trophocyte-like CAF MMP+	RP11-444J21.2
6,19144840037047e-14	7.065	0.024	0	2,21975808050082e-09	trophocyte-like CAF MMP+	RP11-362K2.2
6,19144840037047e-14	6.42603	0.024	0	2,21975808050082e-09	trophocyte-like CAF MMP+	RP11-767I20.1
6,19144840037047e-14	6.85214	0.024	0	2,21975808050082e-09	trophocyte-like CAF MMP+	RP11-196H14.2
6,19144840037047e-14	6.9243	0.024	0	2,21975808050082e-09	trophocyte-like CAF MMP+	RP11-781A6.1
6,19144840037047e-14	7.36055	0.024	0	2,21975808050082e-09	trophocyte-like CAF MMP+	RP11-543H12.1
6,19144840037047e-14	7.53434	0.024	0	2,21975808050082e-09	trophocyte-like CAF MMP+	RP11-818F20.5
6,19144840037047e-14	7.05035	0.024	0	2,21975808050082e-09	trophocyte-like CAF MMP+	RP11-61E11.2
6,19144840037047e-14	6.73485	0.024	0	2,21975808050082e-09	trophocyte-like CAF MMP+	Y-RNA.513
6,19144840037047e-14	7.159	0.024	0	2,21975808050082e-09	trophocyte-like CAF MMP+	RN7SL741P
6,19144840037047e-14	7.51169	0.024	0	2,21975808050082e-09	trophocyte-like CAF MMP+	MTUS2-AS1
6,19144840037047e-14	6.4621	0.024	0	2,21975808050082e-09	trophocyte-like CAF MMP+	STOML3
6,19144840037047e-14	6.97633	0.024	0	2,21975808050082e-09	trophocyte-like CAF MMP+	LINC00548
6,19144840037047e-14	7.14023	0.024	0	2,21975808050082e-09	trophocyte-like CAF MMP+	RP11-78J21.7
6,19144840037047e-14	6.92645	0.024	0	2,21975808050082e-09	trophocyte-like CAF MMP+	HSP90AB6P
6,19144840037047e-14	6.81552	0.024	0	2,21975808050082e-09	trophocyte-like CAF MMP+	RPL7P45
6,19144840037047e-14	7.065	0.024	0	2,21975808050082e-09	trophocyte-like CAF MMP+	RP4-693M11.3
6,19144840037047e-14	6.68887	0.024	0	2,21975808050082e-09	trophocyte-like CAF MMP+	GOLGA8CP
6,19144840037047e-14	6.97633	0.024	0	2,21975808050082e-09	trophocyte-like CAF MMP+	RP11-758N13.1
6,19144840037047e-14	6.92645	0.024	0	2,21975808050082e-09	trophocyte-like CAF MMP+	RP11-3D4.4
6,19144840037047e-14	7.03925	0.024	0	2,21975808050082e-09	trophocyte-like CAF MMP+	PLA2G4E
6,19144840037047e-14	6.5619	0.024	0	2,21975808050082e-09	trophocyte-like CAF MMP+	Metazoa-SRP.172
6,19144840037047e-14	7.76467	0.024	0	2,21975808050082e-09	trophocyte-like CAF MMP+	RP11-368J22.2
6,19144840037047e-14	6.4621	0.024	0	2,21975808050082e-09	trophocyte-like CAF MMP+	SSTR5-AS1
6,19144840037047e-14	6.68887	0.024	0	2,21975808050082e-09	trophocyte-like CAF MMP+	CTD-3088G3.6
6,19144840037047e-14	7.065	0.024	0	2,21975808050082e-09	trophocyte-like CAF MMP+	RP11-322D14.1
6,19144840037047e-14	6.94983	0.024	0	2,21975808050082e-09	trophocyte-like CAF MMP+	RP11-252E2.2
6,19144840037047e-14	6.56538	0.024	0	2,21975808050082e-09	trophocyte-like CAF MMP+	RP11-863P13.2
6,19144840037047e-14	7.05035	0.024	0	2,21975808050082e-09	trophocyte-like CAF MMP+	TUSC5
6,19144840037047e-14	6.70302	0.024	0	2,21975808050082e-09	trophocyte-like CAF MMP+	TVP23C-CDRT4
6,19144840037047e-14	6.59456	0.024	0	2,21975808050082e-09	trophocyte-like CAF MMP+	RP11-524F11.3
6,19144840037047e-14	7.51169	0.024	0	2,21975808050082e-09	trophocyte-like CAF MMP+	SMCR5
6,19144840037047e-14	7.03925	0.024	0	2,21975808050082e-09	trophocyte-like CAF MMP+	AC015726.1
6,19144840037047e-14	6.4621	0.024	0	2,21975808050082e-09	trophocyte-like CAF MMP+	SNORA40.18
6,19144840037047e-14	7.03925	0.024	0	2,21975808050082e-09	trophocyte-like CAF MMP+	CCND3P2
6,19144840037047e-14	6.85214	0.024	0	2,21975808050082e-09	trophocyte-like CAF MMP+	SLC1A6
6,19144840037047e-14	6.9243	0.024	0	2,21975808050082e-09	trophocyte-like CAF MMP+	HPN-AS1
6,19144840037047e-14	6.57167	0.024	0	2,21975808050082e-09	trophocyte-like CAF MMP+	AC006126.3
6,19144840037047e-14	6.57167	0.024	0	2,21975808050082e-09	trophocyte-like CAF MMP+	CTC-241F20.4
6,19144840037047e-14	6.62594	0.024	0	2,21975808050082e-09	trophocyte-like CAF MMP+	Y-RNA.670
6,19144840037047e-14	6.73485	0.024	0	2,21975808050082e-09	trophocyte-like CAF MMP+	TMEM190
6,19144840037047e-14	7.11673	0.024	0	2,21975808050082e-09	trophocyte-like CAF MMP+	AC006116.17
6,19144840037047e-14	7.29153	0.024	0	2,21975808050082e-09	trophocyte-like CAF MMP+	AC006116.14
6,19144840037047e-14	6.42603	0.024	0	2,21975808050082e-09	trophocyte-like CAF MMP+	CTC-360J11.4
6,19144840037047e-14	6.92645	0.024	0	2,21975808050082e-09	trophocyte-like CAF MMP+	AC003682.16
6,19144840037047e-14	7.53434	0.024	0	2,21975808050082e-09	trophocyte-like CAF MMP+	RP11-314N13.10
6,19144840037047e-14	6.56538	0.024	0	2,21975808050082e-09	trophocyte-like CAF MMP+	RPL7AL2
6,19144840037047e-14	6.4621	0.024	0	2,21975808050082e-09	trophocyte-like CAF MMP+	LAMP5-AS1
6,19144840037047e-14	6.71806	0.024	0	2,21975808050082e-09	trophocyte-like CAF MMP+	LINC01524
6,19144840037047e-14	6.85214	0.024	0	2,21975808050082e-09	trophocyte-like CAF MMP+	RPL39P
6,19144840037047e-14	6.4621	0.024	0	2,21975808050082e-09	trophocyte-like CAF MMP+	RP5-908M14.5
6,19144840037047e-14	7.05035	0.024	0	2,21975808050082e-09	trophocyte-like CAF MMP+	U2AF1
6,19144840037047e-14	7.14023	0.024	0	2,21975808050082e-09	trophocyte-like CAF MMP+	RN7SL163P
6,19144840037047e-14	7.76651	0.024	0	2,21975808050082e-09	trophocyte-like CAF MMP+	SNORA32.3
6,19144840037047e-14	6.81552	0.024	0	2,21975808050082e-09	trophocyte-like CAF MMP+	CITF22-92A6.2
6,19144840037047e-14	6.94983	0.024	0	2,21975808050082e-09	trophocyte-like CAF MMP+	SNRPEP9
6,19144840037047e-14	6.59418	0.024	0	2,21975808050082e-09	trophocyte-like CAF MMP+	RP11-12D5.5
6,19144840037047e-14	7.065	0.024	0	2,21975808050082e-09	trophocyte-like CAF MMP+	DPRXP6
6,19144840037047e-14	6.59418	0.024	0	2,21975808050082e-09	trophocyte-like CAF MMP+	RP11-272G22.2
6,19144840037047e-14	7.35567	0.024	0	2,21975808050082e-09	trophocyte-like CAF MMP+	PRKRIRP1
6,19144840037047e-14	6.68887	0.024	0	2,21975808050082e-09	trophocyte-like CAF MMP+	LL0XNC01-116E7.5
6,19144840037047e-14	6.59418	0.024	0	2,21975808050082e-09	trophocyte-like CAF MMP+	RPS5P7
6,19144840037047e-14	6.81552	0.024	0	2,21975808050082e-09	trophocyte-like CAF MMP+	HSPA8P20
6,19144840037047e-14	7.14023	0.024	0	2,21975808050082e-09	trophocyte-like CAF MMP+	OR7L1P
6,19144840037047e-14	7.05035	0.024	0	2,21975808050082e-09	trophocyte-like CAF MMP+	DAZ1
6,28123128942262e-14	-1.39897	1	1	2,2519470418838e-09	trophocyte-like CAF MMP+	MT-RNR2
6,32230024054793e-14	2.22843	0.19	0.019	2,26667108224124e-09	trophocyte-like CAF MMP+	RP11-395B7.4
6,39568675377475e-14	1.60883	0.595	0.153	2,29298161496332e-09	trophocyte-like CAF MMP+	S100A13
6,42236031258118e-14	2.23834	0.357	0.062	2,3025446192666e-09	trophocyte-like CAF MMP+	NR2F1-AS1
6,60525031288764e-14	1.53965	0.571	0.139	2,36811434217648e-09	trophocyte-like CAF MMP+	BCAR1
6,83641288550552e-14	1.36269	0.905	0.319	2,45099074771144e-09	trophocyte-like CAF MMP+	SEPT11
7,1565914544188e-14	3.02974	0.19	0.019	2,56578116823823e-09	trophocyte-like CAF MMP+	FZD2
7,66542751749869e-14	1.42062	0.548	0.125	2,74820907357363e-09	trophocyte-like CAF MMP+	UGDH
8,59221682395313e-14	1.52233	0.524	0.119	3,08048157572368e-09	trophocyte-like CAF MMP+	CCDC124
8,67496065078838e-14	1.50567	0.905	0.514	3,11014689252065e-09	trophocyte-like CAF MMP+	CTSB
9,6995244504953e-14	2.17783	0.31	0.047	3,47747350599158e-09	trophocyte-like CAF MMP+	MEDAG
1,10336624479641e-13	3.31187	0.167	0.015	3,9557886608441e-09	trophocyte-like CAF MMP+	RP11-359K18.4
1,11933578041878e-13	1.25964	0.333	0.052	4,01304263995742e-09	trophocyte-like CAF MMP+	COLEC12
1,1666231656612e-13	1.76169	0.452	0.094	4,18257737352852e-09	trophocyte-like CAF MMP+	NUAK1
1,21795147364611e-13	1.40405	0.619	0.158	4,36659962331602e-09	trophocyte-like CAF MMP+	OLFML3
1,3717355317657e-13	0.946937	0.595	0.147	4,9179462284864e-09	trophocyte-like CAF MMP+	ID1
1,39843828066165e-13	1.98478	0.524	0.128	5,01368092382816e-09	trophocyte-like CAF MMP+	SLC39A14
1,4034117923879e-13	1.59462	0.619	0.17	5,03151195806912e-09	trophocyte-like CAF MMP+	ABL1
1,46008644270844e-13	3.61765	0.095	0.005	5,23470191439828e-09	trophocyte-like CAF MMP+	IFITM8P
1,5194429823746e-13	0.867983	0.452	0.091	5,44750698040942e-09	trophocyte-like CAF MMP+	TSPAN11
1,53941307839713e-13	1.63295	0.714	0.224	5,5191037686694e-09	trophocyte-like CAF MMP+	FKBP9
1,55450909718762e-13	1.99863	0.524	0.125	5,57322601523705e-09	trophocyte-like CAF MMP+	LDLR
1,55461481336779e-13	1.59644	0.5	0.111	5,5736050288862e-09	trophocyte-like CAF MMP+	NINJ1
1,58153795571038e-13	6.05935	0.048	0.001	5,67012987881284e-09	trophocyte-like CAF MMP+	RP5-1113E3.3
1,58255163407622e-13	2.42175	0.548	0.144	5,67376411849005e-09	trophocyte-like CAF MMP+	DRAM1
1,65872865805027e-13	4.58248	0.048	0.001	5,94687398484182e-09	trophocyte-like CAF MMP+	SUB1P3
1,65872865805027e-13	3.87596	0.048	0.001	5,94687398484182e-09	trophocyte-like CAF MMP+	RP13-650J16.1
1,69870028880588e-13	4.26138	0.048	0.001	6,09018027542685e-09	trophocyte-like CAF MMP+	EEF1A1P28
1,69870028880588e-13	5.36815	0.048	0.001	6,09018027542685e-09	trophocyte-like CAF MMP+	RP11-724N1.1
1,69908243631036e-13	1.47854	0.857	0.292	6,09155035065992e-09	trophocyte-like CAF MMP+	CYGB
1,8099201887601e-13	1.82608	0.5	0.117	6,4889258607427e-09	trophocyte-like CAF MMP+	OAS1
1,99867121495424e-13	1.40463	0.762	0.248	7,16563603985394e-09	trophocyte-like CAF MMP+	IER5
2,00148004183571e-13	1.29614	0.952	0.424	7,17570624598939e-09	trophocyte-like CAF MMP+	MARCKS
2,02927402448098e-13	1.72275	0.476	0.103	7,27535323256922e-09	trophocyte-like CAF MMP+	PLXNA1
2,16001572943505e-13	2.1335	0.571	0.144	7,74408839317054e-09	trophocyte-like CAF MMP+	KCNQ1OT1
2,20430391269705e-13	3.62175	0.119	0.008	7,90287038780145e-09	trophocyte-like CAF MMP+	CTD-2334D19.1
2,22686253533128e-13	1.44651	0.786	0.264	7,98374756166971e-09	trophocyte-like CAF MMP+	RCN1
2,28624571749967e-13	0.997729	0.714	0.191	8,19664814637981e-09	trophocyte-like CAF MMP+	C9orf3
2,31636761291752e-13	2.96114	0.119	0.008	8,30464116583188e-09	trophocyte-like CAF MMP+	CSDC2
2,42629534968855e-13	1.35621	0.69	0.2	8,6987540877034e-09	trophocyte-like CAF MMP+	DAB2
2,55979220461152e-13	1.40981	0.881	0.344	9,17736701197324e-09	trophocyte-like CAF MMP+	BRI3
2,59398568311969e-13	1.63505	0.714	0.245	9,29995747112071e-09	trophocyte-like CAF MMP+	MPZL1
2,6224673034579e-13	2.34825	0.238	0.03	9,40206977635725e-09	trophocyte-like CAF MMP+	SERTAD4-AS1
2,75977693025063e-13	1.50078	0.952	0.523	9,89435225033456e-09	trophocyte-like CAF MMP+	SQSTM1
2,96507666150594e-13	1.60774	0.571	0.149	1,06303928468311e-08	trophocyte-like CAF MMP+	HEXIM1
3,04815631596699e-13	1.36296	0.81	0.275	1,09282500240049e-08	trophocyte-like CAF MMP+	ITPRIPL2
3,07282678151856e-13	1.5543	0.833	0.293	1,10166985771003e-08	trophocyte-like CAF MMP+	MAGED1
3,07434391626071e-13	1.3581	0.786	0.283	1,10221378085779e-08	trophocyte-like CAF MMP+	TYMP
3,1093788764145e-13	1.39699	1	0.676	1,11477451477213e-08	trophocyte-like CAF MMP+	TIMP1
3,22135567168749e-13	1.76167	0.262	0.035	1,1549204354134e-08	trophocyte-like CAF MMP+	MME
3,23775337334779e-13	1.30816	0.786	0.256	1,16079933941265e-08	trophocyte-like CAF MMP+	WBP5
3,41118838068807e-13	1.63122	0.31	0.048	1,22297925824429e-08	trophocyte-like CAF MMP+	ZNF687
3,50449234924226e-13	1.22913	0.929	0.457	1,25643059705034e-08	trophocyte-like CAF MMP+	IGFBP4
3,60492042059477e-13	1.61688	0.714	0.226	1,29243606919164e-08	trophocyte-like CAF MMP+	ARRDC3
3,64169782946497e-13	1.35938	0.381	0.069	1,30562150581978e-08	trophocyte-like CAF MMP+	BEST1
3,66237230463775e-13	2.02505	0.429	0.091	1,31303371865873e-08	trophocyte-like CAF MMP+	ERF
3,85506221022849e-13	2.6315	0.262	0.037	1,38211690361112e-08	trophocyte-like CAF MMP+	RRAD
3,95778201603584e-13	1.54076	0.429	0.087	1,41894400838917e-08	trophocyte-like CAF MMP+	JDP2
4,11546702160408e-13	4.53774	0.071	0.003	1,4754772365855e-08	trophocyte-like CAF MMP+	RP11-161M6.6
4,18163076772689e-13	1.54538	0.571	0.15	1,49919826284544e-08	trophocyte-like CAF MMP+	PPFIBP1
4,38261217135266e-13	1.4409	0.81	0.283	1,57125411567335e-08	trophocyte-like CAF MMP+	CTC-425F1.4
4,51296258173515e-13	2.28923	0.214	0.025	1,61798734480369e-08	trophocyte-like CAF MMP+	AZIN2
4,52001285425339e-13	3.52232	0.071	0.003	1,62051500850692e-08	trophocyte-like CAF MMP+	RP11-516C1.1
4,59113143752283e-13	2.90644	0.071	0.003	1,64601244298068e-08	trophocyte-like CAF MMP+	TYRP1
4,59165065405657e-13	1.50369	0.81	0.31	1,64619859249236e-08	trophocyte-like CAF MMP+	MXRA7
4,70852276620465e-13	1.08502	0.929	0.338	1,68809958213969e-08	trophocyte-like CAF MMP+	PDGFRB
4,77594453499763e-13	2.19831	0.238	0.03	1,71227163468735e-08	trophocyte-like CAF MMP+	FAM57A
4,82478307419843e-13	1.46755	0.452	0.095	1,72978122776162e-08	trophocyte-like CAF MMP+	LMCD1
4,85002203196078e-13	1.41001	0.738	0.241	1,73882989889858e-08	trophocyte-like CAF MMP+	TSPYL2
5,81940440432996e-13	-6.5221	0.048	0.65	2,08637286704038e-08	trophocyte-like CAF MMP+	ARHGDIB
5,97444774294436e-13	1.81407	0.405	0.081	2,14195900480041e-08	trophocyte-like CAF MMP+	NCKAP5L
6,02923177927263e-13	0.853245	0.5	0.112	2,16160017750482e-08	trophocyte-like CAF MMP+	MT1E
6,22792018241341e-13	1.5354	0.357	0.064	2,23283394379885e-08	trophocyte-like CAF MMP+	SLIT2
6,86400094200116e-13	1.63118	0.452	0.095	2,46088161772626e-08	trophocyte-like CAF MMP+	ERRFI1
7,31829661176473e-13	1.31233	0.643	0.181	2,62375570124989e-08	trophocyte-like CAF MMP+	RUNX1T1
7,55301391617997e-13	1.37591	0.738	0.231	2,70790654922884e-08	trophocyte-like CAF MMP+	PDLIM7
7,90830421644156e-13	1.3086	0.5	0.113	2,83528522767863e-08	trophocyte-like CAF MMP+	CTSF
8,27417908804305e-13	1.35697	0.643	0.178	2,96645868664519e-08	trophocyte-like CAF MMP+	EXT1
8,58189597265985e-13	1.89197	0.286	0.043	3,07678134411801e-08	trophocyte-like CAF MMP+	TMEM54
1,09616376935735e-12	2.11128	0.262	0.038	3,92996634589995e-08	trophocyte-like CAF MMP+	NAT14
1,0989998126271e-12	1.36589	0.667	0.19	3,94013412823067e-08	trophocyte-like CAF MMP+	NDN
1,11979036806874e-12	1.22067	0.69	0.202	4,01467242760005e-08	trophocyte-like CAF MMP+	ANKIB1
1,14597917638926e-12	1.45971	0.976	0.488	4,10856454319077e-08	trophocyte-like CAF MMP+	TUBA1A
1,18899708798416e-12	3.03421	0.095	0.005	4,26279235984081e-08	trophocyte-like CAF MMP+	RP11-61J19.5
1,20277274099332e-12	3.27105	0.095	0.005	4,31218083100925e-08	trophocyte-like CAF MMP+	AC012358.8
1,21588118091146e-12	1.75257	0.238	0.031	4,35917720980378e-08	trophocyte-like CAF MMP+	RP11-361F15.2
1,21656179494745e-12	1.70713	0.333	0.057	4,36161734724561e-08	trophocyte-like CAF MMP+	PEMT
1,26972012930825e-12	1.70005	0.643	0.197	4,55220060759593e-08	trophocyte-like CAF MMP+	RNF24
1,30368555949277e-12	2.7863	0.095	0.005	4,67397346789347e-08	trophocyte-like CAF MMP+	SLC13A3
1,31676060243136e-12	2.3162	0.238	0.032	4,72085011183691e-08	trophocyte-like CAF MMP+	MLF1
1,45840300173577e-12	1.42679	0.714	0.221	5,22866644182308e-08	trophocyte-like CAF MMP+	ARL4C
1,49935323051924e-12	1.43847	0.81	0.312	5,37548120205759e-08	trophocyte-like CAF MMP+	SOCS3
1,52283214411756e-12	1.77804	0.452	0.101	5,45965780309028e-08	trophocyte-like CAF MMP+	CTD-3252C9.4
1,55086806009429e-12	1.18719	0.905	0.325	5,56017216905004e-08	trophocyte-like CAF MMP+	TGFBI
1,68011930635946e-12	1.27475	0.952	0.396	6,02356373715992e-08	trophocyte-like CAF MMP+	TSC22D1
1,77439181179077e-12	2.24023	0.333	0.06	6,36154952363227e-08	trophocyte-like CAF MMP+	PYCR1
1,80967114130236e-12	4.1752	0.143	0.012	6,48803297579721e-08	trophocyte-like CAF MMP+	LINC00312
1,91350518934379e-12	1.92283	0.476	0.114	6,86029880483535e-08	trophocyte-like CAF MMP+	ZNF703
1,9186475671573e-12	-0.992598	1	0.998	6,87873525777234e-08	trophocyte-like CAF MMP+	MTATP6P1
1,92048340927502e-12	1.13606	0.905	0.373	6,8853171189328e-08	trophocyte-like CAF MMP+	PMEPA1
1,98249545092959e-12	1.33905	0.714	0.229	7,10764269067275e-08	trophocyte-like CAF MMP+	PLIN3
2,06822770902746e-12	2.32571	0.19	0.021	7,41500998240525e-08	trophocyte-like CAF MMP+	HMOX1
2,10703098335932e-12	0.995732	0.881	0.307	7,55412748153982e-08	trophocyte-like CAF MMP+	DKK3
2,15772082844051e-12	1.32396	0.976	0.583	7,73586071412492e-08	trophocyte-like CAF MMP+	HSPA5
2,1755533840105e-12	1.46003	0.452	0.1	7,79979399235445e-08	trophocyte-like CAF MMP+	C4orf48
2,25649278590654e-12	2.48567	0.238	0.033	8,08997793603212e-08	trophocyte-like CAF MMP+	SERTAD4
2,46421069384302e-12	1.98954	0.429	0.095	8,83468817956598e-08	trophocyte-like CAF MMP+	CLIP2
2,60627078428115e-12	1.37533	0.738	0.236	9,34400201580478e-08	trophocyte-like CAF MMP+	GRINA
2,7651208792663e-12	1.35177	1	0.647	9,91351137634553e-08	trophocyte-like CAF MMP+	SPARC
2,79899193498711e-12	1.33009	0.619	0.168	1,00349458853158e-07	trophocyte-like CAF MMP+	TRAPPC3
2,84281623478246e-12	1.45467	0.476	0.109	1,01920647649421e-07	trophocyte-like CAF MMP+	MCC
2,85539775543534e-12	1.21834	0.643	0.18	1,02371720327868e-07	trophocyte-like CAF MMP+	TTYH3
2,92703895576402e-12	2.40301	0.238	0.033	1,04940200642052e-07	trophocyte-like CAF MMP+	NLGN4Y
3,03076189770155e-12	1.48843	0.667	0.2	1,08658875556396e-07	trophocyte-like CAF MMP+	FAM114A1
3,19590827237687e-12	1.31061	0.976	0.456	1,14579703381255e-07	trophocyte-like CAF MMP+	MYADM
3,20317532651763e-12	1.15564	0.429	0.09	1,1484024180631e-07	trophocyte-like CAF MMP+	IRS2
3,40484844401815e-12	1.43267	0.738	0.241	1,22070626414939e-07	trophocyte-like CAF MMP+	PHC2
4,11982195866688e-12	1.45484	0.714	0.247	1,47703856862125e-07	trophocyte-like CAF MMP+	GADD45B
4,18513898170586e-12	1.54187	0.357	0.067	1,50045602772119e-07	trophocyte-like CAF MMP+	TESK1
4,24855124095899e-12	1.43542	0.881	0.373	1,52319059090862e-07	trophocyte-like CAF MMP+	TNFAIP3
4,36525636674972e-12	1.52204	0.31	0.052	1,56503171260711e-07	trophocyte-like CAF MMP+	TRAF2
4,40747367706834e-12	1.29288	0.833	0.291	1,58016746270254e-07	trophocyte-like CAF MMP+	YWHAG
4,78591101712806e-12	1.59535	0.5	0.124	1,71584481786075e-07	trophocyte-like CAF MMP+	TGIF1
5,21669860879403e-12	1.26478	0.881	0.342	1,87029078522483e-07	trophocyte-like CAF MMP+	MIF
5,37581855444683e-12	1.26602	0.857	0.344	1,92733846814028e-07	trophocyte-like CAF MMP+	LTBP4
5,53677570007463e-12	1.73289	0.31	0.052	1,98504482399076e-07	trophocyte-like CAF MMP+	FAM110B
6,16434519819053e-12	1.30682	0.69	0.215	2,21004104045527e-07	trophocyte-like CAF MMP+	TRIP6
6,20065527948192e-12	2.22177	0.548	0.152	2,22305893079986e-07	trophocyte-like CAF MMP+	VEGFA
6,34779892023848e-12	2.82771	0.214	0.028	2,2758128688839e-07	trophocyte-like CAF MMP+	HRH1
6,70420313439402e-12	1.71881	0.429	0.096	2,40359090774294e-07	trophocyte-like CAF MMP+	KIFC3
6,97856497657259e-12	1.0781	1	0.816	2,5019551154008e-07	trophocyte-like CAF MMP+	HSP90AA1
7,15747032592495e-12	1.13563	1	0.705	2,56609626125061e-07	trophocyte-like CAF MMP+	IFITM3
7,46698570981272e-12	1.46697	0.762	0.286	2,67706371668205e-07	trophocyte-like CAF MMP+	CKAP4
7,62741405137127e-12	1.90047	0.238	0.033	2,73458048569763e-07	trophocyte-like CAF MMP+	RP11-166D19.1
8,0419982591439e-12	4.36598	0.071	0.003	2,88321721586827e-07	trophocyte-like CAF MMP+	RP11-173C1.1
8,20226090047721e-12	1.89502	0.31	0.054	2,94067457803909e-07	trophocyte-like CAF MMP+	MEX3D
8,33808683573617e-12	1.14587	0.571	0.151	2,98937089234813e-07	trophocyte-like CAF MMP+	JUP
8,38740999572407e-12	4.29795	0.071	0.003	3,00705423166699e-07	trophocyte-like CAF MMP+	PNMAL2
8,41632219147263e-12	1.35268	0.524	0.134	3,01741983208677e-07	trophocyte-like CAF MMP+	BACE1
8,883613848502e-12	1.3356	0.548	0.144	3,18495323696494e-07	trophocyte-like CAF MMP+	NLGN2
9,21560724483506e-12	3.02944	0.119	0.009	3,30397950941827e-07	trophocyte-like CAF MMP+	FAM180A
9,66761646881661e-12	2.10915	0.214	0.028	3,46603385640013e-07	trophocyte-like CAF MMP+	RILPL1
1,01478079818626e-11	1.24314	0.929	0.403	3,63819211765737e-07	trophocyte-like CAF MMP+	AP2M1
1,03380805164063e-11	1.94016	0.381	0.08	3,70640862674198e-07	trophocyte-like CAF MMP+	HLX
1,04249601510283e-11	1.54691	0.81	0.325	3,73755671334666e-07	trophocyte-like CAF MMP+	F2R
1,04730225764934e-11	1.58883	0.548	0.155	3,75478805412441e-07	trophocyte-like CAF MMP+	HELZ2
1,08363633373006e-11	1.29883	0.81	0.308	3,885052983689e-07	trophocyte-like CAF MMP+	MIDN
1,17625003860557e-11	1.27997	0.667	0.206	4,2170916384087e-07	trophocyte-like CAF MMP+	BCL3
1,24356376450859e-11	1.42883	0.595	0.171	4,45842480851618e-07	trophocyte-like CAF MMP+	SH3GL1
1,32704541233059e-11	1.16237	0.5	0.124	4,75772321228763e-07	trophocyte-like CAF MMP+	PPP5C
1,32946630426883e-11	2.13173	0.381	0.082	4,7664025940646e-07	trophocyte-like CAF MMP+	RASSF8
1,44593906215657e-11	1.90139	0.69	0.27	5,18398072564374e-07	trophocyte-like CAF MMP+	CDKN1A
1,51227291918461e-11	1.67991	0.452	0.108	5,42180086986066e-07	trophocyte-like CAF MMP+	NXN
1,51460564130601e-11	1.53682	0.405	0.086	5,43016414521031e-07	trophocyte-like CAF MMP+	ATP9A
1,55578526606497e-11	0.914343	0.238	0.034	5,57780133589614e-07	trophocyte-like CAF MMP+	MFAP5
1,69693845196872e-11	1.11401	0.476	0.112	6,08386373799826e-07	trophocyte-like CAF MMP+	SIPA1L1
1,70465950660284e-11	1.42743	0.405	0.089	6,1115452630725e-07	trophocyte-like CAF MMP+	PLAUR
1,73434826994406e-11	2.66253	0.143	0.013	6,21798541740345e-07	trophocyte-like CAF MMP+	HOXA11-AS
1,96919013631981e-11	1.48115	0.548	0.15	7,05994047673379e-07	trophocyte-like CAF MMP+	STMN3
2,18074770501065e-11	2.19616	0.167	0.018	7,8184166720042e-07	trophocyte-like CAF MMP+	COL24A1
2,32214537108525e-11	0.566484	0.452	0.101	8,32535558441484e-07	trophocyte-like CAF MMP+	SDC1
2,39746777912533e-11	1.85025	0.31	0.056	8,59540148172015e-07	trophocyte-like CAF MMP+	BTBD19
2,64071271925945e-11	1.22314	0.643	0.195	9,46748324108899e-07	trophocyte-like CAF MMP+	KIAA0930
2,64668792678662e-11	1.10493	0.762	0.248	9,48890555511539e-07	trophocyte-like CAF MMP+	RP11-390K5.1
2,77427240082443e-11	1.16781	0.548	0.146	9,94632141143574e-07	trophocyte-like CAF MMP+	GPR107
2,85585913217774e-11	2.03316	0.333	0.066	1,02388261606836e-06	trophocyte-like CAF MMP+	NRSN2
2,86294679628874e-11	1.144	0.69	0.211	1,02642368540544e-06	trophocyte-like CAF MMP+	FAM127B
2,94326191629112e-11	1.70873	0.405	0.092	1,05521826222869e-06	trophocyte-like CAF MMP+	MBD3
2,96820044627012e-11	1.24411	0.357	0.071	1,06415922399676e-06	trophocyte-like CAF MMP+	BOC
3,04745067791232e-11	-0.914945	1	0.998	1,09257201704513e-06	trophocyte-like CAF MMP+	MT-CO2
3,13627678701266e-11	2.2413	0.119	0.009	1,12441795367978e-06	trophocyte-like CAF MMP+	FRMD6-AS1
3,13727767014746e-11	2.45295	0.095	0.006	1,12477679030127e-06	trophocyte-like CAF MMP+	SALL4
3,16218920098163e-11	1.53682	0.429	0.099	1,13370807233593e-06	trophocyte-like CAF MMP+	TBC1D16
3,22087325747948e-11	2.66269	0.167	0.018	1,15474748027154e-06	trophocyte-like CAF MMP+	OSR2
3,5232889574195e-11	1.4317	0.476	0.118	1,26316955701404e-06	trophocyte-like CAF MMP+	P4HA2
3,58753689832723e-11	2.63397	0.286	0.05	1,28620372878828e-06	trophocyte-like CAF MMP+	GDF15
3,64148608424705e-11	2.37435	0.167	0.018	1,30554559092425e-06	trophocyte-like CAF MMP+	RP3-428L16.2
3,67514704470207e-11	1.44547	0.571	0.166	1,31761371846659e-06	trophocyte-like CAF MMP+	WASL
4,09547253125519e-11	1.33094	0.476	0.118	1,46830881190561e-06	trophocyte-like CAF MMP+	PGD
4,09992484273392e-11	1.07078	0.81	0.29	1,46990505461697e-06	trophocyte-like CAF MMP+	TNS3
4,22385099407088e-11	0.982129	0.429	0.096	1,51433505839429e-06	trophocyte-like CAF MMP+	ALDH1A3
4,27148963795199e-11	1.11268	0.548	0.146	1,53141446499855e-06	trophocyte-like CAF MMP+	PTPRS
4,43240069847458e-11	1.08279	0.452	0.106	1,58910429841711e-06	trophocyte-like CAF MMP+	PRICKLE2
4,5390296068015e-11	1.90183	0.286	0.05	1,62733289463047e-06	trophocyte-like CAF MMP+	RP4-725G10.3
4,69821284782563e-11	1.98387	0.262	0.043	1,68440327020245e-06	trophocyte-like CAF MMP+	LRIG3
4,69993071564533e-11	0.993167	0.738	0.247	1,68501916017316e-06	trophocyte-like CAF MMP+	KLF2
4,95297941770052e-11	1.5208	0.667	0.222	1,77574218083399e-06	trophocyte-like CAF MMP+	CD82
5,06373133368337e-11	0.808266	0.548	0.148	1,81544895775216e-06	trophocyte-like CAF MMP+	SLC9A3R2
5,35243903632897e-11	1.74689	0.738	0.305	1,91895644330466e-06	trophocyte-like CAF MMP+	BST2
5,81716978897572e-11	-1.03047	1	0.997	2,08557171274358e-06	trophocyte-like CAF MMP+	MT-CO1
5,90607799430454e-11	1.0651	0.667	0.206	2,11744708251806e-06	trophocyte-like CAF MMP+	TMEM204
5,91601670187577e-11	1.16629	0.357	0.072	2,1210103079565e-06	trophocyte-like CAF MMP+	ARFRP1
6,04080050141993e-11	5.79279	0.048	0.001	2,16574779576907e-06	trophocyte-like CAF MMP+	OPN1SW
6,06726419569959e-11	1.20733	0.381	0.08	2,17523555944222e-06	trophocyte-like CAF MMP+	TUSC1
6,15659449276883e-11	5.14332	0.048	0.001	2,20726225754748e-06	trophocyte-like CAF MMP+	C5orf49
6,15659449276883e-11	4.98444	0.048	0.001	2,20726225754748e-06	trophocyte-like CAF MMP+	RCVRN
6,1781403798581e-11	0.943691	0.833	0.322	2,21498688898673e-06	trophocyte-like CAF MMP+	PMP22
6,20286044152297e-11	0.511061	0.69	0.229	2,22384952549481e-06	trophocyte-like CAF MMP+	CYR61
6,27455856495227e-11	4.78643	0.048	0.001	2,24955473670669e-06	trophocyte-like CAF MMP+	RP11-758M4.4
6,27455856495227e-11	3.57975	0.048	0.001	2,24955473670669e-06	trophocyte-like CAF MMP+	MT1P3
6,38682501941706e-11	3.53277	0.119	0.01	2,2898045059614e-06	trophocyte-like CAF MMP+	KIAA1644
6,39473241851736e-11	4.71019	0.048	0.001	2,29263946668684e-06	trophocyte-like CAF MMP+	KCNIP1
6,39473241851736e-11	5.14013	0.048	0.001	2,29263946668684e-06	trophocyte-like CAF MMP+	CTC-542B22.2
6,39473241851736e-11	3.11362	0.048	0.001	2,29263946668684e-06	trophocyte-like CAF MMP+	PPP4R1-AS1
6,51715646175058e-11	4.16339	0.048	0.001	2,33653093466682e-06	trophocyte-like CAF MMP+	Metazoa-SRP.34
6,51715646175058e-11	4.198	0.048	0.001	2,33653093466682e-06	trophocyte-like CAF MMP+	AC079612.1
6,51715646175058e-11	4.71402	0.048	0.001	2,33653093466682e-06	trophocyte-like CAF MMP+	RP11-276H19.1
6,51715646175058e-11	4.08485	0.048	0.001	2,33653093466682e-06	trophocyte-like CAF MMP+	RP11-546B15.1
6,52203120879016e-11	2.20178	0.167	0.019	2,33827862897545e-06	trophocyte-like CAF MMP+	RP11-344E13.3
6,79249282244392e-11	1.37978	0.333	0.064	2,43524452670259e-06	trophocyte-like CAF MMP+	HAS2
6,93659950603233e-11	2.69576	0.143	0.014	2,48690965490271e-06	trophocyte-like CAF MMP+	ISL2
6,96126411239686e-11	1.27933	0.81	0.311	2,49575240957652e-06	trophocyte-like CAF MMP+	VKORC1
7,89593916055267e-11	2.3951	0.143	0.014	2,83085210784134e-06	trophocyte-like CAF MMP+	DOK5
8,50961764673036e-11	1.12083	0.452	0.109	3,05086811870577e-06	trophocyte-like CAF MMP+	PBDC1
8,55123583935482e-11	1.63133	0.31	0.058	3,06578907312549e-06	trophocyte-like CAF MMP+	SMO
8,73407383700408e-11	1.17381	0.762	0.272	3,1313401520427e-06	trophocyte-like CAF MMP+	BHLHE40
8,78298501871749e-11	1.44046	0.524	0.143	3,14887578891059e-06	trophocyte-like CAF MMP+	AFAP1
8,82886315156751e-11	1.47169	0.5	0.134	3,16532401709998e-06	trophocyte-like CAF MMP+	NFATC4
9,12729672560496e-11	1.70498	0.405	0.094	3,27231842206389e-06	trophocyte-like CAF MMP+	SLC15A3
9,3058635516311e-11	3.71497	0.071	0.003	3,33633820053078e-06	trophocyte-like CAF MMP+	GPR78
9,31441177028498e-11	1.32797	0.429	0.1	3,33940290788257e-06	trophocyte-like CAF MMP+	NAGLU
9,39678047872249e-11	2.61225	0.214	0.031	3,36893373723159e-06	trophocyte-like CAF MMP+	SPATA18
9,58007198733205e-11	1.72657	0.5	0.14	3,43464740889829e-06	trophocyte-like CAF MMP+	P4HA1
9,79045583268721e-11	3.66503	0.071	0.003	3,51007422513502e-06	trophocyte-like CAF MMP+	RP11-247A12.2
9,88355693287272e-11	1.39482	0.5	0.135	3,54345283157353e-06	trophocyte-like CAF MMP+	DESI2
1,03834125464356e-10	2.04191	0.262	0.044	3,72266106614811e-06	trophocyte-like CAF MMP+	MMACHC
1,04706371766349e-10	1.59162	0.333	0.065	3,75393284056713e-06	trophocyte-like CAF MMP+	ALDH1L2
1,11341804589833e-10	1.3535	0.262	0.043	3,9918263781547e-06	trophocyte-like CAF MMP+	PRR5
1,17973245154217e-10	1.09572	0.619	0.188	4,22957678526898e-06	trophocyte-like CAF MMP+	LTBR
1,19457378514422e-10	1.81829	0.381	0.085	4,28278593449904e-06	trophocyte-like CAF MMP+	LPPR2
1,21110792388441e-10	3.36527	0.095	0.006	4,34206412871039e-06	trophocyte-like CAF MMP+	ADORA1
1,21110792388441e-10	3.39003	0.095	0.006	4,34206412871039e-06	trophocyte-like CAF MMP+	CTD-2537I9.13
1,23973309562494e-10	2.08312	0.167	0.019	4,44469109443453e-06	trophocyte-like CAF MMP+	CLCF1
1,25687374600248e-10	1.27243	0.69	0.237	4,50614375416808e-06	trophocyte-like CAF MMP+	EIF5AL1
1,35748139664139e-10	1.27783	0.429	0.104	4,8668423032387e-06	trophocyte-like CAF MMP+	TNFSF13B
1,42671171856314e-10	2.7962	0.143	0.014	5,11504685339255e-06	trophocyte-like CAF MMP+	LINC01503
1,48462901084815e-10	2.38323	0.143	0.014	5,32269192969277e-06	trophocyte-like CAF MMP+	WWC1
1,51247957608478e-10	1.68331	0.238	0.037	5,42254177617916e-06	trophocyte-like CAF MMP+	SECTM1
1,55738414861844e-10	1.35422	0.571	0.164	5,58353364962682e-06	trophocyte-like CAF MMP+	PFN2
1,56808946568699e-10	1.51624	0.524	0.144	5,62191435238099e-06	trophocyte-like CAF MMP+	TSPAN4
1,66486557883336e-10	1.76366	0.405	0.097	5,96887607323335e-06	trophocyte-like CAF MMP+	PTN
1,67559717557441e-10	1.21436	0.69	0.23	6,00735099386936e-06	trophocyte-like CAF MMP+	RAB5C
1,69480415788277e-10	1.45886	1	0.741	6,07621186684129e-06	trophocyte-like CAF MMP+	COL1A1
1,74206283990614e-10	1.13606	0.738	0.256	6,24564369363148e-06	trophocyte-like CAF MMP+	ITGA5
1,77639608478976e-10	1.11953	0.69	0.231	6,36873524318826e-06	trophocyte-like CAF MMP+	KDSR
1,82039560564836e-10	1.42903	0.357	0.076	6,52648232537049e-06	trophocyte-like CAF MMP+	SMARCD3
1,84195971443224e-10	1.95117	0.238	0.038	6,60379396818246e-06	trophocyte-like CAF MMP+	TNFRSF10D
1,91761743319977e-10	1.43702	0.476	0.124	6,87504202150782e-06	trophocyte-like CAF MMP+	PSD3
2,05023870380319e-10	1.39963	0.714	0.262	7,35051580087521e-06	trophocyte-like CAF MMP+	TWSG1
2,13851079702975e-10	1.81784	0.19	0.025	7,66698890951106e-06	trophocyte-like CAF MMP+	FLNC
2,23366813992661e-10	1.4518	0.571	0.173	8,00814701526488e-06	trophocyte-like CAF MMP+	VEGFB
2,24208990867904e-10	1.75006	0.31	0.06	8,03834074059609e-06	trophocyte-like CAF MMP+	TBC1D8B
2,38328450878011e-10	2.28165	0.19	0.025	8,54455162087843e-06	trophocyte-like CAF MMP+	DYRK3
2,44378040503009e-10	0.884491	1	0.871	8,76144150811386e-06	trophocyte-like CAF MMP+	UBC
2,46451004460236e-10	1.37572	0.405	0.095	8,83576141190838e-06	trophocyte-like CAF MMP+	SLC9A1
2,54615086209347e-10	2.06518	0.238	0.038	9,12846007077752e-06	trophocyte-like CAF MMP+	RARB
2,5472262104807e-10	0.99793	0.476	0.121	9,13231540981541e-06	trophocyte-like CAF MMP+	LAMA2
2,57100315169834e-10	1.43856	0.571	0.177	9,21756049946887e-06	trophocyte-like CAF MMP+	CSGALNACT2
2,90477953776838e-10	1.52085	0.429	0.106	1,04142155988072e-05	trophocyte-like CAF MMP+	PHKG1
2,9360848085396e-10	1.16669	0.905	0.436	1,05264512555762e-05	trophocyte-like CAF MMP+	PLEC
3,01546158932689e-10	1.46952	0.333	0.068	1,08110328900548e-05	trophocyte-like CAF MMP+	FZR1
3,08015848142023e-10	2.27011	0.143	0.015	1,10429841875878e-05	trophocyte-like CAF MMP+	JHDM1D-AS1
3,18539436970139e-10	1.14438	0.429	0.105	1,14202758942534e-05	trophocyte-like CAF MMP+	RNF146
3,19891188727388e-10	1.68445	0.167	0.02	1,14687388982543e-05	trophocyte-like CAF MMP+	TENM3
3,32485420323166e-10	1.12991	0.929	0.396	1,19202672894262e-05	trophocyte-like CAF MMP+	PHLDA1
3,32723418990772e-10	1.71441	0.167	0.02	1,19288000176572e-05	trophocyte-like CAF MMP+	TNFSF9
3,40126436353015e-10	1.7141	0.381	0.089	1,21942129961283e-05	trophocyte-like CAF MMP+	MTHFD1L
3,47613109593937e-10	1.15554	0.429	0.105	1,24626252051618e-05	trophocyte-like CAF MMP+	HAPLN3
3,53731202731012e-10	1.4575	0.214	0.031	1,26819710803122e-05	trophocyte-like CAF MMP+	PID1
3,6391336426766e-10	1.78977	0.31	0.062	1,30470219357241e-05	trophocyte-like CAF MMP+	SNAI1
3,78640582666013e-10	1.27079	0.381	0.084	1,35750221697419e-05	trophocyte-like CAF MMP+	DZIP1
3,87376408010124e-10	1.20675	0.357	0.076	1,3888218979979e-05	trophocyte-like CAF MMP+	EML1
3,88164707507087e-10	1.41355	0.429	0.106	1,39164810935441e-05	trophocyte-like CAF MMP+	MRPL23
4,03833421240376e-10	2.94987	0.119	0.011	1,447823581831e-05	trophocyte-like CAF MMP+	RP11-229O3.1
4,13452758327205e-10	1.99532	0.238	0.039	1,48231082915469e-05	trophocyte-like CAF MMP+	ZFYVE9
4,16298264526682e-10	1.20843	0.762	0.284	1,49251253798106e-05	trophocyte-like CAF MMP+	NCOR2
4,17206234470378e-10	1.00993	0.762	0.273	1,4957677918232e-05	trophocyte-like CAF MMP+	MTCH1
4,23470361150291e-10	1.52343	0.429	0.109	1,51822593879602e-05	trophocyte-like CAF MMP+	APH1A
4,24304525432072e-10	1.01834	0.595	0.177	1,52121658457907e-05	trophocyte-like CAF MMP+	BTBD2
4,27606753341619e-10	1.26884	0.952	0.493	1,53305573208037e-05	trophocyte-like CAF MMP+	IFITM1
4,35467192892591e-10	1.30245	0.643	0.208	1,56123697995852e-05	trophocyte-like CAF MMP+	INAFM1
4,35959627165723e-10	1.94123	0.31	0.062	1,56300245531455e-05	trophocyte-like CAF MMP+	ICOSLG.1
4,3645938519425e-10	1.38285	0.31	0.061	1,56479418779843e-05	trophocyte-like CAF MMP+	KIAA1462
4,39908098918823e-10	1.08213	0.571	0.165	1,57715851624377e-05	trophocyte-like CAF MMP+	TEAD1
4,42857996272075e-10	2.52885	0.238	0.04	1,58773448823464e-05	trophocyte-like CAF MMP+	SHISA4
4,43486735941868e-10	1.45158	0.405	0.096	1,58998864569879e-05	trophocyte-like CAF MMP+	DCHS1
4,60337087974178e-10	1.36527	0.357	0.079	1,65040052780502e-05	trophocyte-like CAF MMP+	MRPL12
4,66430404339927e-10	1.26619	0.714	0.261	1,67224628563951e-05	trophocyte-like CAF MMP+	TUBA1C
4,72005242620911e-10	2.04595	0.19	0.026	1,69223319584449e-05	trophocyte-like CAF MMP+	RGS17
4,7841259989517e-10	1.24746	0.69	0.246	1,71520485314416e-05	trophocyte-like CAF MMP+	CYBRD1
4,973562843293e-10	1.01244	0.476	0.124	1,78312175057741e-05	trophocyte-like CAF MMP+	AGAP3
4,98490382493252e-10	1.12222	0.381	0.086	1,78718771931481e-05	trophocyte-like CAF MMP+	TMEM200A
5,05066002945279e-10	1.32441	0.5	0.139	1,81076263375941e-05	trophocyte-like CAF MMP+	GPX8
5,05952070854515e-10	1.00875	0.81	0.294	1,81393936442761e-05	trophocyte-like CAF MMP+	RABAC1
5,15270168129113e-10	1.71534	0.452	0.124	1,8473466067765e-05	trophocyte-like CAF MMP+	FKBP7
5,18295860668162e-10	1.52878	0.619	0.208	1,8581943196675e-05	trophocyte-like CAF MMP+	AKR1B1
5,27936400310757e-10	1.34218	0.476	0.127	1,89275758239413e-05	trophocyte-like CAF MMP+	CUEDC2
5,32133661847547e-10	0.912486	0.857	0.323	1,90780560445583e-05	trophocyte-like CAF MMP+	PTRF
5,37042662761199e-10	1.90588	0.357	0.081	1,92540535453145e-05	trophocyte-like CAF MMP+	PRR16
5,40814373073955e-10	1.80106	0.143	0.015	1,93892769034474e-05	trophocyte-like CAF MMP+	TMEM180
5,61367283195681e-10	1.25284	0.667	0.229	2,01261398371315e-05	trophocyte-like CAF MMP+	GUCY1A3
5,98837898391423e-10	2.04327	0.167	0.02	2,14695363331293e-05	trophocyte-like CAF MMP+	RNF122
6,0809995347687e-10	1.44728	0.571	0.185	2,18015995320528e-05	trophocyte-like CAF MMP+	H1F0
6,12253375053286e-10	1.38967	0.833	0.381	2,19505080024104e-05	trophocyte-like CAF MMP+	HSPD1
6,16162784557441e-10	1.51851	0.357	0.081	2,20906681519534e-05	trophocyte-like CAF MMP+	RIT1
6,35099776224487e-10	0.844554	0.667	0.207	2,27695971772003e-05	trophocyte-like CAF MMP+	SEPN1
6,5391512667843e-10	0.973766	0.881	0.363	2,34441651216751e-05	trophocyte-like CAF MMP+	TCEB2
6,60399442110155e-10	0.964856	0.81	0.312	2,36766407985333e-05	trophocyte-like CAF MMP+	PALLD
6,81942305759338e-10	1.8395	0.262	0.047	2,44489955460838e-05	trophocyte-like CAF MMP+	ZNF423
7,15138349712507e-10	1.29562	0.595	0.189	2,56391401138928e-05	trophocyte-like CAF MMP+	BUD31
7,18166750585262e-10	4.17442	0.071	0.004	2,57477143419828e-05	trophocyte-like CAF MMP+	ARL9
7,29296255606154e-10	3.20313	0.119	0.011	2,61467293559918e-05	trophocyte-like CAF MMP+	RP11-1099M24.6
7,35008013181044e-10	3.92711	0.071	0.004	2,63515072885668e-05	trophocyte-like CAF MMP+	TMEM92
7,40217675746348e-10	1.23434	0.5	0.138	2,65382841108581e-05	trophocyte-like CAF MMP+	C11orf24
7,43572499931171e-10	3.96128	0.071	0.004	2,66585612675323e-05	trophocyte-like CAF MMP+	CLEC2L
7,44554640337677e-10	1.00247	0.738	0.26	2,66937729653864e-05	trophocyte-like CAF MMP+	PHPT1
7,52234306424571e-10	3.56567	0.071	0.004	2,69691043539337e-05	trophocyte-like CAF MMP+	ARC
7,69854195616364e-10	2.83382	0.071	0.004	2,76008126212379e-05	trophocyte-like CAF MMP+	KRT7
7,87379593017525e-10	1.10416	0.643	0.211	2,82291331688643e-05	trophocyte-like CAF MMP+	NRBP1
7,878764310345e-10	3.08076	0.071	0.004	2,82469458054489e-05	trophocyte-like CAF MMP+	TSNAXIP1
7,878764310345e-10	2.84986	0.071	0.004	2,82469458054489e-05	trophocyte-like CAF MMP+	AC104532.4
8,02404680644937e-10	0.943379	0.452	0.115	2,87678126104823e-05	trophocyte-like CAF MMP+	SOCS5
8,42689187672785e-10	2.84158	0.119	0.011	3,02120927564447e-05	trophocyte-like CAF MMP+	RP11-66B24.4
8,46013838497501e-10	1.37883	0.571	0.183	3,03312881378124e-05	trophocyte-like CAF MMP+	PLOD3
8,6111806328063e-10	2.72562	0.119	0.011	3,08728048047371e-05	trophocyte-like CAF MMP+	RFX8
8,79056696611733e-10	2.06711	0.238	0.041	3,15159406869238e-05	trophocyte-like CAF MMP+	KIF7
8,90236863589352e-10	0.959497	0.524	0.147	3,19167720334055e-05	trophocyte-like CAF MMP+	NUTF2
9,55790774697808e-10	1.56328	0.357	0.081	3,42670108544658e-05	trophocyte-like CAF MMP+	C1orf85
9,58736361204903e-10	1.09137	0.738	0.267	3,43726160219182e-05	trophocyte-like CAF MMP+	PHLDB1
9,79636093844683e-10	1.08369	0.333	0.071	3,51219132365196e-05	trophocyte-like CAF MMP+	SMG9
9,88937847634198e-10	1.04905	0.833	0.321	3,54553997133812e-05	trophocyte-like CAF MMP+	FAM127A
9,89854855220464e-10	1.55952	0.381	0.092	3,54882762693641e-05	trophocyte-like CAF MMP+	TUBB2A
1,00781394483614e-09	2.48274	0.238	0.041	3,61321455502652e-05	trophocyte-like CAF MMP+	LRRC17
1,01266960472474e-09	1.14237	0.5	0.14	3,63062306685915e-05	trophocyte-like CAF MMP+	LEF1
1,02662790396343e-09	1.83	0.19	0.027	3,68066636128968e-05	trophocyte-like CAF MMP+	EVC2
1,03372717912644e-09	1.22252	0.881	0.422	3,70611868260411e-05	trophocyte-like CAF MMP+	PTMS
1,03443112711637e-09	0.655254	0.667	0.202	3,70864247693762e-05	trophocyte-like CAF MMP+	FOXF1
1,11065556926404e-09	-1.36181	0.905	0.977	3,98192234692544e-05	trophocyte-like CAF MMP+	MALAT1
1,1936707005975e-09	1.16189	0.69	0.237	4,27954819578216e-05	trophocyte-like CAF MMP+	CMTM3
1,22902674446238e-09	1.01703	0.31	0.062	4,40630668424653e-05	trophocyte-like CAF MMP+	PLEKHF1
1,23450631877416e-09	2.87878	0.167	0.022	4,42595205406911e-05	trophocyte-like CAF MMP+	HS3ST3A1
1,25332475721128e-09	0.819831	0.548	0.156	4,49341991955388e-05	trophocyte-like CAF MMP+	SMIM19
1,25543926792148e-09	3.00829	0.214	0.035	4,50100086335209e-05	trophocyte-like CAF MMP+	CDKN2B
1,26576522289142e-09	1.15372	0.5	0.144	4,53802147711032e-05	trophocyte-like CAF MMP+	FUT11
1,27395368278586e-09	3.10602	0.095	0.007	4,56737874352388e-05	trophocyte-like CAF MMP+	FKBP9P1
1,29530140361515e-09	1.44343	0.405	0.102	4,64391459224103e-05	trophocyte-like CAF MMP+	CHID1
1,31462193614252e-09	1.92745	0.262	0.049	4,71318256545817e-05	trophocyte-like CAF MMP+	GLCE
1,34720744231052e-09	1.95053	0.19	0.027	4,83000812217167e-05	trophocyte-like CAF MMP+	FOXP2
1,34881605669374e-09	1.44174	0.429	0.111	4,83577532645838e-05	trophocyte-like CAF MMP+	AGTRAP
1,35452119083911e-09	0.801366	0.881	0.368	4,85622937339638e-05	trophocyte-like CAF MMP+	TPM2
1,37787461725262e-09	1.00204	0.667	0.224	4,93995607777408e-05	trophocyte-like CAF MMP+	FKBP8
1,39588711829482e-09	1.30848	0.262	0.047	5,00453449651058e-05	trophocyte-like CAF MMP+	EFCC1
1,4308057162731e-09	1.01388	0.333	0.071	5,12972465398231e-05	trophocyte-like CAF MMP+	LPAR1
1,43592154281451e-09	1.48077	0.167	0.021	5,14806591529858e-05	trophocyte-like CAF MMP+	ABHD1
1,54876406769042e-09	1.45782	0.214	0.033	5,5526289354837e-05	trophocyte-like CAF MMP+	BACH2
1,59683587187492e-09	1.36746	0.548	0.171	5,72497596784596e-05	trophocyte-like CAF MMP+	NBPF1
1,63316187167094e-09	1.53345	0.571	0.192	5,85521194231464e-05	trophocyte-like CAF MMP+	ABL2
1,66167869956718e-09	1.67373	0.405	0.105	5,95745047368827e-05	trophocyte-like CAF MMP+	GPC1
1,73981738130701e-09	3.13103	0.119	0.011	6,2375932754619e-05	trophocyte-like CAF MMP+	LSMEM1
1,80600403002865e-09	1.08891	0.643	0.215	6,47488564845873e-05	trophocyte-like CAF MMP+	RIC8A
1,88077688725571e-09	1.25154	0.429	0.11	6,74296129618916e-05	trophocyte-like CAF MMP+	NFKBIB
1,90300676113377e-09	1.50098	0.429	0.116	6,82265984001678e-05	trophocyte-like CAF MMP+	DNPEP
1,92437458688324e-09	1.68585	0.429	0.117	6,89926776889378e-05	trophocyte-like CAF MMP+	KDELR3
1,94028072396213e-09	1.19489	0.714	0.256	6,95629445154901e-05	trophocyte-like CAF MMP+	PPP2R4
1,954773516426e-09	0.934309	0.643	0.202	7,0082540110905e-05	trophocyte-like CAF MMP+	YAP1
1,97882456967969e-09	1.338	0.381	0.092	7,09448184721564e-05	trophocyte-like CAF MMP+	GPR161
2,08047224472397e-09	2.59516	0.167	0.022	7,4589090917844e-05	trophocyte-like CAF MMP+	CPT1C
2,09994825316169e-09	1.56111	0.405	0.106	7,5287344772353e-05	trophocyte-like CAF MMP+	FKBP14
2,12882269124393e-09	1.70698	0.31	0.066	7,63225511264775e-05	trophocyte-like CAF MMP+	RHOBTB1
2,21945065977535e-09	1.20001	0.714	0.275	7,95717450542658e-05	trophocyte-like CAF MMP+	DAP
2,23151506058432e-09	1.04908	0.595	0.194	8,00042779520689e-05	trophocyte-like CAF MMP+	GABARAPL1
2,37420009234542e-09	-3.22988	0.476	0.732	8,51198217107681e-05	trophocyte-like CAF MMP+	TXNIP
2,40606199586755e-09	0.903679	0.619	0.19	8,62621346758434e-05	trophocyte-like CAF MMP+	NDUFS8
2,4092725198032e-09	1.55972	0.524	0.166	8,63772383799844e-05	trophocyte-like CAF MMP+	NEU1
2,42905195898457e-09	1.17075	0.714	0.271	8,70863708335148e-05	trophocyte-like CAF MMP+	OAF
2,43098593910362e-09	1.22927	0.524	0.156	8,7155707888743e-05	trophocyte-like CAF MMP+	ZNF503.1
2,47413816608456e-09	1.00445	0.524	0.151	8,87028015304638e-05	trophocyte-like CAF MMP+	NID2
2,5984445283577e-09	2.09359	0.262	0.05	9,31594332306804e-05	trophocyte-like CAF MMP+	SPATA2
2,70157019646947e-09	1.45766	0.238	0.042	9,68566946838235e-05	trophocyte-like CAF MMP+	RARRES1
2,72460779168e-09	1.13536	0.881	0.444	9,76826385473113e-05	trophocyte-like CAF MMP+	ARF4
2,78697901641274e-09	1.23077	0.548	0.171	9,99187716964294e-05	trophocyte-like CAF MMP+	WLS
2,82164612575927e-09	0.784549	0.262	0.048	0.000101162	trophocyte-like CAF MMP+	LRP5
2,86702774241651e-09	0.867055	0.619	0.194	0.000102789	trophocyte-like CAF MMP+	NDUFA13
2,90968178706591e-09	1.39799	0.524	0.161	0.000104318	trophocyte-like CAF MMP+	ZCCHC14
2,94096499357879e-09	1.5685	0.429	0.117	0.000105439	trophocyte-like CAF MMP+	ZNF358
3,04009152735542e-09	1.17131	0.667	0.244	0.000108993	trophocyte-like CAF MMP+	APOL1
3,06525715707674e-09	1.97747	0.214	0.035	0.000109896	trophocyte-like CAF MMP+	RHBDD3
3,14095837630307e-09	1.06159	0.762	0.316	0.00011261	trophocyte-like CAF MMP+	WARS
3,1793690335356e-09	5.30839	0.048	0.002	0.000113987	trophocyte-like CAF MMP+	CCDC89
3,21629065497715e-09	0.635345	0.619	0.202	0.00011531	trophocyte-like CAF MMP+	BMP4
3,28118407087452e-09	4.4918	0.048	0.002	0.000117637	trophocyte-like CAF MMP+	GUCA1A
3,33327505115413e-09	4.13562	0.048	0.002	0.000119505	trophocyte-like CAF MMP+	RP4-669K10.8
3,35893024958224e-09	1.23864	0.5	0.144	0.000120424	trophocyte-like CAF MMP+	TEAD3
3,36864242094265e-09	1.82119	0.476	0.147	0.000120773	trophocyte-like CAF MMP+	MX1
3,38617081523271e-09	4.50026	0.048	0.002	0.000121401	trophocyte-like CAF MMP+	SYT14
3,38617081523271e-09	4.38861	0.048	0.002	0.000121401	trophocyte-like CAF MMP+	RP11-4C20.4
3,38617081523271e-09	4.59753	0.048	0.002	0.000121401	trophocyte-like CAF MMP+	CTB-75G16.3
3,42510013358101e-09	1.16851	0.548	0.173	0.000122797	trophocyte-like CAF MMP+	WBP1L
3,43988343573786e-09	3.55856	0.048	0.002	0.000123327	trophocyte-like CAF MMP+	RP11-70L8.4
3,44021027804989e-09	2.12559	0.238	0.043	0.000123338	trophocyte-like CAF MMP+	PRKD1
3,45954473925422e-09	1.06316	0.476	0.133	0.000124032	trophocyte-like CAF MMP+	EXT2
3,46627577971273e-09	0.899774	0.881	0.344	0.000124273	trophocyte-like CAF MMP+	PXDN
3,49442516066865e-09	4.67256	0.048	0.002	0.000125282	trophocyte-like CAF MMP+	RP11-302B13.1
3,49442516066865e-09	4.28918	0.048	0.002	0.000125282	trophocyte-like CAF MMP+	RHOQP1
3,53824189672124e-09	0.975411	0.548	0.168	0.000126853	trophocyte-like CAF MMP+	HDGFRP3
3,56159679926381e-09	1.0374	0.5	0.144	0.00012769	trophocyte-like CAF MMP+	ROBO1
3,6120866752024e-09	1.64951	0.381	0.097	0.000129501	trophocyte-like CAF MMP+	FCHO2
3,73225854492709e-09	1.29998	0.595	0.208	0.000133809	trophocyte-like CAF MMP+	VAT1
3,87002810346961e-09	0.629109	0.524	0.15	0.000138748	trophocyte-like CAF MMP+	FHL2
4,06895779884662e-09	0.839402	0.857	0.336	0.00014588	trophocyte-like CAF MMP+	CTSA
4,23913015322256e-09	1.16018	0.357	0.083	0.000151981	trophocyte-like CAF MMP+	MED25
4,32503993992343e-09	2.71857	0.071	0.004	0.000155061	trophocyte-like CAF MMP+	RP11-357P18.2
4,37129750783536e-09	2.88011	0.071	0.004	0.00015672	trophocyte-like CAF MMP+	EFCAB1
4,37848960105095e-09	1.78106	0.286	0.059	0.000156978	trophocyte-like CAF MMP+	TP53I3
4,52052211394102e-09	0.963612	0.405	0.101	0.00016207	trophocyte-like CAF MMP+	FLCN
4,53357960670544e-09	1.0771	0.571	0.182	0.000162538	trophocyte-like CAF MMP+	NFIX
4,5350287285561e-09	1.1839	0.667	0.232	0.00016259	trophocyte-like CAF MMP+	LAP3
4,55382700507802e-09	1.02679	0.571	0.179	0.000163264	trophocyte-like CAF MMP+	SGIP1
4,59095497438167e-09	1.93631	0.119	0.012	0.000164595	trophocyte-like CAF MMP+	RP11-613D13.8
4,64518546032678e-09	1.48562	0.286	0.059	0.000166539	trophocyte-like CAF MMP+	CTIF
4,79128327766039e-09	0.994408	0.786	0.297	0.000171777	trophocyte-like CAF MMP+	FBLIM1
4,79502733116835e-09	1.57287	0.214	0.035	0.000171911	trophocyte-like CAF MMP+	FAM133CP
4,97269297312828e-09	1.19208	0.5	0.148	0.000178281	trophocyte-like CAF MMP+	PLSCR4
4,98345585564242e-09	1.00657	0.476	0.134	0.000178667	trophocyte-like CAF MMP+	C2CD2
5,02419060406025e-09	0.897416	0.524	0.156	0.000180127	trophocyte-like CAF MMP+	TCF21
5,026156577114e-09	1.03818	0.929	0.489	0.000180198	trophocyte-like CAF MMP+	NFIC
5,0663701810666e-09	1.07759	0.357	0.083	0.00018164	trophocyte-like CAF MMP+	B3GNT9
5,12008135084596e-09	1.94434	0.143	0.017	0.000183565	trophocyte-like CAF MMP+	ARHGAP20
5,17603215397964e-09	1.02772	0.714	0.264	0.000185571	trophocyte-like CAF MMP+	SEC24D
5,39157146914137e-09	0.929367	0.595	0.192	0.000193299	trophocyte-like CAF MMP+	FXYD6
5,6126145458284e-09	1.42933	0.429	0.118	0.000201223	trophocyte-like CAF MMP+	IFI35
5,66330060762167e-09	1.51243	0.262	0.051	0.000203041	trophocyte-like CAF MMP+	PPP1R13L
5,73356323264577e-09	1.37041	0.262	0.05	0.00020556	trophocyte-like CAF MMP+	RP11-378G13.2
5,89708353541308e-09	1.14798	0.595	0.198	0.000211422	trophocyte-like CAF MMP+	NAV1
6,03311294244497e-09	1.26594	0.643	0.243	0.000216299	trophocyte-like CAF MMP+	FAM129B
6,04569836962221e-09	0.978635	0.571	0.179	0.00021675	trophocyte-like CAF MMP+	CD248
6,28123071270516e-09	0.962275	0.786	0.321	0.000225195	trophocyte-like CAF MMP+	PRKCDBP
6,42093237620883e-09	1.21664	0.381	0.095	0.000230203	trophocyte-like CAF MMP+	SHARPIN
6,42169736115071e-09	1.10122	0.476	0.136	0.000230231	trophocyte-like CAF MMP+	GPX7
6,46112181808899e-09	2.14827	0.167	0.023	0.000231644	trophocyte-like CAF MMP+	ARL4D
6,70188761512284e-09	0.862266	0.81	0.309	0.000240276	trophocyte-like CAF MMP+	NGFRAP1
6,88388845408006e-09	0.971447	0.452	0.123	0.000246801	trophocyte-like CAF MMP+	DSE
6,89491547289359e-09	2.05356	0.214	0.036	0.000247197	trophocyte-like CAF MMP+	TNFSF11
6,90142191011726e-09	1.14961	0.238	0.043	0.00024743	trophocyte-like CAF MMP+	MDGA1
6,9212948630635e-09	1.36344	0.5	0.156	0.000248142	trophocyte-like CAF MMP+	WIPI1
6,97315191070107e-09	2.18605	0.238	0.044	0.000250001	trophocyte-like CAF MMP+	LRRN4CL
7,10941287711206e-09	3.99401	0.119	0.012	0.000254887	trophocyte-like CAF MMP+	KRT17
7,21278178228658e-09	1.35299	0.571	0.199	0.000258593	trophocyte-like CAF MMP+	VGLL4
7,4544843357295e-09	0.706943	0.69	0.231	0.000267258	trophocyte-like CAF MMP+	ST5
7,54595404636786e-09	1.483	0.286	0.06	0.000270538	trophocyte-like CAF MMP+	C7orf60
7,84398662975202e-09	1.244	0.333	0.076	0.000281223	trophocyte-like CAF MMP+	URGCP
7,89858047782732e-09	1.55178	0.214	0.036	0.00028318	trophocyte-like CAF MMP+	ACSS3
8,32115539161322e-09	0.817287	0.262	0.05	0.00029833	trophocyte-like CAF MMP+	XYLT1
8,32131485711363e-09	1.24579	0.333	0.076	0.000298336	trophocyte-like CAF MMP+	ZNF775
8,4925170324526e-09	1.09187	0.595	0.198	0.000304474	trophocyte-like CAF MMP+	SLC39A1
8,50410078762715e-09	2.03431	0.214	0.037	0.000304889	trophocyte-like CAF MMP+	RRP12
8,71653215178555e-09	1.1381	0.667	0.253	0.000312505	trophocyte-like CAF MMP+	HBP1
8,90434279056945e-09	0.84052	1	0.79	0.000319238	trophocyte-like CAF MMP+	HSPA8
8,90804781320666e-09	2.79018	0.167	0.024	0.000319371	trophocyte-like CAF MMP+	CFAP69
8,91294900314205e-09	0.954133	0.357	0.086	0.000319547	trophocyte-like CAF MMP+	SMAD1
8,91869567334514e-09	0.803767	0.857	0.344	0.000319753	trophocyte-like CAF MMP+	RRBP1
8,95871391887979e-09	1.10625	0.429	0.116	0.000321188	trophocyte-like CAF MMP+	ZCCHC8
9,13703932023872e-09	0.888818	0.667	0.24	0.000327581	trophocyte-like CAF MMP+	TUBB4B
9,43019388465793e-09	2.67094	0.095	0.008	0.000338091	trophocyte-like CAF MMP+	NCAM2
9,98258385082861e-09	0.837784	0.976	0.665	0.000357896	trophocyte-like CAF MMP+	CD63
1,00508209966192e-08	1.59355	0.262	0.052	0.000360342	trophocyte-like CAF MMP+	WASF1
1,01667906121697e-08	2.14998	0.19	0.03	0.0003645	trophocyte-like CAF MMP+	GNAL
1,01990943071276e-08	2.22831	0.095	0.008	0.000365658	trophocyte-like CAF MMP+	RORB
1,02026711860068e-08	1.39766	0.357	0.088	0.000365786	trophocyte-like CAF MMP+	AKT1S1
1,03851497050396e-08	0.851702	0.524	0.156	0.000372328	trophocyte-like CAF MMP+	ARHGEF40
1,04211513868177e-08	1.81531	0.238	0.045	0.000373619	trophocyte-like CAF MMP+	RP11-396M11.1
1,06686038492197e-08	0.800214	0.548	0.166	0.000382491	trophocyte-like CAF MMP+	PDXK
1,08187986223705e-08	1.56938	0.167	0.023	0.000387876	trophocyte-like CAF MMP+	LRFN3
1,12931437299553e-08	-1.34503	0.905	0.883	0.000404882	trophocyte-like CAF MMP+	MT-ND4L
1,19234376105454e-08	2.42961	0.214	0.038	0.000427479	trophocyte-like CAF MMP+	SHISA2
1,2024591881105e-08	1.27849	0.357	0.089	0.000431106	trophocyte-like CAF MMP+	NTMT1
1,22815767043668e-08	2.51807	0.143	0.018	0.000440319	trophocyte-like CAF MMP+	SPOCD1
1,23184849699141e-08	2.09593	0.167	0.024	0.000441642	trophocyte-like CAF MMP+	SHF
1,25571154770804e-08	1.03405	0.714	0.259	0.000450198	trophocyte-like CAF MMP+	DNAJC15
1,285154994263e-08	1.7568	0.19	0.03	0.000460754	trophocyte-like CAF MMP+	SNORA72.6
1,32635979580014e-08	1.22487	0.429	0.12	0.000475527	trophocyte-like CAF MMP+	UBFD1
1,33541666941959e-08	1.1457	0.595	0.209	0.000478774	trophocyte-like CAF MMP+	RHBDD2
1,33925258788706e-08	0.761533	0.524	0.155	0.000480149	trophocyte-like CAF MMP+	PCED1A
1,34097639126289e-08	1.11234	0.81	0.355	0.000480767	trophocyte-like CAF MMP+	IRF1
1,37733240879423e-08	1.29977	0.31	0.069	0.000493801	trophocyte-like CAF MMP+	RP11-383H13.1
1,38018242407373e-08	1.91194	0.167	0.024	0.000494823	trophocyte-like CAF MMP+	CYS1
1,39350598084165e-08	1.50697	0.524	0.172	0.0004996	trophocyte-like CAF MMP+	HCFC1R1
1,39412236228516e-08	0.949703	0.881	0.396	0.000499821	trophocyte-like CAF MMP+	SCARB2
1,40888833896017e-08	0.739928	0.524	0.157	0.000505115	trophocyte-like CAF MMP+	KIF13A
1,41328569726058e-08	1.26613	0.429	0.121	0.000506691	trophocyte-like CAF MMP+	S100A16
1,42453110467474e-08	1.28046	0.238	0.044	0.000510723	trophocyte-like CAF MMP+	PRR5L
1,43592248660617e-08	0.886921	0.857	0.354	0.000514807	trophocyte-like CAF MMP+	MYO1C
1,4479917986776e-08	0.968975	0.452	0.127	0.000519134	trophocyte-like CAF MMP+	RBM15B
1,46651558399105e-08	0.914713	0.524	0.162	0.000525775	trophocyte-like CAF MMP+	GOPC
1,4771401132532e-08	0.695337	0.952	0.399	0.000529584	trophocyte-like CAF MMP+	LAMB1
1,48698229952487e-08	1.09073	0.571	0.189	0.000533113	trophocyte-like CAF MMP+	CTTN
1,50050005475904e-08	0.963829	0.69	0.254	0.000537959	trophocyte-like CAF MMP+	RCC2
1,54961930938306e-08	1.6909	0.262	0.053	0.00055557	trophocyte-like CAF MMP+	SOWAHC
1,55950105893233e-08	1.24513	0.5	0.151	0.000559112	trophocyte-like CAF MMP+	GNL1
1,5694909268134e-08	0.831971	0.667	0.233	0.000562694	trophocyte-like CAF MMP+	SORBS3
1,57872909231161e-08	2.59919	0.19	0.031	0.000566006	trophocyte-like CAF MMP+	RP11-386J22.3
1,58430685931625e-08	2.31732	0.167	0.024	0.000568006	trophocyte-like CAF MMP+	HSD11B1
1,5910720779279e-08	1.14871	0.333	0.078	0.000570431	trophocyte-like CAF MMP+	TEX264
1,5927383156682e-08	1.36683	0.262	0.052	0.000571029	trophocyte-like CAF MMP+	GPANK1
1,60415841046502e-08	-5.84126	0.119	0.539	0.000575123	trophocyte-like CAF MMP+	SRGN
1,60686686984053e-08	0.816893	0.976	0.563	0.000576094	trophocyte-like CAF MMP+	ZFP36
1,62529747771216e-08	1.80923	0.19	0.03	0.000582702	trophocyte-like CAF MMP+	ZNF527
1,66625742126757e-08	1.08026	0.69	0.276	0.000597387	trophocyte-like CAF MMP+	HEXB
1,68113944917165e-08	1.99812	0.119	0.013	0.000602722	trophocyte-like CAF MMP+	GLRB
1,68352255002641e-08	1.27666	0.286	0.061	0.000603577	trophocyte-like CAF MMP+	MRAS
1,70195733643694e-08	1.71448	0.19	0.03	0.000610186	trophocyte-like CAF MMP+	PPM1N
1,75502038834498e-08	0.986086	0.69	0.256	0.00062921	trophocyte-like CAF MMP+	TNFRSF1A
1,7682384634928e-08	1.33756	0.643	0.246	0.000633949	trophocyte-like CAF MMP+	ADAMTS4
1,775335500702e-08	2.57654	0.143	0.018	0.000636493	trophocyte-like CAF MMP+	POM121L9P
1,78768106546153e-08	1.00808	0.714	0.274	0.000640919	trophocyte-like CAF MMP+	SLC44A1
1,79440472894502e-08	0.902187	0.595	0.199	0.00064333	trophocyte-like CAF MMP+	RALA
1,80518862311702e-08	1.86166	0.262	0.055	0.000647196	trophocyte-like CAF MMP+	STXBP5
1,84742557010422e-08	3.29572	0.071	0.005	0.000662339	trophocyte-like CAF MMP+	RP11-82L18.2
1,85716802747043e-08	1.6374	0.31	0.072	0.000665832	trophocyte-like CAF MMP+	VPS37C
1,87280954210252e-08	1.73576	0.262	0.054	0.00067144	trophocyte-like CAF MMP+	CTSZ
1,87905612453987e-08	0.844716	0.738	0.274	0.000673679	trophocyte-like CAF MMP+	PARVA
1,88685827423257e-08	0.932991	0.714	0.261	0.000676476	trophocyte-like CAF MMP+	PLXNB2
1,906130695366e-08	0.992156	0.833	0.377	0.000683386	trophocyte-like CAF MMP+	EIF5A
1,91828072039588e-08	2.05099	0.238	0.046	0.000687742	trophocyte-like CAF MMP+	EPHB3
1,92180660307232e-08	0.957614	0.81	0.337	0.000689006	trophocyte-like CAF MMP+	TMEM248
1,93179662418383e-08	0.851793	0.405	0.107	0.000692588	trophocyte-like CAF MMP+	PLK2
1,93324338101589e-08	2.45777	0.19	0.031	0.000693106	trophocyte-like CAF MMP+	RP1-79C4.4
1,94335583105681e-08	1.73651	0.238	0.046	0.000696732	trophocyte-like CAF MMP+	IPMK
1,97914262991437e-08	3.02188	0.071	0.005	0.000709562	trophocyte-like CAF MMP+	RP3-508I15.9
2,00186076708072e-08	3.26031	0.19	0.031	0.000717707	trophocyte-like CAF MMP+	PTGS2
2,01886288633503e-08	-3.82352	0.476	0.721	0.000723803	trophocyte-like CAF MMP+	CD74
2,03126610673238e-08	0.923026	0.976	0.684	0.00072825	trophocyte-like CAF MMP+	PKM
2,06465359807902e-08	2.1265	0.143	0.018	0.00074022	trophocyte-like CAF MMP+	PRDM6
2,1504479812191e-08	0.841432	0.429	0.118	0.000770979	trophocyte-like CAF MMP+	ARAP1
2,15630537866959e-08	2.12917	0.31	0.075	0.000773079	trophocyte-like CAF MMP+	DNAJA4
2,16449405244394e-08	1.15438	0.286	0.061	0.000776014	trophocyte-like CAF MMP+	SMPD4
2,19635383478526e-08	1.60963	0.357	0.093	0.000787437	trophocyte-like CAF MMP+	TMEM45A
2,22990520620184e-08	0.730177	0.619	0.209	0.000799466	trophocyte-like CAF MMP+	ANTXR2
2,25625395713988e-08	0.958947	0.738	0.29	0.000808912	trophocyte-like CAF MMP+	YIPF3
2,28907749123377e-08	0.791416	0.381	0.095	0.00082068	trophocyte-like CAF MMP+	ARFGAP1
2,37711988774269e-08	1.11557	0.381	0.1	0.000852245	trophocyte-like CAF MMP+	GSTM3
2,39633920366338e-08	2.38819	0.095	0.008	0.000859136	trophocyte-like CAF MMP+	LRRC23
2,41433032672872e-08	2.80838	0.095	0.008	0.000865586	trophocyte-like CAF MMP+	HSPA7
2,46191168115804e-08	1.15883	0.571	0.203	0.000882645	trophocyte-like CAF MMP+	COPG1
2,48475606328497e-08	2.43582	0.119	0.013	0.000890835	trophocyte-like CAF MMP+	TNFRSF11B
2,52732630400375e-08	0.850416	0.595	0.195	0.000906097	trophocyte-like CAF MMP+	SNAI2
2,55953341178322e-08	1.16209	0.333	0.08	0.000917644	trophocyte-like CAF MMP+	SYNGAP1
2,57626165977364e-08	1.03224	0.405	0.109	0.000923641	trophocyte-like CAF MMP+	BMPR1A
2,58534266462377e-08	1.54746	0.214	0.038	0.000926897	trophocyte-like CAF MMP+	NEIL2
2,592258341577e-08	1.40258	0.31	0.072	0.000929376	trophocyte-like CAF MMP+	RP11-212P7.2
2,63148861760603e-08	1.47701	0.452	0.138	0.000943441	trophocyte-like CAF MMP+	MAFG
2,63730528910354e-08	1.31681	0.333	0.082	0.000945527	trophocyte-like CAF MMP+	BAX
2,67724276699945e-08	1.48081	0.262	0.054	0.000959845	trophocyte-like CAF MMP+	KLHL22
2,88827215238909e-08	0.826646	0.5	0.15	0.0010355	trophocyte-like CAF MMP+	EAPP
2,91872978025352e-08	0.934026	0.571	0.188	0.00104642	trophocyte-like CAF MMP+	SFXN3
2,9297597878042e-08	2.04831	0.119	0.013	0.00105038	trophocyte-like CAF MMP+	NAP1L3
2,94483805193724e-08	1.00208	0.667	0.249	0.00105578	trophocyte-like CAF MMP+	SPIN1
2,94773003360544e-08	-0.810701	1	0.99	0.00105682	trophocyte-like CAF MMP+	MT-ND5
3,01595834489572e-08	2.07304	0.167	0.025	0.00108128	trophocyte-like CAF MMP+	ITGBL1
3,26957351790793e-08	1.25293	0.405	0.113	0.00117221	trophocyte-like CAF MMP+	TPRG1L
3,28286724176983e-08	0.983439	0.5	0.155	0.00117697	trophocyte-like CAF MMP+	RING1
3,28781683431121e-08	0.622673	0.357	0.089	0.00117875	trophocyte-like CAF MMP+	WNT2B
3,46880601736347e-08	1.23558	0.5	0.16	0.00124364	trophocyte-like CAF MMP+	SYDE1
3,59349113902021e-08	1.13452	0.524	0.172	0.00128834	trophocyte-like CAF MMP+	LMF2
3,64694728805752e-08	2.12018	0.19	0.032	0.0013075	trophocyte-like CAF MMP+	CHRDL2
3,67160434699504e-08	1.08195	0.333	0.08	0.00131634	trophocyte-like CAF MMP+	DVL1
3,73503726429455e-08	1.78746	0.262	0.056	0.00133909	trophocyte-like CAF MMP+	AIFM2
3,74663634821104e-08	1.8092	0.262	0.056	0.00134324	trophocyte-like CAF MMP+	SEMA3A
3,75423733651506e-08	1.31289	0.381	0.103	0.00134597	trophocyte-like CAF MMP+	PHLDA2
3,80361413778176e-08	0.647158	0.667	0.239	0.00136367	trophocyte-like CAF MMP+	PBX1
3,81044595984515e-08	1.04992	0.476	0.145	0.00136612	trophocyte-like CAF MMP+	PTPRM
3,81120299989231e-08	0.865523	0.857	0.382	0.00136639	trophocyte-like CAF MMP+	NUCB1
4,05102586697403e-08	0.972572	0.643	0.247	0.00145237	trophocyte-like CAF MMP+	PGRMC1
4,05365757132384e-08	0.845531	0.524	0.162	0.00145332	trophocyte-like CAF MMP+	MYO1D
4,11890626151665e-08	0.878968	0.619	0.221	0.00147671	trophocyte-like CAF MMP+	SBNO2
4,13260343506586e-08	0.888898	0.762	0.302	0.00148162	trophocyte-like CAF MMP+	TMEM87A
4,16249415990101e-08	1.58866	0.19	0.032	0.00149234	trophocyte-like CAF MMP+	ZFHX4
4,18265240978119e-08	1.41022	0.31	0.074	0.00149956	trophocyte-like CAF MMP+	MIR22HG
4,18944437041523e-08	1.25426	0.238	0.046	0.001502	trophocyte-like CAF MMP+	PTGIS
4,2277366352519e-08	1.26933	0.262	0.054	0.00151573	trophocyte-like CAF MMP+	CNPY4
4,22976744217794e-08	0.563459	0.476	0.139	0.00151646	trophocyte-like CAF MMP+	SLC2A4RG
4,30121276818807e-08	2.43123	0.143	0.019	0.00154207	trophocyte-like CAF MMP+	RP11-1148L6.8
4,35746399295945e-08	1.55474	0.31	0.076	0.00156224	trophocyte-like CAF MMP+	SGTA
4,38178574357391e-08	1.25629	0.476	0.149	0.00157096	trophocyte-like CAF MMP+	MRPL41
4,44892270152623e-08	0.853841	0.69	0.267	0.00159503	trophocyte-like CAF MMP+	UBE2H
4,58906503011956e-08	0.967646	0.929	0.666	0.00164527	trophocyte-like CAF MMP+	S100A6
4,64637470052594e-08	0.917053	0.595	0.204	0.00166582	trophocyte-like CAF MMP+	HEXA
4,64830713715318e-08	1.05125	0.333	0.081	0.00166651	trophocyte-like CAF MMP+	PLXNC1
4,65712488089781e-08	2.8087	0.095	0.009	0.00166967	trophocyte-like CAF MMP+	CHRM3
4,72688270692678e-08	2.19659	0.119	0.014	0.00169468	trophocyte-like CAF MMP+	SEC14L2
4,75791283028893e-08	1.18108	0.619	0.245	0.00170581	trophocyte-like CAF MMP+	INTS6
4,80710372918244e-08	2.05229	0.19	0.033	0.00172344	trophocyte-like CAF MMP+	AP4M1
4,84735574964352e-08	0.911034	0.429	0.122	0.00173787	trophocyte-like CAF MMP+	TNFRSF10B
4,95922093371393e-08	-0.513539	0.81	0.336	0.00177798	trophocyte-like CAF MMP+	XBP1
5,11926983917987e-08	1.44269	0.167	0.025	0.00183536	trophocyte-like CAF MMP+	SNCAIP
5,13669330498513e-08	0.696811	0.976	0.669	0.00184161	trophocyte-like CAF MMP+	PSAP
5,19131142477587e-08	1.30075	0.286	0.065	0.00186119	trophocyte-like CAF MMP+	EFNB2
5,22795656019475e-08	1.50054	0.238	0.047	0.00187433	trophocyte-like CAF MMP+	YAE1D1
5,23956685182668e-08	1.21032	0.476	0.149	0.00187849	trophocyte-like CAF MMP+	LZTS2
5,24310674520854e-08	1.26777	0.5	0.165	0.00187976	trophocyte-like CAF MMP+	C1orf86
5,25005391006177e-08	0.782923	0.952	0.491	0.00188225	trophocyte-like CAF MMP+	HDLBP
5,25139027178167e-08	0.927683	0.929	0.747	0.00188273	trophocyte-like CAF MMP+	ZFP36L1
5,2651615044064e-08	1.75759	0.143	0.019	0.00188767	trophocyte-like CAF MMP+	CMYA5
5,36573318228215e-08	1.15671	0.381	0.104	0.00192372	trophocyte-like CAF MMP+	RAVER1
5,37248414974392e-08	0.705994	1	0.822	0.00192614	trophocyte-like CAF MMP+	UBB
5,49458926468914e-08	1.64618	0.238	0.047	0.00196992	trophocyte-like CAF MMP+	HOXA5
5,52625078651436e-08	5.31693	0.048	0.002	0.00198127	trophocyte-like CAF MMP+	RP11-64B16.2
5,60111542913598e-08	4.84838	0.048	0.002	0.00200811	trophocyte-like CAF MMP+	AP000432.3
5,60118405911732e-08	0.702978	0.405	0.108	0.00200814	trophocyte-like CAF MMP+	ZNF384
5,66245155040604e-08	0.862904	0.667	0.244	0.0020301	trophocyte-like CAF MMP+	SLC30A7
5,75380441457161e-08	3.63426	0.048	0.002	0.00206285	trophocyte-like CAF MMP+	UCN2
5,83165380724667e-08	4.36649	0.048	0.002	0.00209076	trophocyte-like CAF MMP+	AC007389.2
5,83165380724667e-08	4.43941	0.048	0.002	0.00209076	trophocyte-like CAF MMP+	RP11-5O17.1
5,83165380724667e-08	3.94488	0.048	0.002	0.00209076	trophocyte-like CAF MMP+	Y-RNA.303
5,91052342115531e-08	4.42139	0.048	0.002	0.00211904	trophocyte-like CAF MMP+	KIAA1211
5,91052342115531e-08	3.29912	0.048	0.002	0.00211904	trophocyte-like CAF MMP+	RN7SL526P
5,92606116589987e-08	0.930029	0.69	0.267	0.00212461	trophocyte-like CAF MMP+	TRIM8
5,9753176107881e-08	1.05517	0.405	0.114	0.00214227	trophocyte-like CAF MMP+	THRA
5,99042616593602e-08	3.52681	0.048	0.002	0.00214769	trophocyte-like CAF MMP+	RP3-393E18.2
5,99042616593602e-08	3.19955	0.048	0.002	0.00214769	trophocyte-like CAF MMP+	RP11-339B21.13
5,99722305962225e-08	1.24641	0.357	0.094	0.00215012	trophocyte-like CAF MMP+	NEO1
6,07137510834917e-08	3.04946	0.048	0.002	0.00217671	trophocyte-like CAF MMP+	RP11-443C10.1
6,07137510834917e-08	3.15992	0.048	0.002	0.00217671	trophocyte-like CAF MMP+	HTRA4
6,07137510834917e-08	3.51824	0.048	0.002	0.00217671	trophocyte-like CAF MMP+	AP000648.5
6,07137510834917e-08	2.58696	0.048	0.002	0.00217671	trophocyte-like CAF MMP+	SMCO2
6,13931413953394e-08	1.0561	0.524	0.172	0.00220107	trophocyte-like CAF MMP+	WDR45
6,1496296751872e-08	0.660048	0.5	0.151	0.00220477	trophocyte-like CAF MMP+	MUM1
6,16149534047356e-08	3.58222	0.19	0.034	0.00220902	trophocyte-like CAF MMP+	CA12
6,20060176742903e-08	1.02642	0.476	0.15	0.00222304	trophocyte-like CAF MMP+	PPIF
6,26483743564244e-08	0.555872	0.5	0.153	0.00224607	trophocyte-like CAF MMP+	PLEKHH2
6,36706587018983e-08	0.808374	0.595	0.202	0.00228272	trophocyte-like CAF MMP+	POLR2J
6,36957458733773e-08	1.03018	0.5	0.162	0.00228362	trophocyte-like CAF MMP+	SCYL1
6,4414807883941e-08	0.942678	0.548	0.186	0.0023094	trophocyte-like CAF MMP+	NRIP1
6,45562585586828e-08	3.24635	0.071	0.005	0.00231447	trophocyte-like CAF MMP+	RP11-575F12.3
6,45562585586828e-08	3.08838	0.071	0.005	0.00231447	trophocyte-like CAF MMP+	CASKIN1
6,49967040529431e-08	1.17285	0.476	0.148	0.00233026	trophocyte-like CAF MMP+	FADS1
6,56673485875063e-08	1.32349	0.31	0.075	0.00235431	trophocyte-like CAF MMP+	SLC25A44
6,61427463386819e-08	0.82855	0.571	0.188	0.00237135	trophocyte-like CAF MMP+	OLFML2B
6,89938408311847e-08	0.7066	0.738	0.284	0.00247357	trophocyte-like CAF MMP+	FILIP1L
6,97320281626543e-08	0.817107	0.833	0.404	0.00250003	trophocyte-like CAF MMP+	STAT1
6,99364985631786e-08	1.3581	0.214	0.04	0.00250736	trophocyte-like CAF MMP+	RP11-631M6.2
7,04183982444902e-08	1.01453	0.476	0.147	0.00252464	trophocyte-like CAF MMP+	PTGFRN
7,20197834073723e-08	1.31049	0.429	0.129	0.00258205	trophocyte-like CAF MMP+	LHFPL2
7,38836370341205e-08	1.06597	0.405	0.115	0.00264888	trophocyte-like CAF MMP+	MRPS2
7,46016935998891e-08	0.868416	0.476	0.147	0.00267462	trophocyte-like CAF MMP+	MPLKIP
7,58263301859939e-08	1.97938	0.19	0.033	0.00271853	trophocyte-like CAF MMP+	RASSF8-AS1
7,62817986909241e-08	1.42751	0.333	0.087	0.00273486	trophocyte-like CAF MMP+	PJA1
7,70075332027883e-08	2.2278	0.119	0.014	0.00276087	trophocyte-like CAF MMP+	SIK1
7,88596082244432e-08	1.29783	0.667	0.282	0.00282727	trophocyte-like CAF MMP+	PML
7,96659605095925e-08	1.66697	0.167	0.026	0.00285618	trophocyte-like CAF MMP+	PDGFRL
7,98083440460812e-08	1.09302	0.548	0.19	0.00286129	trophocyte-like CAF MMP+	LRRC59
8,05567798792388e-08	1.58915	0.19	0.033	0.00288812	trophocyte-like CAF MMP+	FAM19A5
8,07822758866418e-08	1.07749	0.714	0.286	0.00289621	trophocyte-like CAF MMP+	EIF2AK2
8,25517020821194e-08	2.13251	0.19	0.033	0.00295964	trophocyte-like CAF MMP+	THNSL2
8,31840703780114e-08	1.16081	0.238	0.048	0.00298232	trophocyte-like CAF MMP+	NINJ2
8,3662066575655e-08	1.04667	0.857	0.388	0.00299945	trophocyte-like CAF MMP+	SHISA5
8,70425104493719e-08	1.0717	0.357	0.094	0.00312065	trophocyte-like CAF MMP+	ATG101
8,954786002481e-08	1.10165	0.81	0.402	0.00321047	trophocyte-like CAF MMP+	SAT1
8,98679165792308e-08	1.28345	0.262	0.057	0.00322194	trophocyte-like CAF MMP+	PYGL
9,04812104655491e-08	1.29742	0.19	0.033	0.00324393	trophocyte-like CAF MMP+	CTF1
9,05243448455512e-08	0.994279	0.452	0.137	0.00324548	trophocyte-like CAF MMP+	UBE2Z
9,25446513678737e-08	1.35626	0.643	0.262	0.00331791	trophocyte-like CAF MMP+	STAT2
9,25450080876019e-08	1.30283	0.5	0.168	0.00331792	trophocyte-like CAF MMP+	OAS2
9,41381612796495e-08	1.69856	0.214	0.041	0.00337504	trophocyte-like CAF MMP+	ZNF629
9,42034834351483e-08	1.20059	0.214	0.04	0.00337738	trophocyte-like CAF MMP+	RTKN
9,47061171782459e-08	0.787312	0.714	0.279	0.0033954	trophocyte-like CAF MMP+	C19orf53
9,72959724295407e-08	1.19223	0.31	0.075	0.00348826	trophocyte-like CAF MMP+	NUDT1
9,74436153875713e-08	3.13244	0.095	0.009	0.00349355	trophocyte-like CAF MMP+	LINC00857
9,76724978030777e-08	1.33978	0.381	0.108	0.00350175	trophocyte-like CAF MMP+	INSIG1
1,00240731523551e-07	0.996745	0.357	0.094	0.00359383	trophocyte-like CAF MMP+	AC027612.6
1,0161357185281e-07	0.66199	0.643	0.223	0.00364305	trophocyte-like CAF MMP+	CLEC2B
1,0175674614322e-07	0.85865	0.595	0.206	0.00364818	trophocyte-like CAF MMP+	WWTR1
1,02190493935192e-07	0.545869	0.381	0.1	0.00366373	trophocyte-like CAF MMP+	PDZRN3
1,02252711436296e-07	2.9251	0.095	0.009	0.00366596	trophocyte-like CAF MMP+	FOSL1
1,02998185474953e-07	0.590211	0.69	0.267	0.00369269	trophocyte-like CAF MMP+	THBS1
1,03615147863294e-07	1.00772	0.476	0.149	0.00371481	trophocyte-like CAF MMP+	PVRL2
1,0438336172522e-07	2.93672	0.095	0.009	0.00374235	trophocyte-like CAF MMP+	SH2D4A
1,06712371363815e-07	0.891485	0.429	0.123	0.00382585	trophocyte-like CAF MMP+	AGRN
1,06920945139267e-07	1.03814	0.262	0.057	0.00383333	trophocyte-like CAF MMP+	THG1L
1,08774320066767e-07	2.46626	0.095	0.009	0.00389978	trophocyte-like CAF MMP+	FTH1P23
1,08962376162575e-07	0.995007	0.69	0.286	0.00390652	trophocyte-like CAF MMP+	UBE2L6
1,10543835486503e-07	1.72611	0.214	0.041	0.00396322	trophocyte-like CAF MMP+	PPP2R3A
1,12230794561821e-07	0.580695	0.524	0.168	0.0040237	trophocyte-like CAF MMP+	MTRNR2L1
1,12273347200692e-07	0.640246	0.548	0.174	0.00402522	trophocyte-like CAF MMP+	CTDSPL
1,12897446610926e-07	1.26579	0.31	0.076	0.0040476	trophocyte-like CAF MMP+	IFT22
1,14083090497819e-07	1.22572	0.31	0.076	0.00409011	trophocyte-like CAF MMP+	GAS2L1
1,1412321699456e-07	2.06611	0.095	0.009	0.00409155	trophocyte-like CAF MMP+	SYT7
1,15168631364509e-07	1.0604	0.31	0.075	0.00412903	trophocyte-like CAF MMP+	DHRSX
1,18098776619793e-07	2.25413	0.095	0.009	0.00423408	trophocyte-like CAF MMP+	C8orf34
1,20169277116092e-07	0.535569	0.19	0.033	0.00430831	trophocyte-like CAF MMP+	HAND2
1,22133423463846e-07	0.988883	0.476	0.152	0.00437873	trophocyte-like CAF MMP+	SLC4A2
1,23393877217168e-07	0.885616	0.643	0.242	0.00442392	trophocyte-like CAF MMP+	FAM3C
1,2430771256782e-07	1.32936	0.262	0.057	0.00445668	trophocyte-like CAF MMP+	GRASP
1,2745527859769e-07	1.06029	0.405	0.117	0.00456953	trophocyte-like CAF MMP+	OBSL1
1,2968095608192e-07	0.825424	0.714	0.297	0.00464932	trophocyte-like CAF MMP+	ID3
1,31384242563367e-07	0.900743	0.762	0.313	0.00471039	trophocyte-like CAF MMP+	SKI
1,33038034138811e-07	1.39146	0.452	0.148	0.00476968	trophocyte-like CAF MMP+	YIF1A
1,33089657591841e-07	1.99792	0.119	0.014	0.00477153	trophocyte-like CAF MMP+	AC092670.1
1,35235067341339e-07	1.35151	0.333	0.087	0.00484845	trophocyte-like CAF MMP+	SNAPC2
1,42044462186174e-07	0.962217	0.571	0.203	0.00509258	trophocyte-like CAF MMP+	CARM1
1,43250052013097e-07	1.41189	0.405	0.123	0.0051358	trophocyte-like CAF MMP+	ALDH18A1
1,4488992798707e-07	1.80311	0.143	0.02	0.00519459	trophocyte-like CAF MMP+	CLDN23
1,45475152175082e-07	2.52064	0.167	0.027	0.00521558	trophocyte-like CAF MMP+	CBR3
1,50103854024557e-07	0.923937	0.786	0.354	0.00538152	trophocyte-like CAF MMP+	CD151
1,55700251052959e-07	1.03957	0.548	0.194	0.00558217	trophocyte-like CAF MMP+	MAPKAP1
1,5574890383267e-07	0.81171	0.762	0.307	0.00558391	trophocyte-like CAF MMP+	CNN3
1,55928397502192e-07	1.12051	0.429	0.131	0.00559034	trophocyte-like CAF MMP+	CCDC85B
1,5684035335724e-07	0.959815	0.405	0.117	0.00562304	trophocyte-like CAF MMP+	WAC-AS1
1,58609264918579e-07	2.79255	0.143	0.021	0.00568646	trophocyte-like CAF MMP+	CST1
1,59561212010569e-07	0.823278	0.833	0.398	0.00572059	trophocyte-like CAF MMP+	MLXIP
1,61340933498369e-07	1.81357	0.262	0.06	0.0057844	trophocyte-like CAF MMP+	FAM26E
1,62242923842819e-07	2.85005	0.119	0.015	0.00581673	trophocyte-like CAF MMP+	FAM86C1
1,63015221678832e-07	0.785004	0.381	0.104	0.00584442	trophocyte-like CAF MMP+	SOBP
1,63931531501115e-07	1.15636	0.405	0.12	0.00587727	trophocyte-like CAF MMP+	RARA
1,64722415439196e-07	0.893795	0.476	0.151	0.00590563	trophocyte-like CAF MMP+	PI4KB
1,68411207106255e-07	1.08949	0.333	0.087	0.00603788	trophocyte-like CAF MMP+	LIMK2
1,69399417534164e-07	1.4069	0.19	0.034	0.00607331	trophocyte-like CAF MMP+	ATAD3B
1,71737329618559e-07	1.10202	0.31	0.076	0.00615713	trophocyte-like CAF MMP+	DVL2
1,75764895407118e-07	0.83559	0.69	0.266	0.00630152	trophocyte-like CAF MMP+	TMBIM1
1,79495697967433e-07	0.788331	0.857	0.392	0.00643528	trophocyte-like CAF MMP+	LAMP1
1,83578855681794e-07	6.03896	0.024	0	0.00658167	trophocyte-like CAF MMP+	GAPDHP46
1,83578855681794e-07	6.31706	0.024	0	0.00658167	trophocyte-like CAF MMP+	PDC
1,83578855681794e-07	5.93942	0.024	0	0.00658167	trophocyte-like CAF MMP+	RP11-191N8.2
1,83578855681794e-07	6.48602	0.024	0	0.00658167	trophocyte-like CAF MMP+	AC010127.3
1,83578855681794e-07	6.20292	0.024	0	0.00658167	trophocyte-like CAF MMP+	EPHA6
1,83578855681794e-07	6.13794	0.024	0	0.00658167	trophocyte-like CAF MMP+	LINC01192
1,83578855681794e-07	6.01811	0.024	0	0.00658167	trophocyte-like CAF MMP+	RP11-629B11.4
1,83578855681794e-07	5.95963	0.024	0	0.00658167	trophocyte-like CAF MMP+	RP11-119H12.4
1,83578855681794e-07	5.95284	0.024	0	0.00658167	trophocyte-like CAF MMP+	CTD-2503O16.4
1,83578855681794e-07	6.217	0.024	0	0.00658167	trophocyte-like CAF MMP+	RP11-485M7.1
1,83578855681794e-07	6.8962	0.024	0	0.00658167	trophocyte-like CAF MMP+	PLA2G12B
1,83578855681794e-07	6.11352	0.024	0	0.00658167	trophocyte-like CAF MMP+	RP11-554A11.7
1,83578855681794e-07	5.88489	0.024	0	0.00658167	trophocyte-like CAF MMP+	RP1-228P16.7
1,83578855681794e-07	6.03739	0.024	0	0.00658167	trophocyte-like CAF MMP+	RP11-151A6.6
1,83578855681794e-07	6.23065	0.024	0	0.00658167	trophocyte-like CAF MMP+	SKOR1
1,83578855681794e-07	6.55619	0.024	0	0.00658167	trophocyte-like CAF MMP+	RP11-182J1.5
1,83578855681794e-07	6.34992	0.024	0	0.00658167	trophocyte-like CAF MMP+	BNIP3P37
1,83578855681794e-07	5.85273	0.024	0	0.00658167	trophocyte-like CAF MMP+	RP1-102K2.6
1,83578855681794e-07	6.10883	0.024	0	0.00658167	trophocyte-like CAF MMP+	RP3-439F8.1
1,88074380562607e-07	5.75608	0.024	0	0.00674284	trophocyte-like CAF MMP+	AADACL4
1,88074380562607e-07	5.78184	0.024	0	0.00674284	trophocyte-like CAF MMP+	C1orf94
1,88074380562607e-07	4.54431	0.024	0	0.00674284	trophocyte-like CAF MMP+	CTBP2P8
1,88074380562607e-07	3.9906	0.024	0	0.00674284	trophocyte-like CAF MMP+	RP11-54A4.2
1,88074380562607e-07	4.01743	0.024	0	0.00674284	trophocyte-like CAF MMP+	PMF1-BGLAP
1,88074380562607e-07	3.34282	0.024	0	0.00674284	trophocyte-like CAF MMP+	DCAF8.1
1,88074380562607e-07	5.72556	0.024	0	0.00674284	trophocyte-like CAF MMP+	RP4-798P15.3
1,88074380562607e-07	5.04167	0.024	0	0.00674284	trophocyte-like CAF MMP+	RP11-100E13.1
1,88074380562607e-07	4.90185	0.024	0	0.00674284	trophocyte-like CAF MMP+	AC010969.1
1,88074380562607e-07	3.79874	0.024	0	0.00674284	trophocyte-like CAF MMP+	TTC21B-AS1
1,88074380562607e-07	5.47734	0.024	0	0.00674284	trophocyte-like CAF MMP+	HMGN2P7
1,88074380562607e-07	4.8996	0.024	0	0.00674284	trophocyte-like CAF MMP+	LINC00693
1,88074380562607e-07	4.97941	0.024	0	0.00674284	trophocyte-like CAF MMP+	WNT5A-AS1
1,88074380562607e-07	5.13661	0.024	0	0.00674284	trophocyte-like CAF MMP+	RP11-475O23.3
1,88074380562607e-07	5.54143	0.024	0	0.00674284	trophocyte-like CAF MMP+	SCARNA7
1,88074380562607e-07	4.713	0.024	0	0.00674284	trophocyte-like CAF MMP+	RNU6-547P
1,88074380562607e-07	4.95727	0.024	0	0.00674284	trophocyte-like CAF MMP+	RP11-326I19.2
1,88074380562607e-07	3.8827	0.024	0	0.00674284	trophocyte-like CAF MMP+	APOOP4
1,88074380562607e-07	5.32119	0.024	0	0.00674284	trophocyte-like CAF MMP+	RP11-777B9.1
1,88074380562607e-07	4.81131	0.024	0	0.00674284	trophocyte-like CAF MMP+	RPL30P5
1,88074380562607e-07	5.62835	0.024	0	0.00674284	trophocyte-like CAF MMP+	SETP20
1,88074380562607e-07	5.77805	0.024	0	0.00674284	trophocyte-like CAF MMP+	RP11-50D9.1
1,88074380562607e-07	4.7112	0.024	0	0.00674284	trophocyte-like CAF MMP+	Metazoa-SRP.56
1,88074380562607e-07	5.58889	0.024	0	0.00674284	trophocyte-like CAF MMP+	RPL5P16
1,88074380562607e-07	5.45316	0.024	0	0.00674284	trophocyte-like CAF MMP+	CTD-2373J6.1
1,88074380562607e-07	4.47799	0.024	0	0.00674284	trophocyte-like CAF MMP+	GDF9
1,88074380562607e-07	4.36197	0.024	0	0.00674284	trophocyte-like CAF MMP+	KAAG1
1,88074380562607e-07	5.68245	0.024	0	0.00674284	trophocyte-like CAF MMP+	HIST1H2BE
1,88074380562607e-07	5.75873	0.024	0	0.00674284	trophocyte-like CAF MMP+	SCARNA15.1
1,88074380562607e-07	5.64701	0.024	0	0.00674284	trophocyte-like CAF MMP+	MIR30C2
1,88074380562607e-07	4.88351	0.024	0	0.00674284	trophocyte-like CAF MMP+	KCNQ5-AS1
1,88074380562607e-07	3.39344	0.024	0	0.00674284	trophocyte-like CAF MMP+	Metazoa-SRP.68
1,88074380562607e-07	5.75273	0.024	0	0.00674284	trophocyte-like CAF MMP+	RP11-554D15.3
1,88074380562607e-07	5.30796	0.024	0	0.00674284	trophocyte-like CAF MMP+	RP11-557H15.3
1,88074380562607e-07	4.90242	0.024	0	0.00674284	trophocyte-like CAF MMP+	RP3-466P17.2
1,88074380562607e-07	3.48521	0.024	0	0.00674284	trophocyte-like CAF MMP+	RP4-668E10.3
1,88074380562607e-07	5.35178	0.024	0	0.00674284	trophocyte-like CAF MMP+	NPC1L1
1,88074380562607e-07	5.46293	0.024	0	0.00674284	trophocyte-like CAF MMP+	RP11-483G21.3
1,88074380562607e-07	5.17819	0.024	0	0.00674284	trophocyte-like CAF MMP+	AC002064.7
1,88074380562607e-07	5.17649	0.024	0	0.00674284	trophocyte-like CAF MMP+	RP4-584D14.7
1,88074380562607e-07	4.63298	0.024	0	0.00674284	trophocyte-like CAF MMP+	RP11-731N10.1
1,88074380562607e-07	5.73541	0.024	0	0.00674284	trophocyte-like CAF MMP+	C9orf92
1,88074380562607e-07	5.20306	0.024	0	0.00674284	trophocyte-like CAF MMP+	RP11-132E11.4
1,88074380562607e-07	4.59445	0.024	0	0.00674284	trophocyte-like CAF MMP+	RP11-350G13.1
1,88074380562607e-07	4.91727	0.024	0	0.00674284	trophocyte-like CAF MMP+	RP11-18B16.2
1,88074380562607e-07	3.61754	0.024	0	0.00674284	trophocyte-like CAF MMP+	LINC00856
1,88074380562607e-07	5.696	0.024	0	0.00674284	trophocyte-like CAF MMP+	C10orf85
1,88074380562607e-07	5.7014	0.024	0	0.00674284	trophocyte-like CAF MMP+	PRG2
1,88074380562607e-07	4.6895	0.024	0	0.00674284	trophocyte-like CAF MMP+	N6AMT1
1,88074380562607e-07	5.50536	0.024	0	0.00674284	trophocyte-like CAF MMP+	AP000889.1
1,88074380562607e-07	4.41956	0.024	0	0.00674284	trophocyte-like CAF MMP+	RP11-234B24.5
1,88074380562607e-07	4.01315	0.024	0	0.00674284	trophocyte-like CAF MMP+	GSG1
1,88074380562607e-07	5.44188	0.024	0	0.00674284	trophocyte-like CAF MMP+	INHBE
1,88074380562607e-07	5.0587	0.024	0	0.00674284	trophocyte-like CAF MMP+	RP11-290L1.3
1,88074380562607e-07	4.88093	0.024	0	0.00674284	trophocyte-like CAF MMP+	RP1-34H18.1
1,88074380562607e-07	3.91264	0.024	0	0.00674284	trophocyte-like CAF MMP+	RP11-83B20.1
1,88074380562607e-07	4.18491	0.024	0	0.00674284	trophocyte-like CAF MMP+	Metazoa-SRP.148
1,88074380562607e-07	4.98961	0.024	0	0.00674284	trophocyte-like CAF MMP+	RP11-218E20.3
1,88074380562607e-07	4.74405	0.024	0	0.00674284	trophocyte-like CAF MMP+	LINC00221
1,88074380562607e-07	5.34628	0.024	0	0.00674284	trophocyte-like CAF MMP+	RP11-467L19.16
1,88074380562607e-07	5.42422	0.024	0	0.00674284	trophocyte-like CAF MMP+	RP11-632K20.6
1,88074380562607e-07	5.61202	0.024	0	0.00674284	trophocyte-like CAF MMP+	U6.18
1,88074380562607e-07	5.60812	0.024	0	0.00674284	trophocyte-like CAF MMP+	RP11-650L12.2
1,88074380562607e-07	5.70204	0.024	0	0.00674284	trophocyte-like CAF MMP+	RP11-24J19.1
1,88074380562607e-07	3.53432	0.024	0	0.00674284	trophocyte-like CAF MMP+	RP11-61O11.1
1,88074380562607e-07	5.24221	0.024	0	0.00674284	trophocyte-like CAF MMP+	RP11-462G12.2
1,88074380562607e-07	4.68162	0.024	0	0.00674284	trophocyte-like CAF MMP+	CTD-2358C21.5
1,88074380562607e-07	4.84157	0.024	0	0.00674284	trophocyte-like CAF MMP+	RP11-356I18.1
1,88074380562607e-07	4.76125	0.024	0	0.00674284	trophocyte-like CAF MMP+	RP11-667K14.3
1,88074380562607e-07	3.07319	0.024	0	0.00674284	trophocyte-like CAF MMP+	RP11-749I16.3
1,88074380562607e-07	4.21781	0.024	0	0.00674284	trophocyte-like CAF MMP+	EIF4EP2
1,88074380562607e-07	5.40471	0.024	0	0.00674284	trophocyte-like CAF MMP+	RP11-556O9.2
1,88074380562607e-07	5.04984	0.024	0	0.00674284	trophocyte-like CAF MMP+	FAM60BP
1,88074380562607e-07	4.72965	0.024	0	0.00674284	trophocyte-like CAF MMP+	PGDP1
1,88074380562607e-07	5.2925	0.024	0	0.00674284	trophocyte-like CAF MMP+	RP11-19F9.1
1,88074380562607e-07	5.78927	0.024	0	0.00674284	trophocyte-like CAF MMP+	RP11-397A16.3
1,88074380562607e-07	5.79558	0.024	0	0.00674284	trophocyte-like CAF MMP+	RP11-41O4.1
1,88074380562607e-07	5.05806	0.024	0	0.00674284	trophocyte-like CAF MMP+	CTC-325H20.4
1,88074380562607e-07	4.42498	0.024	0	0.00674284	trophocyte-like CAF MMP+	CTC-435M10.3
1,88074380562607e-07	4.57304	0.024	0	0.00674284	trophocyte-like CAF MMP+	AC010642.1
1,88074380562607e-07	4.68902	0.024	0	0.00674284	trophocyte-like CAF MMP+	RP1-28H20.3
1,88074380562607e-07	4.11397	0.024	0	0.00674284	trophocyte-like CAF MMP+	NKAIN4
1,88074380562607e-07	5.62595	0.024	0	0.00674284	trophocyte-like CAF MMP+	CH507-9B2.8
1,88074380562607e-07	4.04618	0.024	0	0.00674284	trophocyte-like CAF MMP+	TERF1P1
1,88074380562607e-07	5.64565	0.024	0	0.00674284	trophocyte-like CAF MMP+	RPL10P1
1,88074380562607e-07	5.22132	0.024	0	0.00674284	trophocyte-like CAF MMP+	GRIK1
1,88074380562607e-07	5.48864	0.024	0	0.00674284	trophocyte-like CAF MMP+	SPATA20P1
1,88074380562607e-07	5.38623	0.024	0	0.00674284	trophocyte-like CAF MMP+	LINC01423
1,88074380562607e-07	5.36136	0.024	0	0.00674284	trophocyte-like CAF MMP+	LINC00323
1,88074380562607e-07	5.49424	0.024	0	0.00674284	trophocyte-like CAF MMP+	TMEM191B
1,88074380562607e-07	5.47818	0.024	0	0.00674284	trophocyte-like CAF MMP+	LINC01311
1,88074380562607e-07	5.49323	0.024	0	0.00674284	trophocyte-like CAF MMP+	PIWIL3
1,88074380562607e-07	5.41113	0.024	0	0.00674284	trophocyte-like CAF MMP+	NPM1P9
1,88074380562607e-07	5.50821	0.024	0	0.00674284	trophocyte-like CAF MMP+	RPSAP14
1,88074380562607e-07	5.46551	0.024	0	0.00674284	trophocyte-like CAF MMP+	RP11-524D16--A.3
1,88074380562607e-07	5.53947	0.024	0	0.00674284	trophocyte-like CAF MMP+	DRP2
1,88074380562607e-07	5.06426	0.024	0	0.00674284	trophocyte-like CAF MMP+	RP5-1052M9.1
1,88074380562607e-07	4.42485	0.024	0	0.00674284	trophocyte-like CAF MMP+	Y-RNA.759
1,88074380562607e-07	4.43449	0.024	0	0.00674284	trophocyte-like CAF MMP+	ZNF839P1
1,91612301328657e-07	3.65816	0.071	0.005	0.00686968	trophocyte-like CAF MMP+	C15orf59
1,91972035048689e-07	0.937937	0.857	0.463	0.00688258	trophocyte-like CAF MMP+	CYB5R3
1,92297889020863e-07	0.810128	0.405	0.115	0.00689426	trophocyte-like CAF MMP+	HCG11
1,9326118500373e-07	3.51262	0.071	0.005	0.0069288	trophocyte-like CAF MMP+	GADL1
1,95711308475757e-07	0.776214	0.571	0.206	0.00701664	trophocyte-like CAF MMP+	CTSL
1,96012645261661e-07	0.909753	0.143	0.02	0.00702745	trophocyte-like CAF MMP+	LY6G5C
1,98290541893737e-07	3.22379	0.071	0.005	0.00710911	trophocyte-like CAF MMP+	PGBD5
2,01207249853722e-07	0.775691	0.333	0.086	0.00721368	trophocyte-like CAF MMP+	CACNA2D1
2,01297646261965e-07	1.73564	0.238	0.051	0.00721692	trophocyte-like CAF MMP+	AVEN
2,0174902504029e-07	0.748846	0.571	0.196	0.00723311	trophocyte-like CAF MMP+	ICMT
2,03446289393109e-07	3.18297	0.071	0.005	0.00729396	trophocyte-like CAF MMP+	RP11-452L6.6
2,04230961020023e-07	0.990178	0.476	0.155	0.00732209	trophocyte-like CAF MMP+	VPS25
2,056413812373e-07	0.874407	0.333	0.088	0.00737265	trophocyte-like CAF MMP+	LINC01279
2,0612640582058e-07	1.1557	0.31	0.078	0.00739004	trophocyte-like CAF MMP+	CEP170B
2,07264881631751e-07	1.26399	0.476	0.167	0.00743086	trophocyte-like CAF MMP+	ZC3H12A
2,15591117085985e-07	0.687083	0.619	0.227	0.00772937	trophocyte-like CAF MMP+	RPL22L1
2,20533389680003e-07	0.979948	0.286	0.067	0.00790656	trophocyte-like CAF MMP+	RBFA
2,24914812894321e-07	1.68333	0.5	0.188	0.00806365	trophocyte-like CAF MMP+	OAS3
2,26095276530197e-07	0.898978	0.738	0.315	0.00810597	trophocyte-like CAF MMP+	SHC1
2,27520156038667e-07	1.06512	0.429	0.132	0.00815705	trophocyte-like CAF MMP+	CAMSAP2
2,30150168399988e-07	1.33986	0.19	0.035	0.00825134	trophocyte-like CAF MMP+	ANKS6
2,34709185673805e-07	0.595144	0.429	0.126	0.00841479	trophocyte-like CAF MMP+	FBLN5
2,43577493035439e-07	0.799895	0.69	0.272	0.00873274	trophocyte-like CAF MMP+	SEC22B
2,43990375441356e-07	0.851134	0.548	0.189	0.00874754	trophocyte-like CAF MMP+	DTX3L
2,47780039647531e-07	0.888637	0.81	0.366	0.00888341	trophocyte-like CAF MMP+	ZC3HAV1
2,48796815330151e-07	0.657574	0.857	0.363	0.00891986	trophocyte-like CAF MMP+	XAF1
2,53220876227876e-07	0.872214	0.738	0.308	0.00907847	trophocyte-like CAF MMP+	HNRNPA0
2,53677161749809e-07	1.24679	0.429	0.134	0.00909483	trophocyte-like CAF MMP+	DOCK1
2,59230334358815e-07	1.67151	0.238	0.052	0.00929393	trophocyte-like CAF MMP+	ENKD1
2,60128416088863e-07	0.598454	0.5	0.161	0.00932612	trophocyte-like CAF MMP+	FAS
2,65238086505846e-07	1.63101	0.19	0.035	0.00950932	trophocyte-like CAF MMP+	TLN2
2,67211248918223e-07	1.04467	0.31	0.078	0.00958006	trophocyte-like CAF MMP+	CHIC2
2,68160767312333e-07	0.708332	0.81	0.325	0.0096141	trophocyte-like CAF MMP+	PEA15
2,6940349462964e-07	0.927504	0.524	0.185	0.00965865	trophocyte-like CAF MMP+	CNP
2,70675291455094e-07	1.40372	0.262	0.061	0.00970425	trophocyte-like CAF MMP+	POLR3D
2,75865935188935e-07	1.36205	0.286	0.069	0.00989035	trophocyte-like CAF MMP+	ARHGAP32
2,77203844152985e-07	1.21223	0.167	0.027	0.00993831	trophocyte-like CAF MMP+	VEGFC
2,77870795040764e-07	1.15835	0.786	0.362	0.00996222	trophocyte-like CAF MMP+	MT2A
2,77998097954199e-07	1.07052	0.452	0.149	0.00996679	trophocyte-like CAF MMP+	AKR7A2
2,8144278855138e-07	2.14323	0.143	0.021	0.0100903	trophocyte-like CAF MMP+	MEGF6
2,82978140980091e-07	2.81728	0.119	0.015	0.0101453	trophocyte-like CAF MMP+	RPS2P46
2,83730298170325e-07	0.589255	0.762	0.302	0.0101723	trophocyte-like CAF MMP+	KANK2
2,839689803085e-07	2.6811	0.143	0.022	0.0101809	trophocyte-like CAF MMP+	FNDC4
2,85021832337096e-07	1.7792	0.167	0.028	0.0102186	trophocyte-like CAF MMP+	THBS4
2,87955409336026e-07	0.669942	0.381	0.106	0.0103238	trophocyte-like CAF MMP+	CCDC115
2,95948640669358e-07	0.997555	0.262	0.06	0.0106104	trophocyte-like CAF MMP+	PVRL3
3,02250494716567e-07	1.30999	0.19	0.035	0.0108363	trophocyte-like CAF MMP+	RP11-14N7.2
3,04541982043075e-07	0.521411	0.762	0.286	0.0109184	trophocyte-like CAF MMP+	TGFB1I1
3,18919339219928e-07	0.713229	0.429	0.128	0.0114339	trophocyte-like CAF MMP+	TRPS1
3,23466272777389e-07	0.881538	0.429	0.131	0.0115969	trophocyte-like CAF MMP+	PLEKHA5
3,28472321141563e-07	0.622713	1	0.869	0.0117764	trophocyte-like CAF MMP+	TMSB10
3,39071171928337e-07	1.17603	0.524	0.188	0.0121564	trophocyte-like CAF MMP+	YKT6
3,4575002245016e-07	0.913917	0.357	0.099	0.0123958	trophocyte-like CAF MMP+	DIXDC1
3,50258400410226e-07	0.880371	0.286	0.068	0.0125575	trophocyte-like CAF MMP+	RNF26
3,55404058832451e-07	3.28729	0.095	0.01	0.0127419	trophocyte-like CAF MMP+	UBD
3,56403886170543e-07	-0.758242	1	0.984	0.0127778	trophocyte-like CAF MMP+	MT-ATP8
3,61703531102664e-07	2.74052	0.238	0.055	0.0129678	trophocyte-like CAF MMP+	USP54
3,62361263931175e-07	0.889543	0.524	0.182	0.0129914	trophocyte-like CAF MMP+	UBAP1
3,64352675297164e-07	1.26638	0.286	0.07	0.0130628	trophocyte-like CAF MMP+	LSS
3,72946268906365e-07	0.985	0.81	0.392	0.0133709	trophocyte-like CAF MMP+	BRD2
3,73935002902535e-07	3.13354	0.095	0.01	0.0134063	trophocyte-like CAF MMP+	VCAN-AS1
3,74445266569236e-07	0.919626	0.69	0.299	0.0134246	trophocyte-like CAF MMP+	CUX1
3,75448297694493e-07	0.903469	0.762	0.351	0.0134606	trophocyte-like CAF MMP+	ARID5B
3,82793397655695e-07	1.46043	0.167	0.028	0.0137239	trophocyte-like CAF MMP+	RP11-1100L3.8
3,91688311941411e-07	1.49224	0.19	0.035	0.0140428	trophocyte-like CAF MMP+	MIR222HG
3,95065264503043e-07	0.820931	0.31	0.079	0.0141639	trophocyte-like CAF MMP+	NAB2
3,95215139199815e-07	0.542809	0.381	0.107	0.0141693	trophocyte-like CAF MMP+	DHX8
3,96447142530153e-07	0.526954	0.595	0.211	0.0142134	trophocyte-like CAF MMP+	RNF130
3,97691131002361e-07	0.80609	0.571	0.207	0.014258	trophocyte-like CAF MMP+	PRAF2
4,14141316459543e-07	0.874021	0.714	0.3	0.0148478	trophocyte-like CAF MMP+	SND1
4,26640425033861e-07	1.27202	0.238	0.052	0.0152959	trophocyte-like CAF MMP+	PAK4
4,30524696578065e-07	0.659648	0.5	0.163	0.0154352	trophocyte-like CAF MMP+	COMMD4
4,3117339692752e-07	0.865207	0.5	0.169	0.0154584	trophocyte-like CAF MMP+	BRD3
4,32767141483714e-07	1.19416	0.333	0.09	0.0155156	trophocyte-like CAF MMP+	RNF169
4,32867595258117e-07	0.807762	0.667	0.275	0.0155192	trophocyte-like CAF MMP+	MICAL2
4,38756452955162e-07	0.630905	0.857	0.382	0.0157303	trophocyte-like CAF MMP+	MAPKAPK2
4,4360182128772e-07	1.87848	0.214	0.044	0.015904	trophocyte-like CAF MMP+	SERTAD3
4,45510946764516e-07	0.92046	0.381	0.111	0.0159725	trophocyte-like CAF MMP+	DYNC2H1
4,47078043464774e-07	1.25469	0.31	0.081	0.0160286	trophocyte-like CAF MMP+	TMEM129
4,51334460320056e-07	4.1507	0.071	0.006	0.0161812	trophocyte-like CAF MMP+	ISLR2
4,53782306757516e-07	2.34646	0.119	0.016	0.016269	trophocyte-like CAF MMP+	MAPK8IP1
4,59717933639436e-07	0.658667	1	0.847	0.0164818	trophocyte-like CAF MMP+	MTRNR2L12
4,61624226928874e-07	1.80012	0.214	0.045	0.0165502	trophocyte-like CAF MMP+	SESN2
4,69566768627384e-07	1.87703	0.405	0.138	0.0168349	trophocyte-like CAF MMP+	MAFF
4,74229814907032e-07	4.76759	0.048	0.003	0.0170021	trophocyte-like CAF MMP+	PCDHGC3
4,74229814907032e-07	4.71621	0.048	0.003	0.0170021	trophocyte-like CAF MMP+	AP000349.2
4,90930471950616e-07	0.658818	0.357	0.099	0.0176008	trophocyte-like CAF MMP+	UBE2S
4,91200803747601e-07	3.56398	0.048	0.003	0.0176105	trophocyte-like CAF MMP+	LINC00242
4,92184784180448e-07	0.630955	0.5	0.164	0.0176458	trophocyte-like CAF MMP+	ARL3
4,95440983678682e-07	0.733698	0.548	0.191	0.0177626	trophocyte-like CAF MMP+	PTOV1
4,96986853385563e-07	4.06771	0.048	0.003	0.017818	trophocyte-like CAF MMP+	ITGB6
4,96986853385563e-07	3.52093	0.048	0.003	0.017818	trophocyte-like CAF MMP+	PAPPA-AS1
4,96986853385563e-07	3.81772	0.048	0.003	0.017818	trophocyte-like CAF MMP+	IL17D
5,02838605001508e-07	3.1156	0.048	0.003	0.0180278	trophocyte-like CAF MMP+	LMCD1-AS1
5,03031009442314e-07	0.709943	0.571	0.203	0.0180347	trophocyte-like CAF MMP+	ST3GAL2
5,06531609422021e-07	0.871475	0.786	0.374	0.0181602	trophocyte-like CAF MMP+	TMED9
5,08756774805115e-07	3.37146	0.048	0.003	0.0182399	trophocyte-like CAF MMP+	CAMK2A
5,08756774805115e-07	2.68806	0.048	0.003	0.0182399	trophocyte-like CAF MMP+	NOX5
5,10614526594539e-07	0.992789	0.31	0.079	0.0183066	trophocyte-like CAF MMP+	WFS1
5,12145243316343e-07	1.26791	0.286	0.073	0.0183614	trophocyte-like CAF MMP+	COA7
5,14742086461289e-07	3.67036	0.048	0.003	0.0184545	trophocyte-like CAF MMP+	RP11-379F4.7
5,14742086461289e-07	2.94829	0.048	0.003	0.0184545	trophocyte-like CAF MMP+	RP11-290O12.2
5,14742086461289e-07	3.57463	0.048	0.003	0.0184545	trophocyte-like CAF MMP+	CTB-47B11.3
5,14742086461289e-07	3.26457	0.048	0.003	0.0184545	trophocyte-like CAF MMP+	RGS22
5,15515764190188e-07	1.9483	0.143	0.022	0.0184823	trophocyte-like CAF MMP+	LRRC27
5,18956365203629e-07	0.734829	0.429	0.133	0.0186056	trophocyte-like CAF MMP+	GORASP1
5,2067033959375e-07	0.631317	0.429	0.133	0.0186671	trophocyte-like CAF MMP+	ZNF827
5,20795271163759e-07	3.10092	0.048	0.003	0.0186716	trophocyte-like CAF MMP+	RP5-1181K21.4
5,20795271163759e-07	3.05147	0.048	0.003	0.0186716	trophocyte-like CAF MMP+	RNA5-8SP3
5,20795271163759e-07	2.69214	0.048	0.003	0.0186716	trophocyte-like CAF MMP+	KERA
5,20795271163759e-07	3.22601	0.048	0.003	0.0186716	trophocyte-like CAF MMP+	RP11-736N17.4
5,21072444180537e-07	0.77957	0.476	0.158	0.0186815	trophocyte-like CAF MMP+	ARL6IP4
5,26450029969045e-07	0.782718	0.738	0.314	0.0188743	trophocyte-like CAF MMP+	SDF4
5,43934416606809e-07	0.761379	0.429	0.134	0.0195011	trophocyte-like CAF MMP+	PGM3
5,45500500651823e-07	1.70382	0.262	0.063	0.0195573	trophocyte-like CAF MMP+	CENPP
5,47412360737202e-07	0.756569	0.643	0.241	0.0196258	trophocyte-like CAF MMP+	AXL
5,5409080390769e-07	0.879162	0.357	0.099	0.0198653	trophocyte-like CAF MMP+	MAP3K4
5,65316387636242e-07	2.38556	0.071	0.006	0.0202677	trophocyte-like CAF MMP+	RP11-523G9.3
5,66903964378611e-07	2.8436	0.143	0.022	0.0203246	trophocyte-like CAF MMP+	C2orf27A
5,72960945779216e-07	0.766675	0.31	0.079	0.0205418	trophocyte-like CAF MMP+	RNU4ATAC
5,74442762827858e-07	2.5298	0.071	0.006	0.0205949	trophocyte-like CAF MMP+	KIAA1549L
5,80814603317791e-07	0.556119	0.833	0.341	0.0208234	trophocyte-like CAF MMP+	NID1
5,84614404266279e-07	0.794331	0.643	0.254	0.0209596	trophocyte-like CAF MMP+	TRIP10
5,90385274065094e-07	0.97405	0.405	0.125	0.0211665	trophocyte-like CAF MMP+	SH3D19
5,95550259731901e-07	1.41682	0.214	0.044	0.0213517	trophocyte-like CAF MMP+	RRP1
5,97297981290318e-07	1.19057	0.238	0.053	0.0214143	trophocyte-like CAF MMP+	LMF1
6,02138901520021e-07	0.841139	0.548	0.197	0.0215879	trophocyte-like CAF MMP+	DDAH2
6,05662218709684e-07	0.637248	0.238	0.052	0.0217142	trophocyte-like CAF MMP+	RAI2
6,1226185161889e-07	1.27658	0.333	0.093	0.0219508	trophocyte-like CAF MMP+	SLC16A1
6,13283375344781e-07	0.854045	0.381	0.112	0.0219874	trophocyte-like CAF MMP+	DDRGK1
6,14178466463043e-07	1.03623	0.429	0.139	0.0220195	trophocyte-like CAF MMP+	ING1
6,27030056697906e-07	0.831433	0.476	0.156	0.0224803	trophocyte-like CAF MMP+	PEF1
6,30587016614326e-07	-7.23032	0	0.392	0.0226078	trophocyte-like CAF MMP+	CD53
6,33202136990196e-07	1.04198	0.405	0.128	0.0227016	trophocyte-like CAF MMP+	UAP1
6,39900443543314e-07	1.75091	0.19	0.037	0.0229417	trophocyte-like CAF MMP+	SMOX
6,41783561378641e-07	0.563777	0.429	0.133	0.0230092	trophocyte-like CAF MMP+	PGM2L1
6,42847020009933e-07	0.887237	0.476	0.156	0.0230474	trophocyte-like CAF MMP+	SVIL
6,48675438016706e-07	0.854042	0.476	0.16	0.0232563	trophocyte-like CAF MMP+	SERINC5
6,64339657429637e-07	0.826944	0.667	0.286	0.0238179	trophocyte-like CAF MMP+	SEC61A1
6,70148769197028e-07	0.647248	0.571	0.217	0.0240262	trophocyte-like CAF MMP+	PLTP
6,7178087481751e-07	1.20905	0.238	0.053	0.0240847	trophocyte-like CAF MMP+	RAB11FIP5
6,73992575131084e-07	1.26241	0.357	0.105	0.024164	trophocyte-like CAF MMP+	SRGAP1
6,74787126852378e-07	0.853668	0.571	0.211	0.0241925	trophocyte-like CAF MMP+	FIS1
6,79133647142224e-07	1.03535	0.619	0.256	0.0243483	trophocyte-like CAF MMP+	SNX9
6,81376533502635e-07	1.02208	0.262	0.062	0.0244287	trophocyte-like CAF MMP+	AMIGO2
7,00942703623322e-07	1.04502	0.19	0.036	0.0251302	trophocyte-like CAF MMP+	GLB1L
7,09002089226776e-07	1.90635	0.095	0.011	0.0254191	trophocyte-like CAF MMP+	RP11-452D12.1
7,32706655211962e-07	1.29898	0.333	0.095	0.026269	trophocyte-like CAF MMP+	NUMBL
7,35404327682443e-07	2.47585	0.095	0.011	0.0263657	trophocyte-like CAF MMP+	NUDT11
7,36379605179915e-07	1.37435	0.214	0.045	0.0264007	trophocyte-like CAF MMP+	B3GALTL
7,4309101428343e-07	0.763366	0.69	0.278	0.0266413	trophocyte-like CAF MMP+	LTBP3
7,44842495243244e-07	3.38586	0.119	0.016	0.0267041	trophocyte-like CAF MMP+	SERINC2
7,47726590022472e-07	1.16412	0.429	0.142	0.0268075	trophocyte-like CAF MMP+	TSC22D2
7,50291933682981e-07	1.75871	0.214	0.046	0.0268995	trophocyte-like CAF MMP+	PYGO1
7,55597462980196e-07	0.790453	0.929	0.625	0.0270897	trophocyte-like CAF MMP+	S100A11
7,55876803198724e-07	2.13735	0.119	0.016	0.0270997	trophocyte-like CAF MMP+	SLC1A3
7,57338929681344e-07	0.644632	0.81	0.379	0.0271521	trophocyte-like CAF MMP+	LMO4
7,65880426990586e-07	0.599502	0.881	0.397	0.0274583	trophocyte-like CAF MMP+	CLIC4
7,71779239485666e-07	0.917254	0.31	0.081	0.0276698	trophocyte-like CAF MMP+	GMPPA
7,90037375266397e-07	1.09444	0.262	0.063	0.0283244	trophocyte-like CAF MMP+	LARP6
8,03994122303493e-07	0.607112	0.738	0.307	0.0288248	trophocyte-like CAF MMP+	ATP6V1F
8,10224499879353e-07	2.85944	0.119	0.016	0.0290482	trophocyte-like CAF MMP+	FMO1
8,402493042917e-07	0.728649	0.381	0.112	0.0301246	trophocyte-like CAF MMP+	NBPF11
8,41749662038814e-07	1.17549	0.31	0.084	0.0301784	trophocyte-like CAF MMP+	RNASEH1
8,42020213071582e-07	0.861286	0.429	0.136	0.0301881	trophocyte-like CAF MMP+	ZBED1
8,45197121246295e-07	1.17926	0.429	0.142	0.030302	trophocyte-like CAF MMP+	ACVR1
8,58764538994577e-07	0.751867	0.452	0.146	0.0307884	trophocyte-like CAF MMP+	ALKBH7
8,89235665428443e-07	0.81298	0.381	0.115	0.0318809	trophocyte-like CAF MMP+	MFSD12
8,95637441189711e-07	1.14479	0.238	0.054	0.0321104	trophocyte-like CAF MMP+	KCND3
8,9609198400097e-07	1.17219	0.357	0.104	0.0321267	trophocyte-like CAF MMP+	IFIH1
9,14175208804042e-07	0.728157	0.595	0.219	0.032775	trophocyte-like CAF MMP+	GNA11
9,15848763229553e-07	1.65538	0.167	0.03	0.032835	trophocyte-like CAF MMP+	DTX2
9,1677839224456e-07	-7.81285	0	0.384	0.0328683	trophocyte-like CAF MMP+	LCP1
9,21965304156413e-07	0.907856	0.333	0.093	0.0330543	trophocyte-like CAF MMP+	ARMCX2
9,31219633480506e-07	0.864001	0.476	0.165	0.0333861	trophocyte-like CAF MMP+	STIP1
9,45400105030863e-07	0.779698	0.5	0.171	0.0338945	trophocyte-like CAF MMP+	ZNF362
9,46517442350049e-07	0.805323	0.929	0.521	0.0339345	trophocyte-like CAF MMP+	LAPTM4A
9,59088061020274e-07	0.974517	0.595	0.248	0.0343852	trophocyte-like CAF MMP+	CD55
9,59125230364832e-07	0.825293	0.643	0.26	0.0343866	trophocyte-like CAF MMP+	GNB2
9,89754286972196e-07	1.08213	0.333	0.093	0.0354847	trophocyte-like CAF MMP+	SYNJ2
1,00613784851369e-06	2.46709	0.119	0.016	0.0360721	trophocyte-like CAF MMP+	RP11-334E6.12
1,01743462151718e-06	0.823998	0.476	0.16	0.0364771	trophocyte-like CAF MMP+	TCF7L2
1,02898911554798e-06	0.836495	0.619	0.244	0.0368913	trophocyte-like CAF MMP+	CHSY1
1,03583658175164e-06	0.878984	0.31	0.082	0.0371368	trophocyte-like CAF MMP+	CRY1
1,04414600398398e-06	0.762897	0.429	0.138	0.0374347	trophocyte-like CAF MMP+	ZNF609
1,04484645042038e-06	1.91125	0.143	0.023	0.0374598	trophocyte-like CAF MMP+	ERCC2
1,05278462549902e-06	0.845028	0.357	0.103	0.0377444	trophocyte-like CAF MMP+	CLIP3
1,06011673781112e-06	0.554834	0.643	0.248	0.0380073	trophocyte-like CAF MMP+	SFT2D2
1,06820646123947e-06	1.07555	0.548	0.206	0.0382973	trophocyte-like CAF MMP+	NME4
1,07144334983698e-06	0.787423	0.738	0.319	0.0384134	trophocyte-like CAF MMP+	SAR1A
1,07957966054651e-06	1.03873	0.238	0.054	0.0387051	trophocyte-like CAF MMP+	BCL7A
1,11393220937748e-06	-7.51042	0	0.38	0.0399367	trophocyte-like CAF MMP+	PTPRC
1,12043327914325e-06	1.01421	0.429	0.142	0.0401698	trophocyte-like CAF MMP+	FAM195B
1,12723280556603e-06	4.52353	0.071	0.006	0.0404136	trophocyte-like CAF MMP+	ACKR4
1,1468633791662e-06	0.718025	0.738	0.313	0.0411173	trophocyte-like CAF MMP+	AFF4
1,1498910536009e-06	1.54423	0.214	0.046	0.0412259	trophocyte-like CAF MMP+	TCEAL7
1,15281423515168e-06	0.89466	0.429	0.142	0.0413307	trophocyte-like CAF MMP+	ABCA1
1,16117658896517e-06	0.988985	0.238	0.054	0.0416305	trophocyte-like CAF MMP+	AGPAT4
1,16781063832601e-06	0.869237	0.381	0.118	0.0418683	trophocyte-like CAF MMP+	NR4A2
1,19188374954918e-06	1.14469	0.262	0.064	0.0427314	trophocyte-like CAF MMP+	CA5B
1,20575240166016e-06	1.40427	0.238	0.056	0.0432286	trophocyte-like CAF MMP+	CLDN12
1,22172120824989e-06	2.23149	0.095	0.011	0.0438011	trophocyte-like CAF MMP+	RP11-30B1.1
1,22569173428593e-06	1.11058	0.619	0.254	0.0439435	trophocyte-like CAF MMP+	LGALS9
1,22892068944926e-06	2.39191	0.095	0.011	0.0440593	trophocyte-like CAF MMP+	MPP3
1,23783647923889e-06	1.2088	0.476	0.176	0.0443789	trophocyte-like CAF MMP+	RP11-588K22.2
1,2426984685356e-06	0.836492	0.786	0.362	0.0445532	trophocyte-like CAF MMP+	MORF4L2
1,25235239919201e-06	0.671542	0.357	0.103	0.0448993	trophocyte-like CAF MMP+	LSM12
1,26017308116663e-06	0.898823	0.429	0.141	0.0451797	trophocyte-like CAF MMP+	LUZP1
1,26553462215427e-06	2.54785	0.095	0.011	0.0453719	trophocyte-like CAF MMP+	LNP1
1,26755899022848e-06	0.739257	0.881	0.432	0.0454445	trophocyte-like CAF MMP+	RBMS1
1,2807769035112e-06	0.540441	0.452	0.145	0.0459184	trophocyte-like CAF MMP+	CAMKK2
1,30716487889072e-06	1.39603	0.381	0.124	0.0468645	trophocyte-like CAF MMP+	CYB5A
1,31423510417698e-06	0.764411	0.548	0.203	0.047118	trophocyte-like CAF MMP+	IFI27L2
1,32630898304346e-06	1.47626	0.095	0.011	0.0475508	trophocyte-like CAF MMP+	CPEB1
1,33917713462049e-06	2.07497	0.19	0.039	0.0480122	trophocyte-like CAF MMP+	SAMD11
1,34981523163908e-06	1.81529	0.095	0.011	0.0483936	trophocyte-like CAF MMP+	RP11-134K1.2
1,38757742717883e-06	2.50615	0.119	0.017	0.0497474	trophocyte-like CAF MMP+	HSPB1P1
1,3926247084358e-06	0.755828	0.643	0.255	0.0499284	trophocyte-like CAF MMP+	SEC23A
1,39297836081987e-06	2.08604	0.071	0.006	0.0499411	trophocyte-like CAF MMP+	RP11-2K6.1
1,39297836081987e-06	2.59636	0.071	0.006	0.0499411	trophocyte-like CAF MMP+	TFAP2C
1,41028401549077e-06	1.48675	0.238	0.057	0.0505615	trophocyte-like CAF MMP+	TRAF4
1,41063398892938e-06	0.643622	0.69	0.277	0.050574	trophocyte-like CAF MMP+	TMEM43
1,43170134710024e-06	1.82878	0.19	0.039	0.0513294	trophocyte-like CAF MMP+	SARS2
1,4355453713882e-06	1.98139	0.071	0.006	0.0514672	trophocyte-like CAF MMP+	RP11-182N22.9
1,45308838170906e-06	1.89634	0.286	0.078	0.0520961	trophocyte-like CAF MMP+	CREB3
1,45379465301914e-06	1.19888	0.238	0.055	0.0521214	trophocyte-like CAF MMP+	MAPK7
1,46307373508826e-06	1.03983	0.262	0.065	0.0524541	trophocyte-like CAF MMP+	CTNNBIP1
1,46582257638287e-06	-8.16438	0.024	0.395	0.0525527	trophocyte-like CAF MMP+	IGHA2
1,47931343541024e-06	1.14758	0.405	0.131	0.0530363	trophocyte-like CAF MMP+	CPED1
1,48873947129914e-06	2.18449	0.286	0.081	0.0533743	trophocyte-like CAF MMP+	BPGM
1,50237262702184e-06	1.29381	0.31	0.087	0.0538631	trophocyte-like CAF MMP+	MYH10
1,51108713813599e-06	1.19579	0.405	0.133	0.0541755	trophocyte-like CAF MMP+	CHST14
1,53166619009487e-06	1.4641	0.167	0.03	0.0549133	trophocyte-like CAF MMP+	HOXA-AS2
1,53909042749106e-06	0.698264	0.524	0.183	0.0551795	trophocyte-like CAF MMP+	SH3PXD2A
1,6066964872807e-06	1.375	0.238	0.057	0.0576033	trophocyte-like CAF MMP+	PANX1
1,6247854798399e-06	0.954598	0.643	0.262	0.0582518	trophocyte-like CAF MMP+	NDRG1
1,62896825125647e-06	0.812325	0.476	0.162	0.0584018	trophocyte-like CAF MMP+	C19orf60
1,6398079649258e-06	0.893121	0.595	0.226	0.0587904	trophocyte-like CAF MMP+	MCFD2
1,64708083976904e-06	0.770494	0.452	0.152	0.0590511	trophocyte-like CAF MMP+	VKORC1L1
1,65174718324886e-06	0.943755	0.452	0.159	0.0592184	trophocyte-like CAF MMP+	FBRS
1,66015373910627e-06	0.864236	0.476	0.166	0.0595198	trophocyte-like CAF MMP+	SLC25A28
1,66051430508949e-06	0.632738	0.405	0.126	0.0595328	trophocyte-like CAF MMP+	IP6K1
1,66444569414416e-06	0.805005	0.619	0.249	0.0596737	trophocyte-like CAF MMP+	PSMB3
1,68282900155237e-06	0.675647	0.643	0.253	0.0603328	trophocyte-like CAF MMP+	ALKBH5
1,69690164077548e-06	0.801678	0.548	0.212	0.0608373	trophocyte-like CAF MMP+	IL1R1
1,71067603766576e-06	0.804999	0.405	0.125	0.0613312	trophocyte-like CAF MMP+	TP53BP2
1,73691920970868e-06	0.769142	0.405	0.128	0.062272	trophocyte-like CAF MMP+	ZC3H7B
1,766684607946e-06	0.681306	0.476	0.164	0.0633392	trophocyte-like CAF MMP+	NUDCD3
1,78268674434104e-06	1.1411	0.262	0.066	0.0639129	trophocyte-like CAF MMP+	BDKRB2
1,79219568903033e-06	0.834095	0.357	0.107	0.0642538	trophocyte-like CAF MMP+	CAMTA2
1,79827324364881e-06	1.11631	0.19	0.038	0.0644717	trophocyte-like CAF MMP+	PDXDC2P
1,80795364726013e-06	0.864668	0.738	0.346	0.0648188	trophocyte-like CAF MMP+	KDELR1
1,83766740943601e-06	0.843069	0.69	0.298	0.0658841	trophocyte-like CAF MMP+	DYNLT1
1,84649664597237e-06	0.586067	1	0.973	0.0662006	trophocyte-like CAF MMP+	MT-RNR1
1,88748679977617e-06	2.37905	0.119	0.017	0.0676702	trophocyte-like CAF MMP+	ELOVL4
1,91437585381757e-06	0.743248	0.5	0.179	0.0686342	trophocyte-like CAF MMP+	RNF216
1,91782939591273e-06	1.11333	0.238	0.057	0.068758	trophocyte-like CAF MMP+	GABRE
1,94795323628801e-06	0.742693	0.357	0.105	0.069838	trophocyte-like CAF MMP+	USPL1
1,98816960932133e-06	0.746284	0.357	0.105	0.0712799	trophocyte-like CAF MMP+	MFSD5
2,00439098101896e-06	1.58119	0.143	0.024	0.0718614	trophocyte-like CAF MMP+	RP11-37B2.1
2,02086006459291e-06	1.15093	0.333	0.097	0.0724519	trophocyte-like CAF MMP+	HMGXB3
2,05716893851308e-06	-7.82273	0	0.367	0.0737536	trophocyte-like CAF MMP+	MCAM
2,06554278568103e-06	1.09991	0.31	0.088	0.0740538	trophocyte-like CAF MMP+	APOPT1
2,06800625796389e-06	2.27294	0.095	0.011	0.0741422	trophocyte-like CAF MMP+	RP11-708J19.1
2,0701382365079e-06	1.23804	0.143	0.024	0.0742186	trophocyte-like CAF MMP+	IRF9.1
2,07643230352136e-06	1.3036	0.167	0.031	0.0744443	trophocyte-like CAF MMP+	CCDC122
2,10344217338907e-06	2.26356	0.095	0.011	0.0754126	trophocyte-like CAF MMP+	CCDC24
2,10344217338907e-06	2.4335	0.095	0.011	0.0754126	trophocyte-like CAF MMP+	MIR99AHG
2,11143939138532e-06	2.08148	0.119	0.017	0.0756993	trophocyte-like CAF MMP+	FAM109A
2,12089428306862e-06	-6.47263	0.167	0.485	0.0760383	trophocyte-like CAF MMP+	IGJ
2,12483152163087e-06	0.725239	0.524	0.194	0.0761795	trophocyte-like CAF MMP+	MAP3K3
2,13873407971321e-06	0.673817	0.857	0.415	0.0766779	trophocyte-like CAF MMP+	FOXP1
2,14169492696558e-06	2.21044	0.143	0.024	0.076784	trophocyte-like CAF MMP+	EFNB3
2,14488673515907e-06	0.916275	0.333	0.096	0.0768985	trophocyte-like CAF MMP+	PARP10
2,1638016610114e-06	1.98982	0.095	0.011	0.0775766	trophocyte-like CAF MMP+	RP11-418J17.1
2,1650373768412e-06	0.983088	0.333	0.097	0.0776209	trophocyte-like CAF MMP+	PPRC1
2,169474243098e-06	0.864777	0.81	0.412	0.07778	trophocyte-like CAF MMP+	ATN1
2,19565456493457e-06	1.24496	0.262	0.067	0.0787186	trophocyte-like CAF MMP+	CHCHD5
2,24006781537634e-06	0.811942	0.905	0.64	0.0803109	trophocyte-like CAF MMP+	MCL1
2,25907125581231e-06	0.689223	0.833	0.406	0.0809922	trophocyte-like CAF MMP+	EIF5
2,27413883750453e-06	0.71779	0.405	0.127	0.0815324	trophocyte-like CAF MMP+	IGF1R
2,30557561095455e-06	-5.75664	0.048	0.405	0.0826595	trophocyte-like CAF MMP+	RAC2
2,32428257558271e-06	0.580628	0.762	0.338	0.0833302	trophocyte-like CAF MMP+	NPC2
2,36377127440934e-06	0.770903	0.881	0.492	0.0847459	trophocyte-like CAF MMP+	P4HB
2,36383843065121e-06	0.84059	0.405	0.131	0.0847483	trophocyte-like CAF MMP+	CCM2
2,4076939031647e-06	0.622383	0.738	0.309	0.0863206	trophocyte-like CAF MMP+	RHOC
2,41125215320576e-06	0.921057	0.262	0.066	0.0864482	trophocyte-like CAF MMP+	C9orf64
2,43673271233276e-06	0.625997	0.31	0.086	0.0873617	trophocyte-like CAF MMP+	CLUAP1
2,44931199446208e-06	0.976428	0.405	0.134	0.0878127	trophocyte-like CAF MMP+	PGLS
2,45323500040361e-06	0.755818	0.619	0.248	0.0879534	trophocyte-like CAF MMP+	RAB13
2,48445004054077e-06	0.671186	0.476	0.17	0.0890725	trophocyte-like CAF MMP+	KLF3
2,4861868747541e-06	0.935569	0.452	0.159	0.0891348	trophocyte-like CAF MMP+	C1orf122
2,50431458716194e-06	0.747331	0.881	0.485	0.0897847	trophocyte-like CAF MMP+	GRN
2,50742766065116e-06	1.64572	0.119	0.017	0.0898963	trophocyte-like CAF MMP+	TNK1
2,53737361910956e-06	1.16827	0.262	0.066	0.0909699	trophocyte-like CAF MMP+	RGMA
2,53956622246899e-06	4.76317	0.048	0.003	0.0910485	trophocyte-like CAF MMP+	AC007750.5
2,55295330211482e-06	0.977158	0.357	0.11	0.0915285	trophocyte-like CAF MMP+	MAPK6
2,57006821859066e-06	0.679109	0.667	0.274	0.0921421	trophocyte-like CAF MMP+	TMEM219
2,59282179385721e-06	3.6065	0.048	0.003	0.0929578	trophocyte-like CAF MMP+	U47924.32
2,59447610258241e-06	0.746805	0.595	0.239	0.0930172	trophocyte-like CAF MMP+	KRT10
2,61441197464887e-06	3.41955	0.071	0.007	0.0937319	trophocyte-like CAF MMP+	CST4
2,61984993296982e-06	3.99995	0.048	0.003	0.0939269	trophocyte-like CAF MMP+	RP11-343B22.2
2,61984993296982e-06	3.85977	0.048	0.003	0.0939269	trophocyte-like CAF MMP+	ELFN2
2,62053358027674e-06	1.1122	0.405	0.137	0.0939514	trophocyte-like CAF MMP+	COPRS
2,6281730663974e-06	0.503206	0.619	0.233	0.0942253	trophocyte-like CAF MMP+	TIMMDC1
2,62910508746761e-06	1.55767	0.214	0.049	0.0942587	trophocyte-like CAF MMP+	AGAP2-AS1
2,64714837531543e-06	3.8375	0.048	0.003	0.0949056	trophocyte-like CAF MMP+	RP11-274B21.9
2,64964814832817e-06	1.28309	0.286	0.078	0.0949952	trophocyte-like CAF MMP+	VAV2
2,67471970047271e-06	3.56273	0.048	0.003	0.0958941	trophocyte-like CAF MMP+	CTD-2650P22.2
2,67471970047271e-06	3.53446	0.048	0.003	0.0958941	trophocyte-like CAF MMP+	ASPHD1
2,675027381972e-06	0.688842	0.69	0.298	0.0959051	trophocyte-like CAF MMP+	PAM
2,69636249939535e-06	1.29975	0.262	0.067	0.09667	trophocyte-like CAF MMP+	VGLL3
2,70256651134629e-06	3.56044	0.048	0.003	0.0968924	trophocyte-like CAF MMP+	AC004538.3
2,70345149391902e-06	1.21771	0.214	0.048	0.0969241	trophocyte-like CAF MMP+	RFTN2
2,71755646530314e-06	1.0145	0.286	0.076	0.0974298	trophocyte-like CAF MMP+	JOSD2
2,73069143436459e-06	3.50079	0.048	0.003	0.0979007	trophocyte-like CAF MMP+	RP11-651P23.4
2,73069143436459e-06	3.43616	0.048	0.003	0.0979007	trophocyte-like CAF MMP+	RP1-96H9.5
2,73069143436459e-06	3.06121	0.048	0.003	0.0979007	trophocyte-like CAF MMP+	RP11-430B1.2
2,75443474307155e-06	0.687823	0.619	0.245	0.098752	trophocyte-like CAF MMP+	MAZ
2,75909711967938e-06	2.85347	0.048	0.003	0.0989191	trophocyte-like CAF MMP+	PRICKLE2-AS1
2,75909711967938e-06	2.56836	0.048	0.003	0.0989191	trophocyte-like CAF MMP+	MIR4461
2,78778624136672e-06	3.53512	0.048	0.003	0.0999477	trophocyte-like CAF MMP+	RP11-474G23.2
2,78778624136672e-06	1.7595	0.048	0.003	0.0999477	trophocyte-like CAF MMP+	SLC35G5
2,78778624136672e-06	1.97689	0.048	0.003	0.0999477	trophocyte-like CAF MMP+	RP11-697N18.4
2,78778624136672e-06	2.66792	0.048	0.003	0.0999477	trophocyte-like CAF MMP+	HM13-IT1
2,79975463405358e-06	1.05602	0.357	0.112	0.100377	trophocyte-like CAF MMP+	SMPD1
2,80793424369564e-06	2.87392	0.071	0.007	0.10067	trophocyte-like CAF MMP+	RP1-101G11.3
2,8107362383897e-06	0.726263	0.381	0.119	0.100771	trophocyte-like CAF MMP+	ARL5B
2,8802267522318e-06	1.24338	0.286	0.079	0.103262	trophocyte-like CAF MMP+	SAMD4A
2,88659222134101e-06	0.926499	0.643	0.263	0.10349	trophocyte-like CAF MMP+	AP2S1
2,90381619166014e-06	1.11696	0.333	0.099	0.104108	trophocyte-like CAF MMP+	DLL1
2,92107712499334e-06	0.703784	0.81	0.387	0.104726	trophocyte-like CAF MMP+	ARHGAP1
2,92308411376518e-06	0.753746	0.762	0.338	0.104798	trophocyte-like CAF MMP+	ITGAV
2,92768979597653e-06	0.686342	0.714	0.327	0.104964	trophocyte-like CAF MMP+	CEBPD
2,94243581652522e-06	0.729326	0.429	0.148	0.105492	trophocyte-like CAF MMP+	PBX3
2,95239966224736e-06	0.507932	1	0.531	0.105849	trophocyte-like CAF MMP+	CALD1
3,03667284245227e-06	2.32589	0.071	0.007	0.108871	trophocyte-like CAF MMP+	INCA1
3,04872347328849e-06	0.938168	0.214	0.048	0.109303	trophocyte-like CAF MMP+	NR1D1
3,04951294531739e-06	0.59437	0.619	0.238	0.109331	trophocyte-like CAF MMP+	REEP3
3,05463277649587e-06	0.586266	0.405	0.13	0.109515	trophocyte-like CAF MMP+	SMAD7
3,07465355320143e-06	0.791378	0.476	0.169	0.110232	trophocyte-like CAF MMP+	LSM7
3,11302563153644e-06	0.859564	0.405	0.133	0.111608	trophocyte-like CAF MMP+	TRAF7
3,12240664351802e-06	1.14953	0.262	0.068	0.111945	trophocyte-like CAF MMP+	ECSIT
3,12481630830901e-06	0.729749	0.524	0.199	0.112031	trophocyte-like CAF MMP+	IMPDH2
3,12733826008884e-06	1.26537	0.262	0.066	0.112121	trophocyte-like CAF MMP+	ABCA6
3,13348885133764e-06	0.977805	0.19	0.04	0.112342	trophocyte-like CAF MMP+	ANKDD1A
3,14212051618293e-06	0.567968	0.286	0.076	0.112651	trophocyte-like CAF MMP+	ARSD
3,15381045071673e-06	1.22558	0.262	0.068	0.11307	trophocyte-like CAF MMP+	GTPBP8
3,15845385542243e-06	0.654831	0.714	0.302	0.113237	trophocyte-like CAF MMP+	CLTA
3,18360424923843e-06	1.34987	0.238	0.058	0.114139	trophocyte-like CAF MMP+	GTF2IRD2B
3,22679066819845e-06	0.726069	0.476	0.168	0.115687	trophocyte-like CAF MMP+	SGCE
3,22872612382568e-06	0.801494	0.333	0.098	0.115756	trophocyte-like CAF MMP+	TBC1D17
3,24636109431361e-06	1.23092	0.429	0.15	0.116389	trophocyte-like CAF MMP+	PFKFB3
3,31055967138026e-06	0.633531	0.81	0.373	0.11869	trophocyte-like CAF MMP+	LGALS3
3,33255588262586e-06	1.86157	0.095	0.012	0.119479	trophocyte-like CAF MMP+	AF001548.5
3,33386744313937e-06	1.2656	0.19	0.04	0.119526	trophocyte-like CAF MMP+	ZKSCAN5
3,35994134871627e-06	0.625655	0.524	0.193	0.120461	trophocyte-like CAF MMP+	CNPY3
3,37412237655363e-06	0.636897	0.429	0.143	0.120969	trophocyte-like CAF MMP+	NPIPA5
3,42223744571895e-06	1.05969	0.286	0.079	0.122694	trophocyte-like CAF MMP+	SIRPA
3,42771703770692e-06	0.660827	0.5	0.177	0.122891	trophocyte-like CAF MMP+	TNRC18
3,47758017996391e-06	0.97267	0.262	0.069	0.124678	trophocyte-like CAF MMP+	FSTL3
3,524145239667e-06	0.778238	0.738	0.321	0.126348	trophocyte-like CAF MMP+	NDUFC2
3,54421615980003e-06	0.841012	0.452	0.161	0.127067	trophocyte-like CAF MMP+	CPQ
3,54425118940564e-06	0.799427	0.524	0.198	0.127068	trophocyte-like CAF MMP+	C1orf56
3,57203299059228e-06	0.844872	0.31	0.087	0.128065	trophocyte-like CAF MMP+	PHYH
3,5929713738195e-06	0.536511	0.667	0.267	0.128815	trophocyte-like CAF MMP+	GNAQ
3,59309245788887e-06	0.791826	0.619	0.251	0.12882	trophocyte-like CAF MMP+	SKIL
3,64374241077529e-06	0.733355	0.714	0.304	0.130635	trophocyte-like CAF MMP+	MAP3K12
3,68979778221071e-06	0.933289	0.333	0.1	0.132287	trophocyte-like CAF MMP+	TGFBRAP1
3,72835574250686e-06	1.24847	0.214	0.051	0.133669	trophocyte-like CAF MMP+	G0S2
3,73255294287333e-06	0.666695	0.905	0.465	0.133819	trophocyte-like CAF MMP+	TAGLN2
3,7371207622974e-06	1.17348	0.381	0.127	0.133983	trophocyte-like CAF MMP+	ZDHHC4
3,74805304360272e-06	1.03067	0.405	0.139	0.134375	trophocyte-like CAF MMP+	TMEM87B
3,75014165232704e-06	0.544747	0.905	0.44	0.13445	trophocyte-like CAF MMP+	LITAF
3,77095784862814e-06	0.72583	0.214	0.049	0.135196	trophocyte-like CAF MMP+	PTPRD
3,79409172593294e-06	0.881218	0.452	0.158	0.136026	trophocyte-like CAF MMP+	ATOX1
3,79794762714474e-06	0.706818	0.69	0.295	0.136164	trophocyte-like CAF MMP+	EMP2
3,81303816131763e-06	0.588503	0.595	0.229	0.136705	trophocyte-like CAF MMP+	SZRD1
3,82927589326995e-06	1.34322	0.262	0.069	0.137287	trophocyte-like CAF MMP+	FZD7
3,88997661616631e-06	1.05976	0.19	0.04	0.139463	trophocyte-like CAF MMP+	PHYHD1
3,8965639418512e-06	0.660235	0.429	0.144	0.1397	trophocyte-like CAF MMP+	SLC37A3
3,95291919203933e-06	0.772034	0.81	0.415	0.14172	trophocyte-like CAF MMP+	SURF4
3,9554736135376e-06	1.60191	0.238	0.06	0.141812	trophocyte-like CAF MMP+	RP9
3,9560785893149e-06	0.672925	0.5	0.183	0.141833	trophocyte-like CAF MMP+	ZFAND3
4,07161161505339e-06	0.561394	0.286	0.076	0.145975	trophocyte-like CAF MMP+	EEF2K
4,1047000933522e-06	-0.691943	1	0.997	0.147162	trophocyte-like CAF MMP+	B2M
4,13949527489709e-06	0.766981	0.5	0.188	0.148409	trophocyte-like CAF MMP+	SNF8
4,15149760839019e-06	0.830383	0.31	0.089	0.148839	trophocyte-like CAF MMP+	ZER1
4,17934099136962e-06	1.70576	0.167	0.033	0.149838	trophocyte-like CAF MMP+	FGD1
4,19881444502879e-06	0.786542	0.333	0.098	0.150536	trophocyte-like CAF MMP+	UROS
4,20960957571844e-06	0.747716	0.31	0.088	0.150923	trophocyte-like CAF MMP+	NUDCD1
4,31313650145509e-06	1.69146	0.214	0.051	0.154635	trophocyte-like CAF MMP+	RP9P
4,34299829744107e-06	1.04969	0.357	0.114	0.155705	trophocyte-like CAF MMP+	DHRS3
4,35114336300245e-06	0.664539	0.595	0.238	0.155997	trophocyte-like CAF MMP+	KCTD20
4,37395846584415e-06	0.650704	0.452	0.155	0.156815	trophocyte-like CAF MMP+	C1RL
4,38805670834671e-06	0.64648	0.5	0.183	0.157321	trophocyte-like CAF MMP+	WDR45B
4,390583421542e-06	0.603448	0.762	0.335	0.157411	trophocyte-like CAF MMP+	BRD4
4,41932333878194e-06	-0.809024	1	0.958	0.158442	trophocyte-like CAF MMP+	RPS27A
4,4396505259971e-06	0.908216	0.357	0.112	0.15917	trophocyte-like CAF MMP+	ACOX1
4,50445046035917e-06	1.26659	0.286	0.081	0.161494	trophocyte-like CAF MMP+	SCO2
4,52372849906335e-06	0.845706	0.429	0.153	0.162185	trophocyte-like CAF MMP+	FBXO32
4,52794596371966e-06	0.711372	0.595	0.238	0.162336	trophocyte-like CAF MMP+	SEPT8
4,59902866327929e-06	0.548166	0.595	0.236	0.164884	trophocyte-like CAF MMP+	ERO1L
4,64573733300688e-06	0.783658	0.833	0.436	0.166559	trophocyte-like CAF MMP+	C12orf57
4,76890771891668e-06	2.60033	0.095	0.012	0.170975	trophocyte-like CAF MMP+	ZNHIT2
4,81489257456735e-06	2.41495	0.119	0.019	0.172624	trophocyte-like CAF MMP+	SCG5
4,83484511420961e-06	2.06016	0.19	0.042	0.173339	trophocyte-like CAF MMP+	IQSEC2
4,88768780928203e-06	0.545561	0.929	0.515	0.175233	trophocyte-like CAF MMP+	TCF4
4,90960329855946e-06	1.78062	0.143	0.025	0.176019	trophocyte-like CAF MMP+	GPT2
5,04206976819759e-06	0.645657	0.333	0.098	0.180768	trophocyte-like CAF MMP+	KLHL21
5,06791225443325e-06	0.946695	0.571	0.241	0.181695	trophocyte-like CAF MMP+	KLF10
5,21245211449627e-06	3.65869	0.071	0.007	0.186877	trophocyte-like CAF MMP+	SSSCA1-AS1
5,24788463131642e-06	3.55786	0.071	0.007	0.188147	trophocyte-like CAF MMP+	CTD-2369P2.8
5,290978562978e-06	0.663978	0.857	0.432	0.189692	trophocyte-like CAF MMP+	ALDOA
5,30786961864156e-06	0.586702	0.524	0.193	0.190298	trophocyte-like CAF MMP+	AC012354.8
5,3228241842446e-06	1.95045	0.119	0.019	0.190834	trophocyte-like CAF MMP+	MORN4
5,34402173633427e-06	0.694034	0.476	0.169	0.191594	trophocyte-like CAF MMP+	STT3A
5,35077397639932e-06	1.49983	0.262	0.071	0.191836	trophocyte-like CAF MMP+	FBXO17
5,37533655475803e-06	0.870752	0.571	0.233	0.192717	trophocyte-like CAF MMP+	CLPTM1
5,40439768827033e-06	0.918126	0.476	0.174	0.193758	trophocyte-like CAF MMP+	SLC1A5
5,40936013773414e-06	1.5237	0.167	0.033	0.193936	trophocyte-like CAF MMP+	SAC3D1
5,4239839214976e-06	0.536912	0.619	0.242	0.194461	trophocyte-like CAF MMP+	PKD2
5,47258845169474e-06	2.39643	0.095	0.012	0.196203	trophocyte-like CAF MMP+	C6orf132
5,50648631603965e-06	1.26629	0.238	0.06	0.197419	trophocyte-like CAF MMP+	RNF150
5,73457759161992e-06	-4.36706	0.143	0.458	0.205596	trophocyte-like CAF MMP+	IL2RG
5,95152075569023e-06	1.10297	0.167	0.033	0.213374	trophocyte-like CAF MMP+	CDK5
6,00690029654428e-06	2.70172	0.071	0.007	0.215359	trophocyte-like CAF MMP+	MKLN1-AS
6,04370501296995e-06	0.962104	0.238	0.06	0.216679	trophocyte-like CAF MMP+	SNHG17
6,18178614319992e-06	1.73819	0.19	0.043	0.221629	trophocyte-like CAF MMP+	LACC1
6,21246608854195e-06	1.92774	0.071	0.007	0.222729	trophocyte-like CAF MMP+	RP11-78A19.3
6,23352997878735e-06	0.915879	0.286	0.08	0.223485	trophocyte-like CAF MMP+	SV2A
6,25685338359212e-06	0.670526	0.548	0.211	0.224321	trophocyte-like CAF MMP+	FAM115A
6,26214796357842e-06	1.26217	0.238	0.061	0.224511	trophocyte-like CAF MMP+	GPR153
6,2702160070652e-06	0.668802	0.548	0.213	0.2248	trophocyte-like CAF MMP+	ERGIC1
6,29656291559251e-06	2.10581	0.071	0.007	0.225744	trophocyte-like CAF MMP+	ARSI
6,33032970114276e-06	1.35616	0.333	0.106	0.226955	trophocyte-like CAF MMP+	JMJD6
6,41321006758707e-06	1.61517	0.119	0.019	0.229926	trophocyte-like CAF MMP+	PFDN6
6,47719817188301e-06	-8.04659	0	0.341	0.232221	trophocyte-like CAF MMP+	IGLC2
6,56447571147642e-06	1.30241	0.262	0.071	0.23535	trophocyte-like CAF MMP+	UBE2D4
6,57370642611492e-06	1.49241	0.214	0.052	0.235681	trophocyte-like CAF MMP+	POLR3H
6,6190043314954e-06	0.713877	0.524	0.206	0.237305	trophocyte-like CAF MMP+	ETV6
6,61948034358231e-06	0.766526	0.476	0.174	0.237322	trophocyte-like CAF MMP+	TRIM13
6,68990424669666e-06	0.599812	0.476	0.17	0.239846	trophocyte-like CAF MMP+	AGPS
6,72251505096974e-06	2.00049	0.167	0.034	0.241016	trophocyte-like CAF MMP+	C14orf169
6,74662428823873e-06	0.858475	0.381	0.125	0.24188	trophocyte-like CAF MMP+	ATRN
6,76318632549386e-06	0.629773	0.5	0.187	0.242474	trophocyte-like CAF MMP+	C10orf32
6,92147714185816e-06	0.727923	0.333	0.102	0.248149	trophocyte-like CAF MMP+	TTC39B
6,98146989148533e-06	0.925839	0.357	0.116	0.2503	trophocyte-like CAF MMP+	ENC1
7,01931254597014e-06	0.918833	0.381	0.125	0.251656	trophocyte-like CAF MMP+	TMEM9
7,04530088163931e-06	1.05518	0.214	0.051	0.252588	trophocyte-like CAF MMP+	NBPF14
7,08470776883867e-06	0.630697	0.762	0.355	0.254001	trophocyte-like CAF MMP+	PRKCSH
7,08609748552162e-06	0.941591	0.333	0.104	0.254051	trophocyte-like CAF MMP+	STX8
7,11555049380057e-06	0.942492	0.262	0.071	0.255107	trophocyte-like CAF MMP+	HERC6
7,15890731091167e-06	0.829033	0.31	0.092	0.256661	trophocyte-like CAF MMP+	C12orf49
7,18375265631206e-06	0.528728	0.643	0.26	0.257552	trophocyte-like CAF MMP+	SAMD4B
7,28986546732433e-06	1.0899	0.357	0.119	0.261356	trophocyte-like CAF MMP+	CANT1
7,33355169656748e-06	2.32569	0.095	0.013	0.262922	trophocyte-like CAF MMP+	TMEM121
7,33921488528301e-06	1.02986	0.262	0.07	0.263126	trophocyte-like CAF MMP+	SH3RF3
7,36028930737334e-06	0.65784	0.595	0.239	0.263881	trophocyte-like CAF MMP+	C5orf15
7,37545569222423e-06	0.961448	0.214	0.052	0.264425	trophocyte-like CAF MMP+	STAG3L4
7,37800040839538e-06	1.4807	0.167	0.034	0.264516	trophocyte-like CAF MMP+	EEPD1
7,45809139043153e-06	0.83296	0.357	0.117	0.267387	trophocyte-like CAF MMP+	KDM6B
7,46268391789802e-06	0.936395	0.905	0.654	0.267552	trophocyte-like CAF MMP+	KLF6
7,52077763887917e-06	0.908119	0.333	0.104	0.269635	trophocyte-like CAF MMP+	TMEM115
7,57962575100747e-06	0.717566	0.952	0.651	0.271745	trophocyte-like CAF MMP+	ANXA5
7,61596978918386e-06	0.516865	0.452	0.161	0.273048	trophocyte-like CAF MMP+	IFI44
7,73611321985428e-06	0.907163	0.167	0.033	0.277355	trophocyte-like CAF MMP+	CD68
7,74053712294242e-06	1.82961	0.238	0.065	0.277514	trophocyte-like CAF MMP+	GADD45G
7,80190937164526e-06	0.976147	0.357	0.115	0.279714	trophocyte-like CAF MMP+	PPME1
7,86193831091957e-06	0.929271	0.357	0.116	0.281866	trophocyte-like CAF MMP+	TMEM57
7,86902565308877e-06	0.739279	0.31	0.092	0.28212	trophocyte-like CAF MMP+	USB1
7,88893343851123e-06	0.762538	0.5	0.194	0.282834	trophocyte-like CAF MMP+	MED15
7,90610264734701e-06	1.57572	0.143	0.026	0.28345	trophocyte-like CAF MMP+	FDX1L.1
7,95035010723075e-06	0.999286	0.262	0.071	0.285036	trophocyte-like CAF MMP+	GHDC
7,95055162405259e-06	2.11031	0.119	0.019	0.285043	trophocyte-like CAF MMP+	ELFN1
7,97539045759257e-06	0.672779	0.429	0.15	0.285934	trophocyte-like CAF MMP+	C16orf45
8,27088364043543e-06	0.530469	0.619	0.243	0.296528	trophocyte-like CAF MMP+	CHMP4B
8,3724396568547e-06	0.832688	0.738	0.395	0.300169	trophocyte-like CAF MMP+	GSTP1
8,37555593013538e-06	0.678124	0.69	0.295	0.30028	trophocyte-like CAF MMP+	SNHG16
8,46997973846588e-06	1.71951	0.548	0.253	0.303666	trophocyte-like CAF MMP+	NAMPT
8,48313643871496e-06	0.570321	0.357	0.112	0.304137	trophocyte-like CAF MMP+	GULP1
8,50305613575041e-06	1.60262	0.143	0.026	0.304852	trophocyte-like CAF MMP+	ARHGEF19
8,51049932048287e-06	0.745124	0.714	0.321	0.305118	trophocyte-like CAF MMP+	MLF2
8,52297990042099e-06	0.618763	0.857	0.423	0.305566	trophocyte-like CAF MMP+	TRIM28
8,52729519452782e-06	1.63645	0.167	0.035	0.305721	trophocyte-like CAF MMP+	KAL1
8,59502762909894e-06	0.53619	0.619	0.247	0.308149	trophocyte-like CAF MMP+	MRPL51
8,62370614967986e-06	0.732287	0.762	0.364	0.309177	trophocyte-like CAF MMP+	GPX4
8,72077421772158e-06	0.740508	0.381	0.128	0.312657	trophocyte-like CAF MMP+	TPCN1
8,72688813160256e-06	1.74786	0.095	0.013	0.312876	trophocyte-like CAF MMP+	KB-1732A1.1
8,76772262518972e-06	0.774841	0.643	0.283	0.31434	trophocyte-like CAF MMP+	WTAP
8,76849096479274e-06	1.08407	0.286	0.083	0.314368	trophocyte-like CAF MMP+	TMEM60
8,82405876475959e-06	0.931943	0.357	0.115	0.31636	trophocyte-like CAF MMP+	OSBPL5
8,90026349918311e-06	0.558772	0.762	0.334	0.319092	trophocyte-like CAF MMP+	GANAB
8,90656881293877e-06	1.05343	0.429	0.158	0.319318	trophocyte-like CAF MMP+	MAFK
9,0199151552549e-06	0.839854	0.381	0.128	0.323382	trophocyte-like CAF MMP+	MRPS23
9,0362890499391e-06	1.25517	0.262	0.073	0.323969	trophocyte-like CAF MMP+	ITGA2
9,12471375731187e-06	0.713876	0.405	0.136	0.327139	trophocyte-like CAF MMP+	LRRC41
9,12725302676317e-06	0.845015	0.238	0.06	0.32723	trophocyte-like CAF MMP+	C14orf132
9,13724850207573e-06	0.808836	0.357	0.114	0.327589	trophocyte-like CAF MMP+	ITFG3
9,18180149688741e-06	0.799353	0.286	0.082	0.329186	trophocyte-like CAF MMP+	SLC52A2
9,24489133394365e-06	1.09167	0.167	0.034	0.331448	trophocyte-like CAF MMP+	ABHD16A
9,2519037703832e-06	0.671191	0.405	0.139	0.331699	trophocyte-like CAF MMP+	NDRG3
9,26647815761276e-06	1.54836	0.19	0.044	0.332222	trophocyte-like CAF MMP+	RTP4
9,30022440936117e-06	0.633238	0.524	0.204	0.333432	trophocyte-like CAF MMP+	FUNDC2
9,30219770655107e-06	0.566613	0.762	0.335	0.333502	trophocyte-like CAF MMP+	CHMP3
9,47335503679118e-06	0.657809	0.738	0.341	0.339639	trophocyte-like CAF MMP+	RNF145
9,48720019481494e-06	0.850172	0.524	0.204	0.340135	trophocyte-like CAF MMP+	LAMTOR4
9,58941029936991e-06	4.68909	0.048	0.003	0.3438	trophocyte-like CAF MMP+	RP11-1060J15.9
9,60744621053667e-06	-6.64988	0	0.331	0.344446	trophocyte-like CAF MMP+	CD4
9,62963538747012e-06	0.697301	0.452	0.167	0.345242	trophocyte-like CAF MMP+	CCNG2
9,67910097929258e-06	4.39666	0.048	0.003	0.347015	trophocyte-like CAF MMP+	C16orf71
9,69843085935262e-06	0.709608	0.952	0.525	0.347708	trophocyte-like CAF MMP+	ZYX
[truncated: 70,765 more rows]

## Sheet: Table 6 DE Coculture organoids
gene_id	baseMean	log2FoldChange	lfcSE	pvalue	padj	Ensembl_ID	gene_name	contrast
ENSG00000000003.12	3711.52	0.00700645	0.0234077	0.659483	0.913156	ENSG00000000003	TSPAN6	contrast 2D vs None
ENSG00000000419.10	1578.03	-0.0102746	0.0281701	0.528878	0.859733	ENSG00000000419	DPM1	contrast 2D vs None
ENSG00000000457.11	375.618	-0.020848	0.0463912	0.26218	0.692327	ENSG00000000457	SCYL3	contrast 2D vs None
ENSG00000000460.14	458.48	0.013895	0.0422878	0.421353	0.807585	ENSG00000000460	C1orf112	contrast 2D vs None
ENSG00000001036.11	1694.55	0.0157687	0.0322809	0.352371	0.771325	ENSG00000001036	FUCA2	contrast 2D vs None
ENSG00000001084.8	1982.13	-0.137367	0.0460793	5.87113071975238e-05	0.00370019	ENSG00000001084	GCLC	contrast 2D vs None
ENSG00000001167.12	1443.2	0.0124025	0.0291573	0.452147	0.824842	ENSG00000001167	NFYA	contrast 2D vs None
ENSG00000001460.15	104.511	-0.0155688	0.0494887	0.381579	0.787209	ENSG00000001460	STPG1	contrast 2D vs None
ENSG00000001461.14	529.899	-0.0452883	0.0473104	0.0447534	0.304501	ENSG00000001461	NIPAL3	contrast 2D vs None
ENSG00000001497.14	1200.98	0.01051	0.0280457	0.519739	0.855977	ENSG00000001497	LAS1L	contrast 2D vs None
ENSG00000001561.6	420.214	0.0294063	0.0426714	0.134664	0.522496	ENSG00000001561	ENPP4	contrast 2D vs None
ENSG00000001617.9	1154.21	-0.0504879	0.051471	0.0352253	0.264659	ENSG00000001617	SEMA3F	contrast 2D vs None
ENSG00000001626.12	4212.15	-0.0130306	0.0334787	0.436159	0.817721	ENSG00000001626	CFTR	contrast 2D vs None
ENSG00000001629.7	1378.92	0.0100317	0.0263348	0.53648	0.865031	ENSG00000001629	ANKIB1	contrast 2D vs None
ENSG00000001630.13	3037.66	0.002138	0.0548222	0.892783	0.97512	ENSG00000001630	CYP51A1	contrast 2D vs None
ENSG00000001631.12	1040.3	-0.0180697	0.0331311	0.295074	0.720449	ENSG00000001631	KRIT1	contrast 2D vs None
ENSG00000002016.14	330.252	-0.000730707	0.0333242	0.96342	0.993135	ENSG00000002016	RAD52	contrast 2D vs None
ENSG00000002330.11	304.521	0.0307206	0.0454302	0.127445	0.510491	ENSG00000002330	BAD	contrast 2D vs None
ENSG00000002549.10	1296.05	0.0151249	0.0277326	0.362384	0.776711	ENSG00000002549	LAP3	contrast 2D vs None
ENSG00000002586.15	5535.93	-0.133817	0.0770459	0.00149271	0.0369636	ENSG00000002586	CD99	contrast 2D vs None
ENSG00000002587.7	87.7401	0.0258764	0.0818247	0.18454	0.602425	ENSG00000002587	HS3ST1	contrast 2D vs None
ENSG00000002726.17	2147.72	0.105637	0.0621467	0.00208683	0.0462585	ENSG00000002726	AOC1	contrast 2D vs None
ENSG00000002822.13	479.146	0.0152267	0.0339297	0.370245	0.781643	ENSG00000002822	MAD1L1	contrast 2D vs None
ENSG00000002834.15	9152.78	-0.0114462	0.0171268	0.416795	0.805374	ENSG00000002834	LASP1	contrast 2D vs None
ENSG00000002919.12	318.684	0.0223403	0.0409703	0.225731	0.652372	ENSG00000002919	SNX11	contrast 2D vs None
ENSG00000002933.5	2695.32	0.24241	0.0847216	4.79092780874372e-05	0.00316852	ENSG00000002933	TMEM176A	contrast 2D vs None
ENSG00000003056.5	3636.14	0.011243	0.0237313	0.483292	0.841328	ENSG00000003056	M6PR	contrast 2D vs None
ENSG00000003137.6	56.7912	0.00736297	0.0558833	0.651139	0.910443	ENSG00000003137	CYP26B1	contrast 2D vs None
ENSG00000003147.15	328.839	0.0902989	0.113384	0.0153541	0.162822	ENSG00000003147	ICA1	contrast 2D vs None
ENSG00000003249.11	372.754	0.336759	0.0700866	1.10516465604197e-08	3.48256886024519e-06	ENSG00000003249	DBNDD1	contrast 2D vs None
ENSG00000003393.12	485.821	-0.00517905	0.0375443	0.748927	0.937277	ENSG00000003393	ALS2	contrast 2D vs None
ENSG00000003400.12	217.69	0.2989	0.16081	0.000246483	0.0102093	ENSG00000003400	CASP10	contrast 2D vs None
ENSG00000003402.17	1092.83	0.0249025	0.0462799	0.19644	0.615083	ENSG00000003402	CFLAR	contrast 2D vs None
ENSG00000003436.12	37.225	0.00968496	0.0550787	0.561537	0.873193	ENSG00000003436	TFPI	contrast 2D vs None
ENSG00000003509.13	411.371	-0.0244492	0.0426084	0.195815	0.614238	ENSG00000003509	NDUFAF7	contrast 2D vs None
ENSG00000003756.14	3069.1	-0.0311593	0.0394137	0.110307	0.478087	ENSG00000003756	RBM5	contrast 2D vs None
ENSG00000003989.14	11.5316	-0.0114578	0.0769097	0.460085	0.829397	ENSG00000003989	SLC7A2	contrast 2D vs None
ENSG00000004059.8	1983.11	0.0268146	0.0289671	0.127466	0.510491	ENSG00000004059	ARF5	contrast 2D vs None
ENSG00000004139.11	142.5	-0.00616047	0.0430443	0.707393	0.926194	ENSG00000004139	SARM1	contrast 2D vs None
ENSG00000004142.9	2506.01	-0.0136375	0.0272636	0.407841	0.801322	ENSG00000004142	POLDIP2	contrast 2D vs None
ENSG00000004399.10	100.117	0.0182533	0.0803762	0.289178	0.716336	ENSG00000004399	PLXND1	contrast 2D vs None
ENSG00000004455.14	2524.55	-0.0169832	0.0362318	0.327502	0.74836	ENSG00000004455	AK2	contrast 2D vs None
ENSG00000004468.10	84.1726	-0.143997	0.230844	0.00684677	0.0997593	ENSG00000004468	CD38	contrast 2D vs None
ENSG00000004478.6	5583.19	0.00489034	0.0339395	0.76089	0.939873	ENSG00000004478	FKBP4	contrast 2D vs None
ENSG00000004487.13	2991.51	-0.006111	0.0324606	0.70457	0.925166	ENSG00000004487	KDM1A	contrast 2D vs None
ENSG00000004534.12	2994.32	0.00575761	0.0240528	0.718062	0.928258	ENSG00000004534	RBM6	contrast 2D vs None
ENSG00000004660.12	192.652	0.0115186	0.0385808	0.492975	0.844537	ENSG00000004660	CAMKK1	contrast 2D vs None
ENSG00000004700.13	941.051	0.0581909	0.047923	0.0169922	0.172509	ENSG00000004700	RECQL	contrast 2D vs None
ENSG00000004766.13	516.187	-0.0115974	0.0358933	0.487087	0.841619	ENSG00000004766	CCDC132	contrast 2D vs None
ENSG00000004777.16	159.049	-0.136304	0.111264	0.00381735	0.0684695	ENSG00000004777	ARHGAP33	contrast 2D vs None
ENSG00000004779.7	1141.04	-0.0152459	0.0377575	0.375916	0.784001	ENSG00000004779	NDUFAB1	contrast 2D vs None
ENSG00000004799.7	330.016	-0.269313	0.16249	0.000440431	0.0157293	ENSG00000004799	PDK4	contrast 2D vs None
ENSG00000004864.11	1404.9	-0.0229956	0.0340175	0.198575	0.617511	ENSG00000004864	SLC25A13	contrast 2D vs None
ENSG00000004866.16	597.254	-0.00518878	0.0316446	0.746615	0.936606	ENSG00000004866	ST7	contrast 2D vs None
ENSG00000004897.9	1630.58	0.00524316	0.0284617	0.744157	0.935766	ENSG00000004897	CDC27	contrast 2D vs None
ENSG00000004961.12	628.268	0.00880864	0.0307745	0.588348	0.884832	ENSG00000004961	HCCS	contrast 2D vs None
ENSG00000004975.9	575.964	0.0403735	0.0500515	0.0692843	0.383585	ENSG00000004975	DVL2	contrast 2D vs None
ENSG00000005001.7	282.112	0.064225	0.081994	0.0316109	0.247172	ENSG00000005001	PRSS22	contrast 2D vs None
ENSG00000005007.10	4271.25	0.0348738	0.0219679	0.0311557	0.24697	ENSG00000005007	UPF1	contrast 2D vs None
ENSG00000005020.10	1098.7	-0.00735692	0.0307926	0.64928	0.910353	ENSG00000005020	SKAP2	contrast 2D vs None
ENSG00000005022.5	8793.31	-0.0136653	0.0257489	0.403396	0.798539	ENSG00000005022	SLC25A5	contrast 2D vs None
ENSG00000005059.13	27.097	0.0347465	0.106215	0.106683	0.469949	ENSG00000005059	CCDC109B	contrast 2D vs None
ENSG00000005073.5	646.068	-0.0201227	0.0393518	0.263325	0.693178	ENSG00000005073	HOXA11	contrast 2D vs None
ENSG00000005075.13	820.303	-0.0203657	0.0320567	0.242171	0.668813	ENSG00000005075	POLR2J	contrast 2D vs None
ENSG00000005100.10	969.088	0.0167863	0.0329283	0.326375	0.74749	ENSG00000005100	DHX33	contrast 2D vs None
ENSG00000005108.13	44.3521	0.00988704	0.0604213	0.546539	0.868581	ENSG00000005108	THSD7A	contrast 2D vs None
ENSG00000005156.9	1235.56	-0.00755922	0.0261708	0.639138	0.904887	ENSG00000005156	LIG3	contrast 2D vs None
ENSG00000005175.7	867.738	-0.0178213	0.0334711	0.301684	0.725228	ENSG00000005175	RPAP3	contrast 2D vs None
ENSG00000005187.9	957.551	-0.170154	0.0885007	0.000710972	0.0224922	ENSG00000005187	ACSM3	contrast 2D vs None
ENSG00000005189.17	78.3779	0.00981372	0.0517183	0.559698	0.87253	ENSG00000005189	AC004381.6	contrast 2D vs None
ENSG00000005194.12	1430.84	0.0228381	0.027022	0.179687	0.595534	ENSG00000005194	CIAPIN1	contrast 2D vs None
ENSG00000005206.14	4403.22	0.00520524	0.0414649	0.749514	0.937277	ENSG00000005206	SPPL2B	contrast 2D vs None
ENSG00000005238.17	135.654	0.0355727	0.0754186	0.114793	0.488261	ENSG00000005238	FAM214B	contrast 2D vs None
ENSG00000005302.15	572.818	0.0239639	0.0343964	0.183962	0.601895	ENSG00000005302	MSL3	contrast 2D vs None
ENSG00000005339.10	2805.6	-0.0184302	0.0287771	0.276463	0.705804	ENSG00000005339	CREBBP	contrast 2D vs None
ENSG00000005379.13	293.438	-0.00632013	0.0347039	0.695967	0.923196	ENSG00000005379	BZRAP1	contrast 2D vs None
ENSG00000005436.11	410.721	0.0182735	0.0358945	0.29593	0.721379	ENSG00000005436	GCFC2	contrast 2D vs None
ENSG00000005448.14	73.9062	0.0188539	0.0694831	0.294805	0.720359	ENSG00000005448	WDR54	contrast 2D vs None
ENSG00000005469.9	193.568	-0.00221351	0.0445306	0.891319	0.974448	ENSG00000005469	CROT	contrast 2D vs None
ENSG00000005483.17	3670.91	-0.0308817	0.0242758	0.0661614	0.375055	ENSG00000005483	KMT2E	contrast 2D vs None
ENSG00000005486.14	1526.71	0.0153071	0.0341279	0.368298	0.780345	ENSG00000005486	RHBDD2	contrast 2D vs None
ENSG00000005513.9	16.2496	0.0109108	0.0756932	0.480481	0.839723	ENSG00000005513	SOX8	contrast 2D vs None
ENSG00000005700.12	1729.73	-0.00255239	0.0255716	0.873119	0.969554	ENSG00000005700	IBTK	contrast 2D vs None
ENSG00000005801.14	934.319	-0.00207883	0.0278228	0.896542	0.975169	ENSG00000005801	ZNF195	contrast 2D vs None
ENSG00000005810.15	1915.53	-0.0121	0.0268237	0.459518	0.829109	ENSG00000005810	MYCBP2	contrast 2D vs None
ENSG00000005812.8	1022.82	-0.0322998	0.0330735	0.0843985	0.423829	ENSG00000005812	FBXL3	contrast 2D vs None
ENSG00000005882.9	691.769	-0.00396616	0.0451413	0.807564	0.951768	ENSG00000005882	PDK2	contrast 2D vs None
ENSG00000005884.15	758.761	0.148468	0.138486	0.00391373	0.0695	ENSG00000005884	ITGA3	contrast 2D vs None
ENSG00000005889.13	596.569	-0.0206208	0.0376129	0.249862	0.677842	ENSG00000005889	ZFX	contrast 2D vs None
ENSG00000005893.13	1971.54	0.00671811	0.023241	0.672167	0.917763	ENSG00000005893	LAMP2	contrast 2D vs None
ENSG00000005981.10	99.0501	-0.200831	0.293907	0.00345744	0.0638672	ENSG00000005981	ASB4	contrast 2D vs None
ENSG00000006007.9	2129.95	0.0393926	0.0291756	0.0326537	0.252176	ENSG00000006007	GDE1	contrast 2D vs None
ENSG00000006015.15	583.878	-0.0274514	0.0486901	0.167909	0.580633	ENSG00000006015	C19orf60	contrast 2D vs None
ENSG00000006025.9	1735.58	-0.0621032	0.0564524	0.0193114	0.187185	ENSG00000006025	OSBPL7	contrast 2D vs None
ENSG00000006042.9	506.66	0.0936609	0.0728769	0.00668706	0.0985038	ENSG00000006042	TMEM98	contrast 2D vs None
ENSG00000006047.10	488.875	0.013768	0.0361532	0.416547	0.805374	ENSG00000006047	YBX2	contrast 2D vs None
ENSG00000006062.11	251.325	0.163722	0.168713	0.00365854	0.0663616	ENSG00000006062	MAP3K14	contrast 2D vs None
ENSG00000006118.12	1429.02	0.0518619	0.05301	0.0337335	0.257056	ENSG00000006118	TMEM132A	contrast 2D vs None
ENSG00000006125.14	6052.29	0.0209388	0.0196876	0.168425	0.5811	ENSG00000006125	AP2B1	contrast 2D vs None
ENSG00000006194.8	1053.15	0.00843697	0.0247894	0.599586	0.888123	ENSG00000006194	ZNF263	contrast 2D vs None
ENSG00000006210.6	119.468	0.0446913	0.0840897	0.0741591	0.397313	ENSG00000006210	CX3CL1	contrast 2D vs None
ENSG00000006282.17	987.794	-0.05151	0.0473685	0.0278128	0.232072	ENSG00000006282	SPATA20	contrast 2D vs None
ENSG00000006327.11	556.024	0.238182	0.125048	0.000357268	0.0135416	ENSG00000006327	TNFRSF12A	contrast 2D vs None
ENSG00000006377.10	354.929	-0.0248078	0.0648256	0.210151	0.633493	ENSG00000006377	DLX6	contrast 2D vs None
ENSG00000006432.13	889.622	0.146927	0.0611329	0.000286039	0.0113225	ENSG00000006432	MAP3K9	contrast 2D vs None
ENSG00000006451.5	1525.88	0.0151551	0.0287258	0.363552	0.776947	ENSG00000006451	RALA	contrast 2D vs None
ENSG00000006453.11	1268.04	0.0553045	0.0517509	0.0252768	0.21887	ENSG00000006453	BAIAP2L1	contrast 2D vs None
ENSG00000006459.8	2589.33	-0.167553	0.0913615	0.000868612	0.0258031	ENSG00000006459	KDM7A	contrast 2D vs None
ENSG00000006468.11	11.4328	0.00552323	0.0739533	0.703343	0.925166	ENSG00000006468	ETV1	contrast 2D vs None
ENSG00000006530.13	703.821	0.0141878	0.0306386	0.395898	0.794358	ENSG00000006530	AGK	contrast 2D vs None
ENSG00000006534.13	1113.43	-0.00110353	0.0317174	0.944773	0.988539	ENSG00000006534	ALDH3B1	contrast 2D vs None
ENSG00000006555.8	343.755	-0.0444743	0.0557241	0.0595278	0.354773	ENSG00000006555	TTC22	contrast 2D vs None
ENSG00000006576.14	297.212	0.155728	0.0921258	0.00130589	0.0336358	ENSG00000006576	PHTF2	contrast 2D vs None
ENSG00000006606.6	27.9572	0.00497131	0.0620437	0.748423	0.937277	ENSG00000006606	CCL26	contrast 2D vs None
ENSG00000006607.11	1820.9	-0.00558383	0.0234232	0.72512	0.93056	ENSG00000006607	FARP2	contrast 2D vs None
ENSG00000006611.13	4953.68	-0.00593591	0.0326297	0.712511	0.926856	ENSG00000006611	USH1C	contrast 2D vs None
ENSG00000006625.15	2041.46	-0.00422162	0.0340268	0.79238	0.948572	ENSG00000006625	GGCT	contrast 2D vs None
ENSG00000006634.5	617.537	0.000571945	0.0356014	0.97143	0.995454	ENSG00000006634	DBF4	contrast 2D vs None
ENSG00000006652.11	820.381	-0.0456208	0.0554794	0.0549585	0.339602	ENSG00000006652	IFRD1	contrast 2D vs None
ENSG00000006695.8	251.727	-0.0189648	0.0391332	0.286955	0.715061	ENSG00000006695	COX10	contrast 2D vs None
ENSG00000006704.8	1775.72	-0.0109301	0.0301895	0.505649	0.849893	ENSG00000006704	GTF2IRD1	contrast 2D vs None
ENSG00000006712.12	1048.8	-0.0146761	0.0277752	0.376031	0.784001	ENSG00000006712	PAF1	contrast 2D vs None
ENSG00000006715.13	1049.67	-0.00992317	0.0334901	0.545875	0.868581	ENSG00000006715	VPS41	contrast 2D vs None
ENSG00000006740.14	39.0996	0.00203313	0.0544698	0.898137	0.975528	ENSG00000006740	ARHGAP44	contrast 2D vs None
ENSG00000006744.16	1125.58	-0.0506256	0.0415127	0.0223262	0.202029	ENSG00000006744	ELAC2	contrast 2D vs None
ENSG00000006747.12	23.3728	-0.0434016	0.124464	0.0698609	0.383861	ENSG00000006747	SCIN	contrast 2D vs None
ENSG00000006756.13	955.915	-0.000905357	0.0446838	0.955351	0.991631	ENSG00000006756	ARSD	contrast 2D vs None
ENSG00000006757.9	304.17	-0.00918384	0.0364027	0.576928	0.878969	ENSG00000006757	PNPLA4	contrast 2D vs None
ENSG00000006831.9	2629.86	0.00180624	0.0424042	0.911019	0.978545	ENSG00000006831	ADIPOR2	contrast 2D vs None
ENSG00000006837.9	11.1244	0.00991771	0.0764387	0.513121	0.8533	ENSG00000006837	CDKL3	contrast 2D vs None
ENSG00000007047.12	590.305	-0.00983548	0.0304287	0.547312	0.868581	ENSG00000007047	MARK4	contrast 2D vs None
ENSG00000007062.9	2847.25	0.095665	0.152145	0.015063	0.160956	ENSG00000007062	PROM1	contrast 2D vs None
ENSG00000007080.8	811.733	0.00642773	0.03348	0.690693	0.9221	ENSG00000007080	CCDC124	contrast 2D vs None
ENSG00000007168.10	1568.65	0.00115715	0.0225645	0.941375	0.987296	ENSG00000007168	PAFAH1B1	contrast 2D vs None
ENSG00000007171.14	28.8792	0.0292057	0.0997328	0.142092	0.534168	ENSG00000007171	NOS2	contrast 2D vs None
ENSG00000007202.12	5981.58	0.00139855	0.0205374	0.927302	0.983675	ENSG00000007202	KIAA0100	contrast 2D vs None
ENSG00000007216.12	14.5324	-0.0477121	0.160883	0.0475524	0.313846	ENSG00000007216	SLC13A2	contrast 2D vs None
ENSG00000007237.16	103.807	0.334122	0.270258	0.000710916	0.0224922	ENSG00000007237	GAS7	contrast 2D vs None
ENSG00000007255.8	627.467	-0.00680625	0.032919	0.673788	0.918512	ENSG00000007255	TRAPPC6A	contrast 2D vs None
ENSG00000007306.12	10.8318	0.00255126	0.0858222	0.843113	0.963117	ENSG00000007306	CEACAM7	contrast 2D vs None
ENSG00000007341.16	330.459	-0.077295	0.0784273	0.0167737	0.17181	ENSG00000007341	ST7L	contrast 2D vs None
ENSG00000007376.5	919.295	0.00138018	0.0337427	0.931021	0.984112	ENSG00000007376	RPUSD1	contrast 2D vs None
ENSG00000007384.13	1562.3	0.0231845	0.0355287	0.199255	0.619147	ENSG00000007384	RHBDF1	contrast 2D vs None
ENSG00000007392.14	1400.85	-0.00373829	0.0283087	0.815459	0.955212	ENSG00000007392	LUC7L	contrast 2D vs None
ENSG00000007402.9	8.23401	0.0161761	0.0993045	0.288519	0.716336	ENSG00000007402	CACNA2D2	contrast 2D vs None
ENSG00000007516.11	29.4251	-0.0242108	0.0805619	0.20352	0.624909	ENSG00000007516	BAIAP3	contrast 2D vs None
ENSG00000007520.3	672.852	-0.0310635	0.0367744	0.104761	0.467217	ENSG00000007520	TSR3	contrast 2D vs None
ENSG00000007541.12	945.784	0.0146531	0.0367318	0.391075	0.792556	ENSG00000007541	PIGQ	contrast 2D vs None
ENSG00000007545.13	1141.78	-0.0139991	0.0343854	0.406964	0.801019	ENSG00000007545	CRAMP1L	contrast 2D vs None
ENSG00000007866.16	947.613	0.0785742	0.0626263	0.00930498	0.120987	ENSG00000007866	TEAD3	contrast 2D vs None
ENSG00000007923.13	1213.67	-0.0788439	0.0418408	0.00172964	0.0408181	ENSG00000007923	DNAJC11	contrast 2D vs None
ENSG00000007944.12	1957.92	-0.0295675	0.0400063	0.127013	0.51	ENSG00000007944	MYLIP	contrast 2D vs None
ENSG00000007952.15	408.577	-0.0452566	0.0765704	0.0718819	0.389749	ENSG00000007952	NOX1	contrast 2D vs None
ENSG00000007968.6	274.672	-0.00747153	0.0482188	0.652163	0.910513	ENSG00000007968	E2F2	contrast 2D vs None
ENSG00000008018.8	2952.12	-0.0120814	0.0302689	0.46445	0.831861	ENSG00000008018	PSMB1	contrast 2D vs None
ENSG00000008083.11	717.662	-0.00476264	0.0308308	0.76649	0.941914	ENSG00000008083	JARID2	contrast 2D vs None
ENSG00000008086.8	478.867	-0.0321117	0.0461972	0.116474	0.490819	ENSG00000008086	CDKL5	contrast 2D vs None
ENSG00000008128.20	559.752	-0.0118234	0.0369293	0.480523	0.839723	ENSG00000008128	CDK11A	contrast 2D vs None
ENSG00000008130.13	1192.64	-0.0277895	0.0325989	0.127183	0.510015	ENSG00000008130	NADK	contrast 2D vs None
ENSG00000008226.17	122.838	-0.0161593	0.062144	0.360603	0.775419	ENSG00000008226	DLEC1	contrast 2D vs None
ENSG00000008256.13	662.223	-0.00622532	0.031629	0.699279	0.924339	ENSG00000008256	CYTH3	contrast 2D vs None
ENSG00000008277.12	48.7613	0.00438165	0.0603086	0.778642	0.945345	ENSG00000008277	ADAM22	contrast 2D vs None
ENSG00000008282.5	3017.11	0.013541	0.0230626	0.397228	0.795195	ENSG00000008282	SYPL1	contrast 2D vs None
ENSG00000008283.13	988.085	0.00181988	0.0274388	0.90937	0.978233	ENSG00000008283	CYB561	contrast 2D vs None
ENSG00000008294.18	2748.62	-0.0455318	0.0712836	0.069223	0.383585	ENSG00000008294	SPAG9	contrast 2D vs None
ENSG00000008300.12	1491.74	0.00503476	0.0331529	0.753979	0.937577	ENSG00000008300	CELSR3	contrast 2D vs None
ENSG00000008323.13	1640.07	-0.0386711	0.0276613	0.0318372	0.248136	ENSG00000008323	PLEKHG6	contrast 2D vs None
ENSG00000008324.8	439.019	-0.0107829	0.0364533	0.516601	0.855342	ENSG00000008324	SS18L2	contrast 2D vs None
ENSG00000008382.13	541.277	-0.0116115	0.0379149	0.488977	0.842305	ENSG00000008382	MPND	contrast 2D vs None
ENSG00000008394.10	2334.38	0.0101796	0.0409782	0.543353	0.868533	ENSG00000008394	MGST1	contrast 2D vs None
ENSG00000008405.9	507.722	0.203766	0.0625813	2.70988567137883e-05	0.00204463	ENSG00000008405	CRY1	contrast 2D vs None
ENSG00000008441.14	1736.27	-0.0145511	0.0364968	0.393671	0.793482	ENSG00000008441	NFIX	contrast 2D vs None
ENSG00000008513.12	118.445	0.34763	0.145109	6.09746544396385e-05	0.00376894	ENSG00000008513	ST3GAL1	contrast 2D vs None
ENSG00000008516.14	7.51861	0.053005	0.167114	0.040279	0.28584	ENSG00000008516	MMP25	contrast 2D vs None
ENSG00000008517.14	292.168	1.13286	0.335252	1.63536648208419e-06	0.000217206	ENSG00000008517	IL32	contrast 2D vs None
ENSG00000008710.15	1384.66	0.0138717	0.0379036	0.41594	0.804979	ENSG00000008710	PKD1	contrast 2D vs None
ENSG00000008735.12	23.0348	0.0168861	0.0768739	0.321055	0.742719	ENSG00000008735	MAPK8IP2	contrast 2D vs None
ENSG00000008838.15	2508.16	-0.0745575	0.0542902	0.00755654	0.106527	ENSG00000008838	MED24	contrast 2D vs None
ENSG00000008853.14	2354.25	-0.302584	0.058924	3.36992087626797e-09	1.38866662570519e-06	ENSG00000008853	RHOBTB2	contrast 2D vs None
ENSG00000008869.9	806.709	-0.0174109	0.0340321	0.312758	0.734951	ENSG00000008869	HEATR5B	contrast 2D vs None
ENSG00000008952.14	1704.72	-0.00841209	0.0234847	0.597629	0.887411	ENSG00000008952	SEC62	contrast 2D vs None
ENSG00000008988.7	20662.9	-0.00671442	0.024579	0.67492	0.918927	ENSG00000008988	RPS20	contrast 2D vs None
ENSG00000009307.13	17476.1	-0.020169	0.0201962	0.189588	0.608171	ENSG00000009307	CSDE1	contrast 2D vs None
ENSG00000009335.15	2715.08	0.00422608	0.0237866	0.790394	0.948296	ENSG00000009335	UBE3C	contrast 2D vs None
ENSG00000009413.13	707.433	-8.21778e-05	0.034488	0.995888	0.99916	ENSG00000009413	REV3L	contrast 2D vs None
ENSG00000009765.12	1091.91	0.0125724	0.0495985	0.466972	0.832443	ENSG00000009765	IYD	contrast 2D vs None
ENSG00000009780.13	137.121	0.0172538	0.0509196	0.341171	0.76175	ENSG00000009780	FAM76A	contrast 2D vs None
ENSG00000009830.9	477.77	0.0209556	0.0364049	0.240755	0.667276	ENSG00000009830	POMT2	contrast 2D vs None
ENSG00000009844.13	1662.38	-0.0256132	0.0261189	0.132313	0.519269	ENSG00000009844	VTA1	contrast 2D vs None
ENSG00000009950.13	741.258	0.0730183	0.103939	0.0257003	0.221352	ENSG00000009950	MLXIPL	contrast 2D vs None
ENSG00000009954.8	3970.75	0.0157693	0.028364	0.344999	0.764664	ENSG00000009954	BAZ1B	contrast 2D vs None
ENSG00000010017.11	989.95	-0.0136946	0.0335957	0.415237	0.804409	ENSG00000010017	RANBP9	contrast 2D vs None
ENSG00000010030.11	10.493	0.0344176	0.126282	0.095132	0.445734	ENSG00000010030	ETV7	contrast 2D vs None
ENSG00000010072.13	521.749	-0.00609969	0.0289272	0.704811	0.925166	ENSG00000010072	SPRTN	contrast 2D vs None
ENSG00000010165.17	1583.82	0.00431411	0.0247343	0.787084	0.947439	ENSG00000010165	METTL13	contrast 2D vs None
ENSG00000010219.11	239.329	0.000348593	0.0348034	0.982565	0.997384	ENSG00000010219	DYRK4	contrast 2D vs None
ENSG00000010244.14	6610.64	-0.0189298	0.0166217	0.171783	0.584899	ENSG00000010244	ZNF207	contrast 2D vs None
ENSG00000010256.8	4398.52	-0.0168803	0.034078	0.326111	0.746997	ENSG00000010256	UQCRC1	contrast 2D vs None
ENSG00000010270.11	564.558	-0.0239969	0.0322392	0.177607	0.593043	ENSG00000010270	STARD3NL	contrast 2D vs None
ENSG00000010278.9	9578.66	0.0314277	0.0212827	0.0479439	0.315265	ENSG00000010278	CD9	contrast 2D vs None
ENSG00000010292.10	3502.56	-0.00284613	0.0380052	0.859525	0.966269	ENSG00000010292	NCAPD2	contrast 2D vs None
ENSG00000010295.17	30.1125	-0.014987	0.0664231	0.381955	0.787215	ENSG00000010295	IFFO1	contrast 2D vs None
ENSG00000010310.6	19.6974	0.0329219	0.10493	0.116346	0.490751	ENSG00000010310	GIPR	contrast 2D vs None
ENSG00000010318.17	50.7438	-0.0103541	0.056926	0.535338	0.864105	ENSG00000010318	PHF7	contrast 2D vs None
ENSG00000010319.4	82.3221	0.0116089	0.0498309	0.497943	0.846027	ENSG00000010319	SEMA3G	contrast 2D vs None
ENSG00000010322.13	2294.04	0.0245788	0.0337091	0.172791	0.58711	ENSG00000010322	NISCH	contrast 2D vs None
ENSG00000010327.8	8.03176	-0.0161249	0.0955112	0.299339	0.723628	ENSG00000010327	STAB1	contrast 2D vs None
ENSG00000010361.11	193.485	0.0050084	0.0413011	0.758437	0.939337	ENSG00000010361	FUZ	contrast 2D vs None
ENSG00000010404.15	386.031	0.00942482	0.0430882	0.573347	0.877808	ENSG00000010404	IDS	contrast 2D vs None
ENSG00000010438.14	618.956	0.0341577	0.0578455	0.11792	0.493442	ENSG00000010438	PRSS3	contrast 2D vs None
ENSG00000010539.9	336.572	0.00938563	0.032123	0.565856	0.874672	ENSG00000010539	ZNF200	contrast 2D vs None
ENSG00000010626.12	62.1381	0.00862213	0.051026	0.605015	0.891055	ENSG00000010626	LRRC23	contrast 2D vs None
ENSG00000010704.16	358.141	0.0156036	0.0396544	0.369218	0.781227	ENSG00000010704	HFE	contrast 2D vs None
ENSG00000010803.14	694.828	-0.00843632	0.0288586	0.603039	0.890348	ENSG00000010803	SCMH1	contrast 2D vs None
ENSG00000010810.15	609.855	0.0550624	0.0627045	0.0363892	0.269438	ENSG00000010810	FYN	contrast 2D vs None
ENSG00000010818.6	185.729	0.29084	0.15519	0.000250771	0.0103485	ENSG00000010818	HIVEP2	contrast 2D vs None
ENSG00000011007.10	749.948	0.00640053	0.0298803	0.691274	0.9221	ENSG00000011007	TCEB3	contrast 2D vs None
ENSG00000011009.8	1017.47	-0.00460878	0.0255092	0.773503	0.943841	ENSG00000011009	LYPLA2	contrast 2D vs None
ENSG00000011021.19	266.197	-0.0250772	0.0410076	0.183373	0.601057	ENSG00000011021	CLCN6	contrast 2D vs None
ENSG00000011052.19	323.297	-0.0235522	0.0923278	0.198212	0.617036	ENSG00000011052	NME2	contrast 2D vs None
ENSG00000011083.6	147.218	-0.191523	0.121174	0.00103405	0.0288679	ENSG00000011083	SLC6A7	contrast 2D vs None
ENSG00000011105.9	324.143	0.017676	0.0360597	0.310254	0.732567	ENSG00000011105	TSPAN9	contrast 2D vs None
ENSG00000011114.12	1594.29	-0.0563563	0.0341072	0.00683966	0.099746	ENSG00000011114	BTBD7	contrast 2D vs None
ENSG00000011132.9	275.252	0.104915	0.0892231	0.00693875	0.100215	ENSG00000011132	APBA3	contrast 2D vs None
ENSG00000011143.14	308.361	-0.00296079	0.0348641	0.853218	0.965245	ENSG00000011143	MKS1	contrast 2D vs None
ENSG00000011198.5	222.9	0.00504171	0.0376621	0.755301	0.937984	ENSG00000011198	ABHD5	contrast 2D vs None
ENSG00000011201.8	21.3531	0.0163929	0.0756916	0.333364	0.753726	ENSG00000011201	KAL1	contrast 2D vs None
ENSG00000011243.15	1660.41	-0.00294165	0.0238299	0.853128	0.965245	ENSG00000011243	AKAP8L	contrast 2D vs None
ENSG00000011258.13	1233.65	-0.00292048	0.0313715	0.854883	0.965486	ENSG00000011258	MBTD1	contrast 2D vs None
ENSG00000011260.11	939.894	-0.0023148	0.032931	0.88465	0.972069	ENSG00000011260	UTP18	contrast 2D vs None
ENSG00000011275.16	936.533	0.000659658	0.0251941	0.967025	0.994102	ENSG00000011275	RNF216	contrast 2D vs None
ENSG00000011295.13	794.488	-0.0126831	0.0313123	0.445045	0.822096	ENSG00000011295	TTC19	contrast 2D vs None
ENSG00000011304.14	10297	-0.00934995	0.0271867	0.564633	0.874231	ENSG00000011304	PTBP1	contrast 2D vs None
ENSG00000011347.7	5245.39	-0.0312668	0.0443166	0.120146	0.49752	ENSG00000011347	SYT7	contrast 2D vs None
ENSG00000011376.7	1033.38	-0.00299733	0.0239573	0.850487	0.964435	ENSG00000011376	LARS2	contrast 2D vs None
ENSG00000011405.11	3081.04	0.00147031	0.0281013	0.926673	0.98337	ENSG00000011405	PIK3C2A	contrast 2D vs None
ENSG00000011422.9	100.741	0.48176	0.29962	0.000222715	0.00944396	ENSG00000011422	PLAUR	contrast 2D vs None
ENSG00000011426.8	2184.37	0.00432822	0.0545921	0.787034	0.947439	ENSG00000011426	ANLN	contrast 2D vs None
ENSG00000011451.15	1815.63	-0.0328628	0.036091	0.0878237	0.430197	ENSG00000011451	WIZ	contrast 2D vs None
ENSG00000011454.14	2223.02	0.00271802	0.0272606	0.86512	0.967531	ENSG00000011454	RABGAP1	contrast 2D vs None
ENSG00000011478.9	256.387	-0.0037865	0.0395008	0.814804	0.955212	ENSG00000011478	QPCTL	contrast 2D vs None
ENSG00000011485.12	1548.08	-0.0127335	0.0261614	0.435964	0.817642	ENSG00000011485	PPP5C	contrast 2D vs None
ENSG00000011523.11	899.956	0.0176389	0.0496202	0.331615	0.751114	ENSG00000011523	CEP68	contrast 2D vs None
ENSG00000011566.12	1137.34	-0.0843931	0.0506903	0.00292206	0.0574792	ENSG00000011566	MAP4K3	contrast 2D vs None
ENSG00000011638.8	502.602	0.0337142	0.0419948	0.0949505	0.445143	ENSG00000011638	TMEM159	contrast 2D vs None
ENSG00000012048.17	1219.07	0.0268904	0.0451628	0.168214	0.580993	ENSG00000012048	BRCA1	contrast 2D vs None
ENSG00000012061.13	674.979	0.00335545	0.0331801	0.833789	0.961393	ENSG00000012061	ERCC1	contrast 2D vs None
ENSG00000012171.15	1460.58	-0.0156118	0.0633909	0.371699	0.781882	ENSG00000012171	SEMA3B	contrast 2D vs None
ENSG00000012174.9	581.913	0.00618022	0.0295829	0.701174	0.924791	ENSG00000012174	MBTPS2	contrast 2D vs None
ENSG00000012211.10	309.873	0.00973934	0.0380212	0.556954	0.872068	ENSG00000012211	PRICKLE3	contrast 2D vs None
ENSG00000012223.10	9.17598	0.0424226	0.167433	0.0481598	0.315522	ENSG00000012223	LTF	contrast 2D vs None
ENSG00000012232.6	540.945	-0.0216474	0.0360429	0.227032	0.654097	ENSG00000012232	EXTL3	contrast 2D vs None
ENSG00000012660.11	2290.13	0.0143141	0.0378207	0.402633	0.798048	ENSG00000012660	ELOVL5	contrast 2D vs None
ENSG00000012779.8	25.0896	0.00397659	0.0785419	0.774056	0.943987	ENSG00000012779	ALOX5	contrast 2D vs None
ENSG00000012817.13	2408	-0.0150218	0.0481491	0.395262	0.79406	ENSG00000012817	KDM5D	contrast 2D vs None
ENSG00000012822.13	2155.31	0.00317051	0.0431225	0.845048	0.963839	ENSG00000012822	CALCOCO1	contrast 2D vs None
ENSG00000012963.11	975.465	0.0502371	0.0391878	0.0201142	0.191307	ENSG00000012963	UBR7	contrast 2D vs None
ENSG00000012983.9	1364.13	0.00233129	0.0254976	0.883995	0.972011	ENSG00000012983	MAP4K5	contrast 2D vs None
ENSG00000013275.5	1830.7	0.00260374	0.0283204	0.870652	0.969418	ENSG00000013275	PSMC4	contrast 2D vs None
ENSG00000013288.6	1061.59	0.0073424	0.034226	0.651083	0.910443	ENSG00000013288	MAN2B2	contrast 2D vs None
ENSG00000013297.8	1986.18	0.0128627	0.0386204	0.44831	0.823488	ENSG00000013297	CLDN11	contrast 2D vs None
ENSG00000013306.13	5527.26	0.00793918	0.034924	0.626241	0.900584	ENSG00000013306	SLC25A39	contrast 2D vs None
ENSG00000013364.16	2940.81	0.0819136	0.0653522	0.00876578	0.117592	ENSG00000013364	MVP	contrast 2D vs None
ENSG00000013374.13	1709.79	0.0158827	0.0366083	0.356642	0.774484	ENSG00000013374	NUB1	contrast 2D vs None
ENSG00000013375.13	1026.53	0.00430089	0.0251459	0.787994	0.947467	ENSG00000013375	PGM3	contrast 2D vs None
ENSG00000013392.7	160.942	0.0205797	0.0572119	0.275176	0.704768	ENSG00000013392	RWDD2A	contrast 2D vs None
ENSG00000013441.13	1226.76	-0.000845248	0.0353387	0.957779	0.992358	ENSG00000013441	CLK1	contrast 2D vs None
ENSG00000013503.7	459.649	-0.0294986	0.0379029	0.122676	0.502704	ENSG00000013503	POLR3B	contrast 2D vs None
ENSG00000013523.7	1455.87	0.0127993	0.0379761	0.449485	0.823762	ENSG00000013523	ANGEL1	contrast 2D vs None
ENSG00000013561.15	775.142	-0.0171326	0.0322888	0.316308	0.738435	ENSG00000013561	RNF14	contrast 2D vs None
ENSG00000013563.11	340.721	0.00805507	0.0340825	0.620902	0.897591	ENSG00000013563	DNASE1L1	contrast 2D vs None
ENSG00000013573.14	1591.07	0.0180625	0.0345669	0.298166	0.723076	ENSG00000013573	DDX11	contrast 2D vs None
ENSG00000013583.6	703.716	0.0267906	0.0349942	0.145963	0.541624	ENSG00000013583	HEBP1	contrast 2D vs None
ENSG00000013588.5	6044.82	0.05389	0.0799923	0.0490253	0.318999	ENSG00000013588	GPRC5A	contrast 2D vs None
ENSG00000013810.16	2040.91	0.00395259	0.0409243	0.807401	0.951768	ENSG00000013810	TACC3	contrast 2D vs None
ENSG00000014123.9	1116.2	-0.0176526	0.0329418	0.304697	0.727172	ENSG00000014123	UFL1	contrast 2D vs None
ENSG00000014138.6	696.867	-0.000928626	0.0385192	0.953864	0.991384	ENSG00000014138	POLA2	contrast 2D vs None
ENSG00000014164.6	852.721	-0.00709739	0.0291719	0.660348	0.913256	ENSG00000014164	ZC3H3	contrast 2D vs None
ENSG00000014216.13	8324.92	0.0200632	0.0246655	0.223823	0.650375	ENSG00000014216	CAPN1	contrast 2D vs None
ENSG00000014257.13	149.914	-0.128159	0.1619	0.0073725	0.104774	ENSG00000014257	ACPP	contrast 2D vs None
ENSG00000014641.15	2588.07	-0.0245059	0.0353554	0.178197	0.593663	ENSG00000014641	MDH1	contrast 2D vs None
ENSG00000014824.11	2046.24	-0.00744444	0.0251793	0.643164	0.90693	ENSG00000014824	SLC30A9	contrast 2D vs None
ENSG00000014914.17	787.744	-0.00663476	0.0397949	0.685062	0.921043	ENSG00000014914	MTMR11	contrast 2D vs None
ENSG00000014919.10	1161.76	-0.00175138	0.0252622	0.912648	0.979443	ENSG00000014919	COX15	contrast 2D vs None
ENSG00000015133.16	1084.62	0.0556592	0.0495688	0.0223938	0.202527	ENSG00000015133	CCDC88C	contrast 2D vs None
ENSG00000015153.12	237.443	0.0178005	0.0432864	0.320337	0.741723	ENSG00000015153	YAF2	contrast 2D vs None
ENSG00000015171.16	1946.88	-0.0203656	0.0258933	0.222923	0.649844	ENSG00000015171	ZMYND11	contrast 2D vs None
ENSG00000015285.8	12.8628	-0.022926	0.087207	0.211259	0.634346	ENSG00000015285	WAS	contrast 2D vs None
ENSG00000015413.7	20921.1	-0.106609	0.0348684	3.27057964718353e-05	0.00237835	ENSG00000015413	DPEP1	contrast 2D vs None
ENSG00000015475.16	808.113	0.000589397	0.0277029	0.970568	0.995346	ENSG00000015475	BID	contrast 2D vs None
ENSG00000015479.15	9167.93	0.00728435	0.0199436	0.631391	0.902144	ENSG00000015479	MATR3	contrast 2D vs None
ENSG00000015520.12	48.4847	-0.0107779	0.0690493	0.498896	0.846623	ENSG00000015520	NPC1L1	contrast 2D vs None
ENSG00000015532.7	433.921	0.0360019	0.0467851	0.0884502	0.432159	ENSG00000015532	XYLT2	contrast 2D vs None
ENSG00000015568.10	517.45	-0.00932692	0.0824244	0.520651	0.856534	ENSG00000015568	RGPD5	contrast 2D vs None
ENSG00000015676.15	1535.51	-0.0248457	0.0274306	0.148823	0.546681	ENSG00000015676	NUDCD3	contrast 2D vs None
ENSG00000016391.8	1686.76	0.0658639	0.0592143	0.0170331	0.172706	ENSG00000016391	CHDH	contrast 2D vs None
ENSG00000016402.10	674.036	0.0108475	0.0374228	0.51532	0.854792	ENSG00000016402	IL20RA	contrast 2D vs None
ENSG00000016864.14	549.613	0.0210481	0.0348792	0.235494	0.661761	ENSG00000016864	GLT8D1	contrast 2D vs None
ENSG00000017260.17	2960.93	0.0248428	0.0253765	0.14004	0.529799	ENSG00000017260	ATP2C1	contrast 2D vs None
ENSG00000017427.13	16.066	0.0269556	0.0944531	0.163528	0.572313	ENSG00000017427	IGF1	contrast 2D vs None
ENSG00000017483.12	2121.16	0.136599	0.0703564	0.000913798	0.0265563	ENSG00000017483	SLC38A5	contrast 2D vs None
ENSG00000017797.9	1494.31	-0.00776656	0.0261602	0.630123	0.901594	ENSG00000017797	RALBP1	contrast 2D vs None
ENSG00000018189.10	216.74	0.01057	0.0376572	0.525627	0.858907	ENSG00000018189	RUFY3	contrast 2D vs None
ENSG00000018408.12	663.145	-0.0251025	0.0316228	0.159214	0.565466	ENSG00000018408	WWTR1	contrast 2D vs None
ENSG00000018510.10	1861.3	-0.000741325	0.02468	0.962895	0.993113	ENSG00000018510	AGPS	contrast 2D vs None
ENSG00000018610.11	457.963	-0.011285	0.0299568	0.492466	0.844156	ENSG00000018610	CXorf56	contrast 2D vs None
ENSG00000018699.9	662.794	-0.112758	0.0667939	0.0020189	0.0455648	ENSG00000018699	TTC27	contrast 2D vs None
ENSG00000019144.14	2010.2	0.0396248	0.083936	0.0929741	0.440893	ENSG00000019144	PHLDB1	contrast 2D vs None
ENSG00000019186.7	22.6551	-0.00137292	0.0658306	0.926433	0.983337	ENSG00000019186	CYP24A1	contrast 2D vs None
ENSG00000019485.10	367.152	0.0208411	0.0627325	0.2682	0.698183	ENSG00000019485	PRDM11	contrast 2D vs None
ENSG00000019505.5	29.2545	0.0405222	0.0992319	0.0855229	0.426447	ENSG00000019505	SYT13	contrast 2D vs None
ENSG00000019582.12	296.899	0.29138	0.122656	8.83021473823705e-05	0.00506823	ENSG00000019582	CD74	contrast 2D vs None
ENSG00000019995.6	957.612	0.0030553	0.0249267	0.848228	0.964418	ENSG00000019995	ZRANB1	contrast 2D vs None
ENSG00000020129.13	348.584	-0.019172	0.0372224	0.278656	0.707479	ENSG00000020129	NCDN	contrast 2D vs None
ENSG00000020181.15	10.2973	0.00113761	0.0719668	0.93648	0.985652	ENSG00000020181	GPR124	contrast 2D vs None
ENSG00000020256.17	668.083	0.0188751	0.0337081	0.277781	0.70682	ENSG00000020256	ZFP64	contrast 2D vs None
ENSG00000020426.8	353.539	-0.00998891	0.031462	0.541972	0.867966	ENSG00000020426	MNAT1	contrast 2D vs None
ENSG00000020577.11	82.0919	2.05114	0.246687	9.94010492197542e-19	7.98737131005335e-15	ENSG00000020577	SAMD4A	contrast 2D vs None
ENSG00000020633.16	360.882	0.0819969	0.0933353	0.0174991	0.175805	ENSG00000020633	RUNX3	contrast 2D vs None
ENSG00000020922.10	1664.71	-0.134243	0.0558609	0.000289911	0.0114476	ENSG00000020922	MRE11A	contrast 2D vs None
ENSG00000021300.11	1120.77	0.018234	0.0770766	0.294694	0.720359	ENSG00000021300	PLEKHB1	contrast 2D vs None
ENSG00000021355.10	3676.39	0.0247737	0.0264868	0.146053	0.541832	ENSG00000021355	SERPINB1	contrast 2D vs None
ENSG00000021574.9	955.554	-0.0302526	0.0325067	0.100832	0.458241	ENSG00000021574	SPAST	contrast 2D vs None
ENSG00000021645.15	2068.9	-0.00588255	0.0341432	0.715368	0.927582	ENSG00000021645	NRXN3	contrast 2D vs None
ENSG00000021762.17	202.295	0.0065363	0.0406737	0.689858	0.922064	ENSG00000021762	OSBPL5	contrast 2D vs None
ENSG00000021776.8	2335.17	-0.00759816	0.0217873	0.627309	0.900948	ENSG00000021776	AQR	contrast 2D vs None
ENSG00000022277.10	2418.67	-0.0453442	0.0260493	0.0108895	0.131682	ENSG00000022277	RTFDC1	contrast 2D vs None
ENSG00000022567.7	431.575	0.0922122	0.0845577	0.0101907	0.126663	ENSG00000022567	SLC45A4	contrast 2D vs None
ENSG00000022840.13	2675.84	-0.0229004	0.0285293	0.184161	0.601992	ENSG00000022840	RNF10	contrast 2D vs None
ENSG00000022976.13	278.021	0.00513966	0.0419984	0.752697	0.937277	ENSG00000022976	ZNF839	contrast 2D vs None
ENSG00000023041.9	1137.47	0.0165769	0.0320923	0.330262	0.750408	ENSG00000023041	ZDHHC6	contrast 2D vs None
ENSG00000023171.12	21.6917	0.0150508	0.0824112	0.350732	0.769818	ENSG00000023171	GRAMD1B	contrast 2D vs None
ENSG00000023191.14	1672.55	-0.00968226	0.0287834	0.552425	0.870648	ENSG00000023191	RNH1	contrast 2D vs None
ENSG00000023228.11	2763.62	-0.0301737	0.0369138	0.113472	0.484746	ENSG00000023228	NDUFS1	contrast 2D vs None
ENSG00000023287.10	2056.39	0.00592703	0.0239935	0.710094	0.926594	ENSG00000023287	RB1CC1	contrast 2D vs None
ENSG00000023318.7	1759.45	0.0167188	0.0228807	0.297334	0.722296	ENSG00000023318	ERP44	contrast 2D vs None
ENSG00000023330.12	1277.39	0.0179244	0.0379463	0.308014	0.729994	ENSG00000023330	ALAS1	contrast 2D vs None
ENSG00000023445.11	169.302	0.0415141	0.0758036	0.085821	0.426789	ENSG00000023445	BIRC3	contrast 2D vs None
ENSG00000023516.8	1883.77	-0.0440328	0.0324145	0.0241147	0.212705	ENSG00000023516	AKAP11	contrast 2D vs None
ENSG00000023572.6	160.19	0.00102716	0.0376044	0.948896	0.989984	ENSG00000023572	GLRX2	contrast 2D vs None
ENSG00000023608.4	108.792	0.0601705	0.0822235	0.0377493	0.274635	ENSG00000023608	SNAPC1	contrast 2D vs None
ENSG00000023697.10	743.338	0.000790329	0.0269736	0.960558	0.992685	ENSG00000023697	DERA	contrast 2D vs None
ENSG00000023734.8	5129.99	-0.0209733	0.0321714	0.230355	0.657788	ENSG00000023734	STRAP	contrast 2D vs None
ENSG00000023839.8	695.55	-0.174117	0.0810654	0.000434227	0.0156018	ENSG00000023839	ABCC2	contrast 2D vs None
ENSG00000023892.10	330.249	-0.0280559	0.0510027	0.164643	0.574837	ENSG00000023892	DEF6	contrast 2D vs None
ENSG00000023902.11	7.50854	0.0239587	0.104768	0.178148	0.593663	ENSG00000023902	PLEKHO1	contrast 2D vs None
ENSG00000023909.7	529.255	-0.0773149	0.0790654	0.0169886	0.172509	ENSG00000023909	GCLM	contrast 2D vs None
ENSG00000024048.8	1492.64	-0.0253583	0.0333341	0.160488	0.568607	ENSG00000024048	UBR2	contrast 2D vs None
ENSG00000024526.14	628.095	-0.00661256	0.0482356	0.688298	0.921677	ENSG00000024526	DEPDC1	contrast 2D vs None
ENSG00000024862.14	162.905	-0.00649965	0.0402447	0.691211	0.9221	ENSG00000024862	CCDC28A	contrast 2D vs None
ENSG00000025039.12	19.3285	-0.00304149	0.0637239	0.841014	0.962673	ENSG00000025039	RRAGD	contrast 2D vs None
ENSG00000025156.10	369.983	0.0160702	0.0376763	0.353495	0.772212	ENSG00000025156	HSF2	contrast 2D vs None
ENSG00000025293.13	1505.17	0.0214183	0.0240298	0.192198	0.611171	ENSG00000025293	PHF20	contrast 2D vs None
ENSG00000025423.9	7.88571	0.0289442	0.114232	0.130599	0.515816	ENSG00000025423	HSD17B6	contrast 2D vs None
ENSG00000025434.16	800.834	-0.00240234	0.0364165	0.880815	0.97143	ENSG00000025434	NR1H3	contrast 2D vs None
ENSG00000025708.10	30.166	0.0238263	0.0773316	0.211349	0.634346	ENSG00000025708	TYMP	contrast 2D vs None
ENSG00000025770.16	467.964	0.0059404	0.0363061	0.713722	0.927048	ENSG00000025770	NCAPH2	contrast 2D vs None
ENSG00000025772.7	2116.4	0.00396719	0.0234747	0.802546	0.951473	ENSG00000025772	TOMM34	contrast 2D vs None
ENSG00000025796.11	3104	0.0277225	0.0200341	0.0716594	0.389308	ENSG00000025796	SEC63	contrast 2D vs None
ENSG00000025800.11	1014.37	-0.0142461	0.0297568	0.392779	0.793482	ENSG00000025800	KPNA6	contrast 2D vs None
ENSG00000026036.18	229.387	-0.0196843	0.0518334	0.290291	0.717338	ENSG00000026036	RTEL1-TNFRSF6B	contrast 2D vs None
ENSG00000026103.17	23.483	0.00512332	0.0626906	0.740371	0.934975	ENSG00000026103	FAS	contrast 2D vs None
ENSG00000026297.13	1209.89	0.0142784	0.0282701	0.38929	0.791233	ENSG00000026297	RNASET2	contrast 2D vs None
ENSG00000026508.14	9984.59	-0.0905121	0.0567527	0.00324092	0.0611324	ENSG00000026508	CD44	contrast 2D vs None
ENSG00000026652.11	47.1243	0.0358559	0.0916892	0.107662	0.470989	ENSG00000026652	AGPAT4	contrast 2D vs None
ENSG00000026950.14	256.221	0.0213191	0.057801	0.26248	0.692548	ENSG00000026950	BTN3A1	contrast 2D vs None
ENSG00000027001.7	751.13	-0.00436126	0.0294531	0.785539	0.947439	ENSG00000027001	MIPEP	contrast 2D vs None
ENSG00000027075.11	69.5419	-0.129821	0.15597	0.00688482	0.0998912	ENSG00000027075	PRKCH	contrast 2D vs None
ENSG00000027697.10	1014.65	0.0224058	0.0462527	0.234611	0.66113	ENSG00000027697	IFNGR1	contrast 2D vs None
ENSG00000027847.11	383.395	-0.00539115	0.0316187	0.737253	0.934607	ENSG00000027847	B4GALT7	contrast 2D vs None
ENSG00000027869.9	44.2432	0.00514828	0.0529988	0.750441	0.937277	ENSG00000027869	SH2D2A	contrast 2D vs None
ENSG00000028116.14	591.452	0.00879821	0.0316788	0.589144	0.884951	ENSG00000028116	VRK2	contrast 2D vs None
ENSG00000028137.14	1316.44	-0.00931722	0.0405179	0.575453	0.878763	ENSG00000028137	TNFRSF1B	contrast 2D vs None
ENSG00000028203.15	1236.61	0.0141227	0.0265651	0.390632	0.792227	ENSG00000028203	VEZT	contrast 2D vs None
ENSG00000028277.18	18.2172	0.00705388	0.0687796	0.6428	0.906818	ENSG00000028277	POU2F2	contrast 2D vs None
ENSG00000028310.15	1276.93	-0.0122428	0.0239401	0.446859	0.82262	ENSG00000028310	BRD9	contrast 2D vs None
ENSG00000028528.12	2399.24	-0.000753642	0.0256694	0.962363	0.993113	ENSG00000028528	SNX1	contrast 2D vs None
ENSG00000028839.7	316.983	0.0439712	0.0539817	0.0592117	0.353751	ENSG00000028839	TBPL1	contrast 2D vs None
ENSG00000029153.12	359.205	0.121594	0.0989494	0.00479671	0.0796921	ENSG00000029153	ARNTL2	contrast 2D vs None
ENSG00000029363.13	5753.99	-0.0447659	0.0267282	0.0129069	0.145516	ENSG00000029363	BCLAF1	contrast 2D vs None
ENSG00000029364.9	2447.01	-0.0437292	0.026103	0.0138662	0.152528	ENSG00000029364	SLC39A9	contrast 2D vs None
ENSG00000029534.17	10.601	0.0122166	0.0807713	0.428321	0.812026	ENSG00000029534	ANK1	contrast 2D vs None
ENSG00000029639.8	354.932	-0.0146839	0.0387257	0.393291	0.793482	ENSG00000029639	TFB1M	contrast 2D vs None
ENSG00000029725.14	472.846	0.0043787	0.0305844	0.784626	0.947243	ENSG00000029725	RABEP1	contrast 2D vs None
ENSG00000029993.12	2720.56	-0.00946478	0.0292145	0.56128	0.873193	ENSG00000029993	HMGB3	contrast 2D vs None
ENSG00000030066.11	2685.72	-0.0115197	0.0293688	0.483459	0.841328	ENSG00000030066	NUP160	contrast 2D vs None
ENSG00000030110.10	620.232	0.0113703	0.0363538	0.495544	0.845153	ENSG00000030110	BAK1	contrast 2D vs None
ENSG00000030419.14	14.2006	0.00435719	0.070007	0.767023	0.941914	ENSG00000030419	IKZF2	contrast 2D vs None
ENSG00000030582.14	3906.01	0.0190448	0.0424029	0.291352	0.717543	ENSG00000030582	GRN	contrast 2D vs None
ENSG00000031003.8	1117.82	-0.0171322	0.036218	0.323772	0.745	ENSG00000031003	FAM13B	contrast 2D vs None
ENSG00000031081.8	13.6536	-0.00932194	0.0782191	0.530972	0.860902	ENSG00000031081	ARHGAP31	contrast 2D vs None
ENSG00000031691.6	140.18	0.0136226	0.048761	0.434969	0.817017	ENSG00000031691	CENPQ	contrast 2D vs None
ENSG00000031698.10	2161.71	-0.0241935	0.0303989	0.169084	0.582273	ENSG00000031698	SARS	contrast 2D vs None
ENSG00000031823.12	1498.69	-0.0169855	0.027835	0.310284	0.732567	ENSG00000031823	RANBP3	contrast 2D vs None
ENSG00000032219.16	921.207	0.00982347	0.0292144	0.547116	0.868581	ENSG00000032219	ARID4A	contrast 2D vs None
ENSG00000032389.10	671.883	-0.018819	0.0305998	0.272017	0.701827	ENSG00000032389	TSSC1	contrast 2D vs None
ENSG00000032444.13	1199.92	0.00682786	0.0245321	0.669732	0.917009	ENSG00000032444	PNPLA6	contrast 2D vs None
ENSG00000032742.15	343.558	-0.0245526	0.0436608	0.196455	0.615083	ENSG00000032742	IFT88	contrast 2D vs None
ENSG00000033011.9	871.408	-0.0159324	0.02765	0.338697	0.759693	ENSG00000033011	ALG1	contrast 2D vs None
ENSG00000033030.11	524.923	0.019211	0.0361709	0.275638	0.705141	ENSG00000033030	ZCCHC8	contrast 2D vs None
ENSG00000033050.5	1786.54	0.00670182	0.0262534	0.67711	0.919241	ENSG00000033050	ABCF2	contrast 2D vs None
ENSG00000033100.12	954.095	-0.0148371	0.0278783	0.371347	0.781643	ENSG00000033100	CHPF2	contrast 2D vs None
ENSG00000033170.14	587.822	0.218522	0.0806675	8.74503357596811e-05	0.0050618	ENSG00000033170	FUT8	contrast 2D vs None
ENSG00000033178.10	1002.12	0.0108792	0.033399	0.510089	0.851348	ENSG00000033178	UBA6	contrast 2D vs None
ENSG00000033327.10	147.541	0.146924	0.124791	0.00347494	0.0640131	ENSG00000033327	GAB2	contrast 2D vs None
ENSG00000033627.12	2189.65	-0.00178412	0.0277306	0.911126	0.978564	ENSG00000033627	ATP6V0A1	contrast 2D vs None
ENSG00000033800.11	931.901	0.0205365	0.0290516	0.230531	0.65794	ENSG00000033800	PIAS1	contrast 2D vs None
ENSG00000033867.14	931.822	-0.0120294	0.0299574	0.46595	0.832134	ENSG00000033867	SLC4A7	contrast 2D vs None
ENSG00000034152.16	648.852	-0.0272819	0.0354612	0.141141	0.532545	ENSG00000034152	MAP2K3	contrast 2D vs None
ENSG00000034510.5	10866.7	0.0362551	0.0432456	0.0799837	0.412021	ENSG00000034510	TMSB10	contrast 2D vs None
ENSG00000034533.9	142.002	-0.00754125	0.0467578	0.649379	0.910353	ENSG00000034533	ASTE1	contrast 2D vs None
ENSG00000034677.9	894.525	0.026488	0.0499937	0.181611	0.598088	ENSG00000034677	RNF19A	contrast 2D vs None
ENSG00000034693.12	407.052	-0.0242161	0.0370742	0.186815	0.605065	ENSG00000034693	PEX3	contrast 2D vs None
ENSG00000034713.5	843.71	-0.0187557	0.0313688	0.275282	0.704768	ENSG00000034713	GABARAPL2	contrast 2D vs None
ENSG00000035115.19	885.668	-0.026564	0.041806	0.165298	0.576248	ENSG00000035115	SH3YL1	contrast 2D vs None
ENSG00000035141.5	1895.13	-0.010955	0.0262764	0.500679	0.847261	ENSG00000035141	FAM136A	contrast 2D vs None
ENSG00000035403.14	3820.88	0.048695	0.0601258	0.0501328	0.323255	ENSG00000035403	VCL	contrast 2D vs None
ENSG00000035499.10	647.244	0.0170292	0.0375022	0.32869	0.748848	ENSG00000035499	DEPDC1B	contrast 2D vs None
ENSG00000035664.9	409.419	-0.0273563	0.0436845	0.159587	0.566226	ENSG00000035664	DAPK2	contrast 2D vs None
ENSG00000035681.5	1556.69	-0.00711347	0.0282895	0.659523	0.913156	ENSG00000035681	NSMAF	contrast 2D vs None
ENSG00000035687.9	1938.14	-0.0254462	0.0286311	0.144587	0.538133	ENSG00000035687	ADSS	contrast 2D vs None
ENSG00000035862.10	94.8212	0.0953037	0.185938	0.0157041	0.164977	ENSG00000035862	TIMP2	contrast 2D vs None
ENSG00000035928.12	1313.97	-0.0040398	0.0287983	0.800933	0.950966	ENSG00000035928	RFC1	contrast 2D vs None
ENSG00000036054.10	787.877	-0.00123548	0.0266039	0.93839	0.986387	ENSG00000036054	TBC1D23	contrast 2D vs None
ENSG00000036257.10	2952.63	-0.013507	0.0272754	0.41214	0.803709	ENSG00000036257	CUL3	contrast 2D vs None
ENSG00000036549.10	1389.21	-0.0281682	0.0307239	0.11713	0.491934	ENSG00000036549	ZZZ3	contrast 2D vs None
ENSG00000036672.13	39.5006	-0.0113586	0.0652179	0.487373	0.841619	ENSG00000036672	USP2	contrast 2D vs None
ENSG00000037042.8	176.83	-0.00460937	0.039463	0.776114	0.944919	ENSG00000037042	TUBG2	contrast 2D vs None
ENSG00000037241.5	466.872	-0.0232186	0.0381744	0.205007	0.626481	ENSG00000037241	RPL26L1	contrast 2D vs None
ENSG00000037474.12	2864.23	-0.0126215	0.0306999	0.44643	0.822584	ENSG00000037474	NSUN2	contrast 2D vs None
ENSG00000037637.8	317.331	-0.0114469	0.039318	0.496321	0.845671	ENSG00000037637	FBXO42	contrast 2D vs None
ENSG00000037749.9	609.641	0.0114746	0.0316244	0.487068	0.841619	ENSG00000037749	MFAP3	contrast 2D vs None
ENSG00000037757.11	746.122	5.95100844608782e-06	0.0261366	0.999703	0.999765	ENSG00000037757	MRI1	contrast 2D vs None
ENSG00000037897.14	347.573	-0.00225683	0.0357241	0.887834	0.973021	ENSG00000037897	METTL1	contrast 2D vs None
ENSG00000037965.5	9.06414	0.0161386	0.117483	0.225943	0.652729	ENSG00000037965	HOXC8	contrast 2D vs None
ENSG00000038002.6	108.07	-0.00651319	0.0477704	0.692648	0.922714	ENSG00000038002	AGA	contrast 2D vs None
ENSG00000038210.11	669.092	-0.0240853	0.0373172	0.189384	0.607868	ENSG00000038210	PI4K2B	contrast 2D vs None
ENSG00000038219.10	1335.05	-0.00434347	0.0271279	0.786518	0.947439	ENSG00000038219	BOD1L1	contrast 2D vs None
ENSG00000038274.14	1689.26	-0.0166184	0.030023	0.32513	0.745812	ENSG00000038274	MAT2B	contrast 2D vs None
ENSG00000038358.12	2211.27	-0.0113286	0.0254124	0.484949	0.841619	ENSG00000038358	EDC4	contrast 2D vs None
ENSG00000038382.15	2668.42	-0.0222087	0.0239061	0.176345	0.591158	ENSG00000038382	TRIO	contrast 2D vs None
ENSG00000038427.13	43.7891	-0.0748551	0.147964	0.025508	0.220397	ENSG00000038427	VCAN	contrast 2D vs None
ENSG00000038532.12	728.191	0.0404736	0.0418111	0.0544419	0.338597	ENSG00000038532	CLEC16A	contrast 2D vs None
ENSG00000039068.16	16701.6	-0.0152239	0.0221782	0.337004	0.757587	ENSG00000039068	CDH1	contrast 2D vs None
ENSG00000039123.13	3095.37	-0.0193064	0.0271	0.250893	0.679035	ENSG00000039123	SKIV2L2	contrast 2D vs None
ENSG00000039139.9	11.4564	0.00765677	0.0719587	0.610857	0.892705	ENSG00000039139	DNAH5	contrast 2D vs None
ENSG00000039319.14	2008.77	-0.0278472	0.0411707	0.148374	0.545906	ENSG00000039319	ZFYVE16	contrast 2D vs None
ENSG00000039523.15	476.803	0.117534	0.090199	0.00448463	0.0761866	ENSG00000039523	FAM65A	contrast 2D vs None
ENSG00000039560.11	293.784	0.347573	0.0889298	6.02146822200209e-07	9.7748500803834e-05	ENSG00000039560	RAI14	contrast 2D vs None
ENSG00000039650.7	719.756	-0.0286683	0.0345521	0.122777	0.502855	ENSG00000039650	PNKP	contrast 2D vs None
ENSG00000040199.16	1090.14	-0.250784	0.0501112	2.06515474485209e-08	5.92662534009248e-06	ENSG00000040199	PHLPP2	contrast 2D vs None
ENSG00000040275.14	626.916	0.00903326	0.0418112	0.587508	0.884156	ENSG00000040275	SPDL1	contrast 2D vs None
ENSG00000040341.15	919.439	0.0786776	0.0647637	0.0101868	0.126663	ENSG00000040341	STAU2	contrast 2D vs None
ENSG00000040487.10	89.3673	0.0588672	0.0870503	0.0409948	0.288959	ENSG00000040487	PQLC2	contrast 2D vs None
ENSG00000040531.12	102.542	-0.0234603	0.0536592	0.227222	0.654097	ENSG00000040531	CTNS	contrast 2D vs None
ENSG00000040608.11	22.2459	0.0151732	0.0729009	0.365825	0.77846	ENSG00000040608	RTN4R	contrast 2D vs None
ENSG00000040633.10	560.02	0.00230791	0.028294	0.885203	0.972069	ENSG00000040633	PHF23	contrast 2D vs None
ENSG00000040933.13	568.362	-3.95564e-05	0.0293227	0.998021	0.99916	ENSG00000040933	INPP4A	contrast 2D vs None
ENSG00000041353.7	25.4179	-0.00452847	0.0618821	0.769669	0.942786	ENSG00000041353	RAB27B	contrast 2D vs None
ENSG00000041357.13	3159.11	-0.00447529	0.0270662	0.780247	0.945345	ENSG00000041357	PSMA4	contrast 2D vs None
ENSG00000041802.8	1193.52	-0.0300925	0.029941	0.094527	0.443841	ENSG00000041802	LSG1	contrast 2D vs None
ENSG00000041880.12	223.533	0.105279	0.0918614	0.00726259	0.103841	ENSG00000041880	PARP3	contrast 2D vs None
ENSG00000041982.12	124.063	0.130027	0.198401	0.00816494	0.112731	ENSG00000041982	TNC	contrast 2D vs None
ENSG00000041988.13	106.449	0.010347	0.0449147	0.540299	0.867004	ENSG00000041988	THAP3	contrast 2D vs None
ENSG00000042088.11	648.54	-0.000955694	0.0286749	0.95226	0.991063	ENSG00000042088	TDP1	contrast 2D vs None
ENSG00000042286.12	615.038	0.037131	0.0490654	0.085394	0.426014	ENSG00000042286	AIFM2	contrast 2D vs None
ENSG00000042317.14	154.6	0.0134385	0.0493376	0.440575	0.81988	ENSG00000042317	SPATA7	contrast 2D vs None
ENSG00000042429.8	935.564	-0.0404184	0.0493962	0.0680126	0.380799	ENSG00000042429	MED17	contrast 2D vs None
ENSG00000042445.11	1564.95	-0.0415288	0.0399953	0.0464987	0.31072	ENSG00000042445	RETSAT	contrast 2D vs None
ENSG00000042493.13	2346.26	0.00186477	0.0357874	0.907176	0.977424	ENSG00000042493	CAPG	contrast 2D vs None
ENSG00000042753.9	1006.47	-0.0138935	0.0372178	0.414275	0.804228	ENSG00000042753	AP2S1	contrast 2D vs None
ENSG00000042832.9	16.3086	0.00947147	0.0769062	0.528364	0.859733	ENSG00000042832	TG	contrast 2D vs None
ENSG00000043039.6	13.5367	0.00512856	0.0716059	0.726453	0.930653	ENSG00000043039	BARX2	contrast 2D vs None
ENSG00000043093.11	848.441	0.0176126	0.028306	0.295296	0.720792	ENSG00000043093	DCUN1D1	contrast 2D vs None
ENSG00000043143.18	1294.7	0.0129491	0.0256685	0.427337	0.811596	ENSG00000043143	JADE2	contrast 2D vs None
ENSG00000043514.13	731.343	-0.0199059	0.0306545	0.248181	0.676504	ENSG00000043514	TRIT1	contrast 2D vs None
ENSG00000043591.5	30.9876	-0.0342661	0.12427	0.0972862	0.450337	ENSG00000043591	ADRB1	contrast 2D vs None
ENSG00000044090.6	1240.8	0.00405746	0.0342256	0.800231	0.950699	ENSG00000044090	CUL7	contrast 2D vs None
ENSG00000044115.18	10187.6	0.00389372	0.0190148	0.793385	0.948692	ENSG00000044115	CTNNA1	contrast 2D vs None
ENSG00000044446.9	649.524	0.0403869	0.0763173	0.0906367	0.436548	ENSG00000044446	PHKA2	contrast 2D vs None
ENSG00000044574.7	9755.47	0.00413773	0.0234604	0.794249	0.948695	ENSG00000044574	HSPA5	contrast 2D vs None
ENSG00000046604.10	9394.33	-0.0118693	0.0299214	0.471529	0.835401	ENSG00000046604	DSG2	contrast 2D vs None
ENSG00000046647.11	152.693	-0.0107134	0.0461169	0.527833	0.859733	ENSG00000046647	GEMIN8	contrast 2D vs None
ENSG00000046651.12	909.92	0.000258398	0.0327857	0.987055	0.997671	ENSG00000046651	OFD1	contrast 2D vs None
ENSG00000046653.12	19.6921	-0.00511583	0.0622882	0.741294	0.935234	ENSG00000046653	GPM6B	contrast 2D vs None
ENSG00000047056.12	461.624	0.00453696	0.0304129	0.777139	0.945016	ENSG00000047056	WDR37	contrast 2D vs None
ENSG00000047188.13	1195.9	-0.0187436	0.03569	0.284879	0.713503	ENSG00000047188	YTHDC2	contrast 2D vs None
ENSG00000047230.12	1016.52	-0.0153113	0.0305242	0.36227	0.776711	ENSG00000047230	CTPS2	contrast 2D vs None
ENSG00000047249.14	1016.44	-0.030751	0.0358971	0.105392	0.468297	ENSG00000047249	ATP6V1H	contrast 2D vs None
ENSG00000047315.12	2062.94	-0.0352186	0.0333037	0.0640655	0.368371	ENSG00000047315	POLR2B	contrast 2D vs None
ENSG00000047346.10	572.192	-0.0232278	0.0583188	0.232749	0.659851	ENSG00000047346	FAM214A	contrast 2D vs None
ENSG00000047365.9	404.646	0.00171791	0.0378076	0.914728	0.979851	ENSG00000047365	ARAP2	contrast 2D vs None
ENSG00000047410.11	5377.48	-0.0297933	0.0231627	0.0703702	0.384865	ENSG00000047410	TPR	contrast 2D vs None
ENSG00000047578.10	773.894	0.00448889	0.0373302	0.780856	0.945449	ENSG00000047578	KIAA0556	contrast 2D vs None
ENSG00000047579.17	568.688	-0.0517154	0.0453499	0.0249164	0.216684	ENSG00000047579	DTNBP1	contrast 2D vs None
ENSG00000047597.5	82.637	-0.00523039	0.0430127	0.748899	0.937277	ENSG00000047597	XK	contrast 2D vs None
ENSG00000047621.9	372.814	0.00169355	0.0305195	0.91542	0.979851	ENSG00000047621	C12orf4	contrast 2D vs None
ENSG00000047634.12	494.551	0.0127473	0.0366558	0.449409	0.823762	ENSG00000047634	SCML1	contrast 2D vs None
ENSG00000047644.15	1327.31	-0.0134314	0.0268846	0.413857	0.804228	ENSG00000047644	WWC3	contrast 2D vs None
ENSG00000047648.19	90.4698	0.0349114	0.078621	0.117726	0.493329	ENSG00000047648	ARHGAP6	contrast 2D vs None
ENSG00000047662.4	12.3077	-0.0325391	0.109617	0.115389	0.488931	ENSG00000047662	FAM184B	contrast 2D vs None
ENSG00000047849.19	6468.07	0.0165149	0.024517	0.311752	0.73396	ENSG00000047849	MAP4	contrast 2D vs None
ENSG00000047932.11	1890.69	-0.00107402	0.0237082	0.946036	0.988817	ENSG00000047932	GOPC	contrast 2D vs None
ENSG00000048028.9	620.116	0.00630325	0.0332706	0.696168	0.923196	ENSG00000048028	USP28	contrast 2D vs None
ENSG00000048140.15	1020.36	0.0175947	0.0306081	0.301256	0.724849	ENSG00000048140	TSPAN17	contrast 2D vs None
ENSG00000048162.17	1008.42	-0.00690065	0.0334532	0.669848	0.917009	ENSG00000048162	NOP16	contrast 2D vs None
ENSG00000048342.13	470.373	-0.0149815	0.0345224	0.378166	0.785513	ENSG00000048342	CC2D2A	contrast 2D vs None
ENSG00000048392.9	642.377	-0.0515097	0.0618491	0.0439427	0.301473	ENSG00000048392	RRM2B	contrast 2D vs None
ENSG00000048405.7	546.064	0.00455682	0.0286179	0.776345	0.944927	ENSG00000048405	ZNF800	contrast 2D vs None
ENSG00000048471.11	204.585	0.00243088	0.0421946	0.880556	0.971426	ENSG00000048471	SNX29	contrast 2D vs None
ENSG00000048544.5	941.863	-0.0310368	0.0291113	0.0831412	0.419843	ENSG00000048544	MRPS10	contrast 2D vs None
ENSG00000048649.11	1698.22	0.000486508	0.024357	0.975615	0.996068	ENSG00000048649	RSF1	contrast 2D vs None
ENSG00000048707.11	1186.36	-0.128656	0.0651575	0.000885142	0.0261491	ENSG00000048707	VPS13D	contrast 2D vs None
ENSG00000048740.15	71.2234	0.113687	0.175985	0.0106173	0.12944	ENSG00000048740	CELF2	contrast 2D vs None
ENSG00000048828.14	6773.49	-0.011025	0.0198635	0.467711	0.832976	ENSG00000048828	FAM120A	contrast 2D vs None
ENSG00000048991.14	1449.74	-0.0122578	0.0272295	0.454598	0.826717	ENSG00000048991	R3HDM1	contrast 2D vs None
ENSG00000049089.11	94.6094	-0.0135903	0.0552393	0.434514	0.816544	ENSG00000049089	COL9A2	contrast 2D vs None
ENSG00000049130.11	661.469	0.481605	0.112658	1.54595213246853e-07	3.10562459011272e-05	ENSG00000049130	KITLG	contrast 2D vs None
ENSG00000049167.11	235.97	-0.0102459	0.0369825	0.536865	0.865305	ENSG00000049167	ERCC8	contrast 2D vs None
ENSG00000049239.10	801.628	-0.00163959	0.0333941	0.918101	0.980983	ENSG00000049239	H6PD	contrast 2D vs None
ENSG00000049245.10	952.002	-0.00631598	0.0248623	0.693388	0.922714	ENSG00000049245	VAMP3	contrast 2D vs None
ENSG00000049246.12	20.9223	0.0194964	0.0813959	0.266491	0.696403	ENSG00000049246	PER3	contrast 2D vs None
ENSG00000049283.15	473.449	-0.0259291	0.0678763	0.195379	0.613828	ENSG00000049283	EPN3	contrast 2D vs None
ENSG00000049323.13	1187.51	-0.0121016	0.0347373	0.468451	0.833533	ENSG00000049323	LTBP1	contrast 2D vs None
ENSG00000049449.6	6243.06	-0.00221582	0.024177	0.889247	0.973438	ENSG00000049449	RCN1	contrast 2D vs None
ENSG00000049540.14	144.662	-0.189298	0.121885	0.00111125	0.0304241	ENSG00000049540	ELN	contrast 2D vs None
ENSG00000049541.8	710.993	0.0119466	0.0380161	0.477667	0.838788	ENSG00000049541	RFC2	contrast 2D vs None
ENSG00000049618.19	2232.58	-0.0125537	0.0289169	0.446667	0.82262	ENSG00000049618	ARID1B	contrast 2D vs None
ENSG00000049656.11	2055.78	0.0292066	0.0302051	0.104218	0.466079	ENSG00000049656	CLPTM1L	contrast 2D vs None
ENSG00000049759.14	1089.01	0.0133265	0.0292595	0.421271	0.807585	ENSG00000049759	NEDD4L	contrast 2D vs None
ENSG00000049769.10	46.2154	-0.00259547	0.0516361	0.871692	0.969418	ENSG00000049769	PPP1R3F	contrast 2D vs None
ENSG00000049860.11	1468.34	-0.00554389	0.0327007	0.730382	0.931625	ENSG00000049860	HEXB	contrast 2D vs None
ENSG00000049883.12	219.441	-0.0192937	0.0428545	0.286909	0.715061	ENSG00000049883	PTCD2	contrast 2D vs None
ENSG00000050130.15	782.378	-0.0173117	0.0315093	0.310235	0.732567	ENSG00000050130	JKAMP	contrast 2D vs None
ENSG00000050165.15	118.284	-0.000452415	0.0619176	0.976283	0.996287	ENSG00000050165	DKK3	contrast 2D vs None
ENSG00000050327.12	1172.42	0.00983419	0.0266626	0.544706	0.868581	ENSG00000050327	ARHGEF5	contrast 2D vs None
ENSG00000050344.8	1702.33	0.0296008	0.0549052	0.153503	0.556119	ENSG00000050344	NFE2L3	contrast 2D vs None
ENSG00000050393.9	881.664	-0.000864845	0.0281127	0.956814	0.992126	ENSG00000050393	MCUR1	contrast 2D vs None
ENSG00000050405.11	1316.93	-0.0116547	0.0396662	0.48958	0.842583	ENSG00000050405	LIMA1	contrast 2D vs None
ENSG00000050426.13	1600.93	-0.0870166	0.0554277	0.00363563	0.06617	ENSG00000050426	LETMD1	contrast 2D vs None
ENSG00000050438.14	603.297	0.00138296	0.0403651	0.931583	0.984357	ENSG00000050438	SLC4A8	contrast 2D vs None
ENSG00000050748.15	1203.46	-0.0201223	0.0382323	0.261021	0.690867	ENSG00000050748	MAPK9	contrast 2D vs None
ENSG00000050820.14	1496.26	0.0136264	0.0282214	0.409937	0.801861	ENSG00000050820	BCAR1	contrast 2D vs None
ENSG00000051009.8	1092.19	-0.0116931	0.0307218	0.478501	0.83916	ENSG00000051009	FAM160A2	contrast 2D vs None
ENSG00000051108.12	691.359	0.0114813	0.0302773	0.485653	0.841619	ENSG00000051108	HERPUD1	contrast 2D vs None
ENSG00000051128.16	240.937	0.0608084	0.0977828	0.038991	0.279318	ENSG00000051128	HOMER3	contrast 2D vs None
ENSG00000051180.14	390.438	0.0159518	0.0471334	0.370064	0.781511	ENSG00000051180	RAD51	contrast 2D vs None
ENSG00000051341.11	543.788	0.0233763	0.049476	0.223949	0.650375	ENSG00000051341	POLQ	contrast 2D vs None
ENSG00000051382.6	956.533	0.0362311	0.0373029	0.0674158	0.3791	ENSG00000051382	PIK3CB	contrast 2D vs None
ENSG00000051523.8	2783.06	0.0215153	0.0286507	0.209827	0.632787	ENSG00000051523	CYBA	contrast 2D vs None
ENSG00000051596.7	1487.05	-0.0253655	0.0500836	0.196234	0.614632	ENSG00000051596	THOC3	contrast 2D vs None
ENSG00000051620.8	1889.95	-0.0185511	0.0266434	0.267004	0.696935	ENSG00000051620	HEBP2	contrast 2D vs None
ENSG00000051825.12	460.213	-0.0129777	0.0330617	0.437363	0.81816	ENSG00000051825	MPHOSPH9	contrast 2D vs None
ENSG00000052126.12	1102.59	-0.00475854	0.0322783	0.766746	0.941914	ENSG00000052126	PLEKHA5	contrast 2D vs None
ENSG00000052344.13	1584.74	0.228455	0.045625	3.26604022161308e-08	8.74808873359065e-06	ENSG00000052344	PRSS8	contrast 2D vs None
ENSG00000052723.9	1125.2	-0.00996691	0.0262125	0.538876	0.866807	ENSG00000052723	SIKE1	contrast 2D vs None
ENSG00000052749.11	1127.55	-0.0359643	0.0420132	0.0793148	0.411254	ENSG00000052749	RRP12	contrast 2D vs None
ENSG00000052795.10	202.215	0.0139184	0.0439226	0.422607	0.808291	ENSG00000052795	FNIP2	contrast 2D vs None
ENSG00000052802.10	929.919	0.0103092	0.0659787	0.521187	0.85688	ENSG00000052802	MSMO1	contrast 2D vs None
ENSG00000052841.12	2275.93	0.0125214	0.0333596	0.452744	0.825099	ENSG00000052841	TTC17	contrast 2D vs None
ENSG00000053108.14	16.1182	0.0117827	0.0705492	0.463211	0.831447	ENSG00000053108	FSTL4	contrast 2D vs None
ENSG00000053254.13	1713.08	-0.0723535	0.0486049	0.0059231	0.0917936	ENSG00000053254	FOXN3	contrast 2D vs None
ENSG00000053371.10	346.28	-0.02353	0.03859	0.200988	0.621334	ENSG00000053371	AKR7A2	contrast 2D vs None
ENSG00000053372.4	799.438	-0.0134765	0.0356491	0.424844	0.809541	ENSG00000053372	MRTO4	contrast 2D vs None
ENSG00000053501.10	310.638	-0.000935139	0.0322221	0.953183	0.991359	ENSG00000053501	USE1	contrast 2D vs None
ENSG00000053747.13	284.193	0.0366843	0.102166	0.0997572	0.457012	ENSG00000053747	LAMA3	contrast 2D vs None
ENSG00000053770.9	1246.99	-0.0176171	0.0241292	0.279937	0.708818	ENSG00000053770	AP5M1	contrast 2D vs None
ENSG00000053900.8	839.978	0.00766686	0.0301254	0.635833	0.903101	ENSG00000053900	ANAPC4	contrast 2D vs None
ENSG00000053918.13	1056.99	0.0246993	0.0433171	0.193645	0.612415	ENSG00000053918	KCNQ1	contrast 2D vs None
ENSG00000054116.9	1035.12	-0.00520658	0.0263383	0.745658	0.936224	ENSG00000054116	TRAPPC3	contrast 2D vs None
ENSG00000054118.11	4104.96	-0.0223616	0.0235206	0.171283	0.584435	ENSG00000054118	THRAP3	contrast 2D vs None
ENSG00000054148.15	1022.64	0.0148008	0.0313019	0.378418	0.785571	ENSG00000054148	PHPT1	contrast 2D vs None
ENSG00000054179.9	989.733	0.0245675	0.0443336	0.197567	0.615806	ENSG00000054179	ENTPD2	contrast 2D vs None
ENSG00000054219.10	3357.29	-0.0241642	0.0381541	0.190176	0.60859	ENSG00000054219	LY75	contrast 2D vs None
ENSG00000054267.18	1270.22	-0.00325302	0.0275151	0.838998	0.962465	ENSG00000054267	ARID4B	contrast 2D vs None
ENSG00000054277.10	159.986	0.00593874	0.0418282	0.716697	0.92764	ENSG00000054277	OPN3	contrast 2D vs None
ENSG00000054282.13	253.675	0.0089174	0.0362637	0.587344	0.884152	ENSG00000054282	SDCCAG8	contrast 2D vs None
ENSG00000054356.11	6.13703	0.00139603	0.0851228	0.913753	0.979648	ENSG00000054356	PTPRN	contrast 2D vs None
ENSG00000054392.10	48.3254	0.0242678	0.077351	0.206138	0.627907	ENSG00000054392	HHAT	contrast 2D vs None
ENSG00000054523.14	973.026	-0.00301966	0.0283492	0.850296	0.964435	ENSG00000054523	KIF1B	contrast 2D vs None
ENSG00000054598.6	96.8448	0.0351617	0.0668794	0.117086	0.491934	ENSG00000054598	FOXC1	contrast 2D vs None
ENSG00000054611.11	379.373	0.00826417	0.0313047	0.610943	0.89275	ENSG00000054611	TBC1D22A	contrast 2D vs None
ENSG00000054654.13	6099.81	-0.00906344	0.0452037	0.588323	0.884832	ENSG00000054654	SYNE2	contrast 2D vs None
ENSG00000054690.11	782.412	0.00287666	0.0335983	0.857129	0.96578	ENSG00000054690	PLEKHH1	contrast 2D vs None
ENSG00000054793.11	5264.54	0.0299628	0.0593781	0.15404	0.557311	ENSG00000054793	ATP9A	contrast 2D vs None
ENSG00000054965.8	1195.72	0.00628882	0.0290243	0.696267	0.923196	ENSG00000054965	FAM168A	contrast 2D vs None
ENSG00000054967.10	223.752	0.0551598	0.075354	0.0446029	0.303863	ENSG00000054967	RELT	contrast 2D vs None
ENSG00000054983.14	549.633	0.00861514	0.0459756	0.60601	0.891761	ENSG00000054983	GALC	contrast 2D vs None
ENSG00000055044.8	3408.65	-0.00149018	0.0250868	0.925596	0.982997	ENSG00000055044	NOP58	contrast 2D vs None
ENSG00000055070.14	1802.48	0.012462	0.0239184	0.438872	0.818401	ENSG00000055070	SZRD1	contrast 2D vs None
ENSG00000055118.12	71.1416	-0.00613735	0.0537831	0.70565	0.925216	ENSG00000055118	KCNH2	contrast 2D vs None
ENSG00000055130.13	1719.41	0.00388186	0.0243226	0.807587	0.951768	ENSG00000055130	CUL1	contrast 2D vs None
ENSG00000055147.15	305.082	-0.00473324	0.0355848	0.768745	0.942484	ENSG00000055147	FAM114A2	contrast 2D vs None
ENSG00000055163.16	325.161	-0.0244348	0.0576831	0.215655	0.639493	ENSG00000055163	CYFIP2	contrast 2D vs None
ENSG00000055208.15	1753.23	0.0298763	0.0293884	0.0948033	0.444712	ENSG00000055208	TAB2	contrast 2D vs None
ENSG00000055211.10	417.002	0.0175265	0.0372078	0.31602	0.738299	ENSG00000055211	GINM1	contrast 2D vs None
ENSG00000055332.14	2371.2	0.064782	0.0460732	0.00890675	0.118459	ENSG00000055332	EIF2AK2	contrast 2D vs None
ENSG00000055483.17	1867.3	-0.00165402	0.026942	0.917602	0.980765	ENSG00000055483	USP36	contrast 2D vs None
ENSG00000055609.15	2012.4	-0.0133384	0.0298926	0.421737	0.808147	ENSG00000055609	KMT2C	contrast 2D vs None
ENSG00000055732.10	34.4449	-0.881062	0.268299	4.45905981520806e-06	0.00049765	ENSG00000055732	MCOLN3	contrast 2D vs None
ENSG00000055917.13	3981.74	0.00387215	0.0194742	0.796594	0.948989	ENSG00000055917	PUM2	contrast 2D vs None
ENSG00000055950.14	694.478	0.0116155	0.0282551	0.478876	0.839517	ENSG00000055950	MRPL43	contrast 2D vs None
ENSG00000055955.13	39.345	0.0152491	0.0721411	0.365407	0.778427	ENSG00000055955	ITIH4	contrast 2D vs None
ENSG00000056050.6	145.559	0.00217434	0.0388938	0.89248	0.974939	ENSG00000056050	C4orf27	contrast 2D vs None
ENSG00000056097.13	3262.84	0.0245234	0.0181732	0.0931091	0.441143	ENSG00000056097	ZFR	contrast 2D vs None
ENSG00000056277.13	350.139	-0.00739003	0.0358559	0.649991	0.910353	ENSG00000056277	ZNF280C	contrast 2D vs None
ENSG00000056558.8	212.789	-0.000469905	0.0401204	0.976702	0.996287	ENSG00000056558	TRAF1	contrast 2D vs None
ENSG00000056586.13	1860.24	-0.00360445	0.0266099	0.821949	0.957362	ENSG00000056586	RC3H2	contrast 2D vs None
ENSG00000056736.7	1033.85	0.0447977	0.050149	0.050688	0.325322	ENSG00000056736	IL17RB	contrast 2D vs None
ENSG00000056972.16	1066.01	-0.0206032	0.0316164	0.23626	0.662315	ENSG00000056972	TRAF3IP2	contrast 2D vs None
ENSG00000056998.16	311.881	0.00575367	0.0390205	0.723569	0.930396	ENSG00000056998	GYG2	contrast 2D vs None
ENSG00000057019.13	550.34	0.0214087	0.0405981	0.241364	0.667627	ENSG00000057019	DCBLD2	contrast 2D vs None
ENSG00000057252.10	385.105	-0.199201	0.161384	0.00167002	0.0396438	ENSG00000057252	SOAT1	contrast 2D vs None
ENSG00000057294.11	1921.24	0.0634862	0.0512357	0.0136822	0.151151	ENSG00000057294	PKP2	contrast 2D vs None
ENSG00000057608.14	8379.98	-0.0124943	0.0186691	0.397483	0.795313	ENSG00000057608	GDI2	contrast 2D vs None
ENSG00000057657.12	195.243	0.0345009	0.062498	0.119439	0.495996	ENSG00000057657	PRDM1	contrast 2D vs None
ENSG00000057663.10	1020.75	-0.00290319	0.0283024	0.855987	0.965749	ENSG00000057663	ATG5	contrast 2D vs None
ENSG00000057704.8	846.865	0.00265142	0.0334532	0.868138	0.968749	ENSG00000057704	TMCC3	contrast 2D vs None
ENSG00000057757.7	484.211	0.00605259	0.030643	0.706971	0.925977	ENSG00000057757	PITHD1	contrast 2D vs None
ENSG00000057935.11	1206.61	-0.00771015	0.0263051	0.632681	0.902493	ENSG00000057935	MTA3	contrast 2D vs None
ENSG00000058056.6	322.037	0.00276843	0.0328099	0.862352	0.967027	ENSG00000058056	USP13	contrast 2D vs None
ENSG00000058063.13	1139.34	0.0416674	0.0448658	0.0546645	0.33931	ENSG00000058063	ATP11B	contrast 2D vs None
ENSG00000058085.12	477.322	0.630115	0.206243	1.14468175858707e-05	0.00104524	ENSG00000058085	LAMC2	contrast 2D vs None
ENSG00000058262.7	6229.7	0.00837338	0.0184256	0.567788	0.875169	ENSG00000058262	SEC61A1	contrast 2D vs None
ENSG00000058272.13	1660.15	-0.0261547	0.0287995	0.135449	0.523501	ENSG00000058272	PPP1R12A	contrast 2D vs None
ENSG00000058404.17	14.0098	0.0101178	0.0738916	0.511544	0.852538	ENSG00000058404	CAMK2B	contrast 2D vs None
ENSG00000058453.14	223.081	-0.0265591	0.0502328	0.181085	0.59776	ENSG00000058453	CROCC	contrast 2D vs None
ENSG00000058600.13	1737.3	-0.00552226	0.0241351	0.729173	0.931415	ENSG00000058600	POLR3E	contrast 2D vs None
ENSG00000058668.12	2716.54	-0.25251	0.117345	0.000194806	0.00855388	ENSG00000058668	ATP2B4	contrast 2D vs None
ENSG00000058673.13	4630.37	-0.00608841	0.0234412	0.701597	0.924969	ENSG00000058673	ZC3H11A	contrast 2D vs None
ENSG00000058729.8	810.224	-0.0178416	0.0324638	0.299143	0.723526	ENSG00000058729	RIOK2	contrast 2D vs None
ENSG00000058799.11	496.516	0.0229533	0.0430275	0.219729	0.645733	ENSG00000058799	YIPF1	contrast 2D vs None
ENSG00000058804.11	2240.96	0.00237401	0.0316294	0.881703	0.971603	ENSG00000058804	NDC1	contrast 2D vs None
ENSG00000058866.12	6.13263	-0.00676772	0.0853876	0.619432	0.896675	ENSG00000058866	DGKG	contrast 2D vs None
ENSG00000059122.14	451.985	-0.0086953	0.0384762	0.598089	0.887411	ENSG00000059122	FLYWCH1	contrast 2D vs None
ENSG00000059145.16	483.493	-0.0374939	0.0452996	0.0764577	0.40327	ENSG00000059145	UNKL	contrast 2D vs None
ENSG00000059377.13	78.3486	-0.00739282	0.0534826	0.652497	0.910742	ENSG00000059377	TBXAS1	contrast 2D vs None
ENSG00000059378.10	321.933	0.151485	0.126546	0.00316099	0.0598834	ENSG00000059378	PARP12	contrast 2D vs None
ENSG00000059573.6	8807.6	-0.00941125	0.0245298	0.558282	0.872093	ENSG00000059573	ALDH18A1	contrast 2D vs None
ENSG00000059588.7	2444.85	0.00611501	0.0306355	0.70415	0.925166	ENSG00000059588	TARBP1	contrast 2D vs None
ENSG00000059691.9	264.829	-0.0217899	0.0441124	0.241402	0.667627	ENSG00000059691	GATB	contrast 2D vs None
ENSG00000059728.8	997.546	0.0418981	0.0983189	0.080956	0.413671	ENSG00000059728	MXD1	contrast 2D vs None
ENSG00000059758.5	586.807	-0.00520349	0.0298097	0.745927	0.936281	ENSG00000059758	CDK17	contrast 2D vs None
ENSG00000059769.17	144.019	0.0108185	0.0395037	0.518648	0.85594	ENSG00000059769	DNAJC25	contrast 2D vs None
ENSG00000059804.13	1549.5	0.221027	0.398564	0.00225429	0.0489984	ENSG00000059804	SLC2A3	contrast 2D vs None
ENSG00000059915.14	14.5402	-0.0107951	0.0730193	0.49006	0.842647	ENSG00000059915	PSD	contrast 2D vs None
ENSG00000060069.14	437.494	-0.00420135	0.031255	0.793039	0.948692	ENSG00000060069	CTDP1	contrast 2D vs None
ENSG00000060138.10	2916.69	0.021695	0.0241496	0.187445	0.605512	ENSG00000060138	YBX3	contrast 2D vs None
ENSG00000060140.6	8.2703	-0.0156282	0.0904473	0.321141	0.742809	ENSG00000060140	STYK1	contrast 2D vs None
ENSG00000060237.14	4086.03	0.0197976	0.0278749	0.242522	0.669457	ENSG00000060237	WNK1	contrast 2D vs None
ENSG00000060339.11	2835.21	-0.0331933	0.0293669	0.0667572	0.377102	ENSG00000060339	CCAR1	contrast 2D vs None
ENSG00000060491.14	1235.11	0.0319115	0.0396511	0.10423	0.466079	ENSG00000060491	OGFR	contrast 2D vs None
ENSG00000060558.3	25.1276	0.23093	0.299095	0.00252821	0.052589	ENSG00000060558	GNA15	contrast 2D vs None
ENSG00000060566.11	40.1958	-0.0111423	0.0625005	0.499577	0.846909	ENSG00000060566	CREB3L3	contrast 2D vs None
ENSG00000060642.8	179.14	-0.00918734	0.0384207	0.578605	0.879649	ENSG00000060642	PIGV	contrast 2D vs None
ENSG00000060656.17	365.73	0.353268	0.166915	0.000111604	0.0056943	ENSG00000060656	PTPRU	contrast 2D vs None
ENSG00000060688.10	601.242	-0.0118741	0.0328773	0.474225	0.836101	ENSG00000060688	SNRNP40	contrast 2D vs None
ENSG00000060709.11	78.2874	-0.00836048	0.0613815	0.602434	0.890187	ENSG00000060709	RIMBP2	contrast 2D vs None
ENSG00000060749.12	675.784	0.392692	0.059709	2.14884164626223e-13	3.45340340970804e-10	ENSG00000060749	QSER1	contrast 2D vs None
ENSG00000060762.16	196.971	-0.0697581	0.0965173	0.0280499	0.233028	ENSG00000060762	MPC1	contrast 2D vs None
ENSG00000060971.15	3171.52	-0.110857	0.0583973	0.00118645	0.0316209	ENSG00000060971	ACAA1	contrast 2D vs None
ENSG00000061273.15	1272.16	0.0516805	0.0471188	0.0271435	0.228509	ENSG00000061273	HDAC7	contrast 2D vs None
ENSG00000061337.13	97.6528	0.0572757	0.115528	0.0439743	0.301498	ENSG00000061337	LZTS1	contrast 2D vs None
ENSG00000061656.7	46.1895	0.00648802	0.0674097	0.670204	0.917214	ENSG00000061656	SPAG4	contrast 2D vs None
ENSG00000061676.12	4874.45	0.0052479	0.026738	0.743833	0.935766	ENSG00000061676	NCKAP1	contrast 2D vs None
ENSG00000061794.10	2418.58	-0.0344721	0.0310372	0.062837	0.3647	ENSG00000061794	MRPS35	contrast 2D vs None
ENSG00000061936.7	1597.03	-0.017653	0.029033	0.296145	0.721428	ENSG00000061936	SFSWAP	contrast 2D vs None
ENSG00000061938.14	1155.27	-0.0385946	0.0489977	0.0768046	0.404167	ENSG00000061938	TNK2	contrast 2D vs None
ENSG00000061987.12	1016.59	-0.0241104	0.0329786	0.177903	0.593538	ENSG00000061987	MON2	contrast 2D vs None
ENSG00000062038.11	2279.92	0.251107	0.0718153	8.18269837507185e-06	0.000801855	ENSG00000062038	CDH3	contrast 2D vs None
ENSG00000062194.13	2011.35	-0.0197358	0.0248005	0.231751	0.659083	ENSG00000062194	GPBP1	contrast 2D vs None
ENSG00000062282.12	852.235	0.000139789	0.0308824	0.992998	0.99916	ENSG00000062282	DGAT2	contrast 2D vs None
ENSG00000062370.14	195.53	0.0153066	0.0433145	0.382678	0.787454	ENSG00000062370	ZNF112	contrast 2D vs None
ENSG00000062485.16	7151.52	-0.0138033	0.0276494	0.403206	0.798539	ENSG00000062485	CS	contrast 2D vs None
ENSG00000062524.13	32.0393	-0.258092	0.338943	0.00200681	0.0454245	ENSG00000062524	LTK	contrast 2D vs None
ENSG00000062582.11	888.622	-0.108114	0.0561744	0.00112218	0.0306189	ENSG00000062582	MRPS24	contrast 2D vs None
ENSG00000062598.15	859.585	0.0135356	0.0302116	0.415794	0.804894	ENSG00000062598	ELMO2	contrast 2D vs None
ENSG00000062650.15	2164.41	0.02024	0.0218488	0.202403	0.623823	ENSG00000062650	WAPAL	contrast 2D vs None
ENSG00000062716.8	2360.97	0.0753603	0.0701899	0.0148232	0.159742	ENSG00000062716	VMP1	contrast 2D vs None
ENSG00000062725.7	884.059	0.00586367	0.0309652	0.715561	0.927582	ENSG00000062725	APPBP2	contrast 2D vs None
ENSG00000062822.10	1388.56	0.024741	0.0440984	0.194612	0.61317	ENSG00000062822	POLD1	contrast 2D vs None
ENSG00000063046.15	20492	-0.0143467	0.0229973	0.370002	0.781511	ENSG00000063046	EIF4B	contrast 2D vs None
ENSG00000063127.13	8.24596	-0.0114392	0.0843001	0.443498	0.821598	ENSG00000063127	SLC6A16	contrast 2D vs None
ENSG00000063169.8	722.143	-0.0550465	0.0629315	0.0366184	0.269704	ENSG00000063169	GLTSCR1	contrast 2D vs None
ENSG00000063176.13	1129.78	-0.0847842	0.074933	0.0108662	0.131499	ENSG00000063176	SPHK2	contrast 2D vs None
ENSG00000063177.10	16514.9	-0.00314589	0.0228449	0.842009	0.962824	ENSG00000063177	RPL18	contrast 2D vs None
ENSG00000063180.6	33.3079	0.016797	0.0723629	0.330484	0.750489	ENSG00000063180	CA11	contrast 2D vs None
ENSG00000063241.5	679.528	-0.0463854	0.0505778	0.0458226	0.309213	ENSG00000063241	ISOC2	contrast 2D vs None
ENSG00000063244.10	5766.39	-0.0112488	0.0247424	0.486287	0.841619	ENSG00000063244	U2AF2	contrast 2D vs None
ENSG00000063245.12	3260.57	0.00276461	0.0283699	0.86276	0.967027	ENSG00000063245	EPN1	contrast 2D vs None
ENSG00000063322.11	1043.46	0.0141399	0.0327511	0.400369	0.797037	ENSG00000063322	MED29	contrast 2D vs None
ENSG00000063438.14	441.916	-0.403742	0.0804517	2.73320096375591e-09	1.1871695321222e-06	ENSG00000063438	AHRR	contrast 2D vs None
ENSG00000063587.13	405.717	-0.0188449	0.0383889	0.288097	0.715943	ENSG00000063587	ZNF275	contrast 2D vs None
ENSG00000063601.14	965.288	0.0216438	0.0280385	0.205309	0.627168	ENSG00000063601	MTMR1	contrast 2D vs None
ENSG00000063660.6	676.579	0.663841	0.161435	7.46818769566353e-07	0.000116525	ENSG00000063660	GPC1	contrast 2D vs None
ENSG00000063761.13	207.08	-0.0105509	0.0361481	0.524742	0.858558	ENSG00000063761	ADCK1	contrast 2D vs None
ENSG00000063854.10	396.464	-0.0265617	0.0421965	0.166178	0.577562	ENSG00000063854	HAGH	contrast 2D vs None
ENSG00000063978.13	1635.02	0.0157511	0.0315841	0.351659	0.77017	ENSG00000063978	RNF4	contrast 2D vs None
ENSG00000064012.19	774.105	0.00306008	0.028266	0.848333	0.964418	ENSG00000064012	CASP8	contrast 2D vs None
ENSG00000064042.15	645.599	0.11832	0.0796823	0.00306653	0.0589411	ENSG00000064042	LIMCH1	contrast 2D vs None
ENSG00000064102.12	900.93	-0.0237272	0.0423567	0.206138	0.627907	ENSG00000064102	ASUN	contrast 2D vs None
ENSG00000064115.8	559.561	0.0353763	0.0397409	0.0782805	0.408855	ENSG00000064115	TM7SF3	contrast 2D vs None
ENSG00000064195.7	655.466	-0.036534	0.104609	0.0994374	0.456197	ENSG00000064195	DLX3	contrast 2D vs None
ENSG00000064199.4	88.1771	0.0155288	0.0501222	0.382889	0.787514	ENSG00000064199	SPA17	contrast 2D vs None
ENSG00000064201.13	28.8535	-0.00962485	0.0634727	0.550516	0.869432	ENSG00000064201	TSPAN32	contrast 2D vs None
ENSG00000064270.10	397.681	-0.250185	0.0897707	5.21762162083046e-05	0.00338115	ENSG00000064270	ATP2C2	contrast 2D vs None
ENSG00000064309.12	312.209	-0.0205682	0.0450727	0.265331	0.694539	ENSG00000064309	CDON	contrast 2D vs None
ENSG00000064313.9	1001.7	-0.0144133	0.0266482	0.38163	0.787212	ENSG00000064313	TAF2	contrast 2D vs None
ENSG00000064393.13	1465.69	0.00301722	0.0318807	0.850156	0.964435	ENSG00000064393	HIPK2	contrast 2D vs None
ENSG00000064419.11	2132.98	-0.024627	0.0240142	0.136339	0.524188	ENSG00000064419	TNPO3	contrast 2D vs None
ENSG00000064489.19	120.862	0.00498039	0.0498957	0.759908	0.939494	ENSG00000064489	MEF2BNB-MEF2B	contrast 2D vs None
ENSG00000064490.11	817.258	0.0328755	0.036567	0.0889079	0.432771	ENSG00000064490	RFXANK	contrast 2D vs None
ENSG00000064545.12	773.858	-0.000841911	0.0334552	0.957863	0.992382	ENSG00000064545	TMEM161A	contrast 2D vs None
ENSG00000064547.11	336.825	0.0199319	0.0415903	0.271553	0.701403	ENSG00000064547	LPAR2	contrast 2D vs None
ENSG00000064601.14	2064.9	0.000438072	0.0335496	0.978065	0.99667	ENSG00000064601	CTSA	contrast 2D vs None
ENSG00000064607.14	3390.16	-0.0103944	0.0210971	0.503187	0.848554	ENSG00000064607	SUGP2	contrast 2D vs None
ENSG00000064651.11	17900.8	-0.020862	0.0343263	0.237781	0.663663	ENSG00000064651	SLC12A2	contrast 2D vs None
ENSG00000064652.8	23.0735	0.0130751	0.0718445	0.42224	0.808291	ENSG00000064652	SNX24	contrast 2D vs None
ENSG00000064666.12	6786.25	0.149409	0.0523589	8.94968683717179e-05	0.00510037	ENSG00000064666	CNN2	contrast 2D vs None
ENSG00000064687.10	488.205	0.0519205	0.065687	0.0462196	0.310238	ENSG00000064687	ABCA7	contrast 2D vs None
ENSG00000064703.9	938.24	-0.0166185	0.0315729	0.328187	0.74859	ENSG00000064703	DDX20	contrast 2D vs None
ENSG00000064726.7	1432.35	-0.000538254	0.0252891	0.973096	0.995454	ENSG00000064726	BTBD1	contrast 2D vs None
ENSG00000064763.8	683.63	0.00484924	0.0350102	0.76313	0.94028	ENSG00000064763	FAR2	contrast 2D vs None
ENSG00000064787.10	218.563	-0.0330255	0.0554807	0.123825	0.504078	ENSG00000064787	BCAS1	contrast 2D vs None
ENSG00000064932.13	1226.32	0.059252	0.0492485	0.0168216	0.171951	ENSG00000064932	SBNO2	contrast 2D vs None
ENSG00000064933.14	560.894	-0.00288855	0.0334019	0.856526	0.965749	ENSG00000064933	PMS1	contrast 2D vs None
ENSG00000064961.16	1214.89	-0.00671376	0.0251174	0.675635	0.919241	ENSG00000064961	HMG20B	contrast 2D vs None
ENSG00000064995.14	629.83	-0.0204466	0.0299311	0.234934	0.661475	ENSG00000064995	TAF11	contrast 2D vs None
ENSG00000064999.13	1638.09	0.00250058	0.0246247	0.875366	0.969972	ENSG00000064999	ANKS1A	contrast 2D vs None
ENSG00000065000.13	5076.86	0.00892136	0.0246389	0.57884	0.879756	ENSG00000065000	AP3D1	contrast 2D vs None
ENSG00000065029.12	590.581	-0.000930335	0.0358841	0.953572	0.991359	ENSG00000065029	ZNF76	contrast 2D vs None
ENSG00000065054.11	228.012	-0.00307936	0.0344752	0.847377	0.964418	ENSG00000065054	SLC9A3R2	contrast 2D vs None
ENSG00000065057.5	321.701	-0.0129514	0.0426829	0.450614	0.823829	ENSG00000065057	NTHL1	contrast 2D vs None
ENSG00000065060.14	681.102	-0.00238366	0.0277055	0.881519	0.971603	ENSG00000065060	UHRF1BP1	contrast 2D vs None
ENSG00000065135.8	2035.2	-0.00709905	0.0273597	0.659937	0.913169	ENSG00000065135	GNAI3	contrast 2D vs None
ENSG00000065150.16	5708.52	-0.0227981	0.0294942	0.189137	0.607623	ENSG00000065150	IPO5	contrast 2D vs None
ENSG00000065154.9	3809	-0.0665315	0.0597862	0.0167307	0.171479	ENSG00000065154	OAT	contrast 2D vs None
ENSG00000065183.13	2061.94	-0.0356446	0.0297856	0.05213	0.330479	ENSG00000065183	WDR3	contrast 2D vs None
ENSG00000065243.16	1784.32	-0.00260112	0.0231621	0.869391	0.969387	ENSG00000065243	PKN2	contrast 2D vs None
ENSG00000065268.8	983.471	-0.0251815	0.0405992	0.181004	0.59776	ENSG00000065268	WDR18	contrast 2D vs None
ENSG00000065308.4	701.922	0.0113745	0.0277975	0.487123	0.841619	ENSG00000065308	TRAM2	contrast 2D vs None
ENSG00000065325.10	7.87694	0.00115201	0.080371	0.931615	0.984357	ENSG00000065325	GLP2R	contrast 2D vs None
ENSG00000065328.14	620.51	0.0199201	0.051817	0.285739	0.713503	ENSG00000065328	MCM10	contrast 2D vs None
ENSG00000065357.17	145.73	-0.000706541	0.0519532	0.964768	0.993576	ENSG00000065357	DGKA	contrast 2D vs None
ENSG00000065361.12	8882.81	0.00170102	0.0330524	0.915033	0.979851	ENSG00000065361	ERBB3	contrast 2D vs None
ENSG00000065413.14	107.235	-0.0214023	0.0631645	0.258813	0.688754	ENSG00000065413	ANKRD44	contrast 2D vs None
ENSG00000065427.12	5175.79	-0.00471743	0.0270332	0.768778	0.942484	ENSG00000065427	KARS	contrast 2D vs None
ENSG00000065457.8	386.447	-0.0210968	0.0349988	0.234847	0.661447	ENSG00000065457	ADAT1	contrast 2D vs None
ENSG00000065485.15	504.311	0.0195585	0.0372128	0.27044	0.700129	ENSG00000065485	PDIA5	contrast 2D vs None
ENSG00000065491.8	337.494	-0.00918315	0.0367144	0.577228	0.878969	ENSG00000065491	TBC1D22B	contrast 2D vs None
ENSG00000065518.7	1444.45	-0.00155647	0.0257608	0.922395	0.982661	ENSG00000065518	NDUFB4	contrast 2D vs None
ENSG00000065526.8	1885.67	-0.00298161	0.0219881	0.848891	0.964418	ENSG00000065526	SPEN	contrast 2D vs None
ENSG00000065534.16	195.332	0.00479258	0.0396509	0.767698	0.942097	ENSG00000065534	MYLK	contrast 2D vs None
ENSG00000065548.15	3270.1	-0.0215945	0.0262699	0.199541	0.619514	ENSG00000065548	ZC3H15	contrast 2D vs None
ENSG00000065559.12	511.567	0.00131679	0.0303368	0.934173	0.984983	ENSG00000065559	MAP2K4	contrast 2D vs None
ENSG00000065600.10	171.532	0.0274168	0.0486139	0.168188	0.580993	ENSG00000065600	TMEM206	contrast 2D vs None
ENSG00000065613.11	1510.35	-0.00870531	0.0314153	0.592812	0.886442	ENSG00000065613	SLK	contrast 2D vs None
ENSG00000065615.11	554.033	-0.0128381	0.0317751	0.440419	0.81988	ENSG00000065615	CYB5R4	contrast 2D vs None
ENSG00000065618.14	624.572	-0.0335577	0.087132	0.121964	0.501408	ENSG00000065618	COL17A1	contrast 2D vs None
ENSG00000065621.12	238.846	0.0174096	0.040662	0.325113	0.745812	ENSG00000065621	GSTO2	contrast 2D vs None
ENSG00000065665.18	155.518	0.0154857	0.0475209	0.382463	0.787359	ENSG00000065665	SEC61A2	contrast 2D vs None
ENSG00000065675.12	88.084	0.315311	0.280085	0.000937879	0.0271091	ENSG00000065675	PRKCQ	contrast 2D vs None
ENSG00000065717.12	1618.95	0.0624678	0.0770906	0.032278	0.250599	ENSG00000065717	TLE2	contrast 2D vs None
ENSG00000065802.9	704.409	-0.0092658	0.034136	0.571878	0.877138	ENSG00000065802	ASB1	contrast 2D vs None
ENSG00000065809.11	39.5939	-0.00227399	0.0566492	0.885088	0.972069	ENSG00000065809	FAM107B	contrast 2D vs None
ENSG00000065833.8	587.739	0.641616	0.161942	1.13848167926378e-06	0.0001591	ENSG00000065833	ME1	contrast 2D vs None
ENSG00000065882.13	254.427	0.193679	0.139445	0.0013823	0.0347785	ENSG00000065882	TBC1D1	contrast 2D vs None
ENSG00000065883.12	1428.95	0.00186184	0.0251419	0.907142	0.977424	ENSG00000065883	CDK13	contrast 2D vs None
ENSG00000065911.9	1642.72	0.00753288	0.0354584	0.643669	0.907112	ENSG00000065911	MTHFD2	contrast 2D vs None
ENSG00000065923.7	251.351	-0.0202656	0.0462953	0.273026	0.70232	ENSG00000065923	SLC9A7	contrast 2D vs None
ENSG00000065970.6	744.755	0.0834246	0.071871	0.0104889	0.128579	ENSG00000065970	FOXJ2	contrast 2D vs None
ENSG00000065978.15	21876.2	-0.00339259	0.0267306	0.832219	0.961392	ENSG00000065978	YBX1	contrast 2D vs None
ENSG00000065989.13	399.773	0.0176242	0.0399812	0.318822	0.741063	ENSG00000065989	PDE4A	contrast 2D vs None
ENSG00000066027.9	1117.82	0.0434002	0.0398593	0.0391735	0.280053	ENSG00000066027	PPP2R5A	contrast 2D vs None
ENSG00000066032.16	122.785	0.00324796	0.0459293	0.84153	0.962784	ENSG00000066032	CTNNA2	contrast 2D vs None
ENSG00000066044.11	2562.38	0.000537244	0.02882	0.973144	0.995454	ENSG00000066044	ELAVL1	contrast 2D vs None
ENSG00000066084.10	1937.35	0.0146655	0.0255404	0.37061	0.781643	ENSG00000066084	DIP2B	contrast 2D vs None
ENSG00000066117.12	2444.21	-0.014531	0.0237102	0.367702	0.779801	ENSG00000066117	SMARCD1	contrast 2D vs None
ENSG00000066135.10	2425.15	-0.0914738	0.059937	0.00383504	0.0684811	ENSG00000066135	KDM4A	contrast 2D vs None
ENSG00000066136.17	1037.78	-0.00919614	0.0270136	0.570734	0.876556	ENSG00000066136	NFYC	contrast 2D vs None
ENSG00000066185.10	11.981	0.0100525	0.0788011	0.502975	0.848552	ENSG00000066185	ZMYND12	contrast 2D vs None
ENSG00000066230.8	73.4308	0.0342559	0.0945703	0.114599	0.487681	ENSG00000066230	SLC9A3	contrast 2D vs None
ENSG00000066248.12	713.506	-0.0248921	0.0388866	0.181183	0.59776	ENSG00000066248	NGEF	contrast 2D vs None
ENSG00000066279.14	1201.75	-0.00721432	0.0432182	0.662112	0.913609	ENSG00000066279	ASPM	contrast 2D vs None
ENSG00000066294.12	908.382	-0.320049	0.290718	0.00095383	0.0274713	ENSG00000066294	CD84	contrast 2D vs None
ENSG00000066322.10	2008.9	-0.0155438	0.0373986	0.367132	0.779741	ENSG00000066322	ELOVL1	contrast 2D vs None
ENSG00000066379.12	617.785	-0.0276445	0.0319409	0.126938	0.51	ENSG00000066379	ZNRD1	contrast 2D vs None
ENSG00000066422.4	971.439	-0.00894103	0.0260423	0.580247	0.880727	ENSG00000066422	ZBTB11	contrast 2D vs None
ENSG00000066427.19	484.607	-0.0102504	0.0342763	0.534118	0.863302	ENSG00000066427	ATXN3	contrast 2D vs None
ENSG00000066455.10	1131.64	-0.0155386	0.0243404	0.339337	0.759916	ENSG00000066455	GOLGA5	contrast 2D vs None
ENSG00000066468.18	64.6425	0.0152179	0.0778428	0.355649	0.773219	ENSG00000066468	FGFR2	contrast 2D vs None
ENSG00000066557.5	496.483	0.00200262	0.032547	0.900058	0.975851	ENSG00000066557	LRRC40	contrast 2D vs None
ENSG00000066583.9	812.431	0.0472054	0.0407382	0.029072	0.237769	ENSG00000066583	ISOC1	contrast 2D vs None
ENSG00000066629.14	38.8545	-0.039326	0.10019	0.0896852	0.43466	ENSG00000066629	EML1	contrast 2D vs None
ENSG00000066651.15	464.727	0.00435164	0.0307624	0.785903	0.947439	ENSG00000066651	TRMT11	contrast 2D vs None
ENSG00000066654.10	1495.11	-0.00894623	0.0252935	0.578995	0.879909	ENSG00000066654	THUMPD1	contrast 2D vs None
ENSG00000066697.12	306.527	-0.032751	0.0427292	0.104074	0.465913	ENSG00000066697	MSANTD3	contrast 2D vs None
ENSG00000066735.12	129.815	-0.0167708	0.0698906	0.33514	0.755334	ENSG00000066735	KIF26A	contrast 2D vs None
ENSG00000066739.9	969.221	-0.0107696	0.0388414	0.519679	0.855977	ENSG00000066739	ATG2B	contrast 2D vs None
ENSG00000066777.6	3982.27	-0.0153271	0.0251899	0.349101	0.767917	ENSG00000066777	ARFGEF1	contrast 2D vs None
ENSG00000066827.13	280.391	-0.0028278	0.034069	0.859576	0.966269	ENSG00000066827	ZFAT	contrast 2D vs None
ENSG00000066855.13	1029.61	0.00763832	0.0338341	0.638273	0.904226	ENSG00000066855	MTFR1	contrast 2D vs None
ENSG00000066923.15	74.8677	-0.00234383	0.0472992	0.884917	0.972069	ENSG00000066923	STAG3	contrast 2D vs None
ENSG00000066926.8	167.815	-0.00186998	0.037669	0.907209	0.977424	ENSG00000066926	FECH	contrast 2D vs None
ENSG00000066933.13	865.919	-0.0447954	0.0470438	0.0460506	0.309893	ENSG00000066933	MYO9A	contrast 2D vs None
ENSG00000067048.14	3287.86	-0.000757313	0.0211104	0.960947	0.992685	ENSG00000067048	DDX3Y	contrast 2D vs None
ENSG00000067057.14	860.157	0.109273	0.173738	0.0115959	0.137028	ENSG00000067057	PFKP	contrast 2D vs None
ENSG00000067064.8	2234.42	0.00270003	0.0555937	0.86462	0.967303	ENSG00000067064	IDI1	contrast 2D vs None
ENSG00000067066.14	625.501	0.0277069	0.053993	0.172445	0.586284	ENSG00000067066	SP100	contrast 2D vs None
ENSG00000067082.12	724.558	0.0505793	0.076048	0.0557592	0.341895	ENSG00000067082	KLF6	contrast 2D vs None
ENSG00000067113.14	360.186	-0.0540948	0.0693623	0.0436407	0.300836	ENSG00000067113	PPAP2A	contrast 2D vs None
ENSG00000067141.14	831.156	0.0526875	0.0839675	0.0525057	0.33169	ENSG00000067141	NEO1	contrast 2D vs None
ENSG00000067167.5	4511.19	0.0302151	0.0225531	0.0636454	0.367189	ENSG00000067167	TRAM1	contrast 2D vs None
ENSG00000067177.12	580.992	-0.0247936	0.0400794	0.185334	0.603547	ENSG00000067177	PHKA1	contrast 2D vs None
ENSG00000067182.5	1067.73	0.00340297	0.0311664	0.831406	0.960932	ENSG00000067182	TNFRSF1A	contrast 2D vs None
ENSG00000067191.13	85.7939	0.0147861	0.0616142	0.394764	0.79406	ENSG00000067191	CACNB1	contrast 2D vs None
ENSG00000067208.12	545.339	-0.0135569	0.033904	0.419949	0.806544	ENSG00000067208	EVI5	contrast 2D vs None
ENSG00000067221.11	133.487	-0.0195517	0.0519755	0.292965	0.719355	ENSG00000067221	STOML1	contrast 2D vs None
ENSG00000067225.15	31090.3	0.0044296	0.0497412	0.785266	0.947414	ENSG00000067225	PKM	contrast 2D vs None
ENSG00000067248.7	1300	-0.0763666	0.0465263	0.00360976	0.0657738	ENSG00000067248	DHX29	contrast 2D vs None
ENSG00000067334.11	1759.26	0.00181775	0.0281132	0.909435	0.978233	ENSG00000067334	DNTTIP2	contrast 2D vs None
ENSG00000067365.12	347.044	-0.00812936	0.0330585	0.617268	0.895545	ENSG00000067365	METTL22	contrast 2D vs None
ENSG00000067369.11	2303.81	0.00833599	0.0398111	0.613641	0.893591	ENSG00000067369	TP53BP1	contrast 2D vs None
ENSG00000067533.5	730.765	-0.0867942	0.0551265	0.00360343	0.065733	ENSG00000067533	RRP15	contrast 2D vs None
ENSG00000067560.8	9902.64	-0.00711923	0.0283245	0.659276	0.913125	ENSG00000067560	RHOA	contrast 2D vs None
ENSG00000067596.8	1798.23	0.0172064	0.02333	0.286565	0.714677	ENSG00000067596	DHX8	contrast 2D vs None
ENSG00000067601.7	22.8366	0.00036183	0.0612361	0.981109	0.997363	ENSG00000067601	PMS2P4	contrast 2D vs None
ENSG00000067606.13	631.283	-0.0553031	0.0493478	0.0227651	0.20465	ENSG00000067606	PRKCZ	contrast 2D vs None
ENSG00000067646.9	713.276	-0.0298445	0.0456829	0.136446	0.524473	ENSG00000067646	ZFY	contrast 2D vs None
ENSG00000067704.9	4084.54	-0.0266646	0.032757	0.141363	0.532884	ENSG00000067704	IARS2	contrast 2D vs None
ENSG00000067829.16	1099.35	0.0103383	0.0284895	0.526677	0.859315	ENSG00000067829	IDH3G	contrast 2D vs None
ENSG00000067836.10	441.039	-0.0411976	0.0591217	0.0776659	0.40657	ENSG00000067836	ROGDI	contrast 2D vs None
ENSG00000067900.6	1095.12	0.0319276	0.0341282	0.0903353	0.436192	ENSG00000067900	ROCK1	contrast 2D vs None
ENSG00000067955.11	1364.53	0.0128462	0.0264462	0.43269	0.815118	ENSG00000067955	CBFB	contrast 2D vs None
ENSG00000067992.10	354.834	-0.0226218	0.0708287	0.23367	0.660331	ENSG00000067992	PDK3	contrast 2D vs None
ENSG00000068001.11	1004.12	0.0138283	0.0254168	0.397064	0.795049	ENSG00000068001	HYAL2	contrast 2D vs None
ENSG00000068024.14	681.227	-0.0272564	0.0416895	0.156499	0.561281	ENSG00000068024	HDAC4	contrast 2D vs None
ENSG00000068028.15	264.503	0.0616325	0.0738512	0.0320135	0.249147	ENSG00000068028	RASSF1	contrast 2D vs None
ENSG00000068078.15	5268.19	-0.0053241	0.0300451	0.740322	0.934975	ENSG00000068078	FGFR3	contrast 2D vs None
ENSG00000068079.5	68.7478	0.0234642	0.0750873	0.218135	0.644066	ENSG00000068079	IFI35	contrast 2D vs None
ENSG00000068097.12	347.61	-0.0295629	0.0462965	0.140483	0.530958	ENSG00000068097	HEATR6	contrast 2D vs None
ENSG00000068120.12	2445.01	-0.00853494	0.0336827	0.600891	0.889133	ENSG00000068120	COASY	contrast 2D vs None
ENSG00000068137.12	460.929	0.0231698	0.0350109	0.19821	0.617036	ENSG00000068137	PLEKHH3	contrast 2D vs None
ENSG00000068305.15	705.716	-0.00783332	0.0305146	0.628823	0.901217	ENSG00000068305	MEF2A	contrast 2D vs None
ENSG00000068308.11	1212.83	-0.00304683	0.0261658	0.848991	0.964418	ENSG00000068308	OTUD5	contrast 2D vs None
ENSG00000068323.14	714.737	0.0429836	0.0426506	0.0455227	0.307786	ENSG00000068323	TFE3	contrast 2D vs None
ENSG00000068354.13	231.007	0.00177461	0.0358357	0.91164	0.978885	ENSG00000068354	TBC1D25	contrast 2D vs None
ENSG00000068366.17	811.611	0.0169693	0.0402707	0.335096	0.755334	ENSG00000068366	ACSL4	contrast 2D vs None
ENSG00000068383.16	496.215	0.00249423	0.0311399	0.875795	0.969972	ENSG00000068383	INPP5A	contrast 2D vs None
ENSG00000068394.10	488.402	-0.0937676	0.0624607	0.00396755	0.0703004	ENSG00000068394	GPKOW	contrast 2D vs None
ENSG00000068400.11	1187.09	0.00321327	0.0315348	0.840606	0.962673	ENSG00000068400	GRIPAP1	contrast 2D vs None
ENSG00000068438.12	987.518	0.009343	0.032602	0.567817	0.875169	ENSG00000068438	FTSJ1	contrast 2D vs None
ENSG00000068489.10	902.499	-0.0082934	0.0518573	0.617403	0.895594	ENSG00000068489	PRR11	contrast 2D vs None
ENSG00000068615.14	17.2963	-0.0204221	0.0797089	0.254373	0.682589	ENSG00000068615	REEP1	contrast 2D vs None
ENSG00000068650.16	1656.61	0.102947	0.0567155	0.00156837	0.0380171	ENSG00000068650	ATP11A	contrast 2D vs None
ENSG00000068654.13	3416.84	-0.146377	0.0458775	3.41439482197744e-05	0.00245065	ENSG00000068654	POLR1A	contrast 2D vs None
ENSG00000068697.6	3850.55	0.0790011	0.0374951	0.00088797	0.0261845	ENSG00000068697	LAPTM4A	contrast 2D vs None
ENSG00000068724.13	502.325	0.220081	0.0759642	5.6231906710079e-05	0.00361481	ENSG00000068724	TTC7A	contrast 2D vs None
ENSG00000068745.12	4363.77	-0.0240392	0.0335184	0.180472	0.597151	ENSG00000068745	IP6K2	contrast 2D vs None
ENSG00000068781.18	8.06176	0.0342096	0.154383	0.066989	0.377747	ENSG00000068781	STON1-GTF2A1L	contrast 2D vs None
ENSG00000068784.10	433.109	-0.0096744	0.0301144	0.553442	0.870648	ENSG00000068784	SRBD1	contrast 2D vs None
ENSG00000068796.14	1793.83	0.00671419	0.0293783	0.677263	0.919241	ENSG00000068796	KIF2A	contrast 2D vs None
ENSG00000068878.12	2300.56	-0.0181887	0.0274629	0.27852	0.707479	ENSG00000068878	PSME4	contrast 2D vs None
ENSG00000068885.12	598.871	-0.00433418	0.0420658	0.789845	0.94802	ENSG00000068885	IFT80	contrast 2D vs None
ENSG00000068903.17	454.366	-0.0233112	0.0332799	0.19143	0.61057	ENSG00000068903	SIRT2	contrast 2D vs None
ENSG00000068912.11	979.093	-0.0134865	0.0288146	0.415415	0.804409	ENSG00000068912	ERLEC1	contrast 2D vs None
ENSG00000068971.11	109.433	0.0244053	0.063698	0.215711	0.639493	ENSG00000068971	PPP2R5B	contrast 2D vs None
ENSG00000068976.11	9.79388	-0.00127276	0.0733673	0.928297	0.984057	ENSG00000068976	PYGM	contrast 2D vs None
ENSG00000069011.13	2310.06	-0.0980119	0.0665196	0.00402885	0.0709952	ENSG00000069011	PITX1	contrast 2D vs None
ENSG00000069020.16	336.914	-0.0617247	0.0777052	0.0336723	0.256915	ENSG00000069020	MAST4	contrast 2D vs None
ENSG00000069248.11	1869.22	0.00539361	0.0251545	0.736286	0.934591	ENSG00000069248	NUP133	contrast 2D vs None
ENSG00000069275.12	10241.5	-0.014674	0.0301802	0.380423	0.78666	ENSG00000069275	NUCKS1	contrast 2D vs None
ENSG00000069329.13	4115.33	0.024508	0.0224829	0.128968	0.513407	ENSG00000069329	VPS35	contrast 2D vs None
ENSG00000069345.9	2079.91	-0.0108068	0.025383	0.504674	0.849279	ENSG00000069345	DNAJA2	contrast 2D vs None
ENSG00000069399.10	326.143	0.401088	0.139129	1.55388910636487e-05	0.00132833	ENSG00000069399	BCL3	contrast 2D vs None
ENSG00000069424.12	133.288	0.103953	0.116039	0.0103869	0.127915	ENSG00000069424	KCNAB2	contrast 2D vs None
ENSG00000069431.8	363.54	-0.000699697	0.0464434	0.965471	0.99376	ENSG00000069431	ABCC9	contrast 2D vs None
ENSG00000069482.6	692.669	-0.0150623	0.0429338	0.388834	0.790939	ENSG00000069482	GAL	contrast 2D vs None
ENSG00000069493.12	47.9419	-0.00101912	0.0520931	0.949192	0.990057	ENSG00000069493	CLEC2D	contrast 2D vs None
ENSG00000069509.5	267.351	-0.0261434	0.0416448	0.170342	0.582944	ENSG00000069509	FUNDC1	contrast 2D vs None
ENSG00000069535.13	38.1811	-0.0188463	0.0688196	0.295879	0.721379	ENSG00000069535	MAOB	contrast 2D vs None
ENSG00000069667.13	336.621	-0.0108263	0.0487493	0.5245	0.858558	ENSG00000069667	RORA	contrast 2D vs None
ENSG00000069696.6	7.0528	0.00921095	0.0829426	0.523688	0.857936	ENSG00000069696	DRD4	contrast 2D vs None
ENSG00000069702.8	1005.29	-0.0252077	0.0470733	0.193606	0.612415	ENSG00000069702	TGFBR3	contrast 2D vs None
ENSG00000069712.10	99.118	-0.012859	0.051368	0.458026	0.828552	ENSG00000069712	KIAA1107	contrast 2D vs None
ENSG00000069764.7	13.9141	0.0233424	0.103041	0.186413	0.604976	ENSG00000069764	PLA2G10	contrast 2D vs None
ENSG00000069812.9	296.669	0.0147733	0.0580964	0.399563	0.796302	ENSG00000069812	HES2	contrast 2D vs None
ENSG00000069849.8	3067.9	-0.0210898	0.0345655	0.233962	0.660457	ENSG00000069849	ATP1B3	contrast 2D vs None
ENSG00000069869.13	710.557	0.0238444	0.0505486	0.218292	0.644112	ENSG00000069869	NEDD4	contrast 2D vs None
ENSG00000069943.7	293.083	-0.012338	0.0377273	0.464214	0.831797	ENSG00000069943	PIGB	contrast 2D vs None
ENSG00000069956.9	1284.95	-0.00600052	0.030726	0.709333	0.926428	ENSG00000069956	MAPK6	contrast 2D vs None
ENSG00000069966.16	61.0067	0.0573987	0.103698	0.0441754	0.301847	ENSG00000069966	GNB5	contrast 2D vs None
ENSG00000069974.13	230.547	0.0824037	0.0910808	0.0167893	0.17186	ENSG00000069974	RAB27A	contrast 2D vs None
ENSG00000069998.10	555.602	0.00781746	0.0319522	0.629896	0.90135	ENSG00000069998	CECR5	contrast 2D vs None
ENSG00000070010.16	609.745	0.01746	0.0335637	0.310639	0.732849	ENSG00000070010	UFD1L	contrast 2D vs None
ENSG00000070018.6	2598.88	-0.000727968	0.0232134	0.96329	0.993135	ENSG00000070018	LRP6	contrast 2D vs None
ENSG00000070019.4	743.571	-0.00132614	0.0337577	0.933713	0.984983	ENSG00000070019	GUCY2C	contrast 2D vs None
ENSG00000070047.9	1669.34	0.00744188	0.0238545	0.641016	0.90588	ENSG00000070047	PHRF1	contrast 2D vs None
ENSG00000070061.12	1489.7	-0.0469284	0.0314182	0.0158996	0.166164	ENSG00000070061	IKBKAP	contrast 2D vs None
ENSG00000070081.13	218.736	-0.00398634	0.0365407	0.804284	0.951473	ENSG00000070081	NUCB2	contrast 2D vs None
ENSG00000070087.11	1100.49	0.109557	0.0632392	0.00185427	0.0430636	ENSG00000070087	PFN2	contrast 2D vs None
ENSG00000070159.11	940.434	0.0144758	0.0301307	0.38633	0.789596	ENSG00000070159	PTPN3	contrast 2D vs None
ENSG00000070182.15	63.2556	0.110613	0.182571	0.011484	0.136306	ENSG00000070182	SPTB	contrast 2D vs None
ENSG00000070214.13	3623.54	0.0735281	0.0369801	0.00145137	0.036219	ENSG00000070214	SLC44A1	contrast 2D vs None
ENSG00000070269.11	1017.76	-0.00467946	0.0300394	0.770436	0.943079	ENSG00000070269	TMEM260	contrast 2D vs None
ENSG00000070366.11	467.919	0.00542495	0.0328362	0.735869	0.934497	ENSG00000070366	SMG6	contrast 2D vs None
ENSG00000070367.13	1496.33	0.00946399	0.0260655	0.558841	0.872124	ENSG00000070367	EXOC5	contrast 2D vs None
ENSG00000070371.13	42.099	0.12219	0.245769	0.0090781	0.119585	ENSG00000070371	CLTCL1	contrast 2D vs None
ENSG00000070404.7	414.206	0.200732	0.148887	0.00136798	0.0346218	ENSG00000070404	FSTL3	contrast 2D vs None
ENSG00000070413.16	1385.32	-0.00214432	0.0288822	0.893218	0.975148	ENSG00000070413	DGCR2	contrast 2D vs None
ENSG00000070423.15	997.543	-0.0135	0.0356524	0.424114	0.809109	ENSG00000070423	RNF126	contrast 2D vs None
ENSG00000070444.12	608.066	-0.032795	0.0432565	0.104834	0.467217	ENSG00000070444	MNT	contrast 2D vs None
ENSG00000070476.12	603.04	-0.0404633	0.0408341	0.0526441	0.332303	ENSG00000070476	ZXDC	contrast 2D vs None
ENSG00000070495.12	404.326	0.0267045	0.0500066	0.178958	0.594099	ENSG00000070495	JMJD6	contrast 2D vs None
ENSG00000070501.9	610.916	-0.0322867	0.0422375	0.106851	0.469949	ENSG00000070501	POLB	contrast 2D vs None
ENSG00000070526.12	209.99	-0.0318496	0.0625806	0.139371	0.528885	ENSG00000070526	ST6GALNAC1	contrast 2D vs None
ENSG00000070540.10	150.214	0.0169165	0.0474555	0.346525	0.765709	ENSG00000070540	WIPI1	contrast 2D vs None
ENSG00000070601.7	79.8101	-0.000318666	0.056189	0.983822	0.997671	ENSG00000070601	FRMPD1	contrast 2D vs None
ENSG00000070610.12	1791.48	-0.0195424	0.023066	0.226515	0.65361	ENSG00000070610	GBA2	contrast 2D vs None
ENSG00000070614.12	2174.54	-0.0107904	0.0233331	0.499264	0.846826	ENSG00000070614	NDST1	contrast 2D vs None
ENSG00000070669.14	493.095	-0.0121722	0.0320969	0.46316	0.831447	ENSG00000070669	ASNS	contrast 2D vs None
ENSG00000070718.9	935.794	0.0769867	0.052205	0.0055521	0.0874782	ENSG00000070718	AP3M2	contrast 2D vs None
ENSG00000070731.7	28.1865	-0.0182697	0.080558	0.288598	0.716336	ENSG00000070731	ST6GALNAC2	contrast 2D vs None
ENSG00000070756.11	87044.8	0.00298961	0.0223001	0.848995	0.964418	ENSG00000070756	PABPC1	contrast 2D vs None
ENSG00000070759.14	269.599	-0.0774388	0.0793224	0.0169863	0.172509	ENSG00000070759	TESK2	contrast 2D vs None
ENSG00000070761.5	667.297	-0.00777387	0.0307408	0.6314	0.902144	ENSG00000070761	CFAP20	contrast 2D vs None
ENSG00000070770.6	3468.58	-0.0773093	0.0380545	0.00115883	0.0312141	ENSG00000070770	CSNK2A2	contrast 2D vs None
ENSG00000070778.10	247.944	0.0406416	0.0780145	0.0895212	0.433995	ENSG00000070778	PTPN21	contrast 2D vs None
ENSG00000070785.14	403.529	-0.0312963	0.060833	0.143044	0.535739	ENSG00000070785	EIF2B3	contrast 2D vs None
ENSG00000070814.15	3796.82	0.0125869	0.0406626	0.459816	0.829311	ENSG00000070814	TCOF1	contrast 2D vs None
ENSG00000070831.13	3079.32	-0.00859116	0.0261699	0.594977	0.886442	ENSG00000070831	CDC42	contrast 2D vs None
ENSG00000070882.10	872.57	0.048108	0.0467496	0.035306	0.264894	ENSG00000070882	OSBPL3	contrast 2D vs None
ENSG00000070950.7	695.69	0.0119787	0.0419656	0.481261	0.840315	ENSG00000070950	RAD18	contrast 2D vs None
ENSG00000070961.12	568.348	0.050872	0.0564426	0.040051	0.284679	ENSG00000070961	ATP2B1	contrast 2D vs None
ENSG00000070985.11	182.767	0.0129697	0.061438	0.444686	0.821915	ENSG00000070985	TRPM5	contrast 2D vs None
ENSG00000071051.11	1102.21	0.00180865	0.0301589	0.909728	0.978233	ENSG00000071051	NCK2	contrast 2D vs None
ENSG00000071054.13	1500.11	0.0402041	0.0562699	0.079115	0.410899	ENSG00000071054	MAP4K4	contrast 2D vs None
ENSG00000071073.10	485.922	0.0461842	0.0620541	0.0602872	0.356374	ENSG00000071073	MGAT4A	contrast 2D vs None
ENSG00000071082.8	15185.6	-0.0234484	0.0262623	0.166096	0.577538	ENSG00000071082	RPL31	contrast 2D vs None
ENSG00000071127.14	8615.19	0.0397927	0.0328253	0.039266	0.280437	ENSG00000071127	WDR1	contrast 2D vs None
ENSG00000071189.19	1350.21	-0.043069	0.0366515	0.0346133	0.262261	ENSG00000071189	SNX13	contrast 2D vs None
ENSG00000071205.9	28.8136	0.0257595	0.079731	0.187615	0.605577	ENSG00000071205	ARHGAP10	contrast 2D vs None
ENSG00000071242.9	130.353	0.0267203	0.0585719	0.187386	0.605512	ENSG00000071242	RPS6KA2	contrast 2D vs None
ENSG00000071243.13	325.504	-0.107741	0.0914764	0.00658686	0.0980756	ENSG00000071243	ING3	contrast 2D vs None
ENSG00000071246.8	18.189	0.00729246	0.068561	0.632946	0.902493	ENSG00000071246	VASH1	contrast 2D vs None
ENSG00000071282.9	215.206	0.508919	0.112596	6.72386197925594e-08	1.54370265526603e-05	ENSG00000071282	LMCD1	contrast 2D vs None
ENSG00000071462.9	1720.96	-0.0237303	0.0284593	0.170006	0.58288	ENSG00000071462	WBSCR22	contrast 2D vs None
ENSG00000071537.11	2426.56	-0.0963488	0.0533854	0.00170762	0.0403575	ENSG00000071537	SEL1L	contrast 2D vs None
ENSG00000071539.11	694.81	0.0138635	0.0473722	0.427241	0.811594	ENSG00000071539	TRIP13	contrast 2D vs None
ENSG00000071553.14	2017.87	0.00657256	0.0228487	0.677805	0.919261	ENSG00000071553	ATP6AP1	contrast 2D vs None
ENSG00000071564.12	4780.83	0.0243041	0.0255482	0.14906	0.546927	ENSG00000071564	TCF3	contrast 2D vs None
ENSG00000071575.9	120.057	0.0532876	0.0897247	0.0516828	0.328818	ENSG00000071575	TRIB2	contrast 2D vs None
ENSG00000071626.14	3372.87	-0.0188405	0.0316684	0.274039	0.703952	ENSG00000071626	DAZAP1	contrast 2D vs None
ENSG00000071655.15	1970.21	-0.018293	0.0303241	0.283631	0.712128	ENSG00000071655	MBD3	contrast 2D vs None
ENSG00000071794.13	770.213	0.04177	0.0408654	0.0471198	0.31237	ENSG00000071794	HLTF	contrast 2D vs None
ENSG00000071859.12	575.339	0.00954741	0.0304529	0.558607	0.872093	ENSG00000071859	FAM50A	contrast 2D vs None
ENSG00000071889.14	507.419	0.00449336	0.0317797	0.779195	0.945345	ENSG00000071889	FAM3A	contrast 2D vs None
ENSG00000071894.12	5018.42	-0.0230123	0.0282939	0.18141	0.597833	ENSG00000071894	CPSF1	contrast 2D vs None
ENSG00000071967.9	90.694	0.0727287	0.0961058	0.0251324	0.217972	ENSG00000071967	CYBRD1	contrast 2D vs None
ENSG00000071994.8	1870.06	-0.00434154	0.02369	0.784703	0.947243	ENSG00000071994	PDCD2	contrast 2D vs None
ENSG00000072042.10	1732.59	0.0175925	0.048657	0.331881	0.751114	ENSG00000072042	RDH11	contrast 2D vs None
ENSG00000072062.11	1417.23	-7.6575e-05	0.0267641	0.996177	0.99916	ENSG00000072062	PRKACA	contrast 2D vs None
ENSG00000072071.14	1819.65	0.0179035	0.0346858	0.302154	0.725507	ENSG00000072071	LPHN1	contrast 2D vs None
ENSG00000072110.11	7495.6	0.0531675	0.0304971	0.00656356	0.0979415	ENSG00000072110	ACTN1	contrast 2D vs None
ENSG00000072121.13	597.591	-0.00481543	0.0301247	0.764037	0.940691	ENSG00000072121	ZFYVE26	contrast 2D vs None
ENSG00000072133.8	404.32	-0.106343	0.0982818	0.00788832	0.110142	ENSG00000072133	RPS6KA6	contrast 2D vs None
ENSG00000072134.13	308.775	0.00441898	0.0367837	0.783921	0.947136	ENSG00000072134	EPN2	contrast 2D vs None
ENSG00000072135.10	1129.54	0.0250955	0.0345158	0.167416	0.580028	ENSG00000072135	PTPN18	contrast 2D vs None
ENSG00000072195.12	183.379	0.0396919	0.0935181	0.0901982	0.435963	ENSG00000072195	SPEG	contrast 2D vs None
ENSG00000072201.11	178.779	0.00463386	0.0363619	0.773683	0.943841	ENSG00000072201	LNX1	contrast 2D vs None
ENSG00000072210.16	1304.86	-0.0426518	0.0560836	0.0674326	0.3791	ENSG00000072210	ALDH3A2	contrast 2D vs None
ENSG00000072274.10	2926.29	0.0079927	0.0474935	0.63096	0.902144	ENSG00000072274	TFRC	contrast 2D vs None
ENSG00000072310.14	2051.71	-0.00542281	0.0351327	0.73667	0.934607	ENSG00000072310	SREBF1	contrast 2D vs None
ENSG00000072364.10	2825.8	0.00533019	0.0265544	0.739953	0.934975	ENSG00000072364	AFF4	contrast 2D vs None
ENSG00000072401.12	598.336	-0.000849827	0.0264027	0.957591	0.992338	ENSG00000072401	UBE2D1	contrast 2D vs None
ENSG00000072415.6	1048.89	0.0617382	0.0431116	0.0092202	0.120568	ENSG00000072415	MPP5	contrast 2D vs None
ENSG00000072422.14	495.123	-0.00192975	0.0537033	0.903564	0.97622	ENSG00000072422	RHOBTB1	contrast 2D vs None
ENSG00000072501.15	3233.12	0.00212497	0.0323197	0.894	0.975148	ENSG00000072501	SMC1A	contrast 2D vs None
ENSG00000072506.10	1090.17	-0.0380134	0.0424568	0.0680277	0.380799	ENSG00000072506	HSD17B10	contrast 2D vs None
ENSG00000072518.18	1951.63	-0.0108081	0.0273917	0.507753	0.850276	ENSG00000072518	MARK2	contrast 2D vs None
ENSG00000072571.17	724.361	-0.00966432	0.0500914	0.565906	0.874672	ENSG00000072571	HMMR	contrast 2D vs None
ENSG00000072609.15	305.801	-0.00662244	0.0341368	0.682333	0.919716	ENSG00000072609	CHFR	contrast 2D vs None
ENSG00000072682.16	560.025	0.00280232	0.0461652	0.862859	0.967027	ENSG00000072682	P4HA2	contrast 2D vs None
ENSG00000072736.16	1268.62	-0.0879316	0.046493	0.00146088	0.0363996	ENSG00000072736	NFATC3	contrast 2D vs None
ENSG00000072756.14	912.662	-0.00276151	0.0261214	0.862943	0.967027	ENSG00000072756	TRNT1	contrast 2D vs None
ENSG00000072778.17	4748.91	-0.051894	0.0402277	0.0183952	0.181479	ENSG00000072778	ACADVL	contrast 2D vs None
ENSG00000072786.10	798.645	-0.0186911	0.0352768	0.285201	0.713503	ENSG00000072786	STK10	contrast 2D vs None
ENSG00000072803.15	1303.05	0.000260166	0.0256543	0.987002	0.997671	ENSG00000072803	FBXW11	contrast 2D vs None
ENSG00000072818.9	9.35213	0.0296267	0.112365	0.128666	0.512972	ENSG00000072818	ACAP1	contrast 2D vs None
ENSG00000072849.8	328.608	-0.0170237	0.0379642	0.329667	0.749323	ENSG00000072849	DERL2	contrast 2D vs None
ENSG00000072858.8	74.3565	0.00744572	0.0576276	0.645411	0.908266	ENSG00000072858	SIDT1	contrast 2D vs None
ENSG00000072864.10	581.852	0.0241401	0.0387066	0.19183	0.610838	ENSG00000072864	NDE1	contrast 2D vs None
ENSG00000072954.4	126.354	-0.00126304	0.0408815	0.937544	0.985914	ENSG00000072954	TMEM38A	contrast 2D vs None
ENSG00000072958.6	487.819	0.0342437	0.0422374	0.0915411	0.438253	ENSG00000072958	AP1M1	contrast 2D vs None
ENSG00000073008.12	1176.08	0.075528	0.0573407	0.00850631	0.116009	ENSG00000073008	PVR	contrast 2D vs None
ENSG00000073050.9	834.209	-0.0049065	0.0281571	0.759897	0.939494	ENSG00000073050	XRCC1	contrast 2D vs None
ENSG00000073060.13	2916.55	0.0222461	0.0439236	0.233188	0.659899	ENSG00000073060	SCARB1	contrast 2D vs None
ENSG00000073067.11	4329.04	0.0628573	0.138124	0.0359407	0.26778	ENSG00000073067	CYP2W1	contrast 2D vs None
ENSG00000073111.11	3016.84	0.0334958	0.0476648	0.107961	0.471697	ENSG00000073111	MCM2	contrast 2D vs None
ENSG00000073169.11	260.834	-0.00933542	0.0382391	0.572676	0.877692	ENSG00000073169	SELO	contrast 2D vs None
ENSG00000073331.15	172.638	0.00451698	0.0394492	0.78041	0.945351	ENSG00000073331	ALPK1	contrast 2D vs None
ENSG00000073350.11	4382.81	0.0486117	0.0423581	0.0278809	0.232283	ENSG00000073350	LLGL2	contrast 2D vs None
ENSG00000073417.12	1048.16	-0.00147655	0.0262402	0.926398	0.983337	ENSG00000073417	PDE8A	contrast 2D vs None
ENSG00000073464.9	226.179	0.0162584	0.0410251	0.354215	0.772212	ENSG00000073464	CLCN4	contrast 2D vs None
ENSG00000073536.15	908.148	0.00903742	0.0327815	0.580064	0.8807	ENSG00000073536	NLE1	contrast 2D vs None
ENSG00000073578.14	2605.83	-0.0126819	0.0320598	0.445921	0.8224	ENSG00000073578	SDHA	contrast 2D vs None
ENSG00000073584.16	3679.66	-0.0363483	0.0268535	0.0399987	0.284434	ENSG00000073584	SMARCE1	contrast 2D vs None
ENSG00000073605.16	392.916	0.0152812	0.0461157	0.386627	0.789815	ENSG00000073605	GSDMB	contrast 2D vs None
ENSG00000073614.9	1621.21	-0.0145976	0.0261915	0.374666	0.783727	ENSG00000073614	KDM5A	contrast 2D vs None
ENSG00000073670.11	23.0499	0.0129804	0.064859	0.438417	0.818401	ENSG00000073670	ADAM11	contrast 2D vs None
ENSG00000073711.8	158.755	0.0188489	0.0573032	0.307419	0.729417	ENSG00000073711	PPP2R3A	contrast 2D vs None
ENSG00000073712.11	36.3169	-0.0619648	0.139334	0.0368289	0.270758	ENSG00000073712	FERMT2	contrast 2D vs None
ENSG00000073792.13	2114.48	0.037849	0.0392366	0.0623682	0.363115	ENSG00000073792	IGF2BP2	contrast 2D vs None
ENSG00000073803.11	448.241	0.00500453	0.0326598	0.755297	0.937984	ENSG00000073803	MAP3K13	contrast 2D vs None
ENSG00000073849.12	1453.78	0.0507981	0.0666781	0.0499521	0.322661	ENSG00000073849	ST6GAL1	contrast 2D vs None
ENSG00000073905.8	11.6045	-0.00710755	0.0749826	0.628341	0.901217	ENSG00000073905	VDAC1P1	contrast 2D vs None
ENSG00000073910.17	16.5102	0.0193726	0.091521	0.252827	0.680407	ENSG00000073910	FRY	contrast 2D vs None
ENSG00000073921.15	2865.97	-0.00300795	0.0305762	0.850647	0.964435	ENSG00000073921	PICALM	contrast 2D vs None
ENSG00000073969.16	1992.3	-0.00108664	0.0223085	0.944805	0.988539	ENSG00000073969	NSF	contrast 2D vs None
ENSG00000074054.15	1237.41	0.0233218	0.0281249	0.175554	0.590361	ENSG00000074054	CLASP1	contrast 2D vs None
ENSG00000074071.11	1455.33	-0.0277784	0.0462784	0.159799	0.566792	ENSG00000074071	MRPS34	contrast 2D vs None
ENSG00000074181.6	444.463	0.0654327	0.0781414	0.0285759	0.23551	ENSG00000074181	NOTCH3	contrast 2D vs None
ENSG00000074201.6	3431.44	-0.00511602	0.0197763	0.735126	0.934004	ENSG00000074201	CLNS1A	contrast 2D vs None
ENSG00000074211.11	97.3657	-0.0319795	0.122055	0.107994	0.471697	ENSG00000074211	PPP2R2C	contrast 2D vs None
ENSG00000074219.11	1770.66	-6.48598e-05	0.0300572	0.996753	0.99916	ENSG00000074219	TEAD2	contrast 2D vs None
ENSG00000074266.15	565.327	0.0102777	0.0298358	0.529916	0.860273	ENSG00000074266	EED	contrast 2D vs None
ENSG00000074276.8	470.741	-0.00409636	0.039335	0.800086	0.950699	ENSG00000074276	CDHR2	contrast 2D vs None
ENSG00000074319.10	1389.29	-0.027572	0.0275107	0.112841	0.483736	ENSG00000074319	TSG101	contrast 2D vs None
ENSG00000074356.14	546.43	0.0170642	0.0342023	0.321696	0.743358	ENSG00000074356	C17orf85	contrast 2D vs None
ENSG00000074370.15	51.7555	0.0334653	0.0782717	0.126557	0.509364	ENSG00000074370	ATP2A3	contrast 2D vs None
ENSG00000074410.11	770.715	-0.0491848	0.108078	0.059329	0.354075	ENSG00000074410	CA12	contrast 2D vs None
ENSG00000074416.11	393.835	0.0126272	0.0612362	0.45512	0.826808	ENSG00000074416	MGLL	contrast 2D vs None
ENSG00000074527.9	483.284	-0.217606	0.137125	0.000771387	0.023749	ENSG00000074527	NTN4	contrast 2D vs None
ENSG00000074582.10	723.603	-0.0390613	0.0386817	0.0549691	0.339602	ENSG00000074582	BCS1L	contrast 2D vs None
ENSG00000074590.11	171.508	0.133872	0.171143	0.00683486	0.099746	ENSG00000074590	NUAK1	contrast 2D vs None
ENSG00000074603.16	1350.23	-0.0420573	0.0349675	0.0349659	0.263586	ENSG00000074603	DPP8	contrast 2D vs None
ENSG00000074621.11	358.413	-0.0413385	0.0557531	0.0729265	0.392236	ENSG00000074621	SLC24A1	contrast 2D vs None
ENSG00000074657.11	230.15	0.0637886	0.0843774	0.0329159	0.253591	ENSG00000074657	ZNF532	contrast 2D vs None
ENSG00000074660.13	8.73707	-0.00360375	0.0720944	0.802795	0.951473	ENSG00000074660	SCARF1	contrast 2D vs None
ENSG00000074695.5	1916.48	0.000983015	0.0274616	0.950946	0.990609	ENSG00000074695	LMAN1	contrast 2D vs None
ENSG00000074696.10	5689.92	0.0489099	0.0350793	0.0172459	0.173986	ENSG00000074696	PTPLAD1	contrast 2D vs None
ENSG00000074755.12	883.387	-0.0557078	0.0523705	0.0251946	0.218394	ENSG00000074755	ZZEF1	contrast 2D vs None
ENSG00000074800.11	13788.2	0.0110849	0.0546716	0.51286	0.8533	ENSG00000074800	ENO1	contrast 2D vs None
ENSG00000074842.5	1002.72	-0.0799638	0.0558853	0.00587363	0.0912912	ENSG00000074842	C19orf10	contrast 2D vs None
ENSG00000074855.8	349.061	0.0624069	0.0716897	0.0296571	0.239962	ENSG00000074855	ANO8	contrast 2D vs None
ENSG00000074935.11	223.472	0.00437827	0.0394315	0.786882	0.947439	ENSG00000074935	TUBE1	contrast 2D vs None
ENSG00000074964.14	1317.14	0.0124687	0.0427031	0.465993	0.832134	ENSG00000074964	ARHGEF10L	contrast 2D vs None
ENSG00000074966.8	9.89911	-0.00897002	0.0802969	0.539491	0.866868	ENSG00000074966	TXK	contrast 2D vs None
ENSG00000075089.7	482.948	-0.0244607	0.042739	0.195917	0.614238	ENSG00000075089	ACTR6	contrast 2D vs None
ENSG00000075131.7	215.558	0.0110447	0.0446043	0.515386	0.854792	ENSG00000075131	TIPIN	contrast 2D vs None
ENSG00000075142.11	3061.66	-0.128382	0.0334646	3.068587619068e-06	0.000352252	ENSG00000075142	SRI	contrast 2D vs None
ENSG00000075151.17	1333.71	0.00763157	0.0288095	0.637102	0.903377	ENSG00000075151	EIF4G3	contrast 2D vs None
ENSG00000075188.6	1045.97	-0.0111552	0.0326569	0.499426	0.846909	ENSG00000075188	NUP37	contrast 2D vs None
ENSG00000075213.8	709.219	0.047171	0.0558621	0.0501379	0.323255	ENSG00000075213	SEMA3A	contrast 2D vs None
ENSG00000075218.16	313.604	-0.0102463	0.0473053	0.544852	0.868581	ENSG00000075218	GTSE1	contrast 2D vs None
ENSG00000075223.11	1557.14	-0.0138648	0.0502872	0.428303	0.812026	ENSG00000075223	SEMA3C	contrast 2D vs None
ENSG00000075234.14	735.756	-0.034704	0.0378302	0.0784855	0.409526	ENSG00000075234	TTC38	contrast 2D vs None
ENSG00000075239.11	1629.76	-0.160937	0.0666317	0.000264702	0.0106885	ENSG00000075239	ACAT1	contrast 2D vs None
ENSG00000075240.14	244.892	0.0472923	0.0647806	0.058956	0.353132	ENSG00000075240	GRAMD4	contrast 2D vs None
ENSG00000075275.14	260.498	0.103584	0.139274	0.0118766	0.138712	ENSG00000075275	CELSR1	contrast 2D vs None
ENSG00000075292.16	2804.85	0.00146788	0.0271793	0.926835	0.983374	ENSG00000075292	ZNF638	contrast 2D vs None
ENSG00000075303.10	371.661	0.0606265	0.0550127	0.0200486	0.191024	ENSG00000075303	SLC25A40	contrast 2D vs None
ENSG00000075336.9	244.172	-0.0224347	0.0456716	0.23315	0.659899	ENSG00000075336	TIMM21	contrast 2D vs None
ENSG00000075391.14	721.949	0.0368551	0.0525553	0.0927311	0.440516	ENSG00000075391	RASAL2	contrast 2D vs None
ENSG00000075399.10	166.325	0.00567387	0.0517758	0.727686	0.930653	ENSG00000075399	VPS9D1	contrast 2D vs None
ENSG00000075407.15	800.756	-0.00235397	0.0268144	0.883009	0.971842	ENSG00000075407	ZNF37A	contrast 2D vs None
ENSG00000075413.15	1450.23	0.00015308	0.0249053	0.99234	0.99916	ENSG00000075413	MARK3	contrast 2D vs None
ENSG00000075415.10	10684	-0.0262938	0.0258751	0.122014	0.501408	ENSG00000075415	SLC25A3	contrast 2D vs None
ENSG00000075420.10	1846.98	-0.00384514	0.0373568	0.811281	0.953551	ENSG00000075420	FNDC3B	contrast 2D vs None
ENSG00000075426.9	4624.73	-0.00570016	0.0402899	0.726627	0.930653	ENSG00000075426	FOSL2	contrast 2D vs None
ENSG00000075461.5	114.525	0.0336292	0.0844034	0.122837	0.502855	ENSG00000075461	CACNG4	contrast 2D vs None
ENSG00000075539.11	1276.07	0.00990853	0.0281543	0.543111	0.868527	ENSG00000075539	FRYL	contrast 2D vs None
ENSG00000075568.14	1615.71	-0.0420437	0.0316884	0.0286445	0.235833	ENSG00000075568	TMEM131	contrast 2D vs None
ENSG00000075618.15	412.365	0.121796	0.102916	0.00514082	0.0833728	ENSG00000075618	FSCN1	contrast 2D vs None
ENSG00000075624.11	36172.8	0.0440811	0.0603463	0.0664516	0.376022	ENSG00000075624	ACTB	contrast 2D vs None
ENSG00000075643.5	217.968	0.0114223	0.0371212	0.494602	0.844776	ENSG00000075643	MOCOS	contrast 2D vs None
ENSG00000075651.13	273.402	0.0157149	0.0498684	0.377999	0.785369	ENSG00000075651	PLD1	contrast 2D vs None
ENSG00000075702.14	473.916	-0.0164109	0.0474218	0.358795	0.774714	ENSG00000075702	WDR62	contrast 2D vs None
ENSG00000075711.18	2812.43	-0.0217187	0.0346805	0.222511	0.649341	ENSG00000075711	DLG1	contrast 2D vs None
ENSG00000075785.10	4935.86	-0.00635176	0.0302572	0.693477	0.922714	ENSG00000075785	RAB7A	contrast 2D vs None
ENSG00000075790.8	268.506	0.0446619	0.0646808	0.0682279	0.381512	ENSG00000075790	BCAP29	contrast 2D vs None
ENSG00000075826.14	215.568	0.00128614	0.0432137	0.93658	0.985652	ENSG00000075826	SEC31B	contrast 2D vs None
ENSG00000075856.9	1933.06	0.00715693	0.0248242	0.655417	0.911751	ENSG00000075856	SART3	contrast 2D vs None
ENSG00000075914.10	950.974	-0.0226816	0.0443257	0.226657	0.653757	ENSG00000075914	EXOSC7	contrast 2D vs None
ENSG00000075945.10	365.223	0.00163037	0.0353021	0.918719	0.981111	ENSG00000075945	KIFAP3	contrast 2D vs None
ENSG00000075975.13	887.487	-0.00428063	0.0263997	0.78943	0.947988	ENSG00000075975	MKRN2	contrast 2D vs None
ENSG00000076003.4	2223.65	0.0259679	0.0504154	0.188802	0.607455	ENSG00000076003	MCM6	contrast 2D vs None
ENSG00000076043.7	772.171	-0.00128627	0.0312943	0.935661	0.985644	ENSG00000076043	REXO2	contrast 2D vs None
ENSG00000076053.8	681.336	0.0327156	0.0454241	0.109908	0.477388	ENSG00000076053	RBM7	contrast 2D vs None
ENSG00000076067.9	868.662	0.329282	0.0802506	3.18608220599854e-07	5.56560077528289e-05	ENSG00000076067	RBMS2	contrast 2D vs None
ENSG00000076108.9	4791.52	-0.0240182	0.0262295	0.15664	0.561662	ENSG00000076108	BAZ2A	contrast 2D vs None
ENSG00000076201.12	1916.04	-0.00673913	0.0259293	0.675228	0.919081	ENSG00000076201	PTPN23	contrast 2D vs None
ENSG00000076242.12	526.295	0.0131548	0.0303064	0.428259	0.812026	ENSG00000076242	MLH1	contrast 2D vs None
ENSG00000076248.8	2263.68	0.0215768	0.0290756	0.210016	0.633239	ENSG00000076248	UNG	contrast 2D vs None
ENSG00000076258.7	41.2314	-0.0060577	0.0545503	0.708406	0.92627	ENSG00000076258	FMO4	contrast 2D vs None
ENSG00000076321.8	357.004	-0.00333964	0.031925	0.834472	0.961632	ENSG00000076321	KLHL20	contrast 2D vs None
ENSG00000076344.13	54.6733	0.0354571	0.0834525	0.11295	0.483736	ENSG00000076344	RGS11	contrast 2D vs None
ENSG00000076351.10	347.969	0.00651711	0.0420829	0.691421	0.922143	ENSG00000076351	SLC46A1	contrast 2D vs None
ENSG00000076356.6	1099.51	-0.041616	0.0543732	0.06979	0.383861	ENSG00000076356	PLXNA2	contrast 2D vs None
ENSG00000076382.14	1219.68	-0.0101487	0.0481864	0.548479	0.868987	ENSG00000076382	SPAG5	contrast 2D vs None
ENSG00000076513.14	730.688	0.0341977	0.0461695	0.0998291	0.457149	ENSG00000076513	ANKRD13A	contrast 2D vs None
ENSG00000076554.13	4417.47	0.00447738	0.0270215	0.780144	0.945345	ENSG00000076554	TPD52	contrast 2D vs None
ENSG00000076555.13	338.356	-0.0074031	0.0336698	0.648213	0.90974	ENSG00000076555	ACACB	contrast 2D vs None
ENSG00000076604.12	1781.51	-0.0130066	0.0259667	0.426112	0.810787	ENSG00000076604	TRAF4	contrast 2D vs None
ENSG00000076641.4	422.153	-0.00248743	0.0708745	0.86332	0.967061	ENSG00000076641	PAG1	contrast 2D vs None
ENSG00000076650.4	351.458	0.0127437	0.0337316	0.445822	0.8224	ENSG00000076650	GPATCH1	contrast 2D vs None
ENSG00000076662.7	99.8426	-0.00543615	0.0460917	0.740105	0.934975	ENSG00000076662	ICAM3	contrast 2D vs None
ENSG00000076685.16	1877.48	0.00660364	0.0266257	0.681703	0.919484	ENSG00000076685	NT5C2	contrast 2D vs None
ENSG00000076706.12	47.9941	0.0622288	0.126571	0.0370546	0.271796	ENSG00000076706	MCAM	contrast 2D vs None
ENSG00000076716.8	373.217	-0.00196388	0.0417734	0.903242	0.97622	ENSG00000076716	GPC4	contrast 2D vs None
ENSG00000076770.12	206.128	-0.011748	0.0392043	0.48585	0.841619	ENSG00000076770	MBNL3	contrast 2D vs None
ENSG00000076826.7	2125.71	0.0169768	0.0289799	0.313367	0.735735	ENSG00000076826	CAMSAP3	contrast 2D vs None
ENSG00000076864.17	54.1877	0.14167	0.198819	0.00661144	0.098271	ENSG00000076864	RAP1GAP	contrast 2D vs None
ENSG00000076924.9	1283.09	0.00104198	0.0239618	0.947714	0.98946	ENSG00000076924	XAB2	contrast 2D vs None
ENSG00000076928.15	1681.75	-0.00462906	0.0273828	0.772975	0.943841	ENSG00000076928	ARHGEF1	contrast 2D vs None
ENSG00000076944.12	2379.41	-0.0188274	0.0241337	0.249519	0.677596	ENSG00000076944	STXBP2	contrast 2D vs None
ENSG00000076984.15	1064.5	-0.0127886	0.0258018	0.433214	0.815435	ENSG00000076984	MAP2K7	contrast 2D vs None
ENSG00000077044.7	3479.58	-0.0627005	0.0297431	0.00155803	0.0378233	ENSG00000077044	DGKD	contrast 2D vs None
ENSG00000077063.8	738.727	-0.220581	0.0681768	2.44041601195718e-05	0.00188557	ENSG00000077063	CTTNBP2	contrast 2D vs None
ENSG00000077092.16	21.4245	0.0150034	0.076542	0.363127	0.776829	ENSG00000077092	RARB	contrast 2D vs None
ENSG00000077097.11	4918.51	-0.000928677	0.0233672	0.95323	0.991359	ENSG00000077097	TOP2B	contrast 2D vs None
ENSG00000077147.12	10223.2	-0.0116284	0.0250903	0.473008	0.835996	ENSG00000077147	TM9SF3	contrast 2D vs None
ENSG00000077150.15	314.709	0.395293	0.15055	3.05435330620811e-05	0.00226205	ENSG00000077150	NFKB2	contrast 2D vs None
ENSG00000077152.7	533.719	0.00615819	0.0459637	0.708123	0.926209	ENSG00000077152	UBE2T	contrast 2D vs None
ENSG00000077157.18	548.322	-0.00104823	0.0295308	0.947603	0.98946	ENSG00000077157	PPP1R12B	contrast 2D vs None
ENSG00000077232.14	2352.45	0.0352756	0.0411682	0.0820483	0.41675	ENSG00000077232	DNAJC10	contrast 2D vs None
ENSG00000077235.15	2241.54	-0.00156842	0.0240116	0.921399	0.982494	ENSG00000077235	GTF3C1	contrast 2D vs None
ENSG00000077238.11	1597.76	-0.00686402	0.0251192	0.668881	0.916653	ENSG00000077238	IL4R	contrast 2D vs None
ENSG00000077254.12	1680.67	0.012986	0.0286856	0.431737	0.81485	ENSG00000077254	USP33	contrast 2D vs None
ENSG00000077274.8	125.545	0.161548	0.235489	0.0053097	0.085077	ENSG00000077274	CAPN6	contrast 2D vs None
ENSG00000077312.6	2026.29	-0.0185805	0.0326247	0.282103	0.710943	ENSG00000077312	SNRPA	contrast 2D vs None
ENSG00000077348.6	528.343	0.00568803	0.0294349	0.723573	0.930396	ENSG00000077348	EXOSC5	contrast 2D vs None
ENSG00000077380.13	2611.8	-0.0120556	0.0234212	0.451599	0.824732	ENSG00000077380	DYNC1I2	contrast 2D vs None
ENSG00000077454.13	921.132	0.0378205	0.0475873	0.0787344	0.409903	ENSG00000077454	LRCH4	contrast 2D vs None
ENSG00000077458.10	473.818	0.00102902	0.0325709	0.948496	0.989786	ENSG00000077458	FAM76B	contrast 2D vs None
ENSG00000077463.12	502.74	-0.00324667	0.031383	0.838985	0.962465	ENSG00000077463	SIRT6	contrast 2D vs None
ENSG00000077514.6	683.95	0.0797099	0.0743487	0.013552	0.150515	ENSG00000077514	POLD3	contrast 2D vs None
ENSG00000077549.15	2086.45	-0.00490297	0.0284437	0.760049	0.939596	ENSG00000077549	CAPZB	contrast 2D vs None
ENSG00000077585.11	55.6561	0.0476735	0.0968793	0.0642513	0.368648	ENSG00000077585	GPR137B	contrast 2D vs None
ENSG00000077684.13	76.0132	0.0610026	0.112728	0.0388283	0.278824	ENSG00000077684	JADE1	contrast 2D vs None
ENSG00000077713.16	618.404	-0.0308508	0.0508575	0.135971	0.524188	ENSG00000077713	SLC25A43	contrast 2D vs None
ENSG00000077721.13	1515.85	-0.0235883	0.0340348	0.188938	0.607465	ENSG00000077721	UBE2A	contrast 2D vs None
ENSG00000077782.17	700.529	0.0126412	0.0370299	0.45335	0.825508	ENSG00000077782	FGFR1	contrast 2D vs None
ENSG00000077942.15	214.771	0.0546882	0.0927556	0.0489697	0.318903	ENSG00000077942	FBLN1	contrast 2D vs None
ENSG00000077984.5	77.9643	0.000597516	0.0697528	0.96707	0.994102	ENSG00000077984	CST7	contrast 2D vs None
ENSG00000078018.17	15.0225	-0.039692	0.124166	0.0798937	0.412021	ENSG00000078018	MAP2	contrast 2D vs None
ENSG00000078043.13	286.357	-0.0118406	0.0428437	0.486771	0.841619	ENSG00000078043	PIAS2	contrast 2D vs None
ENSG00000078061.10	1306.6	-0.0292343	0.0313049	0.107393	0.470533	ENSG00000078061	ARAF	contrast 2D vs None
ENSG00000078070.9	689.938	-0.103866	0.0607938	0.00207244	0.0461182	ENSG00000078070	MCCC1	contrast 2D vs None
ENSG00000078081.5	10.2506	0.0163228	0.0813228	0.32491	0.745735	ENSG00000078081	LAMP3	contrast 2D vs None
ENSG00000078114.16	4123.17	0.0329854	0.0318334	0.075568	0.401361	ENSG00000078114	NEBL	contrast 2D vs None
ENSG00000078124.9	1047.07	-0.0457665	0.0515301	0.0492211	0.31948	ENSG00000078124	ACER3	contrast 2D vs None
ENSG00000078140.11	2754.97	-0.00937392	0.028745	0.564671	0.874231	ENSG00000078140	UBE2K	contrast 2D vs None
ENSG00000078142.9	467.093	0.0373294	0.0461444	0.0789995	0.410609	ENSG00000078142	PIK3C3	contrast 2D vs None
ENSG00000078177.11	489.13	-0.0172231	0.039243	0.327091	0.748118	ENSG00000078177	N4BP2	contrast 2D vs None
ENSG00000078237.5	1026.28	-0.00962963	0.0360603	0.559292	0.872356	ENSG00000078237	C12orf5	contrast 2D vs None
ENSG00000078246.13	641.541	0.00712722	0.0340711	0.66027	0.913256	ENSG00000078246	TULP3	contrast 2D vs None
ENSG00000078269.11	1349.23	-0.0142457	0.0327137	0.397104	0.795049	ENSG00000078269	SYNJ2	contrast 2D vs None
ENSG00000078304.17	2459.76	0.0111798	0.028891	0.495387	0.845119	ENSG00000078304	PPP2R5C	contrast 2D vs None
ENSG00000078319.8	83.5743	-0.0510324	0.079524	0.0556148	0.3414	ENSG00000078319	PMS2P1	contrast 2D vs None
ENSG00000078369.15	2891.91	0.0147227	0.0306764	0.379756	0.786249	ENSG00000078369	GNB1	contrast 2D vs None
ENSG00000078399.13	2528.01	-0.00575854	0.0375074	0.722538	0.930396	ENSG00000078399	HOXA9	contrast 2D vs None
ENSG00000078401.6	161.759	1.88462	0.270946	3.13903998034032e-14	5.80807976753548e-11	ENSG00000078401	EDN1	contrast 2D vs None
ENSG00000078403.14	985.992	-0.0269117	0.0294692	0.127979	0.511121	ENSG00000078403	MLLT10	contrast 2D vs None
ENSG00000078487.15	26.9481	0.0125287	0.0653366	0.450767	0.823829	ENSG00000078487	ZCWPW1	contrast 2D vs None
ENSG00000078579.8	216.275	-0.0345297	0.0640236	0.120118	0.49752	ENSG00000078579	FGF20	contrast 2D vs None
ENSG00000078618.17	4107.15	-0.0364544	0.0315961	0.0523799	0.331286	ENSG00000078618	NRD1	contrast 2D vs None
ENSG00000078668.11	3037.07	-0.0116418	0.0303981	0.480028	0.839723	ENSG00000078668	VDAC3	contrast 2D vs None
ENSG00000078674.15	1496.83	0.00563919	0.0316689	0.725861	0.93062	ENSG00000078674	PCM1	contrast 2D vs None
ENSG00000078687.14	201.216	-0.0159686	0.0483985	0.370678	0.781643	ENSG00000078687	TNRC6C	contrast 2D vs None
ENSG00000078699.19	1953.28	-0.00393835	0.0367166	0.806626	0.951478	ENSG00000078699	CBFA2T2	contrast 2D vs None
ENSG00000078747.10	2274.45	-8.76235e-05	0.0247499	0.995613	0.99916	ENSG00000078747	ITCH	contrast 2D vs None
ENSG00000078804.10	109.814	0.123344	0.23088	0.00928671	0.120945	ENSG00000078804	TP53INP2	contrast 2D vs None
ENSG00000078808.14	1272.02	-0.00965534	0.0267937	0.551981	0.870646	ENSG00000078808	SDF4	contrast 2D vs None
ENSG00000078814.13	6064.21	-0.0458328	0.0792919	0.0703819	0.384865	ENSG00000078814	MYH7B	contrast 2D vs None
ENSG00000078900.12	24.0978	-0.00394999	0.0633561	0.795942	0.948695	ENSG00000078900	TP73	contrast 2D vs None
ENSG00000078902.13	760.415	0.00585487	0.0299401	0.715936	0.927582	ENSG00000078902	TOLLIP	contrast 2D vs None
ENSG00000078967.10	224.322	-0.0122789	0.0394399	0.468344	0.833533	ENSG00000078967	UBE2D4	contrast 2D vs None
ENSG00000079112.7	12292.4	-0.193866	0.0722588	0.000116711	0.00591694	ENSG00000079112	CDH17	contrast 2D vs None
ENSG00000079134.9	450.402	0.00570893	0.0315911	0.722665	0.930396	ENSG00000079134	THOC1	contrast 2D vs None
ENSG00000079150.15	99.5067	0.00483718	0.0445779	0.767142	0.941988	ENSG00000079150	FKBP7	contrast 2D vs None
ENSG00000079215.11	29.8591	-0.000746839	0.072151	0.95819	0.992468	ENSG00000079215	SLC1A3	contrast 2D vs None
ENSG00000079246.13	11308.4	0.0190986	0.0254342	0.249272	0.677269	ENSG00000079246	XRCC5	contrast 2D vs None
ENSG00000079257.5	227.77	-0.0221141	0.0468225	0.240429	0.667001	ENSG00000079257	LXN	contrast 2D vs None
ENSG00000079277.17	718.947	-0.0671946	0.0460762	0.00730649	0.10419	ENSG00000079277	MKNK1	contrast 2D vs None
ENSG00000079308.14	38.6797	0.133219	0.210563	0.00792039	0.110302	ENSG00000079308	TNS1	contrast 2D vs None
ENSG00000079313.9	1074.05	-0.0141414	0.0308662	0.397657	0.795401	ENSG00000079313	REXO1	contrast 2D vs None
ENSG00000079332.12	2278.56	0.0103065	0.0216938	0.510565	0.851612	ENSG00000079332	SAR1A	contrast 2D vs None
ENSG00000079335.15	263.204	-0.011597	0.043269	0.495371	0.845119	ENSG00000079335	CDC14A	contrast 2D vs None
ENSG00000079337.13	41.3422	-0.00927103	0.0604104	0.569133	0.875884	ENSG00000079337	RAPGEF3	contrast 2D vs None
ENSG00000079385.19	2509.12	0.000692862	0.0641569	0.963183	0.993135	ENSG00000079385	CEACAM1	contrast 2D vs None
ENSG00000079387.11	614.236	0.0226667	0.036098	0.209258	0.631782	ENSG00000079387	SENP1	contrast 2D vs None
ENSG00000079432.5	1281	0.030317	0.0415447	0.123081	0.502855	ENSG00000079432	CIC	contrast 2D vs None
ENSG00000079435.7	101.492	-0.00324257	0.046322	0.841771	0.962824	ENSG00000079435	LIPE	contrast 2D vs None
ENSG00000079459.10	4184.18	0.00422162	0.0506769	0.794542	0.948695	ENSG00000079459	FDFT1	contrast 2D vs None
ENSG00000079462.5	828.351	-0.00849569	0.0297352	0.600846	0.889133	ENSG00000079462	PAFAH1B3	contrast 2D vs None
ENSG00000079482.12	148.468	0.00400693	0.0432919	0.805435	0.951475	ENSG00000079482	OPHN1	contrast 2D vs None
ENSG00000079616.10	1685.83	0.00438685	0.0411023	0.787092	0.947439	ENSG00000079616	KIF22	contrast 2D vs None
ENSG00000079691.16	894.308	0.0501703	0.0385136	0.0193771	0.187371	ENSG00000079691	LRRC16A	contrast 2D vs None
ENSG00000079739.13	2680.18	-0.0877965	0.0957298	0.0145482	0.158112	ENSG00000079739	PGM1	contrast 2D vs None
ENSG00000079785.12	4227.73	-0.014634	0.0282346	0.378242	0.785566	ENSG00000079785	DDX1	contrast 2D vs None
ENSG00000079805.14	7391.83	-0.00686628	0.0340149	0.671583	0.917695	ENSG00000079805	DNM2	contrast 2D vs None
ENSG00000079819.14	2377.67	0.0123249	0.0497415	0.474765	0.836343	ENSG00000079819	EPB41L2	contrast 2D vs None
ENSG00000079950.11	1327.24	0.0104358	0.0294026	0.523604	0.857936	ENSG00000079950	STX7	contrast 2D vs None
ENSG00000079974.15	362.739	0.00538581	0.0398482	0.740603	0.934975	ENSG00000079974	RABL2B	contrast 2D vs None
ENSG00000079999.11	1545.06	-0.0278268	0.0295059	0.117054	0.491934	ENSG00000079999	KEAP1	contrast 2D vs None
ENSG00000080007.7	154.312	0.0129592	0.0445543	0.452288	0.824842	ENSG00000080007	DDX43	contrast 2D vs None
ENSG00000080031.7	88.6769	0.0469608	0.0795762	0.0668865	0.377434	ENSG00000080031	PTPRH	contrast 2D vs None
ENSG00000080166.13	105.052	0.0267061	0.115975	0.141559	0.532979	ENSG00000080166	DCT	contrast 2D vs None
ENSG00000080189.12	1392.12	-0.00989187	0.0277076	0.543426	0.868562	ENSG00000080189	SLC35C2	contrast 2D vs None
ENSG00000080200.7	329.85	0.0614415	0.0719329	0.0312722	0.24697	ENSG00000080200	CRYBG3	contrast 2D vs None
ENSG00000080298.13	415.209	0.0394023	0.0572423	0.0844736	0.423977	ENSG00000080298	RFX3	contrast 2D vs None
ENSG00000080345.15	2230.17	0.00163879	0.0282755	0.918296	0.98105	ENSG00000080345	RIF1	contrast 2D vs None
ENSG00000080371.5	1199.82	-0.00433681	0.0271724	0.786838	0.947439	ENSG00000080371	RAB21	contrast 2D vs None
ENSG00000080503.17	1350	0.0161057	0.0506666	0.368481	0.780527	ENSG00000080503	SMARCA2	contrast 2D vs None
ENSG00000080546.11	1038.25	0.0357402	0.0976746	0.105821	0.468897	ENSG00000080546	SESN1	contrast 2D vs None
ENSG00000080561.11	19.0691	-0.00294779	0.0615915	0.847728	0.964418	ENSG00000080561	MID2	contrast 2D vs None
ENSG00000080603.14	4110.09	-0.0104659	0.0280685	0.521444	0.85711	ENSG00000080603	SRCAP	contrast 2D vs None
ENSG00000080608.9	1667.17	-0.0116232	0.0347613	0.484923	0.841619	ENSG00000080608	KIAA0020	contrast 2D vs None
ENSG00000080802.16	566.742	-0.0160834	0.0305177	0.340561	0.761298	ENSG00000080802	CNOT4	contrast 2D vs None
ENSG00000080815.16	1571.96	0.0318581	0.0377591	0.100193	0.457443	ENSG00000080815	PSEN1	contrast 2D vs None
ENSG00000080819.4	743.944	0.012101	0.0354658	0.469325	0.833889	ENSG00000080819	CPOX	contrast 2D vs None
ENSG00000080822.14	798.351	0.0025888	0.0294231	0.871273	0.969418	ENSG00000080822	CLDND1	contrast 2D vs None
ENSG00000080823.19	597.129	0.0342562	0.0464287	0.0998927	0.457149	ENSG00000080823	MOK	contrast 2D vs None
ENSG00000080824.16	48637	-0.0104191	0.0312963	0.525493	0.858907	ENSG00000080824	HSP90AA1	contrast 2D vs None
ENSG00000080839.9	593.726	0.0293435	0.0490567	0.147742	0.544458	ENSG00000080839	RBL1	contrast 2D vs None
ENSG00000080845.15	2099.98	0.0157341	0.0306336	0.350454	0.769573	ENSG00000080845	DLGAP4	contrast 2D vs None
ENSG00000080854.12	22.7353	-0.00406474	0.0625767	0.791244	0.948572	ENSG00000080854	IGSF9B	contrast 2D vs None
ENSG00000080947.12	37.5874	0.00287584	0.0564254	0.855435	0.965564	ENSG00000080947	CROCCP3	contrast 2D vs None
ENSG00000080986.10	667.243	-0.0629028	0.0934473	0.0357646	0.266906	ENSG00000080986	NDC80	contrast 2D vs None
ENSG00000081014.8	494.475	-0.152908	0.0772092	0.000741458	0.0231378	ENSG00000081014	AP4E1	contrast 2D vs None
ENSG00000081019.11	696.963	-0.0151869	0.0305377	0.365884	0.77846	ENSG00000081019	RSBN1	contrast 2D vs None
ENSG00000081026.16	824.35	0.000117395	0.030834	0.99412	0.99916	ENSG00000081026	MAGI3	contrast 2D vs None
ENSG00000081059.17	2467.41	-0.0218542	0.0289314	0.204322	0.625936	ENSG00000081059	TCF7	contrast 2D vs None
ENSG00000081087.12	243.289	-0.0105299	0.0370559	0.526457	0.859315	ENSG00000081087	OSTM1	contrast 2D vs None
ENSG00000081138.11	11.3983	-0.0143755	0.0901589	0.349305	0.768087	ENSG00000081138	CDH7	contrast 2D vs None
ENSG00000081154.9	2537.88	-0.00357731	0.0246859	0.822631	0.957479	ENSG00000081154	PCNP	contrast 2D vs None
ENSG00000081177.16	551.611	0.0157795	0.0365087	0.359246	0.774907	ENSG00000081177	EXD2	contrast 2D vs None
ENSG00000081181.5	61.2804	-0.0842028	0.144726	0.0198756	0.190018	ENSG00000081181	ARG2	contrast 2D vs None
ENSG00000081277.9	165.577	0.0534754	0.0837972	0.0507441	0.325516	ENSG00000081277	PKP1	contrast 2D vs None
ENSG00000081307.10	1148.38	-0.0704088	0.0496025	0.00739957	0.105052	ENSG00000081307	UBA5	contrast 2D vs None
ENSG00000081320.8	444.936	-0.0166983	0.0481998	0.352458	0.771396	ENSG00000081320	STK17B	contrast 2D vs None
ENSG00000081377.14	617.74	-0.00812731	0.0303967	0.616388	0.895181	ENSG00000081377	CDC14B	contrast 2D vs None
ENSG00000081386.10	366.137	0.00696116	0.0348775	0.667868	0.916205	ENSG00000081386	ZNF510	contrast 2D vs None
ENSG00000081479.10	17.0646	-0.0335979	0.114911	0.106849	0.469949	ENSG00000081479	LRP2	contrast 2D vs None
ENSG00000081665.11	475.505	0.0285122	0.0442229	0.147471	0.544213	ENSG00000081665	ZNF506	contrast 2D vs None
ENSG00000081692.10	664.709	-0.0132334	0.032942	0.428954	0.812746	ENSG00000081692	JMJD4	contrast 2D vs None
ENSG00000081721.9	403.843	0.000652722	0.034605	0.967356	0.994175	ENSG00000081721	DUSP12	contrast 2D vs None
ENSG00000081760.14	1936.28	-0.0140018	0.0398706	0.4149	0.804228	ENSG00000081760	AACS	contrast 2D vs None
ENSG00000081791.6	1573.32	-0.0116814	0.025233	0.471414	0.835401	ENSG00000081791	KIAA0141	contrast 2D vs None
ENSG00000081803.13	15.2157	-0.010058	0.070901	0.519982	0.856212	ENSG00000081803	CADPS2	contrast 2D vs None
ENSG00000081853.14	21.431	-0.00574871	0.0642429	0.709011	0.926376	ENSG00000081853	PCDHGA2	contrast 2D vs None
ENSG00000081870.9	349.638	0.0606013	0.0688723	0.0307549	0.245291	ENSG00000081870	HSPB11	contrast 2D vs None
ENSG00000081913.11	411.052	0.0028923	0.03482	0.856548	0.965749	ENSG00000081913	PHLPP1	contrast 2D vs None
ENSG00000081923.8	3087.62	0.0126824	0.0376094	0.452775	0.825099	ENSG00000081923	ATP8B1	contrast 2D vs None
ENSG00000081985.8	99.8558	-0.0188026	0.0659368	0.300579	0.724593	ENSG00000081985	IL12RB2	contrast 2D vs None
ENSG00000082014.14	10.0211	0.0221787	0.101881	0.200002	0.620026	ENSG00000082014	SMARCD3	contrast 2D vs None
ENSG00000082068.6	732.519	-0.0208257	0.0334154	0.236317	0.662315	ENSG00000082068	WDR70	contrast 2D vs None
ENSG00000082146.10	751.005	0.00197196	0.0309806	0.901588	0.97622	ENSG00000082146	STRADB	contrast 2D vs None
ENSG00000082153.15	7042.72	0.00525045	0.0322517	0.743821	0.935766	ENSG00000082153	BZW1	contrast 2D vs None
ENSG00000082196.18	33.2019	-0.0130725	0.0598124	0.444204	0.82164	ENSG00000082196	C1QTNF3	contrast 2D vs None
ENSG00000082212.9	1031.48	-0.00417648	0.0284636	0.794433	0.948695	ENSG00000082212	ME2	contrast 2D vs None
ENSG00000082213.15	589.204	-0.0345365	0.0358828	0.0750012	0.399915	ENSG00000082213	C5orf22	contrast 2D vs None
ENSG00000082258.10	1312.23	-0.0199082	0.0283126	0.24151	0.66781	ENSG00000082258	CCNT2	contrast 2D vs None
ENSG00000082269.14	530.836	-0.0111313	0.0317456	0.499508	0.846909	ENSG00000082269	FAM135A	contrast 2D vs None
ENSG00000082438.13	333.922	0.00811976	0.0354121	0.619062	0.896544	ENSG00000082438	COBLL1	contrast 2D vs None
ENSG00000082458.9	1171.48	0.00846155	0.0313382	0.60278	0.890299	ENSG00000082458	DLG3	contrast 2D vs None
ENSG00000082512.12	1073.67	0.0634763	0.0783018	0.0313127	0.24697	ENSG00000082512	TRAF5	contrast 2D vs None
ENSG00000082515.14	518.426	-0.0185457	0.0354444	0.288817	0.716336	ENSG00000082515	MRPL22	contrast 2D vs None
ENSG00000082516.8	1244.83	-0.030845	0.0419948	0.11907	0.495557	ENSG00000082516	GEMIN5	contrast 2D vs None
ENSG00000082641.13	4047.45	0.0120762	0.0182907	0.408594	0.801322	ENSG00000082641	NFE2L1	contrast 2D vs None
ENSG00000082701.12	2812.47	-0.036312	0.0288491	0.0458499	0.309213	ENSG00000082701	GSK3B	contrast 2D vs None
ENSG00000082781.9	716.189	0.0216311	0.0381989	0.232211	0.659721	ENSG00000082781	ITGB5	contrast 2D vs None
ENSG00000082805.17	1039.04	-0.0020123	0.0263057	0.89985	0.975851	ENSG00000082805	ERC1	contrast 2D vs None
ENSG00000082898.14	7189.36	0.00657002	0.028566	0.683629	0.920383	ENSG00000082898	XPO1	contrast 2D vs None
ENSG00000082996.17	1204.55	-0.00535466	0.024885	0.737878	0.934607	ENSG00000082996	RNF13	contrast 2D vs None
ENSG00000083067.20	106.773	-0.00127311	0.052361	0.93652	0.985652	ENSG00000083067	TRPM3	contrast 2D vs None
ENSG00000083093.7	492.457	-0.00141011	0.0307331	0.929507	0.984057	ENSG00000083093	PALB2	contrast 2D vs None
ENSG00000083097.12	999.945	-0.0134296	0.040525	0.433102	0.815319	ENSG00000083097	DOPEY1	contrast 2D vs None
ENSG00000083099.8	780.775	-0.0164916	0.0298651	0.328193	0.74859	ENSG00000083099	LYRM2	contrast 2D vs None
ENSG00000083123.12	914.509	-0.0557551	0.0572412	0.0299621	0.241444	ENSG00000083123	BCKDHB	contrast 2D vs None
ENSG00000083168.7	3031.54	-0.0189918	0.0200725	0.215121	0.639288	ENSG00000083168	KAT6A	contrast 2D vs None
ENSG00000083223.15	1674.7	0.00306708	0.0245146	0.847439	0.964418	ENSG00000083223	ZCCHC6	contrast 2D vs None
ENSG00000083290.17	91.7158	0.00865655	0.0496773	0.604257	0.890718	ENSG00000083290	ULK2	contrast 2D vs None
ENSG00000083307.8	2281.36	-0.0274096	0.0315029	0.12841	0.512207	ENSG00000083307	GRHL2	contrast 2D vs None
ENSG00000083312.15	4519.96	-0.00929718	0.025936	0.56546	0.874387	ENSG00000083312	TNPO1	contrast 2D vs None
ENSG00000083444.14	1032.32	0.0353743	0.0672137	0.115834	0.489629	ENSG00000083444	PLOD1	contrast 2D vs None
ENSG00000083454.19	123.978	0.00620203	0.0436001	0.705757	0.925216	ENSG00000083454	P2RX5	contrast 2D vs None
ENSG00000083457.9	97.5464	-0.00589381	0.0417468	0.718657	0.92827	ENSG00000083457	ITGAE	contrast 2D vs None
ENSG00000083520.12	3065.01	-0.00891987	0.0250196	0.579631	0.880254	ENSG00000083520	DIS3	contrast 2D vs None
ENSG00000083535.13	602.251	-0.00108732	0.0278336	0.945738	0.98878	ENSG00000083535	PIBF1	contrast 2D vs None
ENSG00000083544.11	361.057	-0.0627569	0.0604997	0.0216183	0.198416	ENSG00000083544	TDRD3	contrast 2D vs None
ENSG00000083635.7	491.398	-0.0341057	0.0463418	0.100841	0.458241	ENSG00000083635	NUFIP1	contrast 2D vs None
ENSG00000083642.16	1794.84	0.0159083	0.0241581	0.327544	0.74836	ENSG00000083642	PDS5B	contrast 2D vs None
ENSG00000083720.10	62.4325	0.0971174	0.154653	0.0146234	0.158578	ENSG00000083720	OXCT1	contrast 2D vs None
ENSG00000083750.10	210.731	-0.0196702	0.0524542	0.290933	0.717444	ENSG00000083750	RRAGB	contrast 2D vs None
ENSG00000083799.15	381.556	0.0283264	0.0712398	0.169164	0.582273	ENSG00000083799	CYLD	contrast 2D vs None
ENSG00000083807.7	91.9731	-0.00640892	0.0453484	0.697149	0.923346	ENSG00000083807	SLC27A5	contrast 2D vs None
ENSG00000083812.9	275.294	0.0391341	0.054679	0.0825813	0.4184	ENSG00000083812	ZNF324	contrast 2D vs None
ENSG00000083817.8	139.944	0.0054037	0.0387562	0.739254	0.934667	ENSG00000083817	ZNF416	contrast 2D vs None
ENSG00000083828.13	165.922	0.0166842	0.0464992	0.351141	0.770151	ENSG00000083828	ZNF586	contrast 2D vs None
ENSG00000083838.13	235.868	0.00255858	0.0379616	0.873506	0.969649	ENSG00000083838	ZNF446	contrast 2D vs None
ENSG00000083844.8	429.947	-0.0263813	0.0394546	0.162295	0.56986	ENSG00000083844	ZNF264	contrast 2D vs None
ENSG00000083845.6	12940.7	-0.0128758	0.026245	0.431239	0.81456	ENSG00000083845	RPS5	contrast 2D vs None
ENSG00000083857.11	9087.19	-0.0338821	0.0321308	0.0698645	0.383861	ENSG00000083857	FAT1	contrast 2D vs None
ENSG00000083896.10	1737.39	-0.00269547	0.0234549	0.864977	0.967501	ENSG00000083896	YTHDC1	contrast 2D vs None
ENSG00000083937.6	1184.32	0.00497089	0.03019	0.75675	0.938695	ENSG00000083937	CHMP2B	contrast 2D vs None
ENSG00000084070.9	932.363	-0.0262586	0.0440862	0.174007	0.588481	ENSG00000084070	SMAP2	contrast 2D vs None
ENSG00000084072.14	919.475	-0.0379329	0.0330969	0.0483201	0.316186	ENSG00000084072	PPIE	contrast 2D vs None
ENSG00000084073.6	1832.19	-0.00514991	0.0254231	0.747892	0.937198	ENSG00000084073	ZMPSTE24	contrast 2D vs None
ENSG00000084090.11	4635.84	0.00196716	0.0182541	0.892654	0.975045	ENSG00000084090	STARD7	contrast 2D vs None
ENSG00000084092.6	668.962	-0.0186336	0.0338832	0.283585	0.712128	ENSG00000084092	NOA1	contrast 2D vs None
ENSG00000084093.13	885.353	0.0182595	0.0315919	0.287313	0.715061	ENSG00000084093	REST	contrast 2D vs None
ENSG00000084110.8	9.00296	-0.00889485	0.0779889	0.547807	0.868692	ENSG00000084110	HAL	contrast 2D vs None
ENSG00000084112.12	1002.14	0.0400938	0.0377376	0.0482399	0.315789	ENSG00000084112	SSH1	contrast 2D vs None
ENSG00000084207.13	9022.8	0.0181237	0.0376856	0.302899	0.726008	ENSG00000084207	GSTP1	contrast 2D vs None
ENSG00000084234.14	4130.53	0.0260153	0.0200622	0.0908651	0.436952	ENSG00000084234	APLP2	contrast 2D vs None
ENSG00000084444.11	197.275	-0.0104988	0.0377296	0.528307	0.859733	ENSG00000084444	KIAA1467	contrast 2D vs None
ENSG00000084463.5	2880.06	0.00574509	0.0276275	0.720944	0.929749	ENSG00000084463	WBP11	contrast 2D vs None
ENSG00000084623.9	2521.64	-0.0215577	0.0281262	0.207261	0.629539	ENSG00000084623	EIF3I	contrast 2D vs None
ENSG00000084636.15	112.229	0.216072	0.272222	0.00282199	0.0564784	ENSG00000084636	COL16A1	contrast 2D vs None
ENSG00000084652.13	1067.76	0.042326	0.0363546	0.0366402	0.269741	ENSG00000084652	TXLNA	contrast 2D vs None
ENSG00000084676.13	491.28	0.0194305	0.0446077	0.287017	0.715061	ENSG00000084676	NCOA1	contrast 2D vs None
ENSG00000084693.13	864.281	-0.00775895	0.0254481	0.629737	0.901331	ENSG00000084693	AGBL5	contrast 2D vs None
ENSG00000084710.11	127.221	-0.0360128	0.0680819	0.112136	0.482758	ENSG00000084710	EFR3B	contrast 2D vs None
ENSG00000084731.11	182.652	0.0451851	0.0780094	0.0723592	0.390758	ENSG00000084731	KIF3C	contrast 2D vs None
ENSG00000084733.8	3738.99	-0.0156966	0.0246679	0.336029	0.75676	ENSG00000084733	RAB10	contrast 2D vs None
ENSG00000084754.8	5836.36	-0.0311207	0.0198644	0.0426169	0.296382	ENSG00000084754	HADHA	contrast 2D vs None
ENSG00000084764.8	454.743	-0.029129	0.0688888	0.162898	0.570978	ENSG00000084764	MAPRE3	contrast 2D vs None
ENSG00000084774.11	4127.34	-0.0114409	0.0299706	0.48684	0.841619	ENSG00000084774	CAD	contrast 2D vs None
ENSG00000085063.12	1083.05	0.176132	0.0868134	0.000542375	0.0184281	ENSG00000085063	CD59	contrast 2D vs None
ENSG00000085117.9	758.117	0.0332242	0.0704013	0.130317	0.515506	ENSG00000085117	CD82	contrast 2D vs None
ENSG00000085185.13	840.332	-0.0391461	0.0445385	0.0659654	0.374644	ENSG00000085185	BCORL1	contrast 2D vs None
ENSG00000085224.18	2770.88	-0.020977	0.0270208	0.214734	0.638773	ENSG00000085224	ATRX	contrast 2D vs None
ENSG00000085231.11	536.226	0.00261124	0.0351678	0.870344	0.969418	ENSG00000085231	TAF9	contrast 2D vs None
ENSG00000085274.13	393.867	-0.0276836	0.039766	0.147048	0.543906	ENSG00000085274	MYNN	contrast 2D vs None
ENSG00000085276.15	1462.64	-0.00749378	0.0274661	0.642702	0.906818	ENSG00000085276	MECOM	contrast 2D vs None
ENSG00000085365.15	1394.17	0.00303332	0.0246429	0.849165	0.964418	ENSG00000085365	SCAMP1	contrast 2D vs None
ENSG00000085377.11	2094.5	0.0684819	0.0452115	0.00611595	0.093431	ENSG00000085377	PREP	contrast 2D vs None
ENSG00000085382.9	106.282	0.0259815	0.0656163	0.195911	0.614238	ENSG00000085382	HACE1	contrast 2D vs None
ENSG00000085415.13	781.606	-0.00697218	0.0296642	0.665892	0.914792	ENSG00000085415	SEH1L	contrast 2D vs None
ENSG00000085433.13	168.461	0.00567122	0.0403427	0.727952	0.930653	ENSG00000085433	WDR47	contrast 2D vs None
ENSG00000085449.12	2611.93	-0.0607263	0.0514917	0.0169335	0.172458	ENSG00000085449	WDFY1	contrast 2D vs None
ENSG00000085465.12	112.749	0.00140425	0.0516255	0.930176	0.984057	ENSG00000085465	OVGP1	contrast 2D vs None
ENSG00000085491.13	1957.48	0.0254115	0.0417512	0.180357	0.597082	ENSG00000085491	SLC25A24	contrast 2D vs None
ENSG00000085511.17	781.076	0.00592605	0.0295252	0.712697	0.926877	ENSG00000085511	MAP3K4	contrast 2D vs None
ENSG00000085514.13	71.2089	-0.00317162	0.0475723	0.845034	0.963839	ENSG00000085514	PILRA	contrast 2D vs None
ENSG00000085552.14	1103.44	0.182441	0.043008	1.38899668598737e-06	0.000186021	ENSG00000085552	IGSF9	contrast 2D vs None
ENSG00000085563.12	501.844	0.0524016	0.122125	0.051433	0.328343	ENSG00000085563	ABCB1	contrast 2D vs None
ENSG00000085644.11	386.266	-0.00375707	0.0329064	0.814382	0.954976	ENSG00000085644	ZNF213	contrast 2D vs None
ENSG00000085662.11	451.806	0.00394914	0.0359044	0.805848	0.951475	ENSG00000085662	AKR1B1	contrast 2D vs None
ENSG00000085719.9	3953.98	-0.0743134	0.027749	0.000159259	0.00737596	ENSG00000085719	CPNE3	contrast 2D vs None
ENSG00000085721.10	1800.4	-0.00272364	0.0232954	0.863436	0.967123	ENSG00000085721	RRN3	contrast 2D vs None
ENSG00000085733.13	5850.64	0.010557	0.0219958	0.502187	0.848271	ENSG00000085733	CTTN	contrast 2D vs None
ENSG00000085741.10	920.29	0.120389	0.137869	0.00772482	0.108533	ENSG00000085741	WNT11	contrast 2D vs None
ENSG00000085760.12	1298.72	-0.12586	0.0369265	1.31746845713965e-05	0.00117628	ENSG00000085760	MTIF2	contrast 2D vs None
ENSG00000085788.11	1435.94	-0.0137729	0.0247486	0.396706	0.794903	ENSG00000085788	DDHD2	contrast 2D vs None
ENSG00000085831.13	440.699	0.179515	0.149339	0.00217462	0.0476784	ENSG00000085831	TTC39A	contrast 2D vs None
ENSG00000085832.14	1253.9	-0.00157538	0.0244326	0.921196	0.982494	ENSG00000085832	EPS15	contrast 2D vs None
ENSG00000085840.10	793.215	0.0109251	0.042799	0.518155	0.855766	ENSG00000085840	ORC1	contrast 2D vs None
ENSG00000085871.6	546.726	-0.018021	0.0336766	0.297342	0.722296	ENSG00000085871	MGST2	contrast 2D vs None
ENSG00000085872.12	2532.31	-0.00991768	0.02568	0.540031	0.866929	ENSG00000085872	CHERP	contrast 2D vs None
ENSG00000085978.19	845.378	0.00565647	0.0291256	0.72503	0.93056	ENSG00000085978	ATG16L1	contrast 2D vs None
ENSG00000085982.11	997.873	-0.0094796	0.0334299	0.562986	0.873669	ENSG00000085982	USP40	contrast 2D vs None
ENSG00000085998.11	1186.93	0.028768	0.0403619	0.136236	0.524188	ENSG00000085998	POMGNT1	contrast 2D vs None
ENSG00000085999.9	629.922	0.00756706	0.0449639	0.648022	0.909551	ENSG00000085999	RAD54L	contrast 2D vs None
ENSG00000086015.18	1162.02	0.0263783	0.0313442	0.140857	0.531639	ENSG00000086015	MAST2	contrast 2D vs None
ENSG00000086061.13	5668.69	0.0398637	0.0265585	0.0248419	0.216387	ENSG00000086061	DNAJA1	contrast 2D vs None
ENSG00000086062.10	2272.81	0.0687945	0.0707754	0.0210386	0.19615	ENSG00000086062	B4GALT1	contrast 2D vs None
ENSG00000086065.11	1355.57	-0.037485	0.0365141	0.0584519	0.351302	ENSG00000086065	CHMP5	contrast 2D vs None
ENSG00000086102.16	1288.02	-0.0254703	0.024597	0.12713	0.510015	ENSG00000086102	NFX1	contrast 2D vs None
ENSG00000086189.7	769.216	-0.00973234	0.0291567	0.550661	0.86949	ENSG00000086189	DIMT1	contrast 2D vs None
ENSG00000086200.14	963.108	0.00298293	0.0323115	0.85184	0.964856	ENSG00000086200	IPO11	contrast 2D vs None
ENSG00000086232.10	5488.53	-0.0181986	0.0309331	0.287285	0.715061	ENSG00000086232	EIF2AK1	contrast 2D vs None
ENSG00000086289.9	1794.74	-0.00237627	0.0232483	0.880656	0.971426	ENSG00000086289	EPDR1	contrast 2D vs None
ENSG00000086300.13	114.374	0.0011851	0.0441387	0.941581	0.987408	ENSG00000086300	SNX10	contrast 2D vs None
ENSG00000086475.12	2201.09	-0.0375228	0.0312707	0.0459653	0.309583	ENSG00000086475	SEPHS1	contrast 2D vs None
ENSG00000086504.13	735.924	-0.00635507	0.0283998	0.693258	0.922714	ENSG00000086504	MRPL28	contrast 2D vs None
ENSG00000086544.2	613.946	0.00659746	0.0301994	0.682501	0.919789	ENSG00000086544	ITPKC	contrast 2D vs None
ENSG00000086548.8	316.221	2.19669	0.398846	1.13414670470611e-10	7.92472682231823e-08	ENSG00000086548	CEACAM6	contrast 2D vs None
ENSG00000086589.9	1494.78	-0.00760011	0.0239073	0.634126	0.902891	ENSG00000086589	RBM22	contrast 2D vs None
ENSG00000086598.8	6856.02	0.00772651	0.0255888	0.631309	0.902144	ENSG00000086598	TMED2	contrast 2D vs None
ENSG00000086619.11	75.2267	-0.0381698	0.0719386	0.100852	0.458241	ENSG00000086619	ERO1LB	contrast 2D vs None
ENSG00000086666.16	1438.63	0.00302862	0.0263329	0.849901	0.964435	ENSG00000086666	ZFAND6	contrast 2D vs None
ENSG00000086712.10	1004.51	-0.020352	0.0291592	0.234668	0.661176	ENSG00000086712	TXLNG	contrast 2D vs None
ENSG00000086730.14	8.16779	-0.018512	0.0983312	0.25284	0.680407	ENSG00000086730	LAT2	contrast 2D vs None
ENSG00000086758.13	7070.11	-0.0715515	0.0240408	6.24785463617461e-05	0.00381784	ENSG00000086758	HUWE1	contrast 2D vs None
ENSG00000086827.6	753.073	0.04491	0.0413113	0.0365813	0.269614	ENSG00000086827	ZW10	contrast 2D vs None
ENSG00000086848.12	744.189	-0.00231148	0.0260567	0.885059	0.972069	ENSG00000086848	ALG9	contrast 2D vs None
ENSG00000087008.13	334.182	0.0424311	0.0643039	0.0770137	0.404637	ENSG00000087008	ACOX3	contrast 2D vs None
ENSG00000087053.16	1304.95	-0.00325655	0.0301848	0.838569	0.962306	ENSG00000087053	MTMR2	contrast 2D vs None
ENSG00000087074.7	1710.5	-0.0186336	0.0325282	0.280676	0.709237	ENSG00000087074	PPP1R15A	contrast 2D vs None
ENSG00000087076.6	33.5402	-0.039858	0.0894733	0.0906454	0.436548	ENSG00000087076	HSD17B14	contrast 2D vs None
ENSG00000087077.9	93.4639	0.463351	0.223195	9.61498561075197e-05	0.00529186	ENSG00000087077	TRIP6	contrast 2D vs None
ENSG00000087086.11	51842.7	-0.10239	0.0660701	0.00316353	0.0598834	ENSG00000087086	FTL	contrast 2D vs None
ENSG00000087087.16	3621.81	0.0214482	0.0237113	0.189794	0.608403	ENSG00000087087	SRRT	contrast 2D vs None
ENSG00000087088.17	1489.53	0.00248602	0.0345915	0.876392	0.970055	ENSG00000087088	BAX	contrast 2D vs None
ENSG00000087095.10	690.487	-0.0031837	0.0285468	0.842284	0.962824	ENSG00000087095	NLK	contrast 2D vs None
ENSG00000087111.18	1288.94	0.00607247	0.0253583	0.705023	0.925166	ENSG00000087111	PIGS	contrast 2D vs None
ENSG00000087152.13	2199.31	0.0223596	0.0266113	0.186582	0.605065	ENSG00000087152	ATXN7L3	contrast 2D vs None
ENSG00000087157.16	683.937	0.0116297	0.0334117	0.483279	0.841328	ENSG00000087157	PGS1	contrast 2D vs None
ENSG00000087191.10	2605.57	-0.00947353	0.0258617	0.558176	0.872093	ENSG00000087191	PSMC5	contrast 2D vs None
ENSG00000087206.14	558.164	0.0220636	0.0377123	0.223418	0.650172	ENSG00000087206	UIMC1	contrast 2D vs None
ENSG00000087245.10	8.41709	0.00864397	0.076588	0.560782	0.873034	ENSG00000087245	MMP2	contrast 2D vs None
ENSG00000087250.6	87.1663	-0.0792913	0.213828	0.0182123	0.18045	ENSG00000087250	MT3	contrast 2D vs None
ENSG00000087253.9	2856.7	-0.0546474	0.035507	0.0095994	0.122926	ENSG00000087253	LPCAT2	contrast 2D vs None
ENSG00000087263.14	1085.91	-0.027945	0.0340679	0.129551	0.514584	ENSG00000087263	OGFOD1	contrast 2D vs None
ENSG00000087266.13	2066.55	0.0534307	0.0334345	0.00895089	0.118786	ENSG00000087266	SH3BP2	contrast 2D vs None
ENSG00000087269.13	2156.19	-0.0571334	0.0435105	0.0142213	0.155877	ENSG00000087269	NOP14	contrast 2D vs None
ENSG00000087274.14	4413.85	0.00665807	0.0203052	0.663137	0.913885	ENSG00000087274	ADD1	contrast 2D vs None
ENSG00000087299.9	614.592	-0.00787426	0.031917	0.627485	0.900948	ENSG00000087299	L2HGDH	contrast 2D vs None
ENSG00000087301.6	341.139	0.0225131	0.0408853	0.222626	0.649341	ENSG00000087301	TXNDC16	contrast 2D vs None
ENSG00000087302.6	2759.46	-0.00892981	0.0226672	0.572658	0.877692	ENSG00000087302	C14orf166	contrast 2D vs None
ENSG00000087338.4	803.92	-0.0143121	0.0357992	0.399635	0.796346	ENSG00000087338	GMCL1	contrast 2D vs None
ENSG00000087365.12	5486.37	-0.0034253	0.0200058	0.821545	0.957171	ENSG00000087365	SF3B2	contrast 2D vs None
ENSG00000087448.7	947.189	0.0787801	0.0631657	0.00943187	0.121947	ENSG00000087448	KLHL42	contrast 2D vs None
ENSG00000087460.21	23107.7	0.0211619	0.0194037	0.161045	0.569327	ENSG00000087460	GNAS	contrast 2D vs None
ENSG00000087470.15	1457.34	-0.00773986	0.0227404	0.624692	0.89973	ENSG00000087470	DNM1L	contrast 2D vs None
ENSG00000087495.14	14.8087	0.0553038	0.170177	0.0374926	0.273603	ENSG00000087495	PHACTR3	contrast 2D vs None
ENSG00000087502.15	939.841	-0.00523333	0.0321984	0.744607	0.935766	ENSG00000087502	ERGIC2	contrast 2D vs None
ENSG00000087510.6	298.717	0.480896	0.192452	3.85911824617901e-05	0.00270829	ENSG00000087510	TFAP2C	contrast 2D vs None
ENSG00000087586.15	1225.56	-0.00997922	0.0495555	0.554516	0.87112	ENSG00000087586	AURKA	contrast 2D vs None
ENSG00000087842.8	57.441	0.00155231	0.0482467	0.923429	0.982662	ENSG00000087842	PIR	contrast 2D vs None
ENSG00000087884.12	128.465	-0.0150796	0.0510511	0.394888	0.79406	ENSG00000087884	AAMDC	contrast 2D vs None
ENSG00000087903.10	102.629	-0.0217883	0.0679443	0.248562	0.676733	ENSG00000087903	RFX2	contrast 2D vs None
ENSG00000087995.13	637.838	-0.00458995	0.0323437	0.774679	0.944102	ENSG00000087995	METTL2A	contrast 2D vs None
ENSG00000088002.9	1380.76	-0.0338301	0.0434811	0.097211	0.450337	ENSG00000088002	SULT2B1	contrast 2D vs None
ENSG00000088035.13	355.904	-0.0109676	0.0343923	0.507809	0.85028	ENSG00000088035	ALG6	contrast 2D vs None
ENSG00000088038.15	1709.78	0.000549688	0.0270677	0.972559	0.995454	ENSG00000088038	CNOT3	contrast 2D vs None
ENSG00000088053.9	8.24243	-0.0150975	0.0853891	0.343601	0.763829	ENSG00000088053	GP6	contrast 2D vs None
ENSG00000088179.6	819.365	-0.0183988	0.0310606	0.282841	0.711781	ENSG00000088179	PTPN4	contrast 2D vs None
ENSG00000088205.10	3556.58	-0.0108271	0.0274652	0.507118	0.850042	ENSG00000088205	DDX18	contrast 2D vs None
ENSG00000088247.13	7351.65	-0.00579809	0.0268637	0.718385	0.92827	ENSG00000088247	KHSRP	contrast 2D vs None
ENSG00000088256.6	1988.24	0.0237986	0.0297472	0.173249	0.588008	ENSG00000088256	GNA11	contrast 2D vs None
ENSG00000088280.16	205.159	-0.0498738	0.072627	0.0562361	0.343639	ENSG00000088280	ASAP3	contrast 2D vs None
ENSG00000088298.10	506.576	0.00548427	0.0323941	0.733062	0.932928	ENSG00000088298	EDEM2	contrast 2D vs None
ENSG00000088305.16	390.139	0.146108	0.0690298	0.000572266	0.0191996	ENSG00000088305	DNMT3B	contrast 2D vs None
ENSG00000088325.13	4592.49	-0.00986447	0.0483173	0.558827	0.872124	ENSG00000088325	TPX2	contrast 2D vs None
ENSG00000088340.13	454.185	-0.00817935	0.0546734	0.61941	0.896675	ENSG00000088340	FER1L4	contrast 2D vs None
ENSG00000088356.5	577.493	-0.000668576	0.029578	0.966558	0.994102	ENSG00000088356	PDRG1	contrast 2D vs None
ENSG00000088367.18	4572.86	0.0349877	0.0385171	0.0781344	0.408224	ENSG00000088367	EPB41L1	contrast 2D vs None
ENSG00000088386.13	32.5249	0.165399	0.267112	0.00517261	0.0835468	ENSG00000088386	SLC15A1	contrast 2D vs None
ENSG00000088387.15	711.629	0.0620854	0.0584775	0.0209403	0.195847	ENSG00000088387	DOCK9	contrast 2D vs None
ENSG00000088448.12	883.133	-0.0020081	0.0349345	0.899979	0.975851	ENSG00000088448	ANKRD10	contrast 2D vs None
ENSG00000088451.8	475.01	0.000132211	0.0307653	0.993378	0.99916	ENSG00000088451	TGDS	contrast 2D vs None
ENSG00000088543.12	51.6528	0.0327334	0.0844236	0.128278	0.511807	ENSG00000088543	C3orf18	contrast 2D vs None
ENSG00000088682.11	859.726	-0.0435948	0.0357455	0.0312798	0.24697	ENSG00000088682	COQ9	contrast 2D vs None
ENSG00000088726.13	7.10976	0.00589007	0.0807752	0.672256	0.917763	ENSG00000088726	TMEM40	contrast 2D vs None
ENSG00000088727.10	97.1806	-0.00747836	0.0462334	0.651938	0.910513	ENSG00000088727	KIF9	contrast 2D vs None
ENSG00000088766.9	518.873	-0.00221747	0.0344153	0.889583	0.97348	ENSG00000088766	CRLS1	contrast 2D vs None
ENSG00000088808.14	1108.44	0.0120553	0.0283454	0.463282	0.831447	ENSG00000088808	PPP1R13B	contrast 2D vs None
ENSG00000088812.15	509.645	0.00612665	0.0330557	0.704015	0.925166	ENSG00000088812	ATRN	contrast 2D vs None
ENSG00000088826.15	209.16	0.0984251	0.131146	0.0131623	0.147306	ENSG00000088826	SMOX	contrast 2D vs None
ENSG00000088832.12	1817.73	7.91299655365046e-05	0.0261407	0.996048	0.99916	ENSG00000088832	FKBP1A	contrast 2D vs None
ENSG00000088833.15	664.91	0.00486626	0.0294668	0.761696	0.939941	ENSG00000088833	NSFL1C	contrast 2D vs None
ENSG00000088836.10	218.516	0.156383	0.0992281	0.00160309	0.0386255	ENSG00000088836	SLC4A11	contrast 2D vs None
ENSG00000088876.9	156.549	0.0112031	0.0414089	0.50709	0.850042	ENSG00000088876	ZNF343	contrast 2D vs None
ENSG00000088881.18	9.31234	0.0546983	0.172474	0.0371309	0.271946	ENSG00000088881	EBF4	contrast 2D vs None
ENSG00000088888.15	2090.93	0.0253185	0.0302756	0.151961	0.552775	ENSG00000088888	MAVS	contrast 2D vs None
ENSG00000088899.12	1392.03	-0.00269744	0.0286875	0.866019	0.96779	ENSG00000088899	LZTS3	contrast 2D vs None
ENSG00000088930.7	1909.76	-0.00755198	0.0227884	0.633219	0.902493	ENSG00000088930	XRN2	contrast 2D vs None
ENSG00000088970.13	369.841	-0.0464014	0.0619584	0.059434	0.354552	ENSG00000088970	KIZ	contrast 2D vs None
ENSG00000088986.8	3364.29	0.0204058	0.0241222	0.213563	0.637596	ENSG00000088986	DYNLL1	contrast 2D vs None
ENSG00000088992.15	771.902	0.00191761	0.0405368	0.905335	0.976661	ENSG00000088992	TESC	contrast 2D vs None
ENSG00000089006.14	2188.62	-0.0619129	0.0448	0.0103133	0.127551	ENSG00000089006	SNX5	contrast 2D vs None
ENSG00000089009.13	28791.4	-0.0086739	0.019352	0.563063	0.873669	ENSG00000089009	RPL6	contrast 2D vs None
ENSG00000089022.11	1001.41	-0.0442777	0.039774	0.0360694	0.268491	ENSG00000089022	MAPKAPK5	contrast 2D vs None
ENSG00000089048.12	579.978	-0.105733	0.0673506	0.00290058	0.0571267	ENSG00000089048	ESF1	contrast 2D vs None
ENSG00000089050.12	241.325	0.0083111	0.0384759	0.613576	0.893591	ENSG00000089050	RBBP9	contrast 2D vs None
ENSG00000089053.10	3329.83	-0.0866725	0.0297305	5.20174885858836e-05	0.00338115	ENSG00000089053	ANAPC5	contrast 2D vs None
ENSG00000089057.12	527.998	-0.247526	0.0755483	1.59696773063003e-05	0.00135793	ENSG00000089057	SLC23A2	contrast 2D vs None
ENSG00000089060.9	646.814	0.143019	0.0725285	0.000814967	0.0248999	ENSG00000089060	SLC8B1	contrast 2D vs None
ENSG00000089063.12	849.553	-0.0251921	0.0305522	0.154647	0.557626	ENSG00000089063	TMEM230	contrast 2D vs None
ENSG00000089091.14	33.5816	0.00442703	0.0602105	0.776592	0.944927	ENSG00000089091	DZANK1	contrast 2D vs None
ENSG00000089094.14	985.135	0.0270365	0.0375192	0.149393	0.547318	ENSG00000089094	KDM2B	contrast 2D vs None
ENSG00000089123.13	157.501	0.00577432	0.038791	0.722518	0.930396	ENSG00000089123	TASP1	contrast 2D vs None
ENSG00000089127.10	906.91	-0.0149252	0.0437334	0.393647	0.793482	ENSG00000089127	OAS1	contrast 2D vs None
ENSG00000089154.8	5847.48	-0.013336	0.0305373	0.422652	0.808291	ENSG00000089154	GCN1L1	contrast 2D vs None
ENSG00000089157.13	56098.5	-0.00709105	0.0190564	0.633901	0.90282	ENSG00000089157	RPLP0	contrast 2D vs None
ENSG00000089159.13	4310.19	0.00724955	0.0277557	0.653443	0.911041	ENSG00000089159	PXN	contrast 2D vs None
ENSG00000089163.4	20.8751	-0.00801702	0.064142	0.611167	0.89294	ENSG00000089163	SIRT4	contrast 2D vs None
ENSG00000089177.15	391.827	-0.00804897	0.0376822	0.623676	0.899094	ENSG00000089177	KIF16B	contrast 2D vs None
ENSG00000089195.12	409.997	0.000910109	0.0316808	0.954436	0.991614	ENSG00000089195	TRMT6	contrast 2D vs None
ENSG00000089199.7	41.9256	0.00890698	0.0624846	0.579209	0.880068	ENSG00000089199	CHGB	contrast 2D vs None
ENSG00000089220.4	4693.68	-0.0559581	0.0557642	0.028142	0.233307	ENSG00000089220	PEBP1	contrast 2D vs None
ENSG00000089234.13	733.794	0.00212091	0.0250971	0.894295	0.975148	ENSG00000089234	BRAP	contrast 2D vs None
ENSG00000089248.6	2506.08	-0.0169184	0.0212831	0.280136	0.708864	ENSG00000089248	ERP29	contrast 2D vs None
ENSG00000089280.16	10440	0.0135625	0.0228405	0.395304	0.79406	ENSG00000089280	FUS	contrast 2D vs None
ENSG00000089289.13	1512.12	0.00484578	0.0317586	0.762612	0.94028	ENSG00000089289	IGBP1	contrast 2D vs None
ENSG00000089327.12	300.561	0.0953227	0.136571	0.0145706	0.158112	ENSG00000089327	FXYD5	contrast 2D vs None
ENSG00000089335.18	784.99	-0.00992534	0.033595	0.545872	0.868581	ENSG00000089335	ZNF302	contrast 2D vs None
ENSG00000089351.12	2239.92	-0.00011565	0.0328125	0.994206	0.99916	ENSG00000089351	GRAMD1A	contrast 2D vs None
ENSG00000089356.14	3172.5	-0.00286304	0.0425149	0.859713	0.966269	ENSG00000089356	FXYD3	contrast 2D vs None
ENSG00000089472.14	921.186	0.00406273	0.0334337	0.799824	0.950699	ENSG00000089472	HEPH	contrast 2D vs None
ENSG00000089486.14	106.744	0.00193802	0.0448332	0.904734	0.976624	ENSG00000089486	CDIP1	contrast 2D vs None
ENSG00000089505.15	8.7668	-0.00805379	0.0755057	0.586966	0.884008	ENSG00000089505	CMTM1	contrast 2D vs None
ENSG00000089597.14	8387.11	0.0138161	0.0179258	0.339492	0.760098	ENSG00000089597	GANAB	contrast 2D vs None
ENSG00000089639.8	626.228	-0.000371278	0.0294829	0.981425	0.997375	ENSG00000089639	GMIP	contrast 2D vs None
ENSG00000089682.14	378.925	-0.0347439	0.0443982	0.0924055	0.439811	ENSG00000089682	RBM41	contrast 2D vs None
ENSG00000089685.12	1331.66	-0.00740368	0.0456217	0.654948	0.911707	ENSG00000089685	BIRC5	contrast 2D vs None
ENSG00000089692.6	10.1202	0.0221817	0.0964514	0.208218	0.630658	ENSG00000089692	LAG3	contrast 2D vs None
ENSG00000089693.8	3542.92	-0.0177816	0.029471	0.294009	0.720299	ENSG00000089693	MLF2	contrast 2D vs None
ENSG00000089723.7	98.3091	0.00886692	0.0533231	0.593919	0.886442	ENSG00000089723	OTUB2	contrast 2D vs None
ENSG00000089737.13	3098.27	-0.00213066	0.0286258	0.893917	0.975148	ENSG00000089737	DDX24	contrast 2D vs None
ENSG00000089775.9	475.831	-0.0270516	0.0525059	0.178236	0.593663	ENSG00000089775	ZBTB25	contrast 2D vs None
ENSG00000089818.14	690.434	-0.0125342	0.0294937	0.448027	0.823488	ENSG00000089818	NECAP1	contrast 2D vs None
ENSG00000089820.13	42.1719	0.0228825	0.0733305	0.227475	0.65433	ENSG00000089820	ARHGAP4	contrast 2D vs None
ENSG00000089847.10	23.2563	-0.0231932	0.0849797	0.210617	0.633862	ENSG00000089847	ANKRD24	contrast 2D vs None
ENSG00000089876.9	773.911	0.0312344	0.0388471	0.108289	0.472501	ENSG00000089876	DHX32	contrast 2D vs None
ENSG00000089902.9	1680.44	-0.0144562	0.0342493	0.393046	0.793482	ENSG00000089902	RCOR1	contrast 2D vs None
ENSG00000089916.15	1256.22	-0.0238028	0.0300972	0.174298	0.588598	ENSG00000089916	GPATCH2L	contrast 2D vs None
ENSG00000090006.15	471.637	0.0214971	0.0576765	0.259542	0.689667	ENSG00000090006	LTBP4	contrast 2D vs None
ENSG00000090013.7	350.431	0.00410788	0.0332141	0.797636	0.949509	ENSG00000090013	BLVRB	contrast 2D vs None
ENSG00000090020.8	339.282	0.017909	0.043535	0.318244	0.740482	ENSG00000090020	SLC9A1	contrast 2D vs None
ENSG00000090054.11	1632.14	-0.052354	0.0362327	0.0131133	0.147049	ENSG00000090054	SPTLC1	contrast 2D vs None
ENSG00000090060.15	6955.32	0.00086223	0.0263968	0.956973	0.992179	ENSG00000090060	PAPOLA	contrast 2D vs None
ENSG00000090061.15	2146.71	-0.019842	0.0236124	0.223044	0.649844	ENSG00000090061	CCNK	contrast 2D vs None
ENSG00000090097.18	379.845	-0.00419398	0.0346044	0.793832	0.948695	ENSG00000090097	PCBP4	contrast 2D vs None
ENSG00000090238.9	296.993	-0.011373	0.0465217	0.505208	0.849513	ENSG00000090238	YPEL3	contrast 2D vs None
ENSG00000090263.13	803.176	-0.00710162	0.0291894	0.660165	0.913256	ENSG00000090263	MRPS33	contrast 2D vs None
ENSG00000090266.10	918.798	-0.0687017	0.0448909	0.00583982	0.0909416	ENSG00000090266	NDUFB2	contrast 2D vs None
ENSG00000090273.11	1934.93	0.031368	0.0356409	0.0991429	0.455366	ENSG00000090273	NUDC	contrast 2D vs None
ENSG00000090316.13	1866.58	0.00464545	0.0274577	0.772202	0.943755	ENSG00000090316	MAEA	contrast 2D vs None
ENSG00000090339.6	28.6266	0.662214	0.324502	6.7222349916086e-05	0.00406139	ENSG00000090339	ICAM1	contrast 2D vs None
ENSG00000090372.12	2587.99	0.0139346	0.0263468	0.396149	0.794358	ENSG00000090372	STRN4	contrast 2D vs None
ENSG00000090376.6	6.64744	0.018313	0.0973992	0.257824	0.686917	ENSG00000090376	IRAK3	contrast 2D vs None
ENSG00000090382.4	193.699	-0.0425139	0.0631247	0.0756662	0.401728	ENSG00000090382	LYZ	contrast 2D vs None
ENSG00000090432.6	275.251	0.0145969	0.0372756	0.393549	0.793482	ENSG00000090432	MUL1	contrast 2D vs None
ENSG00000090447.9	747.944	-0.0220042	0.0303923	0.20603	0.627907	ENSG00000090447	TFAP4	contrast 2D vs None
ENSG00000090470.12	758.908	-0.00332738	0.0263782	0.835354	0.961675	ENSG00000090470	PDCD7	contrast 2D vs None
ENSG00000090487.8	1992.63	0.0131052	0.0243228	0.417766	0.805374	ENSG00000090487	SPG21	contrast 2D vs None
ENSG00000090520.8	1147.98	0.011607	0.0270436	0.477632	0.838788	ENSG00000090520	DNAJB11	contrast 2D vs None
ENSG00000090530.7	32.1164	0.25791	0.348303	0.00200433	0.0454245	ENSG00000090530	LEPREL1	contrast 2D vs None
ENSG00000090554.10	19.0521	0.0108155	0.0705014	0.494639	0.844776	ENSG00000090554	FLT3LG	contrast 2D vs None
ENSG00000090565.13	563.248	0.0272865	0.0437852	0.16063	0.568859	ENSG00000090565	RAB11FIP3	contrast 2D vs None
ENSG00000090581.7	480.648	0.00517999	0.0345313	0.747621	0.937062	ENSG00000090581	GNPTG	contrast 2D vs None
ENSG00000090612.18	593.038	-0.0058237	0.0371529	0.719414	0.929034	ENSG00000090612	ZNF268	contrast 2D vs None
ENSG00000090615.10	1499.11	-0.0440421	0.0390813	0.0356613	0.266564	ENSG00000090615	GOLGA3	contrast 2D vs None
ENSG00000090621.11	6057.31	-0.0395722	0.0184897	0.00735499	0.104696	ENSG00000090621	PABPC4	contrast 2D vs None
ENSG00000090661.9	151.131	0.0999361	0.152781	0.0135971	0.150703	ENSG00000090661	CERS4	contrast 2D vs None
ENSG00000090674.13	165.224	0.000349364	0.040347	0.982683	0.997384	ENSG00000090674	MCOLN1	contrast 2D vs None
ENSG00000090686.13	719.456	0.0284352	0.0325068	0.119569	0.49628	ENSG00000090686	USP48	contrast 2D vs None
ENSG00000090776.5	1142.8	0.0346118	0.0581855	0.115012	0.488339	ENSG00000090776	EFNB1	contrast 2D vs None
ENSG00000090857.11	1432.98	-0.000585823	0.029625	0.970693	0.995346	ENSG00000090857	PDPR	contrast 2D vs None
ENSG00000090861.13	2161.55	0.0109561	0.040052	0.514337	0.854181	ENSG00000090861	AARS	contrast 2D vs None
ENSG00000090863.9	2249.74	-0.0164238	0.0234498	0.309023	0.731264	ENSG00000090863	GLG1	contrast 2D vs None
ENSG00000090889.11	846.423	-0.00899955	0.0454071	0.590863	0.885881	ENSG00000090889	KIF4A	contrast 2D vs None
ENSG00000090905.15	1670.28	-0.00452706	0.0282501	0.777782	0.945016	ENSG00000090905	TNRC6A	contrast 2D vs None
ENSG00000090924.12	519.137	0.255905	0.0814197	2.05086220351617e-05	0.00162362	ENSG00000090924	PLEKHG2	contrast 2D vs None
ENSG00000090932.8	10.1365	0.000959378	0.0714115	0.946595	0.988896	ENSG00000090932	DLL3	contrast 2D vs None
ENSG00000090971.4	200.362	0.0305436	0.0504126	0.138139	0.526073	ENSG00000090971	NAT14	contrast 2D vs None
ENSG00000090975.10	174.025	0.0668404	0.0949749	0.0310224	0.246578	ENSG00000090975	PITPNM2	contrast 2D vs None
ENSG00000090989.15	860.499	-0.0271401	0.0312583	0.130937	0.516695	ENSG00000090989	EXOC1	contrast 2D vs None
ENSG00000091009.7	1442.67	0.0048208	0.0289008	0.763875	0.940691	ENSG00000091009	RBM27	contrast 2D vs None
ENSG00000091039.14	2215.06	-0.00335641	0.0250867	0.833595	0.961393	ENSG00000091039	OSBPL8	contrast 2D vs None
ENSG00000091073.17	1567.23	0.0262287	0.0317319	0.143999	0.536606	ENSG00000091073	DTX2	contrast 2D vs None
ENSG00000091127.11	1217.68	-0.0261253	0.0354369	0.1557	0.55979	ENSG00000091127	PUS7	contrast 2D vs None
ENSG00000091129.17	105.422	-0.0658717	0.100695	0.0326352	0.252176	ENSG00000091129	NRCAM	contrast 2D vs None
ENSG00000091136.11	3967.63	0.0484103	0.0471254	0.0350004	0.263586	ENSG00000091136	LAMB1	contrast 2D vs None
ENSG00000091138.10	295.952	0.0151225	0.0535363	0.393597	0.793482	ENSG00000091138	SLC26A3	contrast 2D vs None
ENSG00000091140.10	2926.66	-0.041168	0.0294601	0.0269637	0.227606	ENSG00000091140	DLD	contrast 2D vs None
ENSG00000091157.11	146.275	0.00821275	0.0409507	0.619499	0.896691	ENSG00000091157	WDR7	contrast 2D vs None
ENSG00000091164.10	966.428	-0.00673564	0.0287624	0.676267	0.919241	ENSG00000091164	TXNL1	contrast 2D vs None
ENSG00000091262.12	736.902	0.0164429	0.0517575	0.360549	0.775419	ENSG00000091262	ABCC6	contrast 2D vs None
[truncated: 46,274 more rows]

## Sheet: Table 7 DE Coculture fibroblast
gene_id	baseMean	log2FoldChange	lfcSE	pvalue	padj	Ensembl_ID	gene_name	contrast
[truncated: 16,025 more rows]

[truncated: 1 more sheets: Table 8 qPCR primers]
