# Supplementary material for: Emergence of oncofetal plasticity is ubiquitous in early colorectal cancers
Source: Nature. 2026 Apr 15;654(8117):229–39. doi: 10.1038/s41586-026-10344-7 (PMC13233332; doi:10.1038/s41586-026-10344-7)
Supplement: Supplementary file 7 — Source Data Fig. 1 [file 41586_2026_10344_MOESM7_ESM.xlsx]

## Sheet: Fig1a
	CTA (panCK+ ROIs)							WTA (panCK+ ROIs)
patient	TNM	nor	ade	core	inv		patient	TNM	nor	ade	core	inv
T1_NANO_001	T1N1M0	3	4	4	5		T1_NANO_011	T1N1M0	0	0	6	6
T1_NANO_002	T1N0M0	3	6	3	3		T1_NANO_012	T1N1M0	4	0	6	6
T1_NANO_003	T1N1M1	3	4	4	5		T1_NANO_014	T1N0M0	4	0	6	6
T1_NANO_004	T1N0M0	3	4	4	4		T1_NANO_015	T1N0M0	0	0	4	4
T1_NANO_005	T1N1M0	3	4	4	4		T1_NANO_016	T1N0M1	3	3	3	3
T1_NANO_006	T1N0M0	3	5	3	3		T1_NANO_017	T1N0M0	3	0	4	4
T1_NANO_007	T1N1M0	3	3	4	4		T1_NANO_018	T1N0M1	4	4	4	4
T1_NANO_008	T1N0M0	1	3	3	4		T1_NANO_019	T1N0M1	0	5	5	5
T1_NANO_009	T1N1M0	3	0	4	4		T1_NANO_020	T1N1M0	4	4	4	5
T1_NANO_010	T1N0M0	3	4	4	2			sum:	22	16	42	43
	sum:	28	37	37	38

## Sheet: Fig1d
gene	patient	region	segment
ITLN1	0.136406	0.268192	0.0513088
REG4	0.154348	0.237313	0.0595447
SPINK4	0.114485	0.430772	0.0441273
UGT2B15	0.0179013	0.6229	0.0239899
MUC2	0.0802643	0.382292	0.108248
SLC26A3	0.126679	0.143378	0.0845406
CEACAM7	0.0726605	0.124183	0.0444239
PLA2G2A	0.110223	0.490035	0.0502882
MMP1	0.0552104	0.144435	0.197101
MUC4	0.0263294	0.492849	0.0876723
FCGBP	0.073023	0.25367	0.131773
SFRP2	0.0562003	0.209461	0.313632
ZG16	0.0195939	0.552808	0.00991566
CLCA1	0.00538947	0.503309	0.0223839
SFRP4	0.0842736	0.144704	0.298902
CST1	0.11293	0.0908845	0.228788
CA2	0.147539	0.449136	2.47e-11
IGHM	0.107716	0.23655	0.294987
MZB1	0.0173441	0.233676	0.447955
IGF2	0.111255	0.172428	0.212998
APOE	0.0702796	0.110691	0.397364
RETNLB	0.162359	0.067826	0.0848882
OLFM4	0.0646917	0.187193	0.105686
MUC5B	0.230433	0.11795	0.134813
PI3	0.105033	0.0329522	0.135282
HEPACAM2	0.0896368	0.192523	0.0634594
REG1A	0.0739311	0.25555	0.0113918
C3	0.0825326	0.0777686	0.450736
ST6GALNAC1	0.0920675	0.277754	0.117928
TNC	0.0413684	0.126094	0.368022
WFDC2	0.138203	0.0451977	0.137463
MGP	0.0573694	0.0933256	0.487825
DEFA6	0.0245581	0.0644007	0.00715597
APOC1	0.0680072	0.119516	0.305049
SLC26A2	0.0894066	0.206188	0.0301127
RGS5	0.0164028	0.0429189	0.493529
ADH1B	0.0321617	0.679671	0
LEFTY1	0.0737357	0.209949	0.189872
MMP7	0.104383	0.13431	0.0671719
MMP12	0.046434	0.0892126	0.316973
MMP9	0.00232031	0.0721222	0.353266
DMBT1	0.0116664	0.210237	0.025346
CD79A	0.0408212	0.195851	0.416154
COL12A1	0.0364494	0.133676	0.442675
B3GNT6	0.0821339	0.287626	0.0429671
REG3A	0	0.109563	0
CXCL9	0.128867	0.0699236	0.184941
FABP1	0.0874107	0.0609236	0.244261
UBD	0.298498	0.122564	0.010887
GREM1	0.0516033	0.13659	0.353673
DEFA5	0.00567867	0.0877223	5.08e-11
JCHAIN	0.0750855	0.266501	0.395724
FBLN2	0.0234308	0.106422	0.456362
NXPE1	0.032065	0.433967	0.118425
TFF1	0.0771431	0.101868	0.0169405
L1TD1	0.109249	0.0702358	0.00808718
SPP1	0.0197695	0.0357731	0.164708
MT1G	0.135779	0.359588	0.122676
NXPE4	0.0683963	0.353974	0.118706
IGLL5	0.109213	0.145888	0.402103
THBS2	0.0312997	0.14032	0.454778
KRT23	0.116151	0.169696	0.149503
FBXO22	0.0662596	0.201193	0.144078
GCNT3	0.0788182	0.0942583	0.147385
AGR2	0.0609122	0.118344	0.31717
NOTCH3	0.0112093	0.0976634	0.484369
CXCL14	0.140923	0.0946454	0.220418
DERL3	0.0277586	0.168969	0.495384
VSIG2	0.0419823	0.507814	0.0593443
POSTN	0.01145	0.161123	0.492034
COL5A1	0.0135842	0.13401	0.564112
PRRX1	0.0338657	0.137444	0.387017
BCAS1	0.0539158	0.39398	0.193936
LCN2	0.0165715	0.094943	0.320687
IGFBP3	0.00978795	0.108955	0.524995
SLC9A3	0.0562048	0.0650252	0.0423314
MMP3	0.0251665	0.0849153	0.193669
CTHRC1	0.0147914	0.115339	0.415595
LUM	0.0392221	0.14602	0.52517
CHI3L1	0.0437076	0.0598377	0.208158
FBLN1	0.0259839	0.0747762	0.561427
LOXL2	0.0246771	0.0772612	0.52022
CERCAM	0.0223119	0.0890481	0.594964
ITGA11	0.0788723	0.0961422	0.430052
CCL11	0.0337474	0.187096	0.360221
COL6A3	0.0273115	0.134378	0.55324
AEBP1	0.0199016	0.117143	0.56025
MMP11	0.0506006	0.172227	0.373605
HTRA1	0.0371811	0.117505	0.478489
MFAP4	0.0150026	0.0200899	0.563895
C1R	0.0227641	0.0739727	0.585513
MLPH	0.0955416	0.148719	0.160168
NNMT	0.0261712	0.0780466	0.59354
OR5K4	0.055835	0.14479	0.387202
CDHR5	0.12236	0.160506	0.322817
FN1	0.0602672	0.177335	0.317912
GPNMB	0.0361249	0.0987476	0.537537
PDPN	0.0385735	0.0584241	0.509607
MCAM	0.0116445	0.0445483	0.581277
ADAMDEC1	0.0141828	0.0604211	0.442087
B4GALNT2	0.041759	0.594697	0.0115497
RAB31	0.00905098	0.0863694	0.583792
HMGCS2	0.0299664	0.296391	0.0698645
CLDN2	0.15703	0.0734753	0.166697
MUC17	0.129614	0.00430249	0.0361987
FAM3B	0.182018	0.118863	0.0133539
ANGPTL2	0.0376164	0.0717086	0.463828
SLC4A4	0.05356	0.60806	0.00169058
SULF1	0.0219919	0.102836	0.527041
RGS1	0.0919546	0.0185386	0.601959
COL7A1	0.0244436	0.0275936	0.367892
HLA-DQA1	0.256442	0.0069452	0.287018
COL3A1	0.0266878	0.19431	0.514684
PCOLCE	0.0191827	0.115103	0.497337
CCL21	0.0123716	0.0311155	0.218161
MUC1	0.0943311	0.0964527	0.367494
DCN	0.0319299	0.101674	0.62082
CD248	0.00461983	0.0437766	0.468089
SPARC	0.0156035	0.172417	0.53881
PLAC8	0.112412	0.255108	0.0379472
SELENBP1	0.155852	0.205327	0.215816
IGHA1	0.0656988	0.331119	0.390085
CXCL13	0.0619497	0.148646	0.199058
PCK1	0.0686365	0.23256	0.0581974
MMP2	0.0376095	0.121711	0.596748
FSTL1	0.00503561	0.0679525	0.540481
COL4A2	0.0045483	0.0827469	0.65571
FBN1	0.0144375	0.0841545	0.585963
HTRA3	0.0244641	0.0935147	0.511699
ITIH5	0	0.0433574	0.46987
C1QC	0.111119	0.0480302	0.546875
ACTG2	0.00322672	0.0546127	0.508816
REG3G	0.0176381	0.194616	0.0116292
ANO7	0.100278	0.296531	0.0411258
CALD1	0.00010713	0.0853308	0.609695
LCP1	0.0764252	0.0642341	0.625209
CTSK	0.00483429	0.0916523	0.533752
IGHG1	0.066782	0.0434032	0.502268
CCL18	0.0593943	0.140305	0.239264
MYH11	0.0540618	0.116082	0.459069
CHP2	0.12936	0.352152	0.10333
C11orf96	0.00335073	0.0470547	0.58782
SLPI	0.206629	0.0410427	0.245554
ZNF707	0.0212403	0.12136	0.44772
CCL2	0.0238976	0.0034295	0.456694
CA1	0.0587644	0.254533	0
DNASE1L3	0.0305069	0.225449	0.250855
COL8A1	0.0520793	0.0807818	0.481561
ISLR	0.0296313	0.132691	0.546977
ADAM12	0.0445669	0.130465	0.391694
COL4A1	0.00801308	0.133419	0.631841
SPINK1	0.229808	0.0714939	0.361279
MXRA5	0.105937	0.0890212	0.332899
CCL20	0.14297	0.0124649	0.150482
PDGFRB	0.00240908	0.0879689	0.559645
ITGB2	0.0465462	0.0455028	0.609295
COL15A1	0.0704691	0.0527812	0.51646
VCAN	0.0181504	0.11676	0.557265
CXCL11	0.048334	0.0991653	0
ERN2	0.0488314	0.224121	0.408299
MT1M	0.0441217	0.409282	0.0214967
SLC39A5	0.0374651	0.314044	0.313402
C1QA	0.0795354	0.00690072	0.65572
CCL28	0.0873974	0.465246	0.0784871
DPEP1	0.123604	0.173563	0.322642
INHBA	2.16e-12	0.0922576	0.505033
RARRES2	0.0310072	0.0684476	0.55088
SERPING1	0.0407874	0.0993075	0.610985
CDHR1	0.0956919	0.0209768	0.30952
TYROBP	0.0551753	0.0374628	0.561279
COL6A1	0.0206529	0.100051	0.620082
THY1	0.00794957	0.139451	0.601525
SLC2A1	0.0435329	0.0844571	0.224747
SPON2	0.0101359	0.134297	0.560379
ANTXR1	0.0227083	0.0701416	0.57398
MXRA8	0.0112198	0.12363	0.566611
COMP	0.0279618	0.0391462	0.199626
REG1B	0.0116736	0.06694	0.0100911
ST3GAL4	0.0939997	0.172163	0
FXYD3	0.0764925	0.0541418	0.511881
NKD1	0.125798	0.13972	0.137338
PIGR	0.126063	0.324296	0.348388
CHGA	0.0811445	0.389042	0
IL7R	0.0371564	0.0830805	0.491314
ACP5	0.083973	0.042786	0.560293
TIMP3	0.0309654	0.0656245	0.553721
TNS4	0.0840155	0.162039	0.256527
IGHG2	0.0237188	0.0416081	0.557609
NID2	0.00814403	0.0427309	0.414566
TSC22D3	0.147973	0.035839	0.507402
MRC2	0.0164997	0.0678857	0.605174
COL10A1	0.056371	0.0445407	0.331934
COL5A2	0.0217929	0.167224	0.575642
IGHG3	0.0206083	0.0429864	0.571118
FCER1G	0.0389299	0.0365648	0.631076
VWF	0	0.031485	0.601938
B3GNT7	0.00804431	0.50442	0
BGN	0.0226848	0.231497	0.551308
SERPINA1	0.259759	0.0655566	0.102412
TPSAB1	0.0389218	0.0322651	0.614192
CAV1	0.00878361	0.0199378	0.62489
MFAP2	0.0567676	0.0926263	0.45436
LRRC26	0.124137	0.127786	0.046563
RAP1GAP	0.0663483	0.237991	0.0532209
AQP3	0.104987	0.18616	0.044159
HSD11B2	0.05948	0.197637	0.451561
C1S	0.025329	0.0770025	0.673418
ANPEP	0.00955193	0.100295	0.106396
HBA2	0.0239105	0.112674	0.234397
MT1E	0.178272	0.223542	0.0222985
MUC5AC	0.0602198	0.0400305	0.0119594
FRZB	0.0953941	0.00262544	0.257306
DKK3	0.0223434	0.0685443	0.602633
CXCL3	0.0835291	0.0520941	0.309106
CXCL5	0.10901	0.0727917	0.015943
TRBC1	0.145603	0.0644079	0.480465
MUC12	0.16095	0.0674027	0.460814
CYBB	0.101965	0.0267156	0.555941
CTSL	0.0329433	0.0992259	0.426229
FCGR3A	0.0777932	0.0488223	0.567433
AGR3	0.0489441	0.156408	0.0923582
C1QB	0.103742	0.0349341	0.629081
PIM2	0.0979077	0.154398	0.397754
NKX1-2	0.0026627	0.0136841	0.0387833
IGHG4	0.0373316	0.0389746	0.563114
PLVAP	0.00647311	0.0115612	0.66969
CD4	0.0720558	0.0223472	0.609686
SLC2A3	0.120752	0.0306186	0.497904
COL11A1	0.0339832	0.0344104	0.367231
DUOX2	0.00979543	0.107924	0.0156002
ELAPOR1	0.069472	0.273599	0.124362
SPARCL1	0.0268888	0.0384083	0.525251
KRT20	0.113204	0.00153403	0.454589
TNFRSF6B	0.0706861	0.0800021	0.0116108
PLAU	0.0405966	0.0717293	0.456562
IGFBP5	0.00270832	0.0630968	0.663129
LAMA3	0.101101	0.0606763	0.23915
LAMA4	0.0115017	0.054205	0.667751
ITGA5	0.011556	0.0688232	0.604188
AKR1B15	0.126082	0.291833	0.00846375
OLFML2B	0	0.0588417	0.542439
C1QTNF5	0.00181666	0.0621687	0.571538
HLA-DPB1	0.229094	0.0209606	0.508177
IFIT1	0.0814281	0.0984755	0.10973
F3	0	0.0421816	0.263379
PHGR1	0.14634	0.17212	0.410069
CRISPLD2	0.00239899	0.0140212	0.756093
PADI2	0.0679665	0.378224	0.0158214
NOX1	0.0569394	0.088448	0.446196
CAVIN3	0.0115032	0.0484818	0.528035
MT1F	0.117306	0.392177	0.0525036
EHD2	0.0340046	0.0469627	0.568953
HLA-DQB1	0.420961	0.0245354	0.283101
SERPINF1	0.00779799	0.0523651	0.697913
CALB1	0.126425	0.0531727	0
CDH11	0.0014623	0.109596	0.555595
EPHB3	0.17717	0.0540185	0.293848
PRAP1	0.0838307	0.0100007	0.246188
PDGFRA	0.00381133	0.0235521	0.676935
HMOX1	0.0910732	0.0160271	0.381662
TRAC	0.113198	0.0517984	0.551279
TSPAN1	0.0991117	0.101616	0.492381
POU2AF1	0.0342795	0.180803	0.359518
FAM3D	0.0420213	0.222273	0.477625
LAPTM5	0.095185	0.0609285	0.649027
IDO1	0.0765086	0.0782541	0.0770724
PLAT	0.0230637	0.0131394	0.623599
LGALS1	0.0190592	0.106584	0.64463
LYZ	0.228265	0.222033	0.0852243
C10orf99	0.190853	0.136013	0.243921
KRT19	0.0948391	0.00712654	0.502464
ACTA2	0.00073786	0.0387093	0.711421
CA12	0.0599899	0.305722	0.18989
MMP14	0.0166797	0.212159	0.436285
ADAMTS2	0.0261389	0.0242428	0.43048
SERPINE1	0.00514134	0.048211	0.393319
TIMP2	0.0280006	0.101158	0.654425
CEACAM1	0.061712	0.191734	0.518072
OLFML2A	0	0.0306782	0.51488
CCL8	0.0240234	0.172677	0.185907
GALNT8	0.0894024	0.177853	0.0338418
TGM2	0.135721	0.134718	0.11976
NQO1	0.280008	0.10047	0.244461
AQP1	0.146753	0.0344107	0.33431
LAMC2	0.0245952	0.0935181	0.314058
RPS4Y1	0.389133	0.032893	0.00184225
SDC2	0	0.0392639	0.510559
WNK2	0.150829	0.00471163	0.468378
LGR5	0.156448	0.0899693	0.255566
IFI44L	0.0509931	0.0859297	0.12925
COL6A2	0.017569	0.0968025	0.695803
ARHGEF17	0	0.0138474	0.578901
PYGB	0.0855276	0.0437053	0.248018
FAP	0.0040347	0.0671404	0.420694
GBP5	0.0706051	0.0579619	0.38876
HLA-DRA	0.29607	0.0429314	0.394986
LTBP2	0.0102997	0.0121134	0.545041
COL1A1	0.0501102	0.280423	0.462045
SMOC2	0.161971	0.117023	2.21e-06
CCN1	0.00871814	0.00579005	0.547597
DDX4	0.0275401	0.0322337	0.0491889
MYO1A	0.0866722	0.286635	0.213331
MFGE8	0.00849078	0.0808167	0.602674
EFEMP1	0.0376596	0.00424332	0.478543
MYL9	0.0134634	0.0839273	0.517934
FKBP10	0.0871846	0.102841	0.328902
S100A4	0.0847156	0.0660221	0.323929
ADAMTS12	0.00244635	0.0781772	0.469052
PTPRC	0.0481892	0.0464376	0.618523
ELN	0.0497995	0.0409195	0.579917
COL5A3	0.0116199	0.0468721	0.56185
CFTR	0.105348	0.0607552	0.570958
CLDN1	0.0707578	0.259693	0.377961
PPBP	0.0895829	0.0118598	1.02e-09
TRIM31	0.0647293	0.0786604	0.230632
LOXL1	0.0361627	0.0358267	0.442157
MT1A	0.0475836	0.413199	0.0256777
ITGA4	0.0130279	0.0107478	0.769605
CRIP2	0.0457094	0.0286104	0.623952
CST2	0.0328255	0.0382063	0.270979
LRRC32	0.0214286	0.0703714	0.652483
COL14A1	0.0296571	0.0434821	0.528368
ENG	0.00411739	0.0372077	0.694666
TMEM119	0.0109638	0.0109067	0.610465
FGL2	0.065223	0.0438451	0.674007
CFH	0.00699038	0.0136659	0.681897
SLC37A2	0	0.196422	0.0731629
MT1HL1	0.0656149	0.440153	2.24e-05
FSCN1	0.0258862	0.113965	0.456534
CD93	0	0.00617722	0.691073
MX1	0.193038	0.145651	0.0368558
CES2	0.129681	0.0946956	0.259281
ST6GALNAC6	0.038445	0.167789	0.213891
IRF4	0.0403178	0.28037	0.348582
CLEC14A	0.0086949	0.00666553	0.516146
ID1	0.108049	0.172469	0.0611513
PDZK1IP1	0.0798776	0.188899	0.379386
ADIRF	0.199107	0.00335796	0.152152
TAGLN	0.0395434	0.0192157	0.643589
LILRB4	0.0113294	0.057929	0.552683
CDH3	0.0629611	0.156018	0.37707
GPA33	0.0938125	0.166467	0.512884
S100A9	0.150134	0.0872832	0.156426
C4B	0.0277683	0.00850586	0.631978
DEPP1	0.0373385	0.00319235	0.448889
EDIL3	0	0.0901521	0.513779
IFI6	0.106625	0.250201	0
TCF4	2.07e-12	0.0250735	0.751664
CCDC80	0.0861238	0.0695393	0.268738
GPRC5A	0.00721451	0.0978994	0.548523
FOXF1	0.00096706	0.0295424	0.68761
SRGN	0.0359249	0.0121974	0.749783
PDK1	0.020311	0.240365	0.26075
CNN1	0.0146112	0.0394897	0.523703
FAT4	6.08e-11	0.0260549	0.521609
RBP1	0.114575	0.0599193	0.0229461
FGGY	0.183462	0.171475	0.248661
GGT5	0.00321695	0.0741635	0.561679
CREB3L1	0.14058	0.134092	4.54e-10
CYP3A5	0.0454889	0.130021	0.391181
BTG2	0.0622083	0.203026	0.107747
APOD	0.0395034	0.034166	0.172317
CKB	0.0192214	0.0488565	0.176603
TSPAN6	0.0554627	0.0924439	0.420751
IL1R1	0.0102906	0	0.692036
SOD3	0.0817713	0.178629	0.0450925
CXCL2	0.0821729	0.0711371	0.218345
MISP	0.0467717	0.0190262	0.608476
EREG	0.0968121	0.159702	0.22854
KRTAP9-4	0.0482511	0.123272	0.114842
RUBCNL	0.0668557	0.113516	0.286388
QKI	0.00368318	0.0166101	0.812525
GNG4	0.185179	0.154699	0.10656
IGKC	0.0455409	0.169268	0.522315
RSAD2	0.0416166	0.0596481	0.127748
DNM1	0.0456086	0.0943515	0.473785
IGFBP7	0.00366293	0.123538	0.710495
HLA-DPA1	0.2563	0.03785	0.516854
ANK1	0.0701354	0.128438	0.0605512
CLDN15	0.175857	0.00100193	0.124485
MSR1	0.0121809	0.00953386	0.496164
ASCL2	0.056619	0.28706	0.352076
FOXA1	0.108585	0.315193	0.184586
FAM20C	7.17e-05	0.0365979	0.605661
NID1	0.00643959	0.0538873	0.668198
RNF43	0.0590577	0.159104	0.517795
TUBB6	0.0109214	0.0377492	0.753705
PRSS23	4.93e-13	0.198945	0.12147
GDF15	0.0701499	0.0802801	0.294739
TFF3	0.0629343	0.130295	0.450336
S100P	0.0426538	0.277651	0.394607
SLC8A1	0.0111405	4.98e-14	0.694284
EFEMP2	0.00551008	0.0530157	0.5985
TYMP	0.0886117	0.112068	0.465049
IFIT3	0.0549659	0.125526	0.0581481
MALL	0.00212657	0.0591431	0.204925
HCLS1	0.0766258	0.0343497	0.634831
IL1RN	0.0489806	0.101884	0.156812
TCEA3	0.0509519	0.285349	0.202212
ATP2C2	0.0199486	0.12115	0.533349
SEMA6A	0.0524714	0.519501	0.0364889
PLEKHO1	0.0195818	0.012982	0.743688
LAMB3	0.0770017	0.0190155	0.408639
FILIP1L	0.00790066	0.0385281	0.529087
MYLK	8.1e-05	0.016868	0.699274
PECAM1	0.00444566	1.11e-11	0.849773
F2R	2.89e-10	0.0539936	0.507766
PLXDC1	0.0100528	0.0255196	0.640018
EVA1B	0.0300669	0.0570589	0.59586
THBS1	0.101193	0.0700639	0.339757
IGFBP2	0.194419	0.0698405	0.369522
CXCL1	0.104744	0.0377656	0.0290061
PCSK1	0.0996068	0.0575681	0.00509638
XAF1	0.165085	0.102426	0.213442
TNFRSF17	0.0240099	0.236177	0.354094
LCP2	0.0705061	0.0276173	0.716662
ARL4C	0.0600363	0.0211392	0.506726
TESC	0.145528	0.148228	0.160509
CPNE7	0.0669976	0.100945	0.19747
GPR15	0.0442276	0.291643	0.270126
MPEG1	0.0554086	0.0250598	0.631091
SOCS3	0.0317151	0.0109741	0.509846
EVI2B	0.0641285	0.0543078	0.628343
COL1A2	0.0251999	0.215235	0.594187
CD68	0.205138	0.058287	0.376421
CFB	0.166066	0.0510346	0.0497423
CFD	0.0706137	0.255607	0.258252
TMC5	0.0530892	0.0630359	0.623021
GBP1	0.215305	0.0532786	0.279533
STAB1	0	0.0210688	0.758302
FHL1	0.0250729	0.0967837	0.549317
C19orf33	0.127136	0.0234833	0.489526
MT1X	0.155153	0.274201	0.00664662
ANO9	0.0392465	0.0323645	0.568212
UNC13A	0.024592	0.0545857	0.0267169
ITGA1	0.0497144	0.0406131	0.466915
FGD2	0.0235355	0.0581866	0.639837
PLXNC1	0.0189037	0.0239765	0.624032
GJB2	0.118967	0.0905322	0.112407
HOXD11	0.0759919	0.110293	0.104486
SERPINH1	0.0316118	0.188894	0.338161
ATP10B	0.0577683	0.019178	0.683275
TMPRSS2	0.060564	0.00987208	0.672022
CAVIN1	0.0445068	0.0682143	0.534853
PDE4D	0.020924	0.450196	0.25704
CDH17	0.0155134	0.0187446	0.637361
SLAMF8	0.00245593	0.0395172	0.564965
RFTN1	0	0.00327767	0.583227
SPI1	0.0133919	0.0199741	0.646918
SAA2	0.0809331	0.0234217	0.00154589
B3GALT5	0.101699	0.329229	4.87e-12
UNC5B	0	0.00904525	0.521285
CCL24	0.260288	0.0485686	0.146455
ALOX5AP	0.0844128	0.0193692	0.54589
PALLD	0.00669031	0.0334405	0.408528
ADGRA2	0.0162005	0.0320058	0.510618
CDKN1A	0.0773271	0.042116	0.0247115
KRT80	0.0416861	0.0792253	0.095725
FGFR1	0.0300562	0.0223672	0.61959
ATOH1	0.160036	0.122953	0.0262936
ATP2A3	0.0270967	0.668517	0.01464
HLA-DQA2	0.229761	0.0689051	0.284833
INAVA	0.0422115	0.0470026	0.00137612
CES3	0.121465	0.263739	0.132097
GAS1	0.039745	0.0663673	0.2951
HOXB9	0.248913	0.0355531	0.441085
NTM	0.0243747	0.0245501	0.3717
EGFL7	0.0656486	0.0219041	0.610381
CD163	0.0544159	0.0152604	0.528611
CYGB	0.00838981	0.0139449	0.698772
ISG15	0.0821073	0.186561	0.133531
ZEB2	0	0.0467203	0.77142
DPYSL3	0	0.0737808	0.477272
CD53	0.028391	0.032394	0.647873
PDK4	0.142026	0.141448	0.159577
ANXA1	0	0.0778464	0.449909
SLA	0.0783738	0.0373268	0.533162
TENT5C	0.0607002	0.240413	0.352309
MS4A7	0.00467602	4.22e-12	0.570624
ALDH1A3	0.0303552	0.0137537	0.449937
IGFBP6	0.0448668	0.00472454	0.500516
ITGAX	0	0.0728959	0.542551
HES6	0.240579	0.027651	0.301066
MAOA	0.0805905	0.340382	0.152378
ID3	0.0557378	0.0424133	0.205347
PHLDA3	0.0296641	0.0508378	0.373054
ASPN	0.122015	0.0427089	0.28766
MT1H	0.109569	0.343786	0
PLXND1	0.00405311	0.0515903	0.632053
KDM5D	0.0900132	0.014977	0.0560105
EIF6	0.0706112	0.220092	0.397872
LSP1	0.0667011	0.0321177	0.763037
LMCD1	0	0.0580905	0.500386
LY6G6D	0.117243	0.12922	0.0994133
ICAM1	0.0528372	0.0694581	0.358865
TMEM45B	0.0658196	0.0375744	0.535191
CCN2	0.0728803	0.00141263	0.452103
SLC44A4	0.0411225	0.235617	0.524857
GNG11	0.0152734	0.0432877	0.622957
MS4A12	0.0342976	0.345238	0.00814569
A2M	0.0059289	0.0135935	0.867639
SMS	0.0569127	0.0864266	0.185125
FOXQ1	0.0277697	0.180373	0.331619
NUPR1	0.170089	0.0281544	0.0036725
FABP2	0.135725	0.370098	0.00909225
KLF4	0.0945725	0.254737	0.223393
AXIN2	0.0155973	0.287602	0.491894
MAF	0.00444662	1.16e-12	0.833107
UBE2C	0.0264147	0.26772	0.287762
GPC1	0.0410302	0.0497764	0.460065
EMP3	0.026773	0.0116799	0.674289
CYP51A1	0.0924413	0.0851883	0.438649
CD48	0.0282727	0.114519	0.488836
TCN1	0.163439	0.0282067	0.0188362
TRAP1	0.0749594	0.108407	0.515127
PROX1	0.115936	0.157339	0.227513
IFI30	0.0729615	0.0935967	0.576682
COL16A1	0.0509813	0.0751448	0.456641
MSLN	0.111737	0.0706958	3.77e-10
EPYC	0.0638533	1.82e-12	0.171164
ANXA6	0.0571927	0.0747421	0.408231
GPAT3	0.00027772	0.146696	0.0371944
LRATD1	0.0644863	0.00117512	0.49164
ZNF532	0.00908159	0.0370467	0.683425
TNNC2	0.12806	0.0556928	0.149759
TGFB1	0.0210691	0.0448999	0.796399
ITM2C	0.018065	0.489472	0.108806
C12orf75	0.121786	0.221801	0.228753
CLDN4	0.0347449	0.0913267	0.691107
AXL	0.0292924	0	0.702956
SCD	0.0946072	0.196685	0.431186
PHLDA2	0.0627821	0.202991	0.275036
PLAUR	0.0961267	0.222997	0.0178264
DLC1	0.0067895	0.0198499	0.595992
WIPF1	0.0844409	0.00918735	0.75688
CYTIP	0.0639943	0.144162	0.474354
SCNN1A	0.0699226	0.0354585	0.495578
ATP8A1	0.075013	0.337559	0.177612
ACSL5	0.0639592	0.136517	0.63065
CTSC	0.115945	0.0904236	0.320165
ANXA3	0.015213	0.10339	0.460445
KLK6	0.145097	0.0138403	0
ENTPD1	0.00137847	0.00521499	0.635432
CD2	0.0816101	0.0642985	0.471187
PXDN	0	0.0318237	0.562262
SDC4	0.0556113	0.0970906	0.56247
ADGRL2	0.0367112	0.0400002	0.599164
ARHGDIB	0.125976	0.0592051	0.635485
GEM	0.056488	0.0978331	0.418755
ROBO1	0.00955928	0.0708576	0.493941
SOX18	0.00692932	0.0399445	0.498063
CD24	0.0540496	0.0931053	0.526873
KLRB1	0.10889	0.102487	0.391235
VAV3	0.101057	0.048185	0.349058
DHCR24	0.0783526	0.0951233	0.531896
DHRS11	0.0424547	0.312323	0.185175
LY6E	0.107116	0.211625	0.00431927
CD163L1	0.0346382	0.335333	0.288805
MTMR11	0.125297	0.00566113	0.340606
CD14	0	2.6e-12	0.509254
FCGR2C	0.0163348	0.00367671	0.681071
NCF1	0.0139561	0.0901223	0.606971
ANO1	0.0895656	2.73e-10	0.119865
EPHB2	0.0576363	0.0244893	0.579356
CLIC4	0.0162616	0.0447834	0.595522
EDNRB	0.00625067	0.114896	0.526757
CACNA1H	0.0473527	0.023839	0.47395
CDC25B	0.122683	0.244418	0.20264
LHFPL6	2.23e-12	0.0121155	0.569216
REP15	0.127004	0.131501	0
HEG1	0.00160434	0.00371435	0.659771
CEL	0.125826	0.0329088	0.0422015
FPR3	0.00977721	0.0188543	0.558845
HIC1	9.71e-09	0.015837	0.65658
ADAMTS1	0.0317416	0.0373618	0.588896
MYO7B	0.0409417	0.0579996	0.621811
GLIPR1	0	0	0.430753
LDB2	0	0.0100673	0.575912
OAS3	0.108395	0.203024	0.00488745
FYB1	0.0523844	0.0528903	0.597292
FYN	0.00600248	0.0162026	0.575115
AKR1C3	0.150712	0.203206	0.0578458
HERPUD1	0.0631027	0.185349	0.360789
NRP1	0	0.0154173	0.677236
PPP1R18	0.0286524	0.0655208	0.654119
HLA-DMA	0.290963	0.0281502	0.382266
EDNRA	0.00941289	0.0838959	0.519073
H2BC21	0.158285	0.0764651	0.0618606
SPOCK1	0.0444856	0.0359398	0.373929
TACSTD2	0.12211	0.0527173	0.0234181
RAB34	0.0101898	0.0299599	0.640129
AREG	0.0457967	0.00243942	0.11183
CEMIP	0.110317	0.119847	0.105139
CD34	0.0163018	0.0321628	0.6469
SPINT1	0.11262	0.00051599	0.638785
NXN	0.0169407	0.0470704	0.53259
WNT11	0.143443	6.41e-14	0.022056
IRAG1	0.00337829	0.00605697	0.570528
THEMIS2	0.0247372	0.0371079	0.667731
PDLIM3	0.0357126	0.0289581	0.585238
SLC12A2	0.0306334	0.115244	0.638548
TUB	0.0391199	0.057352	0.20302
CYP4F12	0.121443	0.149235	0.170941
TIMP1	0.0683529	0.295743	0.344141
AIF1	0.0291914	0.0111863	0.699756
EPS8L1	0.0678817	0.0232558	0.241866
AOC1	0.00265438	0.178948	0.570751
BMP1	0	0.0739938	0.371072
RCN3	0.0139147	0.0291363	0.393811
DUOXA2	0	0.142165	2.22e-16
APCDD1	0.0695728	0.0930765	0.0861377
KCNN4	0.153429	0.0645675	0.245136
MSN	0.0376465	0.0909385	0.709699
ZG16B	0.129662	0.0108533	0.207006
PRAC1	0.188561	0.318626	0.00056521
RAB26	0.0927172	0.113029	0.0199432
SLITRK6	0.0543518	0.238003	0.0390724
KCNQ1	0.107263	0.052625	0.362633
MUC3A	0.1169	0.0629652	0.043533
PRR15	0.019705	0.0638034	0.542808
NPTX2	0.173711	0.0697857	0.050111
COL18A1	0.0209126	0.0685708	0.492068
ADAM19	0.0375549	0.0084057	0.671578
FNDC1	0.0157125	0.0694337	0.396111
CDCA7	0.0207077	0.159166	0.477114
TPM2	0.0548747	0.107683	0.506419
EVL	0.0386105	0.00983478	0.777971
HOXB6	0.14617	0.0233606	0.392295
ATP9A	0.0709627	0.165554	0.515703
GALNT3	0.0628562	0.0395267	0.706598
TRIM22	0.149165	0.0304935	0.515749
ETV4	0.0286327	0.181642	0.40666
CEACAM5	0.0384347	0.190316	0.648295
CPZ	0.00657616	0.0262048	0.49632
XKR6	0.114754	0.470236	0.066483
IKZF1	0.00729221	0.112348	0.60456
TNS1	0.0213789	0.0458472	0.581469
PRSS33	0.0587687	0.0423196	1.4e-10
ANOS1	0.0131333	0.00090243	0.331286
TBX2	1.07e-11	0.0133579	0.558233
WASF1	0.0205106	0.0539138	0.0292789
FERMT2	0	0.0276248	0.641146
CDH1	0.0529413	0.0434707	0.801055
NR4A1	0.0629761	0.033362	0.00672817
JAML	0.0332661	0.213401	0.432613
G0S2	0.0387668	0.0408799	0.20221
EVC	0.0539795	0.0385007	0.416726
HK2	0.0124393	0.236391	0.205454
C15orf48	0.0661754	0.324958	0.252104
FCRL5	0.0475404	0.167917	0.371162
MDK	0.117467	0.2854	0.0396182
CD3E	0.0615951	0.0657668	0.482676
GASK1B	0.080403	0.0576385	0.413984
PRDM1	0.0415897	0.00696024	0.720098
SELENOM	0.0129203	0.0189019	0.553359
PPP2R2B	0.0704251	0.125691	0.158679
H4C9	0.232351	0.159319	0.0374237
PODN	0.063926	0.0158868	0.497251
LIMD2	0	0.0314836	0.724615
RGS2	0.0274768	0.0771157	0.569895
ATP8B2	0.0147682	0.02617	0.723822
ADAMTS9	0.0366238	0.0132721	0.438848
FAM177B	0.169964	0.280272	0.0580755
DPYD	0.00994984	0.0871618	0.564522
ARSL	0.140352	0.0225874	0.427343
TSPAN13	0.0740417	0.0105459	0.4502
CXCL8	0.0174011	0.059986	0.0712378
PAQR4	0.0932902	0.0956405	0.190229
CDH5	3.93e-14	0.00295335	0.518388
TMPRSS4	0.0614507	0.00390947	0.724802
TRPM3	0.0742038	0.0811765	0.13382
GPSM2	0.026397	0.214072	0.395076
PSMA7	0.0989401	0.323496	0.295575
PLXDC2	0	4.21e-13	0.40778
CTSA	0.202676	0.113754	0.0839196
PLK2	0.0068369	0.0301566	0.535622
EMP1	0.0878802	0.130383	0.16691
CSF1R	0.0111428	4.67e-12	0.342332
LIMS2	0.0287699	0.021166	0.548956
EHF	0.0550961	0.0294914	0.715117
LOX	0.0663473	0.00460423	0.344666
TSPAN8	0.0326997	0.186204	0.627224
H2BC3	0.156197	0.0666401	5.19e-11
CRIP1	0.246244	0.120085	0.0256036
ATP8B1	0.0455642	0.324022	0.372997
GJB1	0.0781901	0.0243198	0.515518
MYH14	0.0566504	0.0310552	0.703531
FOS	0.204269	0.0630232	0.0404671
SGK1	0.0767761	0.0524136	0.337349
GGH	0.0658401	0.035302	0.441814
CLDN3	0.02696	0.0168393	0.783643
GAL3ST2	0.0232733	0.237247	0.158489
ADAM33	0.0576447	0.110125	0.366328
H4C6	0.169524	0.0131309	0.183615
HSPH1	0.0810089	0.131939	0.191002
MAGEA4	0.132508	0.294878	0.0798004
CD55	0.065608	0.0109948	0.0126362
DACT1	0.0243021	0.0073743	0.349318
EMILIN1	0.017961	0.036008	0.704166
MUC13	0.0154962	0.0230891	0.789502
ITGA3	0.109057	0.063241	0.325538
AKR1B1	0.0608308	0.0002328	0.679571
MLXIPL	0.011378	0.10003	0.332318
SLC27A4	2.56e-10	0.333463	0.0761901
VIM	0.0135083	0.0475439	0.848574
SLAMF7	0.0624843	0.108355	0.424327
MT2A	0.108051	0.175376	0.02592
EIF1AY	0.361549	5.56e-12	0.0131156
TNS2	0.0148449	0.0276032	0.541286
BST2	0.255909	0.0707899	0.31796
MCM7	0.0871046	0.203187	0.359431
KIF12	0.14583	0.0080185	0.338468
CMTM3	0.0128197	0.0270531	0.466173
ECM1	0.0916389	0.0558607	0.374544
TPSG1	0.0809951	0.199776	0
CDX2	0.0391527	0.0201025	0.62677
STOM	1.79e-16	0.00660635	0.543163
FMOD	0.0106158	7.43e-11	0.274817
NR1H3	0.0043403	0.0601012	0.153692
SELENOP	0.214037	0.11081	0.00085052
H3C3	0.218851	0.176695	0.0946414
CD46	0.0636429	0.216469	0.458584
ALDOB	0.0442834	0.176342	0.0231453
CLEC11A	0.0207614	0.0681702	0.545222
CTSE	0.0324284	0.0861301	0.0280024
PERP	0.0386196	0.209483	0.572425
FERMT1	0.0162363	0.199929	0.577309
MACC1	0.0343765	0.207742	0.406109
UBE2T	0.119465	0.125187	0.235225
ADGRF5	0.0166033	0.00469246	0.614333
DPT	0.0761014	0.0355302	0.247007
TRIM2	0.0381686	0.0321478	0.549927
KLF2	0.0796855	0	0.607263
MEF2C	0.0068906	0.0520136	0.662369
PBLD	0.0831975	0.241333	0.134441
TM4SF1	0.0505767	0.152469	0.131425
LBH	0.00999679	0.00415216	0.506464
GPX2	0.0223232	0.152622	0.597972
IFI44	0.0215177	0.0465752	0.159281
GM2A	0.210637	0.0719288	0.305563
SLC5A1	0.0596923	0.0793862	0.551193
ZNF764	0.0650269	0.12203	0.0715151
ADAMTS4	0.0432302	0.0379511	0.520822
HNF4A	0.0360471	0.0736648	0.654107
CAPN8	0.0664589	0.0923591	0.310381
NPDC1	0.185042	0.067225	0.228731
CHST15	0.0148939	0.0809585	0.601048
NRP2	0.0566477	0.079627	0.465832
WNT2B	0.0167408	0.0898763	0.469603
LTBP3	0.0174709	8.24e-11	0.672423
MEP1A	0.128327	0.12	0.0474264
LYPD8	0.0689942	0.185074	0.0586143
MEIS1	0.0263158	0.0456635	0.566443
DDR2	0.0115017	0.0526322	0.509774
USH1C	0.0540986	0.0338456	0.656329
NOS2	0.0588092	0.0491248	0.00671233
SATB2	0.0508582	0.0643708	0.644393
GYPC	0.0257729	0.0635461	0.43594
IFI16	0.0970269	0.0514922	0.565315
KLLN	0.00745725	0	0.0162192
SYP	0.050124	0.114234	0.145295
SLC7A5	0.118436	0.0734807	0.107203
CRACR2B	0.0473753	0.375294	0.140819
PHLDB1	0.010391	0.00102823	0.415067
GOLM1	0.0436082	0.0506085	0.198919
PMP22	0.00685908	0.0186679	0.550383
LRP4	0.172224	0.0995988	0.109241
TMEM158	0.0419988	0.0797495	0.36887
SMIM35	0.0281715	0.0571976	0.0772223
GUCY2C	0.0230323	0.0535474	0.636601
HSPA1A	0.056074	0.0155023	0.346194
TPX2	0.00746915	0.258818	0.33429
SAMD5	0.10539	0.00224187	0.0381047
MET	0.04094	0.120305	0.524238
CGN	0.0636616	0.00508659	0.599172
SP5	0.17226	0.0278002	0.0629145
RARRES1	0.0512944	0.30273	0.0190749
KLK11	0.0887828	0.109474	0.00388555
CCL19	0.057796	0.146836	0.19756
BTNL3	0.243209	0.176903	0.0220221
BBC3	1.19e-20	0.00231127	0
MELTF	0.200864	0.0192967	0.137885
IFIT2	0.0394289	0.0293764	0.128046
LAIR1	0.044865	0.0163562	0.525745
IRS2	0.0740245	0.0298655	0.170455
GALNT4	0.0827459	0.214364	0.283447
FAM83E	0.0707206	0.188601	0.291874
ARHGAP44	0.021459	0.403325	0
EDN1	0.0763652	0.0366261	0.058137
CSGALNACT2	0	0.0319175	0.735629
RNASE4	0.0474798	0.101765	0.372866
TMEM54	0.0342468	0.0592459	0.623722
KLF5	0.0191742	0.0309325	0.759414
ACE2	0.142378	0	0.157435
KRT17	0.121562	0.0157266	0
LTB	0.0370208	0.0564264	0.432464
PTGDR	0.0219173	0.331725	0.129686
ITGB4	0.0559136	0.0388174	0.696911
ETS1	0	0.00219679	0.651005
GAS7	0.022691	0.0153339	0.595504
ISG20	0.0811237	0.0684222	0.22108
ESAM	0.00378441	0.010349	0.510412
GPX7	0.00874203	0.0259046	0.548678
FAM83H	0.0599184	0.062005	0.498322
LCE2D	0.22578	0.00306615	0.338834
PPP1R9A	0.104071	0.125655	0.0907425
TPST1	0.0343231	0.0553562	0.487431
OAS2	0.083838	0.0992523	0.152757
DOCK2	0.0114284	0.0624198	0.610809
CCDC88A	0	0.0430932	0.763025
GUCY1A1	0.0580354	0.0413964	0.370263
GRID1	0.0576259	0.111831	0.19128
IL2RG	0.418673	0.0856753	0.00772479
RAB5IF	0.0447806	0.285549	0.391147
VNN1	0.117925	0.0641256	0.114367
LTBP1	0.0308057	0.0382893	0.338982
LGALS4	0.0557623	0.162402	0.620738
SAMSN1	0.00564194	0.0327715	0.617836
PKP3	0.0282759	0.0837524	0.622227
DES	0.0709735	0.16918	0.187711
SYTL1	0.0537789	0.277444	0.0635499
STYXL2	0.0905216	0.194651	0
CORO1A	0.0194067	0.0401078	0.668677
ACADS	0.0463581	0.433104	0.139092
CLEC3B	0.0099053	0.093658	0.43521
MYC	0.0689785	0.301844	0.436375
SLC9A2	0.0845374	0.453853	0.0657762
ELMO1	0.139535	0.0503546	0.315441
HSPA6	0.0339505	0.056215	0.551715
ST14	0.0575445	0.0181611	0.765733
TINAGL1	0.00172728	0.112143	0.61304
EMILIN2	0	0.0408153	0.601759
MGARP	0.0422015	0.165979	0.0606638
SERPINA3	0.0345577	0.111383	0.0370847
ETHE1	0.0619249	0.0463153	0.534346
LST1	0.0448616	0.0260878	0.581625
DDR1	0.0448224	0.00483108	0.744955
PDLIM7	0.00798937	0.112754	0.592675
MDFIC	1.49e-12	0.0481188	0.468435
AHCYL2	0.11051	0.165637	0.105739
CD37	0.0329249	0.0845907	0.470619
PHLDA1	0.185249	0.219827	0.0552948
HOXB8	0.207496	0.0840607	0.25416
NLGN2	0.00127749	0.0115396	0.624306
CD27	0.0562097	0.178251	0.420775
MANSC1	0.021715	0.015693	0.164932
QPCT	0.222484	0.0336701	0.00557116
NREP	0	0.108148	0.426342
F11R	0.0189464	0.0373152	0.693254
TUBB2B	0.127537	0.0404245	0.00462884
SYT13	0.0886184	0.179098	0.12819
DYSF	0.00183554	0.0298106	0.516976
HID1	0.0963111	0.297268	0.0602697
PIK3CG	0.0370516	0.126468	0.554103
TSPAN9	0	0.0503812	0.469543
TM4SF20	0.0988689	0.0787534	0.0273736
TGFBI	0.0909349	0.482037	0.0912468
ZCCHC24	0.056544	0.169627	0.329645
DGAT1	0.0909491	0.016463	0.491169
PPP1R14D	0.0975718	0.0493518	0.338492
GNB4	0.0140924	0.0105403	0.626701
EPCAM	0.0202248	0.0413291	0.826934
CCDC102B	0.00579057	0.053558	0.456992
HKDC1	0.0336104	0.10922	0.304481
MYO1F	0	0.0275809	0.620927
ZEB1	7.62e-09	0.0128777	0.672293
VIL1	0.0313503	0.0104686	0.69566
SMIM22	0.0822971	0.0141623	0.704805
FOXA2	0.0812627	0.0104872	0.357901
LCN15	0.0731411	0	0.00642247
VSIG4	0	0.0143687	0.561713
OLFML3	0	0.0332059	0.546987
CHST5	0.0373692	0.22241	0.0109281
RNF186	0.0956772	0.17839	0.0953288
LARGE2	0.071797	0.0719081	0.203907
SDCBP2	0.0458209	0.18746	0.13597
GALNT5	0.124741	0.0514112	0.344943
SLC6A8	0.17477	2.16e-10	0.118932
TRPM4	0.0729402	0.0729782	0.406461
TNFAIP2	0.0295518	0.0291511	0.625321
IL32	0.136247	0.394614	0.0763731
B3GNT3	0.0098019	0.00756231	0.785381
LSR	0.0335794	0.0121164	0.812075
PMEPA1	0.0914473	0.181608	0.0349985
JAK3	0.053918	0.00987425	0.629491
PLCE1	0.0238958	0.403795	0.0523924
LAMB2	0.0243887	0.0696824	0.47907
MAL2	0.0566874	0.0340995	0.727
EPHA2	0.0888503	0.0532958	0.262069
ZBTB16	0.106055	0.172235	0.270239
PTK7	0.0780412	0.107018	0.099146
COLCA2	0.107594	0.150527	0
WWTR1	4.38e-12	0.0111862	0.488802
HSPG2	0.0014895	0.114457	0.558605
GPX3	0.0170718	0.0940501	0.36832
PLS1	0.00962734	0.0179185	0.665291
MYBL2	0.00501266	0.280738	0.286675
PKIB	0.0513884	0.305451	0.0835333
ZBP1	0.169358	0.135245	0.056318
SLC15A3	0.0789089	0.0220971	0.579049
ITLN2	0.005442	0.132637	0.0750829
S100A14	0.0271597	0.095605	0.245501
TNFRSF11A	0.0235845	0.330498	0.136325
MTO1	0.0197992	0.046397	0.0406118
PRSS22	0.0771285	0.0796906	0.0632224
BCAT1	0.0426641	0.042209	0.462272
EPS8L3	0.0209992	0.0253765	0.755993
CCL13	0.00850541	0.26321	0.267477
NR1H4	0.0497494	0.248323	0.0544964
LAMC1	0	0.144954	0.469358
ERBB3	0.00682754	0.0335267	0.820625
GALNT7	0.0260373	0.167197	0.390542
HHLA2	0.179578	0.128528	0.116983
PLEKHJ1	0.0593014	0.0360887	0.520336
MKI67	0.0628508	0.170654	0.398642
IQCM	0.0487782	0.514711	1.69e-11
TCF7	0.0323775	0.126933	0.154264
FREM1	0.170322	0.0411818	0.00056248
ODC1	0.107808	0.141441	0.34262
OLR1	0.0238595	0.0962707	0.378458
RFPL2	0.023738	0.0422436	0.0283764
CSPG4	0.0031357	0.00365996	0.45881
BOC	0.00998744	0	0.260476
GLT8D2	0.00045808	0.0507975	0.413711
GIMAP4	0	0.0162302	0.563861
GABRP	0.118194	0.0528254	0
EPHX2	0.0424473	0.251624	0.153609
TMEM141	0.0439818	0.0469654	0.563954
ENTPD8	0.0779526	0.192888	0.00878135
TPRN	0.0401404	0.0297168	0.465994
GRM8	0.146389	0.0239345	0.0545099
GMDS	0.122264	0.00348159	0.643498
VSIR	0.0588325	0.0587989	0.543582
PRSS21	0.188715	4.55e-11	0.0117538
DDIT4	0.177114	0.0243675	0.150797
MTRNR2L1	0.0543542	0.0470465	0.599369
BAIAP2L1	0.0289595	0.131115	0.637002
ADGRL4	0.0162525	0.0277597	0.578381
CLU	0.0774792	0.0905314	0.154323
PLCB4	0.180107	0.139775	0.256594
DLL1	0.0568359	0.0117059	0.332849
DHRS9	0.0695708	0.149762	0.0429755
WNK4	0.0430777	0.0403239	0.445444
FGR	0.0199653	0.0673381	0.517095
RGS16	0	0.0456475	0.395819
ADAM28	0.0362572	0.192318	0.393929
CRYAB	0.0188535	0.03107	0.475386
SS18L2	0.0187646	1.15e-10	0.0087427
RASSF4	0.0421033	0.0072279	0.506079
KRTCAP3	0.040145	0.0220242	0.681002
ADAP1	0.0515992	0.0357017	0.62549
PKN3	0.00387999	0.0528732	0.306601
CLDN7	0.0209405	0.093188	0.763296
TNFRSF12A	0.04977	0.324005	0.140356
FASN	0.138246	0.0797143	0.448722
ANXA5	0.111667	0.197211	0.299516
CYB5B	0.0950988	0.250689	0.382337
DSG2	0.017553	0.0178829	0.742356
NCF2	0.00462723	0.0710922	0.490103
CASP1	0.315152	0.0918092	0.0830416
HCK	0.0143302	0.0415219	0.440762
TMC4	0.061347	0.112303	0.524182
RNF157	0.0233395	1.51e-10	0.0297696
ODF3B	0.0237655	0.0531747	0.424938
IER3	0.0272865	0.194838	0.435125
TGFB1I1	0.0408528	0.0470561	0.556978
RERG	0.0296766	0.125046	0.308294
CXADR	0.0989318	0.0253645	0.496783
PLPP2	0.0373435	0.074504	0.731165
SOX9	0.0331017	0.144307	0.676863
TCF21	0.00620252	0.131397	0.488525
TRIM29	0.194389	0.0272493	0.120095
VPS37D	0.0271326	0.0371292	0.0653549
GALNT12	0.0926461	0.149353	0.391932
TRIM36	0.0917417	0.0875144	0.0923578
SSC5D	0.0629887	0.0943002	0.334473
PPP1R1B	0.0218474	0.0953821	0.641743
METTL7A	0.0411285	0.321611	0.191627
GPR68	0.0273367	0.0437869	0.412664
C6orf15	0.146587	0.0338663	0.0323562
IP6K3	0.0508188	0.0314681	0.0671137
SLCO2B1	0.0441207	0.0153382	0.415021
AMOTL1	0.0152866	0.00560158	0.541106
KLHL6	0.0876571	0.190902	0.390589
BSPRY	0.0990243	0.0681852	0.506218
SLCO4A1	0.0200139	0.127502	0.372287
PTPRM	0.0195458	0.0219423	0.560174
GMFG	0.0446797	0.0196856	0.730227
TNFRSF4	0.00327228	0.0356275	0.600893
PDLIM4	0.0125535	0.0206405	0.49225
TREM2	0	0.0383309	0.387232
LMNB2	0.153955	0.140268	0.229847
DDC	0.0688332	0.0396728	0.514585
RAB11FIP1	0.0757247	0.065728	0.495552
ITGAL	0.0268078	0.0865158	0.489188
RGCC	0.0452414	8.63e-11	0.382754
HPN	0.0304263	0.271035	0.0256602
P3H1	0.00446628	0.0401536	0.387414
NHSL1	0.120226	0.129929	0.313221
RUNX1T1	0.00477458	0.0169277	0.506698
ALDH1L1	0.0840918	0.33223	0
OAS1	0.127054	0.175782	0.177367
APOBEC3C	0.105372	4.83e-09	0.462113
HOXD10	0.0800795	0.0210029	0.0407508
PLA2G7	0.00061178	0.0440623	0.470738
C9orf152	0.162172	0.143554	0.325031
VASH1	1.16e-15	0	0.773037
NOS3	0.0501381	0.00976896	0.415492
BICDL2	0.0260102	0.0568347	0.714817
PROM1	0.0271378	0.124685	0.280867
ADAMTS14	0.0007732	0	0.581176
H2AC8	0.0631068	0.137949	0.323745
TRIB2	0	0.00880441	0.651451
MCTP1	0.0123796	0.0374744	0.537646
FOXE3	0.0338969	0.058732	0.0699775
SLC7A1	0.0856481	0.0107042	0.359663
GLIPR2	0.0452178	0.0378278	0.382879
SECTM1	0.0402495	0.0840213	0.192774
COX5A	0.0881659	0.120032	0.381067
GUCY1B1	0.00690454	8.53e-11	0.555687
CKMT1A	0.0280691	0.200697	0.525263
LGALS3	0.141705	0.0387391	0.499265
PPFIA2	0.0610713	0.0531242	0.240759
APOL1	0.00986114	0.0246506	0.389361
VSTM4	0.0305067	0.0148573	0.499822
SIAE	0.0912523	0.260392	0.132653
STMN3	0.0893698	0.0486434	0.153247
CD1C	0.0306895	0.128296	0.197101
IQGAP3	0.0437131	0.0808914	0.285276
WNT5A	0.0398408	0.025414	0.414016
DNTTIP1	0.081088	0.180537	0.290437
TRABD2A	0.0728851	0.031102	0.577907
PCNX2	0	0	0.00279001
DDX58	0.0691589	0.121068	0.082919
KRT6A	0.0713168	0.028707	2.16e-11
ARFGEF3	0.139579	0.0509789	0.0560406
ELF3	0.0191237	0.011464	0.8211
PTPRCAP	0.052225	0.141787	0.444195
UBE2E2	0	0.031695	0.503835
STXBP1	0.0755663	0.0338278	0.0019652
SUPT4H1	0.108207	0.207251	0.380724
FUT3	0.060112	0.0466465	0.677862
STRA6	0.0200043	0.0697979	0.276143
IL18R1	0.0206015	0.113673	0.351853
DHH	0.0818203	0.129738	0.135473
UCHL3	0.0149217	0.137365	0.438655
SPOCK2	0.0118215	0.0419737	0.282654
CILP	0.0498067	0.0842898	0.229328
ABHD11	0.0160236	0.0635424	0.663246
PLCB2	0.0167299	0.0459822	0.586986
FDFT1	0.0112534	0.12985	0.336177
ARHGAP15	0.0124699	0.0500899	0.61839
SIPA1	0	0.027652	0.71343
CYSTM1	0.167704	0.0727298	0.33503
PLCG2	0.0854739	0.0750851	0.305702
ADM	0.0223172	0	0.163007
PGGHG	0.0146997	0.108169	0.107966
CHN1	0.0224939	0.0338279	0.501748
SNRPB	0.0934999	0.310869	0.345955
VIPR1	0.0218824	0.269036	0.210112
LRP1	0.0734198	0.07636	0.295283
NEURL1	0.0523262	0.221667	0
C1QTNF6	0.0281801	0.0152485	0.47987
IL10RA	0.0184874	0.110225	0.565956
SLC9A3R2	0.148679	0.0493984	0.300708
FIBIN	0.065121	0.00713353	0.381248
LCK	0.0624981	0.13217	0.365881
NKD2	0.0890878	0.161373	0.0973676
ATP1A1	0.0769205	0.0280537	0.682285
SGCD	0.0718682	0.00564627	0.345212
AMN	0.101866	0.318397	0
NEBL	0.00876365	0.211197	0.492298
GRB7	0.026068	0.031886	0.383045
GUCA2A	0.102635	0.151996	0
PTCH1	0.0383954	0.0640519	0.219778
IL2RA	0.00940406	0.0481021	0.497272
CPXM1	0.0426244	0.0342169	0.500246
KPNA3	0.0374323	0.00569516	0.0170098
PLOD2	0	0.117379	0.29574
EPPK1	0.0461125	0	0.388878
SBSPON	0.12668	0.00833671	2.79e-10
HOXA9	0.257941	0.0240168	0.235472
GBP2	0.203474	0.0454239	0.278061
IKZF3	0.0255317	0.113239	0.409478
APBA2	0.0452861	0.105308	0.258525
H4C13	0.282376	0.161379	0.111429
EPB41L4B	0.0998543	0.0296834	0.493716
CIITA	0.0820721	0.0855383	0.277409
DSE	0.0680543	0.038772	0.197071
ARHGAP9	0.0323297	0.178159	0.524021
ESM1	0.00979585	8.92e-12	0.223533
ASIC2	0.0475957	0.148933	0.118595
H3C11	0.204008	0.236455	0.0713492
EQTN	0.0818945	0.00248677	0.0715813
GXYLT2	0.0751207	0.0593663	0.217034
SLCO1B3	0.229191	0.0145995	1.95e-10
SYTL2	0.0478322	0.134466	0.179216
CYP2S1	0.199673	0.0301288	0.182985
BMP8A	0	0.0184783	0.488714
GABRE	0.0904056	0.0667901	0.120885
MAP7	0.0473567	0.0468891	0.708445
PCNA	0.0708977	0.261657	0.311813
PRSS2	0	0.087481	0.0193856
PLEKHO2	0.00781917	0.0447225	0.569893
SIRPA	0.0432341	0.0841776	0.436015
PSMB9	0.281246	0.116241	0
DHCR7	0.165913	0.0414982	0.396391
PLPP1	0	0.0756219	0.388307
GSTM2	0.00574958	0.252634	0.399272
SLC17A9	0.136998	0.130233	0.0541212
A1CF	0.11511	0.142524	0.224408
ASRGL1	0.0592739	0.124399	0.0094204
C19orf48	0.0781884	0.15159	0.419659
LIPA	0.128364	0.0521719	0.208956
DAPP1	0.0863934	0.133792	0.176852
OR2A12	0.0630802	0.0672226	0.0766809
HSPD1	0.0677068	0.276413	0.449533
SFN	0.0437972	0.0019789	0.251781
KRTAP7-1	0.0457329	0.101617	0.0952691
BRD3OS	0.00217348	0.00491693	0.0272328
H2AX	0.116514	0.114692	0.24001
POF1B	0.100501	0.153973	0.58339
SMIM31	0.153217	0.232002	0.144117
ARHGEF25	0.028095	0.0759008	0.513405
AHI1	0.135237	0.0359542	0
PARVG	0	0.0328147	0.484756
EVPL	0.0772822	0.040815	0.387272
DDX3Y	0.357661	0.0141852	0.0382491
ANKRD40CL	0.082968	0.0847989	0.0820701
BIK	0.134594	0.119258	0.174868
PRDX5	0.111529	0.162543	0.407081
KCNE5	0.0604429	0.0526122	0.0778179
EIF3H	0.123855	0.297505	0.25633
NOP56	0.122669	0.186357	0.302766
MXRA7	0.0490753	0.110775	0.299803
MRPL57	0.0387808	0.111222	0.338145
FRMD6	0.0317157	0.00674218	0.438026
MSH2	0	0	0.0245961
CENPU	0.191579	0.0370385	0.159596
PTCH2	0.0528752	0.0381148	0.431264
H2BC14	0.118441	0.112593	0
IFITM1	0.182334	0.308288	0.181783
DUSP5	0.0268145	0.166797	0.363748
GLCCI1	0.0192756	0.123642	0.349169
ZNF385A	0	0.0359589	0.601674
SULT2B1	0.154014	0.0456977	0.0893783
PKD2	0	0.0479016	0.566047
CCL5	0.0353554	0.0842832	0.304758
DIO2	0.0300596	4.69e-15	0.411195
ACAN	0.035563	0.0201359	0.281354
DRAM1	0.052935	0.0633595	0.46972
STAT1	0.247642	0.20998	0.0643352
JUP	0.0956064	0.0572077	0.572567
CKMT2	0.215848	8.53e-14	0
ENTPD6	0.0459851	0.083245	0.694853
SHANK3	0.021679	0.0239113	0.454405
EBF4	0.00047466	0.0858772	0.20906
PPARG	0.154598	0.0340188	0.28177
XDH	0.101748	0.0850557	0.0198517
H2AC16	0.0529856	0.264732	0.259694
CENPS	0.044928	0.0309765	0.0495806
ITGB5	0.0821791	0.168258	0.0870308
ZKSCAN1	0.04383	0.0883983	0.387405
CCL22	0.0192866	0.0861535	0.191592
TBC1D9	0.0384203	0.0490465	0.492013
MYO1D	0.141773	0.0458202	0.551075
CPE	0.197705	0.0722586	0.00164797
CYP27A1	0.187704	0.149156	0.0239625
RFLNB	0.0305601	0	0.641282
TIAM1	0.0367376	0.15135	0.164796
NUTM1	0.0182618	0.0692144	0.0399921
H4C5	0.12275	0.166929	0.312619
KRT16	0.0668712	0.0511878	0.0305247
NCKAP1L	0.018523	0.0317079	0.600625
ZNF429	0.0422089	0.0586828	0.0639624
TGFB3	0.0272083	0.0941321	0.34874
COBL	0.111744	0.0412783	0.512699
PRODH	0.05482	0.0451913	0.0100123
DKC1	0.0530368	0.209866	0.348115
DYNLRB1	0.078883	0.385195	0.257858
ABCC3	0.0703098	0.0203083	0.714986
NDFIP2	0.0913971	0.0476806	0.497351
ENTPD2	0.0499904	0.0336563	0.187016
SLCO2A1	0.0121078	0.0224891	0.393413
P3H3	0.0676992	0.00655045	0.393852
SHROOM3	0.0730853	0.00886634	0.615574
CSRP2	0.0115344	0.00271687	0.558441
ANLN	0.0854099	0.236027	0.289637
BACE2	0.0306346	0.204043	0.379857
RASGRP2	0.0430642	0.0962233	0.305175
NR3C2	0.0694199	0.467387	0.0123433
NCCRP1	0.0213586	0.0567759	0.117003
CLDN5	0.0142296	0.119626	0.415719
PTPRF	0.0701045	0.0339779	0.751001
SERPINE2	0.0639551	0.131486	0.0664874
SLC36A3	0.0912547	0.0504509	0.0574907
OR2T34	0.0158149	0.112879	0.134998
AKAP12	0.12032	0.0477995	0.180532
TAMALIN	0	0.0211603	0.334379
AGFG2	0.0887003	0.104599	0.216141
PPIG	0.0300884	0.098246	0.028523
AHCY	0.0440919	0.24123	0.451822
MRAP	0.0636126	0.0621256	0.0610754
CBX6	0	0.0615287	0.5673
CD180	0.0415749	0.115	0.512807
WNT2	0.071716	0	0.435906
FADS2	0.077888	0.0665349	0.373604
CCDC183	0.0800926	0.0762495	0.0219048
GATA6	0.0582102	0.0943256	0.531694
BCL2A1	0.0141996	0.0647604	0.396698
IRS1	0.0120412	0.013625	0.284559
KIRREL1	0	0.0237424	0.498539
TWIST2	0.0301587	0.0427817	0.373852
TDGF1	0.124669	0.145917	0.31347
LAMB1	0.111676	0.136785	0.230961
FLT1	0	0.0425396	0.390465
EPS8L2	0.0169824	0.00543725	0.748051
FHL3	0.0370695	0.0183998	0.463149
RASGRP3	0.00696441	0.0360284	0.576357
PROSER1	0.0169722	0.133532	0.313423
H3C7	0.0408735	0.261656	0.231832
HEYL	0.0229948	0.0579999	0.382169
PDE4DIP	0.00408445	0.0603597	0.504807
CRYBB1	0.00825833	0.0781548	0.150028
KRT18	0.0435716	0.177043	0.613572
TNFRSF11B	0.119805	0.00540762	0.046395
CCDC182	0.0603475	0.111054	0.0780148
GP2	0.0781452	0.201645	0.0949734
PPIP5K2	2.05e-15	0.0249152	0
RPL10	0.0398753	0.131398	0.116613
SLC11A1	0.0187663	0.0449544	0.295433
SELE	0.032092	0.045202	0.23007
CLEC7A	0.0316232	0.0383041	0.473395
UBE2S	0.0338085	0.307429	0.255206
LCN6	0.058029	0.102446	0.149569
SH3BP1	0.00310559	0.0913941	0.00558071
GPR183	0.00741385	0.068803	0.494099
ZDHHC19	0.026772	0.0699318	0.0916411
PYGL	0.194196	0.0151737	0.0547531
RGL3	0.0310881	0.271332	0.067245
POPDC2	0.0438237	0.188296	0.124799
TMEM88	0.0416423	0.105908	0.191289
PER1	0.0732892	0.0800788	0.435573
IL6ST	0.0423512	5.26e-12	0.640956
VAT1	0.126672	0.10457	0.233871
PLEK	0.00559339	0.0547487	0.449905
TSPAN7	0.103763	0.341101	5.27e-12
ESRP1	0.00473439	0.0528823	0.778727
CSF2RB	0.0157131	0.0942854	0.502706
SPDEF	0.0912223	0.198701	0
TPPP3	0.124449	0.0165352	0.0370842
CAPN9	0.0688922	0.305571	0.002621
PAM	0.0944651	0.141861	0.153906
SPINT2	0.0305229	0.0360346	0.821349
UXT	0.0644946	0.249209	0.300703
KLK12	0.101375	0.0482035	0
RRM2	0.0404858	0.131476	0.264995
SSX1	0.0855313	0.0876778	0.050391
H3C12	0.0456757	0.102044	0.0435641
VEGFA	0.0412086	0.113506	0.4557
TOGARAM2	0.00631683	0.0974908	0.0719583
EPB41L4A	0.00010622	0.304641	0.234046
PLPP3	0.00098146	0.0297836	0.484008
GJA1	0.034152	1.33e-10	0.438868
NME1	0.0635693	0.27512	0.271348
KCNJ15	0.0739712	0.171624	0.137182
RAB15	0.0862945	0.0500016	0.409388
FBXO32	0.00832311	0.0294908	0.191191
ALDH1A1	0.083479	0.112601	0.0126565
NT5E	0.0548034	0.0966393	1.59e-11
STARD10	0	0.0352043	0.629319
FLNA	0.0409825	0.136752	0.50945
WARS1	0.0674049	0.068866	0.316642
JAM2	0.0320129	0.115872	0.377941
KCNMA1	0.0325787	0.218466	0.072253
CDK1	0.0176314	0.171107	0.294044
TMEM30B	0.0311712	0.118882	0.558839
IL33	0.0780613	0.0234177	0
PRKCH	0.0204835	0.0163071	0.560052
SGIP1	0.00588613	0.0007943	0.476708
RPL22L1	0.112613	0.311386	0.126104
DSC2	0.0403447	0.11288	0.594627
GSS	0.0325801	0.0724591	0.405645
PRR16	0.0301745	0.0141882	0.525975
NDN	0.015593	0.00501723	0.537974
SCPEP1	0.0862205	0.0398917	0.460943
IFI27	0.214256	0.205709	0.258711
KIFC2	0.0691074	0.0239319	0.408522
SEMA4G	0.0441656	0.272557	0.277084
ESRP2	0.0717439	0.0315243	0.716446
INSIG1	0.17106	0.0689607	0.223405
RAB25	0.00312262	0.0746669	0.5778
STAT2	0.0402468	0.107197	0.435702
SLC52A2	0.0789419	0.111849	0.442985
MAJIN	0.0968673	0.136634	0.12625
TCEAL9	0.205029	0.0573657	0.0562658
FAT1	0.0648766	0.193666	0.291871
ETS2	0.0647916	0.181789	0.446528
IPO5	0.0740696	0.281529	0.273784
HOMER1	0	0.031404	0.0641114
DBN1	0	0.139706	0.371338
CTLA4	0.0149474	0.0413187	0.529049
EPB41L1	0.132623	0.0792103	0.23511
HSD17B12	0.097716	0.0607912	0.480526
H2BC18	0.0661773	0.0702818	0.0693467
CCL4L2	0.0539411	0.0558264	0.276385
RALGAPA2	0.132585	0.00834245	0.487769
CTSH	0.273418	0.188434	0.0466095
LPXN	0.0593474	0.094733	0.487016
SMIM24	0.121539	0.169023	0.079965
KLK8	0.218908	0.0416407	7.05e-10
CHDH	0.0842169	0.00161809	0.619309
CD3D	0.057908	0.0739499	0.397069
RAPGEFL1	0.0999375	0.142698	0.359056
P2RY8	0.0225902	0.156688	0.403572
TFCP2L1	0.0534244	0.207215	0.448661
THBS4	0.139695	0.0969915	0.139898
PTPRS	0	0.00483182	0.607275
TNFSF12	0	0.00223942	0.558927
TMEM97	0.0416629	0.130707	0.36472
RPUSD4	0.0452633	0	0.0346531
LIF	0.00215932	0.137485	0.144948
EIF4A2	0.11529	0.178336	0.0840099
VXN	0.0264974	0.105443	0.0797997
DCBLD1	0.0133994	0.0440824	0.277032
PRUNE2	0.104393	0.0339395	0.0378735
OCIAD2	0.0816203	0.0953021	0.55701
HOXB5	0.0722733	0.0420578	0.427138
ARSD	0.0875016	0.0448168	0.422901
TMEM204	0.0135232	0.00048193	0.511911
KLHL5	0.00843709	0.0265212	0.533891
GPC6	0.041661	0.0522902	0.391083
C2CD4A	0.0183613	0.126571	0.0516714
KLK10	0.0682699	0.0262911	0.0250739
TOP2A	0.0249624	0.168847	0.344455
WFDC1	0.00953824	0.0681189	0.428079
SLC6A6	0.0828963	0.397244	0.0136525
ADRM1	0.0771033	0.315037	0.2245
CLDN12	0.0715653	0.0485479	0.437122
SIGLEC1	0.0206684	0.0521648	0.392968
HCST	0.0392584	0.0414723	0.430786
SAMHD1	0.104366	0.0291588	0.349293
NDUFA4L2	0.0188335	0.0290264	0.372723
ALDH1B1	0.121545	0.100851	0.190168
SLC22A18	0.0589946	0.0285097	0.531538
KLK7	0.130323	0.0722993	0.037166
KDELR3	0.148319	0.00627409	0.0309141
CKS2	0.0846607	0.203121	0.224229
SLC16A1	0.0641694	0.059846	0.310021
MME	0.0787155	0.0750605	0.157516
SYNPO	0.058549	0.0285974	0.351289
RAC2	0.134995	0.0544611	0.605319
EPAS1	0.00843105	0.00526903	0.308842
BCAP31	0.0925336	0.206658	0.47499
SYT11	0	4.94e-10	0.539725
FUT2	0.0630495	0.0334238	0.585842
PTGR2	0.0606448	0.112655	5.82e-13
KDR	0	0.00566103	0.468017
RNF144A	0.0206554	0.10735	0.472697
NIBAN1	0.00377431	0.086546	0.569356
PATE4	0.0665294	0.0887172	0.046682
SLFN5	0.0786527	0.0333143	0.38042
SLC1A3	0.0250696	0.0730173	0.440964
CAPN5	0.106872	0.267026	0.344357
PABPC1L	0.0932554	0.0787892	0.180103
TOB1	0.156368	0	0.457344
LDLR	0.0359427	0.0433863	0.337977
HLA-DMB	0.0757158	0.0275586	0.582975
NRARP	0.170362	0.0967214	0.321041
LAX1	0.0345158	0.139762	0.44707
APLNR	0	0.0552706	0.484617
RASSF10	0.0750401	1.22e-11	0.10101
SCARF2	0.0436449	3.18e-12	0.408218
REPIN1	0.0992972	0.0877881	0.437658
RASEF	0.156597	0.0253735	0.213613
GRHL2	0.0575444	0	0.699014
NUDT4B	0.162025	0.223703	0.228598
LLGL2	0.00839357	0.0096373	0.803456
AFP	0.0590296	0.072989	0.0911189
ADCY10	0.0473778	0.0264527	0.00660146
ST6GAL1	0.0692334	0.00921231	0.00399441
TIGIT	0.0444474	0.0849374	0.401704
GDA	0.125299	0.0315946	0.221409
INMT	0	0.0130958	0.498928
MYRF	0.121795	0.106252	0.0665726
LAPTM4B	0.0472934	0.24259	0.40242
BCL2L1	0.0777567	0.267867	0.201987
SLC38A5	0.0723253	0.0953712	0.165646
STRAP	0.0943384	0.218826	0.250347
HSPE1	0.060784	0.246977	0.445754
GADD45B	0	0.0680661	0.473922
NOTUM	0.0704998	0.0492405	0.0241884
HOXA3	0.2573	0.0037892	0.18575
ZNF613	0.0519424	0.0997175	0.0889982
ARHGAP4	0.122384	0.0582063	0.192133
PCSK9	0.11819	0.0615973	0.0666148
VAMP4	0.0547882	0.0595277	0.135973
RALY	0.0760771	0.270533	0.310843
GNAI2	0.067565	0.176377	0.563994
GPCPD1	0.144539	0.204748	0.188217
RAMP3	0.00238536	0.051203	0.443207
STXBP6	0.10275	0.0187474	0.265293
ANXA13	0.0629382	0.310161	0.00195144
PLP2	0.158187	0.23579	0.353029
FAM174B	0.115472	0.115683	0
PARD6B	0.0312658	0.0972604	0.402622
ABO	0.0690002	0.108833	0.413256
B4GALNT3	0.00637207	0.137066	0.375451
MSC	0.00097808	0.0106343	0.66976
CLIC3	0.100909	0.0366844	0.0559499
GIMAP7	1.52e-12	0.0934748	0.530224
OR5D14	0.0379162	0.144409	0.122854
GNG2	0.0118047	0.0214728	0.617395
HS6ST2	0.11004	0.0111688	0.0107259
ELK3	0.0312149	0.0253569	0.631012
CCT4	0.0521603	0.287898	0.292434
ANKRD18A	0.0683349	0.0260885	0.0724339
H2BC9	0.0379551	0.120448	0.0997437
ADGRG1	0.0745821	0.0530667	0.488521
PLCD3	0.191783	0.0116078	0.0455461
S100A2	0.184968	0.040515	0.0311044
STMN1	0.0523905	0.29028	0.244662
ARHGAP8	0.0449006	0.0219136	0.617505
SLC35D3	0.257545	0.0665372	0.0273644
NES	0.034316	0.041531	0.347662
FOXA3	0.107648	0.0632742	0.241366
NXPE2	0.115544	0.294251	0
ACSS2	0.0453919	0.22132	0.413866
FXYD6	0.0302157	0.0336522	0.535183
PIGZ	0.0737241	0.0867248	0.153419
SH3RF2	0.0329876	0.0781559	0.601284
FSTL3	0.13528	0.0494109	0.293254
SLC35A3	0.00196856	0.0382151	0.595271
CES1	0.089263	0.0584803	0.18908
RCSD1	0.0125486	0.0485341	0.56627
MOGAT2	0.0567756	0.360385	0
NOTCH4	0.00031498	0.00436609	0.428831
SLC44A3	0	0.073798	0.583814
DSP	0.00421116	0.0203512	0.798025
PLPP4	0.0504904	0.0744962	0.185491
SNRPF	0.0408888	0.273941	0.391089
MERTK	0.02753	0.0136805	0.512986
TMEM45A	0.0411688	0.0458469	0.464236
SLC6A20	0.181198	0.140568	0
MAPK13	0.0216504	0.0408754	0.6193
FBXL13	0.100888	0.131532	0.123232
SEMA4A	0.0213228	0.0882277	0.438969
SLC7A8	0.083143	0.00329161	0.0458079
LRPPRC	0.0637857	0.0895982	0.543671
CNN3	0.0627899	0.234457	0.100311
SRPX2	0.160248	0.144342	0.0162678
TTC39A	0.0737665	0.20332	0.286789
RBMS1	0.0167206	0.00152851	0.50544
SLC9A9	0.0210836	0.127198	0.451494
TFF2	0.0239897	0.195753	0.0406489
RGL1	0.00539507	0.0752684	0.54756
OSMR	0.0129127	4.44e-18	0.567093
MAP4K1	0.0141769	0.113082	0.395527
TBXAS1	0.0629501	0.0263076	0.0618399
TAP1	0.146858	0.197476	0.0362673
WFIKKN1	0.0608245	0.0349656	0.0509711
DDX27	0.05644	0.160905	0.36382
NRG1	0.0402306	0.181445	0.271814
DYNC2I2	0.111	0.08094	0.168553
HMGA1	0.0672529	0.273535	0.410117
ROBO2	0.0473423	0.0605994	0.222852
TFRC	0.0992129	0.0684346	0.432375
NR1I2	0.0364855	1.05e-10	0.4167
SMARCA1	0	0	0.341271
S1PR3	0.0135531	0.0071772	0.434954
LPL	0.0220513	1.83e-08	0.214035
SGK2	0.0501764	0.137712	0.315735
SPART	1.91e-12	0.00771634	0.565074
PLEKHS1	0.126303	0.117624	0.198582
GLI1	0.00314458	0.0396805	0.520797
CLIC5	0.129634	0.0272744	0.176484
SCCPDH	0.0154498	0.0126103	0.00769622
NOXO1	0.00180281	0.0693312	0.359149
RHOF	0.0602016	0.0731869	0.0282514
CRYL1	0.0120888	0.0898803	0.335977
TMEM238	0.0502562	0.00451504	0.745588
NR3C1	0.00813	0.0197034	0.533637
LIPH	0.0532551	0.14097	0.337529
ARMCX1	0.0122991	0.014534	0.521161
SPATA13	0.0730023	0.0114661	0.00950632
OSER1	0.0664547	0.169537	0.216874
TNFRSF13C	0.00489401	0.115377	0.173504
HELZ2	0.0839908	0.100871	0.00390197
HBB	0.0734052	0.132644	0.214537
CXCL12	0.036953	0.132904	0.386067
TRAF5	0.0715323	0.106711	0.329228
FZD7	0.122792	0.0138496	0.109314
BTD	0.0184812	0.095136	0.0950485
DAPK1	0.00990424	0.00965873	0.443128
PDLIM2	0.0583414	1.57e-11	0.106294
H2AC13	0.0570514	0.120746	0.295236
CDH12	0.062794	0.0803875	0.143144
HLA-DRB1	0.225009	0.0251523	0.56131
CYTH4	0.06316	0.0839033	0.406497
CDC42EP5	0.0705092	0.157005	0.441402
AP1M2	0.0272573	0.0513055	0.733308
H4C3	0.155845	0.193849	0.23903
PLEK2	0.0975205	0	0.459629
EPHA4	0.0495348	0.168074	0.0153657
SPSB1	0.00467389	0.036744	0.55559
ACVRL1	0.0127588	0.114041	0.224644
PRSS3	0.0247048	0.01149	0.632155
NCF4	0.00393491	0.108114	0.47969
STC1	0.0885025	0	0.368612
MNDA	0	0.0210377	0.489334
WAS	0.0105997	0.0520889	0.49525
CLEC4E	0	0.0937351	0.324984
JAM3	0.00594835	0.0282414	0.611235
ITGAV	0.0430148	0.149125	0.323086
MAGEH1	0.00609516	0.030635	0.663932
OR4D10	0.04955	0.168615	0.0864539
RASSF8	0	0.0365533	0.481887
CBFA2T3	0.0587557	0.170344	0.10411
FKBP5	0.0780025	0.0576064	0.20895
PTGDS	0.0406852	0.174279	0.296883
TWSG1	0.00300507	0.0477139	0.496107
DNAJC6	0.0523851	0.050936	0.0726024
ABCA1	0.0402641	0.0278523	0.34884
NR2F1	0	0.030113	0.380424
NKG7	0.0470221	0.0752856	0.402989
CD80	0.00919252	0.0875823	0.43383
SEMA3C	0.133263	0.0285267	0.318085
BMP4	0.0117434	0.13588	0.110653
PKP2	0.0265344	0.19914	0.368147
TOP1MT	0.078303	0.0758215	0.300649
ZNF771	0.214782	0.157766	0.0201558
RAMP2	0.00336492	0.0433479	0.43709
CCR7	0.0644594	0.0663475	0.257007
EAF2	0.0281377	0.212513	0.320586
ADTRP	0.102162	0.335497	0.03291
CTSB	0.106947	0.323288	0.175077
FLRT2	0.0762255	0.00676014	0.472911
SULF2	0.185013	0.122783	0.105814
PTGER3	0.0194718	0.00718402	0.410799
CCN4	0.0131047	0.0581872	0.356473
GPR34	0	0.0107477	0.474465
BTNL8	0.148084	0.158312	0
HLA-DOA	0.0657314	0.0450579	0.443103
HHIP	0.0492401	0.143222	0.29941
ALOX5	0.0114983	0.0454487	0.36834
FOLR2	0	0.0893574	0.294107
GGT6	0.123838	0.342991	0.0580952
GINS1	0.121066	0.144949	0.148107
SRGAP2B	0.0873126	0.0608161	0.585974
ERGIC3	0.108859	0.193495	0.409836
ANKRD44	0.0276175	0.0623179	0.582608
KIF19	0.189886	0.127652	0.0600838
GPR160	0.0225777	0.0581805	0.407792
H2AC21	0.0580797	0.117868	0.1295
TK1	0.0133345	0.134033	0.203202
RNASE1	0.161515	5.43e-10	0.159752
SLIT2	0.066935	0.185839	0.291512
CLDN10	0.0358404	0.0510712	0.186979
ACOX1	0.0602026	0.01071	0.387994
CD177	0.0270494	0.231594	0.0609286
JPT1	0.181289	0.0633919	0.366031
MST1R	0	0.0071423	0.506608
GNE	0.0854044	0.0930996	0.0163782
AKAP1	0.0259211	0.0138704	0.834885
MSI1	0.0470235	0.192339	0.064547
CCND1	0.0589459	0.267219	0.153198
SYDE1	0	0.0118113	0.587816
CLIP3	0.0454613	0.0413424	0.476849
HCFC1R1	0	0.0949395	0.366771
NFATC1	0.0144492	0.0789998	0.500536
EIF3E	0.0912869	0.280037	0.268777
PAPSS2	0.0360992	0.136596	5.34e-17
COX7B	0.144223	0.156929	0.389201
MCM4	0.0875298	0.0799625	0.216225
NFATC4	0.0345079	0.0215808	0.360716
TOX	0.0675288	0.304432	0.0855665
MYO6	0.10747	0.0324746	0.358737
PLD3	0.0958312	0.0568127	0.430948
GALNTL5	0.0195405	0.0838496	0.0825192
FRYL	0.0193463	0.138235	0.522927
IGFBP4	0.148391	0.113884	0.274084
BMP8B	0.0417576	0.143574	0.297412
ECT2	0.115182	0.188251	0.309822
TFPI	0.0139434	0.00497747	0.619504
AGPAT2	0.019669	0.113412	0.49301
IL3	0.0620487	0.0756148	0.137952
SPON1	0.106047	0.0411187	0.203347
SVEP1	0.0741133	0.041612	0.377843
ITGB8	0.058429	0.0112627	0.301364
PLEKHB1	0.197075	0.00043975	0.10253
CLMP	0.062613	0.0266362	0.387084
REXO2	0.124129	0.205267	0.108952
ULBP1	0.104224	0.151227	0.120521
SSPN	0.0406182	0.014207	0.386436
SERINC5	0.109388	0.0531169	0.617227
NEO1	0.0706107	0.135231	0.210332
SCML1	0.0449057	0.00942602	0.0658883
SLC24A3	0.027761	6.84e-13	0.387644
KIFC3	0.00535284	0.0280648	0.383236
SEPTIN1	0.00974205	0.191368	0.377659
FIG4	1.38e-10	0.0447817	0.0141572
FXYD5	0.133239	0.340473	0.055314
SLC39A8	0.00426743	0.0250318	0.124801
LGMN	0.11046	0.151357	0.107826
F2RL3	0.00033346	0.0345658	0.411332
PKIG	0.10831	0.015823	0.23362
DNAJC15	0.0757841	0.132397	0.418737
PAPLN	0.0175271	0.0268294	0.445047
SPIRE2	0.0470707	0.0096776	0.508039
TMEM140	0.0267343	0.0551993	0.512643
HDGFL3	0.0219417	0.076428	0.455659
H3C15	0.0458052	0.239248	0.254638
CPNE5	0.0909116	0.221002	0.301104
ANXA4	0.0751411	0.162325	0.509852
MPV17L	0.192686	0.0817646	0.00257013
ADAP2	0.0196887	0.0128846	0.516858
MEIS2	0.0708371	0.0532711	0.335211
PAFAH1B3	0.0204865	0.190131	0.212153
H1-0	0.101792	0.0882563	0.307211
MAP2K6	0.0979252	0.210137	0.224688
RAB3IL1	0.0457968	0.0705806	0.413657
TNFAIP3	0.0349419	0.135598	0.24334
GDF7	0.0281842	0.177647	0.129076
CCT5	0.0330804	0.198108	0.368807
FABP4	0.0864052	0.104056	0.181524
USP17L15	0.08093	0.267311	0.118875
MVD	0.281292	0.0537172	0.207899
TSPAN4	0.00197615	0.0355767	0.462954
ADGRE2	0	0.055781	0.530614
LMOD1	0.0708389	0.0862482	0.447707
PPP1R16A	0.123668	0.0610059	0.337109
POU2F2	0.0499098	0.080854	0.43813
CD247	0.0157086	0.0886975	0.44956
TLR2	0.0153247	0.012162	0.45795
CPN1	0.0546777	0.130715	0.136789
H3C8	0.0554473	0.214231	0.25613
ENGASE	0.0293219	0.00983317	0.535492
TMEM123	0.085437	0.289052	0.402668
SLC25A10	0.0505266	0.0519317	0.474455
SET	0.0181018	0.305348	0.22477
POLL	0	0.0894335	0.0656426
CA4	0.0290978	0.145495	0.0361977
IL2RB	0.0430717	0.0252151	0.518996
ZNF630	0.0978541	0.0126227	1.9e-09
SH2B3	0	0.0488605	0.545759
RIPOR1	0.0352363	0.04915	0.465255
CMPK2	0.102909	0.0702907	0.0966005
ECSCR	0.0408238	0.0104377	0.487292
BATF3	0	0.0299994	0.550862
MCOLN2	0.0912237	0.115675	0.0992652
HSPA1B	0	0.0535098	0.288132
EYA2	0.0758884	0.291751	0.052618
EIF2S2	0.0716937	0.298584	0.261854
CFHR1	0.21151	0.0951517	0.12389
NABP1	0.124627	0.0262613	0.119044
MMRN2	0.00332492	0.0326506	0.460516
ARID4A	0.0572028	0.0421314	0.120431
KIF5B	0.159729	0.311567	0.250841
UBE2L6	0.261613	0.0958152	0.0823114
CDT1	0.166145	0.110512	0.178025
PLA2G10	0.0365514	0.314687	0.0649142
DUSP1	0.0062537	0.0207705	0.557642
PGRMC1	0.137906	0.0457983	0.263849
KPNA2	0.0603485	0.220509	0.187763
MMP28	0.121305	0.356564	0.0573423
IL1R2	0.0991025	0.104556	0.0805893
GPX8	0.0364821	0.00565761	0.471294
FERMT3	0.0106647	0.0894141	0.470206
CD74	0.300572	0.0348818	0.441762
TEX50	0.0876456	0.149436	0.131627
H4C4	0.0481611	0.250548	0.296848
ELOA3P	0.0121578	0.237701	0.259371
NELFCD	0.0918958	0.165867	0.347354
NCOA7	0.0287719	0.188813	0.166488
GRIN2D	0.102432	0.11466	0.109053
TMEM176A	0.132398	0.209023	0.0951146
COX7A1	0.0433571	0.0500756	0.572159
SULT1B1	0.082684	0.353731	0.0449157
FUT4	0.0861892	0.0382064	0.527414
KIAA1522	0.0720891	0.0878355	0.633886
LRRC8C	0.00590733	0.0359959	0.635937
MRPL37	0.09714	0.125095	0.295759
SH3PXD2B	0.0159072	0.237945	0.303128
MYB	0.0928337	0.00122679	0.261739
BZW2	0.0303191	0.19348	0.486837
PCDH7	0	0.0288976	0.39968
APOC2	0.00930422	0.0371534	0.270276
BIN2	0.0104377	0.118207	0.442427
MAGED4	0.019728	0.0394844	0.436177
STRADA	0	0.100417	0.150327
USP17L3	0.0794602	0.189974	0.106478
EBPL	0.0766068	0.115583	0.477757
RASAL3	0.00661125	0.0705709	0.48902
C12orf54	0.0969305	0.130312	0.0927823
CEBPB	0.0629907	0.265175	0.0896004
CNTLN	0.309738	0.160931	0.179844
TM9SF4	0.0556495	0.188688	0.364838
GFPT2	0.0256889	0.105098	0.351361
ENC1	0.0861627	0.254889	0.0846164
TMEM63A	0.0392452	0.0435301	0.617007
PKDCC	0.08158	0.0186107	3.56e-11
NUAK1	0.0157067	0.012943	0.468899
CSF2RA	0.0184949	0.0522643	0.357738
ZFP36L1	0.137627	0.322291	1.07e-10
TIE1	0.0520138	0.0151594	0.458107
MS4A8	0.0844705	0.360977	0
CAV2	0.00802414	0	0.455903
STAP2	0.0608505	0.0775428	0.495756
PIGT	0.0581155	0.150464	0.435949
ZNF703	0.0528973	0.164437	0.554597
NDRG1	0.100292	5.59e-12	0.00678193
STK17B	0.0207744	0.0883473	0.527962
USP9X	0.0736501	0.231629	0.233522
CPQ	0	0.0515607	0.5518
TMEM184B	0.0232925	0.032088	0.11629
MUC20	0.123368	0.044329	0.366649
ITGAM	0	0.0586924	0.366133
CDC20	0.0215152	0.0947966	0.295264
SLC44A1	0.0586602	0.113371	0.3252
LFNG	0.0125663	0.145462	0.474851
C2CD4B	0	0.00907318	0.00826742
CAPZA3	0.0564394	0.146233	0.16264
FZD5	0.0120339	0.043624	0.453672
DLG4	0.0120734	0.080261	0.516775
APOLD1	0.122034	0.0110364	0.0596105
BHLHE41	0.00045817	0.0349694	0.302177
HPGD	0.0950303	0.115265	0.016676
LEF1	0.00820303	0.0133882	0.450661
COTL1	0.22511	0.0554982	0.302949
C5AR1	0.0568878	0.02595	0.342983
OTULINL	0.0544661	0.106039	0.200656
LHFPL2	0.0526249	0.0729993	0.227836
ZSCAN31	0.0736264	0.0748745	0.0637385
PSMD3	0.0920283	0.18191	0.364984
IWS1	2.04e-10	0.00739829	0
PPA1	0.0793029	0.314382	0.422224
WAPL	0	0	0
TJP3	0.00261422	0.100793	0.599819
SOCS1	0.0148726	0.0667288	0.319742
PRR5L	0.182263	0.0602163	0.0293048
CSE1L	0.0460644	0.161146	0.227569
PIK3IP1	0.0977067	0.059824	0.0823613
CT47B1	0.355447	0.200051	0.0730087
PATJ	0.0449716	0.0164106	0.60965
GLIS2	0.057182	0.0317898	0.432379
MOGAT3	0.073716	0.0062511	0.316537
PTGS2	0.11094	0.0317504	0.244417
SNTB1	0.110964	0.193502	0.197808
CCND2	0.260307	0.0664581	0.0277413
EGR1	0.14041	0.126044	0
DDX21	0.0627034	0.253786	0.339425
IRF8	0.138999	0.0658486	0.0703407
HMGCS1	0.0656448	0.00438387	0.256859
ZNF502	0.0534825	0.03194	0.0357228
CD40	0.0011263	0.061176	0.454613
SORD	0.0399156	0.105642	0.469151
OR5P2	0.0937043	0.104557	0.149529
SEC11C	0.0216716	0.21397	0.120248
F2RL2	0.00838942	9.01e-11	0.407455
H2AC12	0.0777877	0.146385	0.280101
COMMD6	0.0851765	0.305723	0.273542
HAVCR2	1.19e-10	0.0126836	0.421673
GBP4	0.0877105	0.0202804	0.258816
AMIGO2	8.39e-10	0.0639962	0.0459284
TCIM	0.0637608	0.00221392	0
PPARD	0.0695769	0.0240425	0.0499271
KCTD12	0.0474053	0.0688793	0.538666
ATP11A	0.0335347	0.121948	0.162704
MMP13	0.0768177	0.0367333	0.195958
LRG1	0.0835411	0.156899	0.225689
HMGN3	0.00259837	5.44e-12	4.67e-09
TM9SF2	0.038501	0.139626	0.323051
ANG	0.0432507	0.130099	0.120114
RASL12	0.0216606	0	0.462451
BAG5	1.26e-10	3.67e-12	0.0514947
VAV2	0.0555377	0.145298	0.150029
SCN9A	0.0208229	0.181212	0.0900765
AOC3	0.0528202	0.0454791	0.437065
PLEKHH2	0.0215032	0.147785	0.373847
PALM2AKAP2	0.0395402	0.117374	0.475578
AKR7A3	0.0688765	0.147902	0.262353
NSMF	0.155157	0.210004	0.319722
DOCK10	0.0215282	0.0306061	0.554654
STING1	0.0314936	0.0495385	0.221878
PPARGC1A	0.156241	0.221991	0.00696588
SLFN11	0.0406351	0.0973714	0.47887
ADCY7	0	0.0326751	0.544712
PLXNB1	0.0603972	0.0445774	0.62804
PIK3CD	0.0108508	0.0831046	0.488744
SLC7A7	0.00017998	0.00722894	0.419329
ARHGEF10L	0.0304327	0.0594191	0.366331
NPAS3	0.0337239	0.153174	0.0700091
SENP2	0.019561	0.0108403	5.82e-11
PSAT1	0.0464793	0.106462	0.0368367
IL7	0.0119617	0.0159891	0.00090024
C3AR1	0.0252233	0.0707777	0.474261
BMP7	0.0829303	0.0175381	0.00685493
HLX	0.0292999	0.0807915	0.50634
GOLIM4	0.0903189	0.0837704	0.352233
GGTA1	0.0169734	0.0502831	0.477159
CLEC2B	0.036287	0.0525855	0.46748
COPS5	0.0457209	0.187298	0.288505
PTAFR	0	0.075249	0.421138
RGS19	0.00175364	0.0341137	0.557074
DNER	0.0707387	0.0366305	0.15198
ZBTB7C	0.0825707	0.413662	0
CREB3L2	0.0844101	0.0512469	0.355953
CCDC3	0.0267643	0.0382354	0.346286
PLEKHA8	0.0323272	0.00432207	5.03e-11
HES4	0.049001	0.0786447	0.190831
CPA3	0	0.125231	0.375785
IMPDH2	0.103834	0.18815	0.424444
CHMP4B	0.103387	0.188477	0.348949
CLIC6	0.0808414	0.185673	0.299309
C20orf27	0.184611	0.123994	0.0905699
GMPR	0.199623	0.0161197	0
CDHR2	0.145931	0.0657892	0.0372823
EBP	0.0714362	0.0612321	0.577706
USP47	7.11e-14	0.0189208	0.0298544
H1-7	0.255835	0.219674	0.0721353
BHLHE40	0.0201456	0.103574	0.0464704
RNF114	0.0369459	0.114439	0.428801
CALHM2	0.00245571	0.0119687	0.633305
EMP2	0.115839	0.0259681	0.496411
RGMA	0.0314563	0.0791236	0.379446
SERINC2	0.0651719	0.00914936	0.693878
GOT2	0.175255	0.0636433	0.388265
UGT3A1	0.116855	0.036221	0.0825878
ACTC1	0.0824094	0.0216294	0.109533
BICC1	0.0556267	0	0.372272
CLCA4	0.0248769	0.280448	0.0570333
GSPT1	0.0742166	0.168352	0.372225
MMP24OS	0.0501485	0.166947	0.400391
TNFSF11	0.0457866	0.0202216	0.341896
ITSN2	0.0628288	0.0902421	0.101186
GPR155	0.0730673	0.0604818	0.169832
FZD4	0.0597636	0.0304705	0.444411
PRKDC	0.163431	0.0594955	0.34468
TAGAP	0.0041927	0.0707193	0.474918
GRP	0.0568696	0.061374	0.209336
CXCL16	0.138727	0.15235	2.56e-10
PPM1K	0.0259166	0.068441	0.399869
RFC1	0	0	0
HSD17B4	0.301508	0.0200753	0.154064
SORCS1	0.0716607	0.0980511	0.151901
MAP1LC3A	0.0953823	0.0120465	0.101337
DAB2	0.0990111	0.0934005	0.24268
RBP2	0.240927	4.58e-12	0
FLT4	0.0749185	0.0649613	0.398185
SLAMF1	0.00625281	0.167401	0.385094
RHOH	0.0189962	0.104533	0.48857
XBP1	0.0491311	0.0984937	0.0879928
SPATA6L	0.104208	0.106254	0.0330645
RECQL4	0.0522294	0.0483772	0.228271
SLC38A11	0.0918489	0.0549816	0.0574055
PAPOLG	0.117865	0.0332806	0.112121
DYNLL2	0.131603	0.0880392	0.42136
HDHD3	0.0880798	0.0152918	0.598557
TAL1	0.195243	0.27924	0.137529
F2RL1	0.04409	0.0874027	0.433892
H2BC11	0.0477636	0.232823	0.182729
H2AC17	0.0695118	0.263063	0.27681
LSAMP	0.0175096	8.77e-12	0.394726
H3C13	0.083709	0.22866	0.195171
MRC1	0.00249823	0.13828	0.408202
SLC31A2	0.00207668	0.103419	0.349177
FBLN5	0.0253684	0.0770341	0.501802
SOX30	0.119728	0.0748741	0.153244
CHPF	0.0271987	0.182293	0.0761804
SH2D3C	0.0107759	0.0468232	0.516905
VAPB	0.0392293	0.16543	0.300612
ALS2CL	0.135314	0.0303678	0.301893
GALNT15	0.0609768	0.0337501	0.242879
MYO5C	0.0179824	0.120241	0.540126
TSEN2	0.133526	0.00779751	0.182907
CHSY1	0.0373522	0.0229644	0.44312
MLEC	0.107147	0.0517191	0.508885
NAALADL2	0.144888	0.0275123	0.15191
LBR	0.0235577	0.131371	0.40796
ANP32B	0.044878	0.270194	0.262141
NAMPT	0.0598362	0.151604	0.135496
MTUS1	0.0168222	0.313086	0.0716575
GRINA	0.165397	0.340046	0.101911
GSDMB	0.139775	0.140363	0.326504
TMEM37	0.0384946	0.0484307	0.0216407
TRPV2	0.0124686	0.0406534	0.486045
NFKB2	0.0860746	0.0495285	0.131706
PDE7B	0.0754694	0.0452031	0.129667
TFPI2	0.0342424	0.308368	0.190153
LILRB2	0.0162978	0.0658568	0.53678
MIPEP	0.0334598	0	0.16693
NACA	0.08056	0.321492	0.285323
SH3BP5	0.0417184	0	0.501409
TPD52L2	0.166421	0.24962	0.127797
H2BC8	0.0345842	0.256201	0.272983
LAT2	0.00679492	0.0400335	0.555305
GRID2IP	0.0433871	0.0752629	0.0749823
PLAAT4	0.185174	0.0247676	0.157439
KRT8	0.0573365	0.0213548	0.733379
C7	0.0555656	0.196368	0.161688
CD22	0.101036	0.230553	0.189095
FGD5	0.0243327	0	0.544806
TMC8	0.0139449	0.103042	0.429669
CD109	0.0583453	0.035884	0.3252
JUN	0.030084	0.229285	0.329804
MAN1C1	0.0662612	0	0.403044
LGALS2	0.0323499	0.383813	0.0923004
COL27A1	0.0653325	0.102874	0.256073
POLD2	0.0487983	0.131446	0.438374
IFFO1	0.00589544	0.0399553	0.564599
MAN1A1	0.0724561	0	0.251705
LSM4	0.0382089	0.165256	0.324905
LAD1	0.0573914	0.0244445	0.665401
TALDO1	0.0661798	0.277168	0.307259
TIMM17B	0.0968289	0.139645	0.255666
PLS3	0.100895	0.351589	0.0009522
PTPRO	0.0265716	6.66e-10	0.0539635
CTSS	0.17331	0.0208401	0
TMPO	0.0363418	0.187091	0.356906
TNS3	0.00903933	0.122845	0.294211
CCT7	0.0777264	0.259605	0.322608
CLDN23	0.204162	0.052255	0.00707939
FMNL1	0	0.0504885	0.426498
IFITM3	0.201708	0.400577	0.00216607
TNXB	0.0286884	0.131167	0.220259
SLC25A5	0.137477	0.15911	0.471783
PLTP	0.146884	0.127189	0.0852576
RBP5	0.0163027	0.207047	0.290063
CCDC8	0.0302843	0.0388471	0.367816
LPIN3	0.145156	0.18094	0.117475
CH25H	0.0146139	1.2e-10	0.437153
CYP2W1	0.306678	0.20333	0.0833498
SNX18	0	0.0237116	0.458866
GALE	0.0644047	0.0503355	0.501477
BMF	0.0224903	0.0239695	0.464586
PCDH17	0.0313968	0.0303378	0.439949
CTSF	0.0513778	0.00270377	0.451958
PRKCB	0.0194866	0.166901	0.34436
MMP15	0.0766821	0.0739804	0.516272
LILRB3	0.0320926	0.0533694	0.480131
UCP2	0.00338001	0.0511435	0.228803
SLC5A6	0.0377411	0.133686	0.401103
CCNA2	0.090105	0.167662	0.253779
IFRD2	0.0969465	0.0385273	0.415592
TSC22D1	0.0686231	0.254043	0.267388
CYP4F11	0.159873	0.0273413	0
HDC	0.0025427	0.112462	0.295456
MX2	0.083729	0.0109505	0.155819
CD82	0.140727	0.0399644	0.117536
CHRDL1	0.0501585	0.109594	0.192715
PROCR	0.0813382	0.161934	0.0894663
DUSP4	0.0281841	0.099933	0.13409
CPNE1	0.0645971	0.337377	0.29972
KPNA4	0.0467242	0.00341772	0
GSN	0.192854	9.09e-12	0.204779
H1-5	0.115565	0.227848	0.238625
RASA3	0.0427871	0.0378195	0.496934
NEU1	0.137645	0.0913574	0.154349
SCN4B	0.103795	0.0999159	0.185854
LRRC25	0	0.0522393	0.48496
SLC40A1	0.234969	0.240747	0
LAP3	0.190396	0.190418	0.0549232
ELL2	0.0988044	0.155449	0.411212
WDR72	0.191985	0.0814614	2.96e-13
UPK1B	0.0778197	0.0851982	0.101258
PCMTD2	0.063435	0.192234	0.217697
GPR35	0.0296639	1.97e-14	0.460311
ACOD1	0.11936	0.143301	0.129809
TMEM184A	0.101683	0.108189	0.306089
EIF1AX	0.0527787	0.232293	0.377206
APOBR	0.0354198	0.306967	2.56e-09
CANT1	0.08813	0.0213973	0.662173
FBXL6	0.0754572	0.0400253	0.333568
MCC	0.0421894	0.0371497	0.288641
SMAP2	0.105447	0.00975603	0.371084
SOD1	0.0309981	0.0535143	0.320006
SEPTIN6	0.0369231	0.0607822	0.494308
EMCN	0.0610967	0.0316316	0.467729
ISX	0.0237409	0.235938	0.00803362
BATF2	0.0983484	0.0540822	0.041354
FMNL3	0	0.0397223	0.408003
VASN	0.0162373	2.65e-10	0.365971
PPIC	0.0347816	0.0286635	0.0156342
LRP11	0.035507	0.202685	0.294298
IRF1	0.356714	0.0333765	0.0185654
SLC1A5	0.0343356	0.136638	0.4869
FBP1	0.00796274	0.123815	5.06e-11
EIF3B	0.039252	0.273106	0.448197
LDHB	0.176693	0.193976	0.12904
PTPN2	0.0148687	0.0448011	0.0339291
ADCY4	0.0338715	0.112723	0.331076
KIF3B	0.0255866	0.18449	0.359779
ZNF469	0.0309424	0.028914	0.436562
OR8S1	0.0815041	0.0702177	0.124404
CAPG	0.185067	0.17089	0.0336399
PILRA	0.0173751	0.0894566	0.405706
IGDCC4	0.00200168	0.00400805	0.431668
PAICS	0.0384677	0.0921504	0.248456
FCRL1	0.0533483	0.144397	0.161802
[truncated: 1 more rows]

## Sheet: Fig1e
patient	comparison	segment	region	mean_pearson
T1_NANO_012	between_patients	PanCK-	NOR	0.326117
T1_NANO_014	between_patients	PanCK-	NOR	0.350227
T1_NANO_016	between_patients	PanCK-	NOR	0.229837
T1_NANO_018	between_patients	PanCK-	NOR	0.124998
T1_NANO_020	between_patients	PanCK-	NOR	0.27926
T1_NANO_012	within_patient	PanCK-	NOR	0.470879
T1_NANO_014	within_patient	PanCK-	NOR	0.544754
T1_NANO_016	within_patient	PanCK-	NOR	0.398545
T1_NANO_017	within_patient	PanCK-	NOR	0.203648
T1_NANO_018	within_patient	PanCK-	NOR	0.117338
T1_NANO_020	within_patient	PanCK-	NOR	0.328476
T1_NANO_012	between_patients	PanCK+	NOR	0.253328
T1_NANO_014	between_patients	PanCK+	NOR	0.196367
T1_NANO_016	between_patients	PanCK+	NOR	0.217032
T1_NANO_018	between_patients	PanCK+	NOR	0.141339
T1_NANO_020	between_patients	PanCK+	NOR	0.279515
T1_NANO_012	within_patient	PanCK+	NOR	0.505687
T1_NANO_014	within_patient	PanCK+	NOR	0.331941
T1_NANO_016	within_patient	PanCK+	NOR	0.479455
T1_NANO_017	within_patient	PanCK+	NOR	0.265968
T1_NANO_018	within_patient	PanCK+	NOR	0.138289
T1_NANO_020	within_patient	PanCK+	NOR	0.422017
T1_NANO_016	between_patients	PanCK-	ADE	0.0165586
T1_NANO_019	between_patients	PanCK-	ADE	0.0375548
T1_NANO_020	between_patients	PanCK-	ADE	0.0606293
T1_NANO_016	within_patient	PanCK-	ADE	0.0571673
T1_NANO_018	within_patient	PanCK-	ADE	0.0280287
T1_NANO_019	within_patient	PanCK-	ADE	0.0706097
T1_NANO_020	within_patient	PanCK-	ADE	0.198176
T1_NANO_016	between_patients	PanCK+	ADE	0.201753
T1_NANO_019	between_patients	PanCK+	ADE	0.265465
T1_NANO_020	between_patients	PanCK+	ADE	0.0334383
T1_NANO_016	within_patient	PanCK+	ADE	0.521198
T1_NANO_018	within_patient	PanCK+	ADE	0.225054
T1_NANO_019	within_patient	PanCK+	ADE	0.435163
T1_NANO_020	within_patient	PanCK+	ADE	0.230708
T1_NANO_011	between_patients	PanCK-	CORE	0.138453
T1_NANO_012	between_patients	PanCK-	CORE	0.105758
T1_NANO_014	between_patients	PanCK-	CORE	0.138972
T1_NANO_015	between_patients	PanCK-	CORE	0.0606842
T1_NANO_016	between_patients	PanCK-	CORE	0.0273391
T1_NANO_018	between_patients	PanCK-	CORE	-0.0171571
T1_NANO_019	between_patients	PanCK-	CORE	0.122585
T1_NANO_020	between_patients	PanCK-	CORE	0.0960465
T1_NANO_011	within_patient	PanCK-	CORE	0.244007
T1_NANO_012	within_patient	PanCK-	CORE	0.511176
T1_NANO_014	within_patient	PanCK-	CORE	0.331339
T1_NANO_015	within_patient	PanCK-	CORE	0.100594
T1_NANO_016	within_patient	PanCK-	CORE	0.330112
T1_NANO_017	within_patient	PanCK-	CORE	0.119688
T1_NANO_018	within_patient	PanCK-	CORE	0.0403333
T1_NANO_019	within_patient	PanCK-	CORE	0.226102
T1_NANO_020	within_patient	PanCK-	CORE	0.131689
T1_NANO_011	between_patients	PanCK+	CORE	0.405609
T1_NANO_012	between_patients	PanCK+	CORE	0.355036
T1_NANO_014	between_patients	PanCK+	CORE	0.421431
T1_NANO_015	between_patients	PanCK+	CORE	0.31971
T1_NANO_016	between_patients	PanCK+	CORE	0.31126
T1_NANO_018	between_patients	PanCK+	CORE	0.171895
T1_NANO_019	between_patients	PanCK+	CORE	0.440416
T1_NANO_020	between_patients	PanCK+	CORE	0.192499
T1_NANO_011	within_patient	PanCK+	CORE	0.642165
T1_NANO_012	within_patient	PanCK+	CORE	0.700432
T1_NANO_014	within_patient	PanCK+	CORE	0.84617
T1_NANO_015	within_patient	PanCK+	CORE	0.631622
T1_NANO_016	within_patient	PanCK+	CORE	0.681563
T1_NANO_017	within_patient	PanCK+	CORE	0.635796
T1_NANO_018	within_patient	PanCK+	CORE	0.332689
T1_NANO_019	within_patient	PanCK+	CORE	0.687561
T1_NANO_020	within_patient	PanCK+	CORE	0.380779
T1_NANO_011	between_patients	PanCK-	INV	0.193851
T1_NANO_012	between_patients	PanCK-	INV	0.281681
T1_NANO_014	between_patients	PanCK-	INV	0.201429
T1_NANO_015	between_patients	PanCK-	INV	0.219649
T1_NANO_016	between_patients	PanCK-	INV	0.19567
T1_NANO_018	between_patients	PanCK-	INV	0.142177
T1_NANO_019	between_patients	PanCK-	INV	0.178782
T1_NANO_020	between_patients	PanCK-	INV	0.249454
T1_NANO_011	within_patient	PanCK-	INV	0.294855
T1_NANO_012	within_patient	PanCK-	INV	0.537876
T1_NANO_014	within_patient	PanCK-	INV	0.633314
T1_NANO_015	within_patient	PanCK-	INV	0.399429
T1_NANO_016	within_patient	PanCK-	INV	0.479432
T1_NANO_017	within_patient	PanCK-	INV	0.256894
T1_NANO_018	within_patient	PanCK-	INV	0.36524
T1_NANO_019	within_patient	PanCK-	INV	0.205539
T1_NANO_020	within_patient	PanCK-	INV	0.325092
T1_NANO_011	between_patients	PanCK+	INV	0.231493
T1_NANO_012	between_patients	PanCK+	INV	0.0931011
T1_NANO_014	between_patients	PanCK+	INV	0.265432
T1_NANO_015	between_patients	PanCK+	INV	0.143623
T1_NANO_016	between_patients	PanCK+	INV	0.179636
T1_NANO_018	between_patients	PanCK+	INV	-0.0212184
T1_NANO_019	between_patients	PanCK+	INV	0.260573
T1_NANO_020	between_patients	PanCK+	INV	0.142116
T1_NANO_011	within_patient	PanCK+	INV	0.472708
T1_NANO_012	within_patient	PanCK+	INV	0.329235
T1_NANO_014	within_patient	PanCK+	INV	0.706529
T1_NANO_015	within_patient	PanCK+	INV	0.403204
T1_NANO_016	within_patient	PanCK+	INV	0.595147
T1_NANO_017	within_patient	PanCK+	INV	0.525619
T1_NANO_018	within_patient	PanCK+	INV	0.215372
T1_NANO_019	within_patient	PanCK+	INV	0.698001
T1_NANO_020	within_patient	PanCK+	INV	0.399246

## Sheet: Fig1f
gene	p_val	avg_log2FC	p_val_adj	region
PLA2G2A	1.08654e-12	2.2448	1.92969e-09	NOR
ADH1A/B/C	8.89143e-14	1.67917	1.57912e-10	NOR
SERPINA1	3.26596e-12	1.43612	5.80035e-09	NOR
PCK1	1.0951e-08	1.34371	1.9449e-05	NOR
SPINK11	4.64448e-10	1.20593	8.2486e-07	NOR
MUC4	2.1989e-09	1.1592	3.90524e-06	NOR
LEFTY1	1.80153e-09	1.11332	3.19952e-06	NOR
CREB3L1	2.87227e-12	1.02955	5.10115e-09	NOR
KLF4	8.40629e-13	1.02376	1.49296e-09	NOR
MLPH	2.02843e-10	0.858885	3.60249e-07	NOR
ID1	2.45578e-06	0.71032	0.00436146	ADE
ITGA6	1.76621e-07	0.42643	0.000313679	ADE
CD164	5.32788e-07	0.366112	0.000946232	ADE
CD44	1.51398e-05	0.325779	0.0268882	ADE
ASL	2.47972e-06	0.31756	0.00440398	ADE
MECOM	2.20883e-05	0.213758	0.0392288	ADE
SMAP1	1.55762e-05	0.150664	0.0276633	ADE
CEACAM6	9.32998e-07	0.876799	0.00165701	CORE
H3C10	4.04259e-08	0.806816	7.17964e-05	CORE
ALDOA	1.06203e-08	0.71982	1.88617e-05	CORE
MYC	8.61467e-09	0.693074	1.52996e-05	CORE
IFITM1	1.58195e-05	0.688181	0.0280954	CORE
H3C2	8.46559e-07	0.622017	0.00150349	CORE
PCNA	3.12513e-07	0.618754	0.000555023	CORE
LDHB	2.84971e-08	0.613967	5.06108e-05	CORE
H3C8	6.68319e-08	0.603749	0.000118693	CORE
GNAS	3.32895e-07	0.514616	0.000591221	CORE
MMP7	1.26093e-14	1.57643	2.23941e-11	INV
IL32	4.90307e-16	1.40111	8.70785e-13	INV
FLNA	1.87853e-13	1.24182	3.33626e-10	INV
LAMC2	5.41564e-12	1.20512	9.61818e-09	INV
CXCL8	1.49725e-14	1.15543	2.65911e-11	INV
ANXA1	1.06459e-08	0.984588	1.89071e-05	INV
SLC2A11	5.06613e-10	0.958945	8.99745e-07	INV
MX1	2.73157e-10	0.951816	4.85127e-07	INV
BIRC3	9.77952e-15	0.93202	1.73684e-11	INV
CXCL10	8.29445e-07	0.91556	0.00147309	INV

## Sheet: Fig1g
	earlyCRCinv100	earlyCRCcore100	CoreHRC_CanellasSocias2022	EpiHR_CanellasSocias2022	WntON_Morral2020	yap_up100_Gregorieff2015	fetal_Mustata2013	Ki67hivslo_Cortina2017	Lgr5_Munoz2012	Mex3aLo_Alvarez2022	Mex3aHi_Alvarez2022	regenSC_Vasquez2022	iREC_Efremova2024	REC_Efremova2024	HLAhi_Efremova2024	stemNOTUM_Efremova2024	ISCEphb2_MerlosSuarez2011	proliferation_MerlosSuarez2011	Injury_Repair_Moorman2024	Tumor_ISC-like_Moorman2024	EMT_Moorman2024	CRC1_Heiser2023	CRC2_Heiser2023	CRC3_Heiser2023	CRC4_Heiser2023
earlyCRCinv100	1	-0.639364	0.409291	0.58065	-0.0961723	0.739813	0.723871	-0.206778	-0.335236	-0.308606	0.387122	0.502651	0.708009	0.520334	0.628889	-0.281167	-0.383757	-0.296237	0.85549	-0.154013	0.714515	0.647667	-0.0311412	-0.539052	-0.161116
earlyCRCcore100	-0.639364	1	-0.301569	-0.446224	0.260902	-0.472937	-0.491469	0.0173454	0.513287	0.160979	-0.228603	-0.359142	-0.234848	-0.388909	-0.173001	0.591067	0.290384	0.217595	-0.550477	0.1714	-0.348901	-0.366919	0.377085	0.657938	0.47699
CoreHRC_CanellasSocias2022	0.409291	-0.301569	1	0.874614	-0.563759	0.814439	0.799156	-0.376119	-0.659776	-0.463445	0.113383	0.85202	0.614338	0.94581	0.594837	-0.427744	-0.734383	-0.438738	0.623034	-0.0216909	0.528297	0.830257	0.568275	-0.242502	-0.0032392
EpiHR_CanellasSocias2022	0.58065	-0.446224	0.874614	1	-0.367757	0.852814	0.849404	-0.441865	-0.587501	-0.52342	0.306897	0.850918	0.645318	0.90607	0.610977	-0.419882	-0.624533	-0.485089	0.789056	-0.126972	0.493318	0.873759	0.360222	-0.289886	-0.075411
WntON_Morral2020	-0.0961723	0.260902	-0.563759	-0.367757	1	-0.449333	-0.310593	-0.192291	0.698975	-0.132943	0.479808	-0.373787	-0.212833	-0.590947	-0.209524	0.767058	0.693563	-0.0829144	-0.219599	0.317296	-0.196492	-0.367318	-0.199386	0.530028	0.555065
yap_up100_Gregorieff2015	0.739813	-0.472937	0.814439	0.852814	-0.449333	1	0.920424	-0.273304	-0.604543	-0.363495	0.243917	0.767252	0.763418	0.894813	0.71839	-0.467752	-0.692582	-0.31735	0.85561	-0.150232	0.713015	0.867139	0.329193	-0.508887	-0.143914
fetal_Mustata2013	0.723871	-0.491469	0.799156	0.849404	-0.310593	0.920424	1	-0.401936	-0.603371	-0.493251	0.404896	0.762272	0.707046	0.835099	0.65862	-0.369664	-0.631994	-0.487733	0.835254	-0.125867	0.679119	0.83702	0.267982	-0.433842	-0.0647658
Ki67hivslo_Cortina2017	-0.206778	0.0173454	-0.376119	-0.441865	-0.192291	-0.273304	-0.401936	1	-0.0191812	0.934761	-0.377021	-0.212638	-0.242254	-0.238636	-0.229738	-0.265306	0.147657	0.779964	-0.228057	-0.269054	-0.164002	-0.31242	-0.212718	-0.237303	-0.327575
Lgr5_Munoz2012	-0.335236	0.513287	-0.659776	-0.587501	0.698975	-0.604543	-0.603371	-0.0191812	1	0.0530713	0.0509019	-0.551324	-0.375746	-0.72723	-0.376626	0.759744	0.766303	0.136071	-0.46498	0.286582	-0.235152	-0.598591	-0.123798	0.572149	0.439241
Mex3aLo_Alvarez2022	-0.308606	0.160979	-0.463445	-0.52342	-0.132943	-0.363495	-0.493251	0.934761	0.0530713	1	-0.416075	-0.305999	-0.303514	-0.313926	-0.2679	-0.180238	0.181952	0.907284	-0.337543	-0.206304	-0.283425	-0.385129	-0.115928	-0.154135	-0.245174
Mex3aHi_Alvarez2022	0.387122	-0.228603	0.113383	0.306897	0.479808	0.243917	0.404896	-0.377021	0.0509019	-0.416075	1	0.298789	0.347224	0.0866559	0.301751	0.380669	0.230582	-0.446609	0.328534	0.118064	0.254748	0.286353	0.00445708	0.205232	0.37907
regenSC_Vasquez2022	0.502651	-0.359142	0.85202	0.850918	-0.373787	0.767252	0.762272	-0.212638	-0.551324	-0.305999	0.298789	1	0.755707	0.858219	0.744087	-0.364348	-0.555167	-0.28356	0.684494	-0.179944	0.496891	0.899086	0.533228	-0.151454	0.0446576
iREC_Efremova2024	0.708009	-0.234848	0.614338	0.645318	-0.212833	0.763418	0.707046	-0.242254	-0.375746	-0.303514	0.347224	0.755707	1	0.664087	0.987661	-0.17798	-0.542229	-0.227754	0.7101	-0.282658	0.58272	0.887074	0.444709	-0.198672	0.131264
REC_Efremova2024	0.520334	-0.388909	0.94581	0.90607	-0.590947	0.894813	0.835099	-0.238636	-0.72723	-0.313926	0.0866559	0.858219	0.664087	1	0.647635	-0.55269	-0.783537	-0.28873	0.740795	-0.144668	0.545609	0.884223	0.499156	-0.400711	-0.114348
HLAhi_Efremova2024	0.628889	-0.173001	0.594837	0.610977	-0.209524	0.71839	0.65862	-0.229738	-0.376626	-0.2679	0.301751	0.744087	0.987661	0.647635	1	-0.172471	-0.545653	-0.16713	0.640004	-0.285304	0.50805	0.879462	0.489614	-0.14522	0.16263
stemNOTUM_Efremova2024	-0.281167	0.591067	-0.427744	-0.419882	0.767058	-0.467752	-0.369664	-0.265306	0.759744	-0.180238	0.380669	-0.364348	-0.17798	-0.55269	-0.172471	1	0.627927	-0.138832	-0.334255	0.530996	-0.0634375	-0.408066	0.146278	0.747868	0.806211
ISCEphb2_MerlosSuarez2011	-0.383757	0.290384	-0.734383	-0.624533	0.693563	-0.692582	-0.631994	0.147657	0.766303	0.181952	0.230582	-0.555167	-0.542229	-0.783537	-0.545653	0.627927	1	0.12859	-0.536757	0.297083	-0.361105	-0.692116	-0.376955	0.521697	0.255464
proliferation_MerlosSuarez2011	-0.296237	0.217595	-0.438738	-0.485089	-0.0829144	-0.31735	-0.487733	0.779964	0.136071	0.907284	-0.446609	-0.28356	-0.227754	-0.28873	-0.16713	-0.138832	0.12859	1	-0.333758	-0.151896	-0.30203	-0.316094	0.0206125	-0.0515143	-0.179468
Injury_Repair_Moorman2024	0.85549	-0.550477	0.623034	0.789056	-0.219599	0.85561	0.835254	-0.228057	-0.46498	-0.337543	0.328534	0.684494	0.7101	0.740795	0.640004	-0.334255	-0.536757	-0.333758	1	-0.148166	0.763411	0.788159	0.138974	-0.506578	-0.10791
Tumor_ISC-like_Moorman2024	-0.154013	0.1714	-0.0216909	-0.126972	0.317296	-0.150232	-0.125867	-0.269054	0.286582	-0.206304	0.118064	-0.179944	-0.282658	-0.144668	-0.285304	0.530996	0.297083	-0.151896	-0.148166	1	0.166243	-0.279172	0.233815	0.343966	0.518877
EMT_Moorman2024	0.714515	-0.348901	0.528297	0.493318	-0.196492	0.713015	0.679119	-0.164002	-0.235152	-0.283425	0.254748	0.496891	0.58272	0.545609	0.50805	-0.0634375	-0.361105	-0.30203	0.763411	0.166243	1	0.539676	0.238703	-0.39956	0.117041
CRC1_Heiser2023	0.647667	-0.366919	0.830257	0.873759	-0.367318	0.867139	0.83702	-0.31242	-0.598591	-0.385129	0.286353	0.899086	0.887074	0.884223	0.879462	-0.408066	-0.692116	-0.316094	0.788159	-0.279172	0.539676	1	0.47729	-0.283408	-0.0051158
CRC2_Heiser2023	-0.0311412	0.377085	0.568275	0.360222	-0.199386	0.329193	0.267982	-0.212718	-0.123798	-0.115928	0.00445708	0.533228	0.444709	0.499156	0.489614	0.146278	-0.376955	0.0206125	0.138974	0.233815	0.238703	0.47729	1	0.300412	0.547566
CRC3_Heiser2023	-0.539052	0.657938	-0.242502	-0.289886	0.530028	-0.508887	-0.433842	-0.237303	0.572149	-0.154135	0.205232	-0.151454	-0.198672	-0.400711	-0.14522	0.747868	0.521697	-0.0515143	-0.506578	0.343966	-0.39956	-0.283408	0.300412	1	0.638878
CRC4_Heiser2023	-0.161116	0.47699	-0.0032392	-0.075411	0.555065	-0.143914	-0.0647658	-0.327575	0.439241	-0.245174	0.37907	0.0446576	0.131264	-0.114348	0.16263	0.806211	0.255464	-0.179468	-0.10791	0.518877	0.117041	-0.0051158	0.547566	0.638878	1

## Sheet: Fig1h
ROI_id	region	segment	patient	EpiHR_CanellasSocias2022
DSP.1001660010052.G.A03.dcc	ADE	PanCK+	T1_NANO_006	0.53915
DSP.1001660010052.G.A05.dcc	ADE	PanCK+	T1_NANO_006	0.2589
DSP.1001660010052.G.A07.dcc	ADE	PanCK+	T1_NANO_006	0.162153
DSP.1001660010052.G.A09.dcc	ADE	PanCK+	T1_NANO_006	0.249996
DSP.1001660010052.G.A11.dcc	ADE	PanCK+	T1_NANO_006	0.183225
DSP.1001660010052.G.B01.dcc	CORE	PanCK+	T1_NANO_006	0.516662
DSP.1001660010052.G.B04.dcc	CORE	PanCK+	T1_NANO_006	0.203812
DSP.1001660010052.G.B07.dcc	CORE	PanCK+	T1_NANO_006	0.192264
DSP.1001660010052.G.B09.dcc	INV	PanCK+	T1_NANO_006	0.236767
DSP.1001660010052.G.B12.dcc	INV	PanCK+	T1_NANO_006	0.626326
DSP.1001660010052.G.C03.dcc	INV	PanCK+	T1_NANO_006	0.521855
DSP.1001660010052.G.C09.dcc	NOR	PanCK+	T1_NANO_006	0.258664
DSP.1001660010052.G.C12.dcc	NOR	PanCK+	T1_NANO_006	0.309226
DSP.1001660010052.G.D03.dcc	NOR	PanCK+	T1_NANO_006	0.209975
DSP.1001660010052.G.D09.dcc	ADE	PanCK+	T1_NANO_005	0.386559
DSP.1001660010052.G.D11.dcc	ADE	PanCK+	T1_NANO_005	0.412539
DSP.1001660010052.G.E01.dcc	ADE	PanCK+	T1_NANO_005	0.593533
DSP.1001660010052.G.E03.dcc	ADE	PanCK+	T1_NANO_005	0.570968
DSP.1001660010052.G.E05.dcc	CORE	PanCK+	T1_NANO_005	0.330197
DSP.1001660010052.G.E07.dcc	CORE	PanCK+	T1_NANO_005	0.23926
DSP.1001660010052.G.E10.dcc	CORE	PanCK+	T1_NANO_005	0.380213
DSP.1001660010052.G.E12.dcc	CORE	PanCK+	T1_NANO_005	0.452777
DSP.1001660010052.G.F03.dcc	INV	PanCK+	T1_NANO_005	0.930221
DSP.1001660010052.G.F06.dcc	INV	PanCK+	T1_NANO_005	0.846306
DSP.1001660010052.G.F09.dcc	INV	PanCK+	T1_NANO_005	0.907352
DSP.1001660010052.G.F12.dcc	INV	PanCK+	T1_NANO_005	0.659773
DSP.1001660010052.G.G02.dcc	NOR	PanCK+	T1_NANO_005	0.219559
DSP.1001660010052.G.G04.dcc	NOR	PanCK+	T1_NANO_005	0.228395
DSP.1001660010052.G.G06.dcc	NOR	PanCK+	T1_NANO_005	0.178608
DSP.1001660010053.F.A03.dcc	ADE	PanCK+	T1_NANO_004	0.428838
DSP.1001660010053.F.A05.dcc	ADE	PanCK+	T1_NANO_004	0.492305
DSP.1001660010053.F.A07.dcc	ADE	PanCK+	T1_NANO_004	0.502172
DSP.1001660010053.F.A09.dcc	ADE	PanCK+	T1_NANO_004	0.332611
DSP.1001660010053.F.A11.dcc	CORE	PanCK+	T1_NANO_004	0.536524
DSP.1001660010053.F.B01.dcc	CORE	PanCK+	T1_NANO_004	0.644562
DSP.1001660010053.F.B04.dcc	CORE	PanCK+	T1_NANO_004	0.649906
DSP.1001660010053.F.B06.dcc	CORE	PanCK+	T1_NANO_004	0.552329
DSP.1001660010053.F.B09.dcc	INV	PanCK+	T1_NANO_004	0.880114
DSP.1001660010053.F.B12.dcc	INV	PanCK+	T1_NANO_004	0.874294
DSP.1001660010053.F.C03.dcc	INV	PanCK+	T1_NANO_004	0.991578
DSP.1001660010053.F.C06.dcc	INV	PanCK+	T1_NANO_004	0.876023
DSP.1001660010053.F.C09.dcc	NOR	PanCK+	T1_NANO_004	0.283043
DSP.1001660010053.F.C12.dcc	NOR	PanCK+	T1_NANO_004	0.386607
DSP.1001660010053.F.D03.dcc	NOR	PanCK+	T1_NANO_004	0.373986
DSP.1001660010053.F.D09.dcc	ADE	PanCK+	T1_NANO_003	0.246306
DSP.1001660010053.F.D12.dcc	ADE	PanCK+	T1_NANO_003	0.192345
DSP.1001660010053.F.E03.dcc	ADE	PanCK+	T1_NANO_003	0.249002
DSP.1001660010053.F.E05.dcc	ADE	PanCK+	T1_NANO_003	0.373109
DSP.1001660010053.F.F04.dcc	CORE	PanCK+	T1_NANO_003	0.33427
DSP.1001660010053.F.F07.dcc	CORE	PanCK+	T1_NANO_003	0.265982
DSP.1001660010053.F.F10.dcc	CORE	PanCK+	T1_NANO_003	0.47249
DSP.1001660010053.F.G01.dcc	CORE	PanCK+	T1_NANO_003	0.169429
DSP.1001660010053.F.G04.dcc	INV	PanCK+	T1_NANO_003	0.570922
DSP.1001660010053.F.G06.dcc	INV	PanCK+	T1_NANO_003	0.527569
DSP.1001660010053.F.G08.dcc	INV	PanCK+	T1_NANO_003	0.36376
DSP.1001660010053.F.G11.dcc	INV	PanCK+	T1_NANO_003	0.493835
DSP.1001660010053.F.H02.dcc	INV	PanCK+	T1_NANO_003	0.402859
DSP.1001660010053.F.H05.dcc	NOR	PanCK+	T1_NANO_003	0.160444
DSP.1001660010053.F.H08.dcc	NOR	PanCK+	T1_NANO_003	0.101433
DSP.1001660010053.F.H11.dcc	NOR	PanCK+	T1_NANO_003	0.112737
DSP.1001660010054.B.A03.dcc	ADE	PanCK+	T1_NANO_002	0.0910658
DSP.1001660010054.B.A06.dcc	ADE	PanCK+	T1_NANO_002	0.143399
DSP.1001660010054.B.A08.dcc	ADE	PanCK+	T1_NANO_002	0.199273
DSP.1001660010054.B.A10.dcc	ADE	PanCK+	T1_NANO_002	0.104886
DSP.1001660010054.B.B01.dcc	ADE	PanCK+	T1_NANO_002	0.156825
DSP.1001660010054.B.B04.dcc	ADE	PanCK+	T1_NANO_002	0.188605
DSP.1001660010054.B.B07.dcc	CORE	PanCK+	T1_NANO_002	0.191087
DSP.1001660010054.B.C01.dcc	CORE	PanCK+	T1_NANO_002	0.103407
DSP.1001660010054.B.C04.dcc	CORE	PanCK+	T1_NANO_002	0.161692
DSP.1001660010054.B.C07.dcc	INV	PanCK+	T1_NANO_002	0.291447
DSP.1001660010054.B.C10.dcc	INV	PanCK+	T1_NANO_002	0.296373
DSP.1001660010054.B.D04.dcc	INV	PanCK+	T1_NANO_002	0.215381
DSP.1001660010054.B.D07.dcc	NOR	PanCK+	T1_NANO_002	0.138848
DSP.1001660010054.B.D10.dcc	NOR	PanCK+	T1_NANO_002	0.169133
DSP.1001660010054.B.E01.dcc	NOR	PanCK+	T1_NANO_002	0.111604
DSP.1001660010054.B.E04.dcc	ADE	PanCK+	T1_NANO_001	0.277566
DSP.1001660010054.B.E07.dcc	ADE	PanCK+	T1_NANO_001	0.482527
DSP.1001660010054.B.E10.dcc	ADE	PanCK+	T1_NANO_001	0.230677
DSP.1001660010054.B.F01.dcc	ADE	PanCK+	T1_NANO_001	0.404263
DSP.1001660010054.B.F02.dcc	CORE	PanCK+	T1_NANO_001	0.645646
DSP.1001660010054.B.F04.dcc	CORE	PanCK+	T1_NANO_001	0.619528
DSP.1001660010054.B.F06.dcc	CORE	PanCK+	T1_NANO_001	0.608122
DSP.1001660010054.B.F08.dcc	CORE	PanCK+	T1_NANO_001	0.558863
DSP.1001660010054.B.F11.dcc	INV	PanCK+	T1_NANO_001	0.902206
DSP.1001660010054.B.G02.dcc	INV	PanCK+	T1_NANO_001	0.830256
DSP.1001660010054.B.G05.dcc	INV	PanCK+	T1_NANO_001	0.876146
DSP.1001660010054.B.G08.dcc	INV	PanCK+	T1_NANO_001	0.761612
DSP.1001660010054.B.G11.dcc	INV	PanCK+	T1_NANO_001	1
DSP.1001660010054.B.H03.dcc	NOR	PanCK+	T1_NANO_001	0.17401
DSP.1001660010054.B.H05.dcc	NOR	PanCK+	T1_NANO_001	0.14438
DSP.1001660010054.B.H08.dcc	NOR	PanCK+	T1_NANO_001	0.18374
DSP.1001660011066.E.A03.dcc	INV	PanCK+	T1_NANO_008	0.280717
DSP.1001660011066.E.A06.dcc	INV	PanCK+	T1_NANO_008	0.327201
DSP.1001660011066.E.A09.dcc	INV	PanCK+	T1_NANO_008	0.365672
DSP.1001660011066.E.A12.dcc	INV	PanCK+	T1_NANO_008	0.214843
DSP.1001660011066.E.B05.dcc	NOR	PanCK+	T1_NANO_008	0
DSP.1001660011066.E.B10.dcc	ADE	PanCK+	T1_NANO_007	0.461427
DSP.1001660011066.E.C01.dcc	ADE	PanCK+	T1_NANO_007	0.44568
DSP.1001660011066.E.C04.dcc	ADE	PanCK+	T1_NANO_007	0.561488
DSP.1001660011066.E.C10.dcc	CORE	PanCK+	T1_NANO_007	0.480375
DSP.1001660011066.E.D01.dcc	CORE	PanCK+	T1_NANO_007	0.504182
DSP.1001660011066.E.D04.dcc	CORE	PanCK+	T1_NANO_007	0.522156
DSP.1001660011066.E.D07.dcc	CORE	PanCK+	T1_NANO_007	0.686716
DSP.1001660011066.E.D10.dcc	INV	PanCK+	T1_NANO_007	0.771882
DSP.1001660011066.E.E01.dcc	INV	PanCK+	T1_NANO_007	0.802463
DSP.1001660011066.E.E04.dcc	INV	PanCK+	T1_NANO_007	0.816521
DSP.1001660011066.E.E07.dcc	INV	PanCK+	T1_NANO_007	0.857263
DSP.1001660011066.E.E10.dcc	NOR	PanCK+	T1_NANO_007	0.190958
DSP.1001660011066.E.F01.dcc	NOR	PanCK+	T1_NANO_007	0.215435
DSP.1001660011066.E.F03.dcc	NOR	PanCK+	T1_NANO_007	0.198378
DSP.1001660011067.A.A03.dcc	ADE	PanCK+	T1_NANO_010	0.170099
DSP.1001660011067.A.A06.dcc	ADE	PanCK+	T1_NANO_010	0.266358
DSP.1001660011067.A.A09.dcc	ADE	PanCK+	T1_NANO_010	0.196646
DSP.1001660011067.A.A12.dcc	ADE	PanCK+	T1_NANO_010	0.121854
DSP.1001660011067.A.B03.dcc	CORE	PanCK+	T1_NANO_010	0.51211
DSP.1001660011067.A.B06.dcc	CORE	PanCK+	T1_NANO_010	0.355519
DSP.1001660011067.A.B09.dcc	CORE	PanCK+	T1_NANO_010	0.212803
DSP.1001660011067.A.B12.dcc	CORE	PanCK+	T1_NANO_010	0.072872
DSP.1001660011067.A.C03.dcc	INV	PanCK+	T1_NANO_010	0.526391
DSP.1001660011067.A.C12.dcc	INV	PanCK+	T1_NANO_010	0.801023
DSP.1001660011067.A.D02.dcc	NOR	PanCK+	T1_NANO_010	0.15645
DSP.1001660011067.A.D04.dcc	NOR	PanCK+	T1_NANO_010	0.158265
DSP.1001660011067.A.D06.dcc	NOR	PanCK+	T1_NANO_010	0.0740344
DSP.1001660011067.A.D11.dcc	CORE	PanCK+	T1_NANO_009	0.485007
DSP.1001660011067.A.E01.dcc	CORE	PanCK+	T1_NANO_009	0.361869
DSP.1001660011067.A.E03.dcc	CORE	PanCK+	T1_NANO_009	0.343769
DSP.1001660011067.A.E05.dcc	CORE	PanCK+	T1_NANO_009	0.515296
DSP.1001660011067.A.E08.dcc	INV	PanCK+	T1_NANO_009	0.634509
DSP.1001660011067.A.E11.dcc	INV	PanCK+	T1_NANO_009	0.654934
DSP.1001660011067.A.F01.dcc	INV	PanCK+	T1_NANO_009	0.800667
DSP.1001660011067.A.F04.dcc	INV	PanCK+	T1_NANO_009	0.724717
DSP.1001660011067.A.F07.dcc	NOR	PanCK+	T1_NANO_009	0.252937
DSP.1001660011067.A.F10.dcc	NOR	PanCK+	T1_NANO_009	0.324261
DSP.1001660011067.A.F12.dcc	NOR	PanCK+	T1_NANO_009	0.301108
DSP.1001660011067.A.G05.dcc	ADE	PanCK+	T1_NANO_008	0.104775
DSP.1001660011067.A.G08.dcc	ADE	PanCK+	T1_NANO_008	0.0357177
DSP.1001660011067.A.G09.dcc	ADE	PanCK+	T1_NANO_008	0.091296
DSP.1001660011067.A.H03.dcc	CORE	PanCK+	T1_NANO_008	0.110369
DSP.1001660011067.A.H09.dcc	CORE	PanCK+	T1_NANO_008	0.0882067
DSP.1001660011067.A.H11.dcc	CORE	PanCK+	T1_NANO_008	0.230928
DSP.1001660016773.G.A03.dcc	CORE	PanCK+	T1_NANO_011	0.100918
DSP.1001660016773.G.A05.dcc	CORE	PanCK+	T1_NANO_011	0.06464
DSP.1001660016773.G.A07.dcc	CORE	PanCK+	T1_NANO_011	0.228973
DSP.1001660016773.G.A09.dcc	CORE	PanCK+	T1_NANO_011	0.0904292
DSP.1001660016773.G.A11.dcc	CORE	PanCK+	T1_NANO_011	0.331946
DSP.1001660016773.G.B01.dcc	CORE	PanCK+	T1_NANO_011	0.259834
DSP.1001660016773.G.B03.dcc	INV	PanCK+	T1_NANO_011	0.500574
DSP.1001660016773.G.B05.dcc	INV	PanCK+	T1_NANO_011	0.453108
DSP.1001660016773.G.B07.dcc	INV	PanCK+	T1_NANO_011	0.20658
DSP.1001660016773.G.B09.dcc	INV	PanCK+	T1_NANO_011	0.520579
DSP.1001660016773.G.B11.dcc	INV	PanCK+	T1_NANO_011	0.340501
DSP.1001660016773.G.C01.dcc	INV	PanCK+	T1_NANO_011	0.463492
DSP.1001660016773.G.C05.dcc	CORE	PanCK+	T1_NANO_014	0.239367
DSP.1001660016773.G.C07.dcc	CORE	PanCK+	T1_NANO_014	0.120143
DSP.1001660016773.G.C09.dcc	CORE	PanCK+	T1_NANO_014	0.00340312
DSP.1001660016773.G.C11.dcc	CORE	PanCK+	T1_NANO_014	0.0628232
DSP.1001660016773.G.D01.dcc	CORE	PanCK+	T1_NANO_014	0.0253301
DSP.1001660016773.G.D03.dcc	CORE	PanCK+	T1_NANO_014	0
DSP.1001660016773.G.D05.dcc	INV	PanCK+	T1_NANO_014	0.800699
DSP.1001660016773.G.D07.dcc	INV	PanCK+	T1_NANO_014	0.839084
DSP.1001660016773.G.D09.dcc	INV	PanCK+	T1_NANO_014	0.503829
DSP.1001660016773.G.D11.dcc	INV	PanCK+	T1_NANO_014	0.437421
DSP.1001660016773.G.E01.dcc	INV	PanCK+	T1_NANO_014	0.292527
DSP.1001660016773.G.E03.dcc	INV	PanCK+	T1_NANO_014	0.482005
DSP.1001660016773.G.E05.dcc	NOR	PanCK+	T1_NANO_014	0.00687116
DSP.1001660016773.G.E07.dcc	NOR	PanCK+	T1_NANO_014	0.0520829
DSP.1001660016773.G.E09.dcc	NOR	PanCK+	T1_NANO_014	0.126977
DSP.1001660016773.G.E11.dcc	NOR	PanCK+	T1_NANO_014	0.171885
DSP.1001660016774.D.A02.dcc	ADE	PanCK+	T1_NANO_020	0.595385
DSP.1001660016774.D.A04.dcc	ADE	PanCK+	T1_NANO_020	0.421105
DSP.1001660016774.D.A06.dcc	ADE	PanCK+	T1_NANO_020	0.589903
DSP.1001660016774.D.A08.dcc	ADE	PanCK+	T1_NANO_020	0.717084
DSP.1001660016774.D.A10.dcc	CORE	PanCK+	T1_NANO_020	0.208828
DSP.1001660016774.D.A12.dcc	CORE	PanCK+	T1_NANO_020	0.320462
DSP.1001660016774.D.B02.dcc	CORE	PanCK+	T1_NANO_020	0.307547
DSP.1001660016774.D.B04.dcc	CORE	PanCK+	T1_NANO_020	0.147741
DSP.1001660016774.D.B06.dcc	INV	PanCK+	T1_NANO_020	0.267663
DSP.1001660016774.D.B08.dcc	INV	PanCK+	T1_NANO_020	0.143648
DSP.1001660016774.D.B10.dcc	INV	PanCK+	T1_NANO_020	0.195504
DSP.1001660016774.D.B12.dcc	INV	PanCK+	T1_NANO_020	0.0825815
DSP.1001660016774.D.C02.dcc	INV	PanCK+	T1_NANO_020	0.17606
DSP.1001660016774.D.C04.dcc	NOR	PanCK+	T1_NANO_020	0.208021
DSP.1001660016774.D.C06.dcc	NOR	PanCK+	T1_NANO_020	0.172482
DSP.1001660016774.D.C08.dcc	NOR	PanCK+	T1_NANO_020	0.285377
DSP.1001660016774.D.C10.dcc	NOR	PanCK+	T1_NANO_020	0.189379
DSP.1001660016774.D.C12.dcc	ADE	PanCK+	T1_NANO_019	0.816685
DSP.1001660016774.D.D02.dcc	ADE	PanCK+	T1_NANO_019	0.584954
DSP.1001660016774.D.D04.dcc	ADE	PanCK+	T1_NANO_019	0.14081
DSP.1001660016774.D.D06.dcc	ADE	PanCK+	T1_NANO_019	0.147765
DSP.1001660016774.D.D08.dcc	ADE	PanCK+	T1_NANO_019	0.335005
DSP.1001660016774.D.D10.dcc	CORE	PanCK+	T1_NANO_019	0.15866
DSP.1001660016774.D.D12.dcc	CORE	PanCK+	T1_NANO_019	0.45699
DSP.1001660016774.D.E02.dcc	CORE	PanCK+	T1_NANO_019	0.294336
DSP.1001660016774.D.E04.dcc	CORE	PanCK+	T1_NANO_019	0.166685
DSP.1001660016774.D.E06.dcc	CORE	PanCK+	T1_NANO_019	0.0481188
DSP.1001660016774.D.E08.dcc	INV	PanCK+	T1_NANO_019	0.256882
DSP.1001660016774.D.E10.dcc	INV	PanCK+	T1_NANO_019	0.359929
DSP.1001660016774.D.E12.dcc	INV	PanCK+	T1_NANO_019	0.205567
DSP.1001660016774.D.F02.dcc	INV	PanCK+	T1_NANO_019	0.39675
DSP.1001660016774.D.F04.dcc	INV	PanCK+	T1_NANO_019	0.402256
DSP.1001660016774.D.F06.dcc	CORE	PanCK+	T1_NANO_012	0.409179
DSP.1001660016774.D.F08.dcc	CORE	PanCK+	T1_NANO_012	0.600538
DSP.1001660016774.D.F10.dcc	CORE	PanCK+	T1_NANO_012	0.541182
DSP.1001660016774.D.F12.dcc	CORE	PanCK+	T1_NANO_012	0.516117
DSP.1001660016774.D.G02.dcc	CORE	PanCK+	T1_NANO_012	0.305631
DSP.1001660016774.D.G04.dcc	CORE	PanCK+	T1_NANO_012	0.724395
DSP.1001660016774.D.G06.dcc	INV	PanCK+	T1_NANO_012	0.544573
DSP.1001660016774.D.G08.dcc	INV	PanCK+	T1_NANO_012	0.582026
DSP.1001660016774.D.G10.dcc	INV	PanCK+	T1_NANO_012	0.65122
DSP.1001660016774.D.G12.dcc	INV	PanCK+	T1_NANO_012	0.567027
DSP.1001660016774.D.H02.dcc	INV	PanCK+	T1_NANO_012	0.53178
DSP.1001660016774.D.H04.dcc	INV	PanCK+	T1_NANO_012	0.564633
DSP.1001660016774.D.H06.dcc	NOR	PanCK+	T1_NANO_012	0.0552255
DSP.1001660016774.D.H08.dcc	NOR	PanCK+	T1_NANO_012	0.0417932
DSP.1001660016774.D.H10.dcc	NOR	PanCK+	T1_NANO_012	0.0450268
DSP.1001660016774.D.H12.dcc	NOR	PanCK+	T1_NANO_012	0.0683385
DSP.1001660016775.E.A02.dcc	ADE	PanCK+	T1_NANO_016	0.0456429
DSP.1001660016775.E.A04.dcc	ADE	PanCK+	T1_NANO_016	0.128511
DSP.1001660016775.E.A06.dcc	ADE	PanCK+	T1_NANO_016	0.112017
DSP.1001660016775.E.A09.dcc	CORE	PanCK+	T1_NANO_016	0.0364834
DSP.1001660016775.E.A11.dcc	CORE	PanCK+	T1_NANO_016	0.0433245
DSP.1001660016775.E.B01.dcc	CORE	PanCK+	T1_NANO_016	0.0573082
DSP.1001660016775.E.B03.dcc	INV	PanCK+	T1_NANO_016	0.0439606
DSP.1001660016775.E.B05.dcc	INV	PanCK+	T1_NANO_016	0.0946881
DSP.1001660016775.E.B07.dcc	INV	PanCK+	T1_NANO_016	0.0134434
DSP.1001660016775.E.B10.dcc	NOR	PanCK+	T1_NANO_016	0.216281
DSP.1001660016775.E.B12.dcc	NOR	PanCK+	T1_NANO_016	0.337338
DSP.1001660016775.E.C02.dcc	NOR	PanCK+	T1_NANO_016	0.18111
DSP.1001660016775.E.C03.dcc	CORE	PanCK+	T1_NANO_015	0.211227
DSP.1001660016775.E.C05.dcc	CORE	PanCK+	T1_NANO_015	0.23253
DSP.1001660016775.E.C07.dcc	CORE	PanCK+	T1_NANO_015	0.377741
DSP.1001660016775.E.C09.dcc	CORE	PanCK+	T1_NANO_015	0.781933
DSP.1001660016775.E.C11.dcc	INV	PanCK+	T1_NANO_015	0.824651
DSP.1001660016775.E.D01.dcc	INV	PanCK+	T1_NANO_015	0.389348
DSP.1001660016775.E.D03.dcc	INV	PanCK+	T1_NANO_015	0.547599
DSP.1001660016775.E.D05.dcc	INV	PanCK+	T1_NANO_015	0.517933
DSP.1001660016775.E.D07.dcc	ADE	PanCK+	T1_NANO_018	0.120274
DSP.1001660016775.E.D09.dcc	ADE	PanCK+	T1_NANO_018	0.0473301
DSP.1001660016775.E.D11.dcc	ADE	PanCK+	T1_NANO_018	0.195189
DSP.1001660016775.E.E01.dcc	ADE	PanCK+	T1_NANO_018	0.241733
DSP.1001660016775.E.E03.dcc	CORE	PanCK+	T1_NANO_018	0.129788
DSP.1001660016775.E.E05.dcc	CORE	PanCK+	T1_NANO_018	0.247426
DSP.1001660016775.E.E07.dcc	CORE	PanCK+	T1_NANO_018	0.444057
DSP.1001660016775.E.E09.dcc	CORE	PanCK+	T1_NANO_018	0.0845397
DSP.1001660016775.E.E11.dcc	INV	PanCK+	T1_NANO_018	0.157773
DSP.1001660016775.E.F01.dcc	INV	PanCK+	T1_NANO_018	0.116333
DSP.1001660016775.E.F03.dcc	INV	PanCK+	T1_NANO_018	0.132419
DSP.1001660016775.E.F05.dcc	INV	PanCK+	T1_NANO_018	0.120202
DSP.1001660016775.E.F07.dcc	NOR	PanCK+	T1_NANO_018	0.528603
DSP.1001660016775.E.F09.dcc	NOR	PanCK+	T1_NANO_018	0.157096
DSP.1001660016775.E.F11.dcc	NOR	PanCK+	T1_NANO_018	0.0993515
DSP.1001660016775.E.G01.dcc	NOR	PanCK+	T1_NANO_018	0.323656
DSP.1001660016775.E.G03.dcc	CORE	PanCK+	T1_NANO_017	0.263522
DSP.1001660016775.E.G05.dcc	CORE	PanCK+	T1_NANO_017	0.331651
DSP.1001660016775.E.G07.dcc	CORE	PanCK+	T1_NANO_017	0.339922
DSP.1001660016775.E.G09.dcc	CORE	PanCK+	T1_NANO_017	0.267922
DSP.1001660016775.E.G11.dcc	INV	PanCK+	T1_NANO_017	0.583366
DSP.1001660016775.E.H01.dcc	INV	PanCK+	T1_NANO_017	1
DSP.1001660016775.E.H03.dcc	INV	PanCK+	T1_NANO_017	0.204746
DSP.1001660016775.E.H05.dcc	INV	PanCK+	T1_NANO_017	0.70664
DSP.1001660016775.E.H07.dcc	NOR	PanCK+	T1_NANO_017	0.259852
DSP.1001660016775.E.H09.dcc	NOR	PanCK+	T1_NANO_017	0.395464
DSP.1001660016775.E.H11.dcc	NOR	PanCK+	T1_NANO_017	0.337508

## Sheet: Fig1k
% of TMA patients with (co)expression of epithelial LAMC2 and stromal FAP in IHC
	LAMC2+ FAP+	LAMC2+	FAP+	LAMC2- FAP-
N0	73.7143	1.71429	17.1429	7.42857
N+	81.8182	0	13.6364	4.54545
M+	92.3077	0	0	7.69231

## Sheet: Fig1l
ID	setSize	enrichmentScore	NES	pvalue	p.adjust	qvalue	rank	leading_edge	core_enrichment
GO:0019884	38	-0.829102	-3.2124	0.00058651	0.00566964	0.00382467	332	tags=47%, list=3%, signal=46%	TAP2/HLA-DMB/HLA-DQA1/HLA-F/HLA-E/CTSS/CTSL/FCER1G/CTSD/IFI30/HLA-DPB1/B2M/HLA-DMA/HLA-DQB1/HLA-DPA1/HLA-DRB1/HLA-DRA/CD74
GO:0002478	30	-0.873666	-3.20577	0.000602773	0.00566964	0.00382467	332	tags=60%, list=3%, signal=58%	TAP2/HLA-DMB/HLA-DQA1/HLA-F/HLA-E/CTSS/CTSL/FCER1G/CTSD/IFI30/HLA-DPB1/B2M/HLA-DMA/HLA-DQB1/HLA-DPA1/HLA-DRB1/HLA-DRA/CD74
GO:0002504	28	-0.882684	-3.1815	0.000609013	0.00566964	0.00382467	282	tags=57%, list=3%, signal=56%	HLA-DMB/HLA-DQA1/CTSS/CTSL/FCER1G/PYCARD/CTSD/IFI30/HLA-DPB1/B2M/HLA-DMA/HLA-DQB1/HLA-DPA1/HLA-DRB1/HLA-DRA/CD74
GO:0002495	27	-0.89153	-3.17001	0.000615764	0.00566964	0.00382467	282	tags=59%, list=3%, signal=58%	HLA-DMB/HLA-DQA1/CTSS/CTSL/FCER1G/PYCARD/CTSD/IFI30/HLA-DPB1/B2M/HLA-DMA/HLA-DQB1/HLA-DPA1/HLA-DRB1/HLA-DRA/CD74
GO:0048002	54	-0.764732	-3.15373	0.000570451	0.00566964	0.00382467	332	tags=43%, list=3%, signal=41%	TAP2/HLA-B/AZGP1/HLA-DMB/HLA-DQA1/HLA-F/HLA-E/HLA-C/CTSS/CTSL/FCER1G/TAP1/PYCARD/CTSD/IFI30/HLA-DPB1/B2M/HLA-DMA/HLA-DQB1/HLA-DPA1/HLA-DRB1/HLA-DRA/CD74
GO:0019886	24	-0.8979	-3.10697	0.000621504	0.00566964	0.00382467	282	tags=62%, list=3%, signal=61%	HLA-DMB/HLA-DQA1/CTSS/CTSL/FCER1G/CTSD/IFI30/HLA-DPB1/B2M/HLA-DMA/HLA-DQB1/HLA-DPA1/HLA-DRB1/HLA-DRA/CD74
GO:0019882	86	-0.675233	-3.01207	0.000542299	0.00566964	0.00382467	1251	tags=47%, list=12%, signal=41%	TAPBP/WAS/YTHDF1/KDM5D/ERAP2/RAB6A/LGMN/SLC11A1/RAB5B/PDIA3/EXT1/PSMB8/RAB10/RELB/TAP2/HLA-B/AZGP1/HLA-DMB/HLA-DQA1/CTSH/HLA-F/HLA-E/HLA-C/CTSS/CTSL/FCER1G/TAP1/PYCARD/CTSD/ICAM1/CD68/IFI30/HLA-DPB1/B2M/HLA-DMA/HLA-DQB1/HLA-DPA1/HLA-DRB1/HLA-DRA/CD74
GO:0034341	85	-0.657272	-2.92672	0.000543183	0.00566964	0.00382467	1524	tags=53%, list=15%, signal=45%	SHFL/HCK/CDC42EP2/TLR4/WAS/TRIM21/ZYX/CD40/WNT5A/TP53/CALM1/SP100/NLRC5/NR1H3/SIRPA/SLC11A1/ACTR2/NUB1/CCL5/GBP3/CLDN1/GBP5/JAK1/MYO1C/EDN1/CD47/CCL2/KIF5B/PARP9/CXCL16/STAT1/GBP4/NOS2/VIM/IFITM1/IRF1/GBP2/UBD/IFITM3/GBP1/CASP1/CIITA/BST2/HLA-DPA1/CD74
GO:0045071	35	-0.759236	-2.88431	0.000593824	0.00566964	0.00382467	803	tags=60%, list=8%, signal=55%	IFIT5/ZC3HAV1/IFIH1/OAS1/OASL/CCL5/EIF2AK2/IFIT1/ISG20/TNIP1/ISG15/APOBEC3C/OAS2/OAS3/RSAD2/ZNFX1/IFI16/IFITM1/IFITM3/MX1/BST2
GO:0048525	51	-0.70457	-2.87361	0.000575043	0.00566964	0.00382467	1549	tags=63%, list=15%, signal=53%	TRIM28/SHFL/TRIM8/TRIM21/PLSCR1/VAPB/SP100/IFIT5/ZC3HAV1/IFIH1/OAS1/OASL/CCL5/TRIM15/EIF2AK2/TRIM31/IFIT1/ISG20/TNIP1/ISG15/APOBEC3C/OAS2/STAT1/OAS3/RSAD2/ZNFX1/IL32/IFI16/IFITM1/IFITM3/MX1/BST2
GO:1903900	83	-0.647145	-2.8695	0.00054407	0.00566964	0.00382467	1814	tags=55%, list=18%, signal=46%	ADAR/HACD3/CD4/TRIM5/HMGB1/TRIM28/SHFL/TMPRSS4/LARP1/TRIM25/SMPD1/TRIM21/PLSCR1/FURIN/VAPB/IFIT5/CXCL8/ZC3HAV1/IFIH1/TMPRSS2/FMR1/OAS1/OASL/STAU1/CCL5/TRIM15/EIF2AK2/NECTIN2/IFIT1/ISG20/TNIP1/ISG15/APOBEC3C/OAS2/OAS3/RSAD2/ZNFX1/IL32/LGALS1/IFI16/IFITM1/IFITM3/MX1/BST2/HLA-DRB1/CD74
GO:0050792	98	-0.621056	-2.82261	0.000534188	0.00566964	0.00382467	1814	tags=52%, list=18%, signal=43%	ADAR/HACD3/CD4/TRIM5/HMGB1/TRIM28/SHFL/TMPRSS4/LARP1/TRIM8/DYNLT1/TRIM25/SMPD1/TRIM21/PLSCR1/FURIN/VAPB/SP100/IFIT5/CXCL8/ZC3HAV1/IFIH1/TMPRSS2/FMR1/OAS1/OASL/STAU1/CCL5/TRIM15/EIF2AK2/TRIM31/NECTIN2/IFIT1/ISG20/TNIP1/ISG15/APOBEC3C/OAS2/STAT1/OAS3/RSAD2/ZNFX1/IL32/LGALS1/IFI16/IFITM1/IFITM3/MX1/BST2/HLA-DRB1/CD74
GO:0034340	63	-0.655688	-2.7714	0.000557724	0.00566964	0.00382467	1814	tags=59%, list=18%, signal=48%	ADAR/PTPN6/PTPN11/IRAK1/SHFL/TANK/SMPD1/IKBKE/LSM14A/WNT5A/PTPN1/SP100/IRF7/NLRC5/TBK1/IRF3/MYD88/IFIH1/TRIM56/IFNAR2/OAS1/OASL/JAK1/IFIT1/STING1/ISG15/OAS2/STAT1/OAS3/STAT2/IFI27/ZBP1/IFITM1/MMP12/SAMHD1/IFITM3/MX1
GO:0019883	29	-0.753026	-2.73841	0.000606428	0.00566964	0.00382467	332	tags=38%, list=3%, signal=37%	TAP2/HLA-B/AZGP1/HLA-F/HLA-E/HLA-C/TAP1/B2M/HLA-DRB1/HLA-DRA/CD74
GO:0071357	57	-0.656884	-2.72783	0.000564653	0.00566964	0.00382467	1814	tags=60%, list=18%, signal=49%	ADAR/PTPN6/PTPN11/IRAK1/TANK/IKBKE/LSM14A/WNT5A/PTPN1/SP100/IRF7/NLRC5/TBK1/IRF3/MYD88/IFIH1/TRIM56/IFNAR2/OAS1/OASL/JAK1/IFIT1/STING1/ISG15/OAS2/STAT1/OAS3/STAT2/IFI27/ZBP1/IFITM1/MMP12/SAMHD1/IFITM3
GO:0060337	56	-0.652712	-2.71069	0.000565931	0.00566964	0.00382467	1814	tags=59%, list=18%, signal=49%	ADAR/PTPN6/PTPN11/IRAK1/TANK/IKBKE/LSM14A/WNT5A/PTPN1/SP100/IRF7/NLRC5/TBK1/IRF3/MYD88/IFIH1/TRIM56/IFNAR2/OAS1/OASL/JAK1/STING1/ISG15/OAS2/STAT1/OAS3/STAT2/IFI27/ZBP1/IFITM1/MMP12/SAMHD1/IFITM3
GO:0140888	71	-0.626475	-2.70518	0.000551268	0.00566964	0.00382467	1814	tags=56%, list=18%, signal=47%	ADAR/PARP14/PTPN6/PTPN11/IRAK1/HCK/TANK/IKBKE/LSM14A/WNT5A/IL10RB/TP53/PTPN1/SP100/IRF7/NLRC5/NR1H3/TBK1/IRF3/MYD88/IFIH1/TRIM56/IFNAR2/OAS1/OASL/JAK1/STING1/ISG15/PARP9/OAS2/STAT1/OAS3/STAT2/IFI27/ZBP1/IFITM1/MMP12/IRF1/SAMHD1/IFITM3
GO:0001913	40	-0.689184	-2.7007	0.00058651	0.00566964	0.00382467	395	tags=35%, list=4%, signal=34%	PTPRC/NECTIN2/TAP2/HLA-B/AZGP1/CTSH/HLA-F/HLA-E/CTSC/HLA-C/CEACAM1/B2M/HLA-DRB1/HLA-DRA
GO:0071346	67	-0.625195	-2.67923	0.000553403	0.00566964	0.00382467	2228	tags=63%, list=22%, signal=49%	STX8/RAB43/IFNGR2/IFNGR1/IFNG/CD58/FLNB/IRF8/PARP14/HCK/CDC42EP2/TLR4/WAS/ZYX/WNT5A/TP53/CALM1/SP100/NLRC5/NR1H3/SIRPA/ACTR2/CCL5/GBP3/CLDN1/GBP5/JAK1/MYO1C/EDN1/CD47/CCL2/KIF5B/PARP9/STAT1/GBP4/NOS2/VIM/IRF1/GBP2/GBP1/CASP1/HLA-DPA1
GO:0002399	11	-0.94793	-2.66809	0.000680735	0.00579513	0.00390932	282	tags=82%, list=3%, signal=80%	HLA-DMB/HLA-DQA1/HLA-DPB1/B2M/HLA-DMA/HLA-DQB1/HLA-DPA1/HLA-DRB1/HLA-DRA
GO:0002503	11	-0.94793	-2.66809	0.000680735	0.00579513	0.00390932	282	tags=82%, list=3%, signal=80%	HLA-DMB/HLA-DQA1/HLA-DPB1/B2M/HLA-DMA/HLA-DQB1/HLA-DPA1/HLA-DRB1/HLA-DRA
GO:0001916	30	-0.726826	-2.66697	0.000602773	0.00566964	0.00382467	395	tags=37%, list=4%, signal=35%	PTPRC/NECTIN2/TAP2/HLA-B/AZGP1/HLA-F/HLA-E/HLA-C/B2M/HLA-DRB1/HLA-DRA
GO:0051607	200	-0.540193	-2.65987	0.000508388	0.00566964	0.00382467	2143	tags=49%, list=21%, signal=39%	EIF2AK4/IFNGR1/F2RL1/IFNG/SERINC5/UBE2N/NMB/IFIT2/NCBP3/ADAR/CCDC92/MLKL/EXOSC4/TRIM44/TRIM5/C1QBP/TRIM28/TRIM26/SHFL/TANK/TRIM8/TRIM25/SELENOK/IKBKE/TRIM21/LSM14A/CD40/TICAM1/ZMPSTE24/PLSCR1/IL10RB/HERC5/VAPB/IL1B/DNAJC3/SERINC3/RNF216/IRF7/DDX60/NLRC5/CXCL10/IFIT5/TBK1/MOV10/IRF3/MYD88/ZC3HAV1/IFIH1/TNFAIP3/TRIM56/IFNAR2/PCBP2/OAS1/OASL/TRIM15/GBP3/IL33/EIF2AK2/DTX3L/GBP5/PTPRC/TRIM31/IFIT1/STI…
GO:0001914	34	-0.706411	-2.65789	0.000599161	0.00566964	0.00382467	395	tags=35%, list=4%, signal=34%	PTPRC/NECTIN2/TAP2/HLA-B/AZGP1/HLA-F/HLA-E/HLA-C/CEACAM1/B2M/HLA-DRB1/HLA-DRA
GO:0002396	16	-0.850209	-2.65783	0.000651042	0.00571995	0.00385861	282	tags=56%, list=3%, signal=55%	HLA-DMB/HLA-DQA1/HLA-DPB1/B2M/HLA-DMA/HLA-DQB1/HLA-DPA1/HLA-DRB1/HLA-DRA
GO:0002501	16	-0.850209	-2.65783	0.000651042	0.00571995	0.00385861	282	tags=56%, list=3%, signal=55%	HLA-DMB/HLA-DQA1/HLA-DPB1/B2M/HLA-DMA/HLA-DQB1/HLA-DPA1/HLA-DRB1/HLA-DRA
GO:0030199	43	-0.665336	-2.64435	0.000586166	0.00566964	0.00382467	2100	tags=67%, list=21%, signal=54%	EFEMP2/ADAMTS14/LOXL1/LOXL2/LOX/NF1/TGFBR1/SFRP2/ERO1A/P3H4/CRTAP/SELENON/SERPINH1/EXT1/COL12A1/AEBP1/GREM1/COMP/ADAMTS2/COL5A2/COL5A1/MMP11/FKBP10/COL6A1/COL1A2/ANXA2/LUM/COL1A1/COL3A1
GO:0045069	55	-0.636389	-2.63995	0.000567537	0.00566964	0.00382467	1104	tags=55%, list=11%, signal=49%	ADAR/HACD3/TRIM28/SHFL/LARP1/PLSCR1/VAPB/IFIT5/CXCL8/ZC3HAV1/IFIH1/OAS1/OASL/STAU1/CCL5/EIF2AK2/IFIT1/ISG20/TNIP1/ISG15/APOBEC3C/OAS2/OAS3/RSAD2/ZNFX1/IFI16/IFITM1/IFITM3/MX1/BST2
GO:0019058	203	-0.534619	-2.63769	0.000507357	0.00566964	0.00382467	2214	tags=51%, list=22%, signal=41%	RAB43/HSPA1A/NUP153/KPNA2/EIF2AK4/TPCN1/XPR1/CHMP5/LAMP1/CD46/SLC20A2/SLC1A5/MYH9/WWP1/ADAR/RAB1A/HACD3/EGFR/CD4/VPS18/PCSK5/TRIM5/HMGB1/TRIM28/SHFL/PDCD6IP/IDE/CHMP2B/TMPRSS4/TFRC/LARP1/DYNLT1/TRIM25/ITGA2/SMPD1/TRIM21/CCL8/USP6NL/PLSCR1/FURIN/VAPB/PVR/CLEC5A/LAMTOR5/DDX6/VAPA/NFIA/PCBP1/ITGB1/IFIT5/EPS15/EFNB2/CXCL8/ZC3HAV1/IFIH1/TMPRSS2/CHMP4B/FMR1/PCBP2/OAS1/DPP4/OASL/EPHA2/SLC52A2/STAU1/CCL5…
GO:0002711	48	-0.649006	-2.62746	0.000576037	0.00566964	0.00382467	995	tags=40%, list=10%, signal=36%	PVR/IL1B/IL18/YWHAG/MALT1/PTPRC/CD55/NECTIN2/TAP2/HLA-B/AZGP1/HLA-F/HLA-E/HLA-C/RSAD2/CD81/B2M/HLA-DRB1/HLA-DRA
GO:0032963	68	-0.610435	-2.62267	0.000552181	0.00566964	0.00382467	1377	tags=46%, list=14%, signal=40%	MFAP4/RCN3/ITGA2/F2R/P3H4/FURIN/SERPINH1/ITGB1/MMP14/FOSL2/P3H3/MMP3/PRDX5/CTSK/ADAMTS2/MMP9/COL5A1/MMP11/CTSS/CTSL/MMP1/RUNX1/CTSB/COL6A1/MMP2/COL1A2/VIM/MMP12/COL1A1/CIITA/MMP7
GO:0019079	80	-0.589431	-2.60959	0.000544662	0.00566964	0.00382467	1175	tags=42%, list=12%, signal=38%	CCL8/PLSCR1/VAPB/LAMTOR5/VAPA/NFIA/PCBP1/IFIT5/CXCL8/ZC3HAV1/IFIH1/FMR1/PCBP2/OAS1/OASL/STAU1/CCL5/EIF2AK2/IFIT1/ISG20/TNIP1/CCL2/ISG15/APOBEC3C/OAS2/OAS3/RSAD2/ZNFX1/IFI27/IFI16/IFITM1/IFITM3/MX1/BST2
GO:0002483	22	-0.763174	-2.59302	0.000625391	0.00566964	0.00382467	332	tags=45%, list=3%, signal=44%	TAP2/HLA-B/AZGP1/HLA-F/HLA-E/HLA-C/TAP1/B2M/HLA-DRB1/HLA-DRA
GO:0009615	266	-0.514974	-2.59171	0.000504286	0.00566964	0.00382467	2384	tags=50%, list=24%, signal=39%	MORC3/POLR3C/BAX/CCT5/PRF1/ITCH/CGAS/CD2AP/IFNGR2/EIF2AK4/XPR1/IFNGR1/F2RL1/IFNG/CREBZF/SERINC5/UBE2N/NMB/ODC1/IFIT2/NCBP3/ADAR/CCDC92/IKBKG/MLKL/AUP1/TGFB1/EXOSC4/TRIM44/TRIM5/C1QBP/CALR/TRIM28/TRIM26/SHFL/SMAD3/TANK/TRIM8/TRIM25/SELENOK/HSPB1/ARF1/SMPD1/IKBKE/TRIM21/LSM14A/CD40/CCL8/TICAM1/ZMPSTE24/PLSCR1/IL10RB/HERC5/VAPB/PSMA2/IL1B/NMI/DNAJC3/SERINC3/RNF216/IRF7/DDX60/LAMTOR5/NLRC5/CXCL10/IFI…
GO:0043123	132	-0.549389	-2.58537	0.000520833	0.00566964	0.00382467	1874	tags=48%, list=19%, signal=39%	NOD2/VEGFA/TNFRSF1A/IKBKG/CD4/TGFB1/TAB3/TRIM5/NDFIP2/HUWE1/IRAK1/TNFRSF10B/UBE2V1/TFRC/TRIM8/TRIM25/FLOT1/TLR4/TFG/AKAP13/IKBKE/RIPK2/CCDC22/F2R/CD40/TICAM1/CARD11/SHISA5/STAT3/EDAR/IL1B/LTBR/XIAP/FLNA/LITAF/LAMTOR5/APOL3/VAPA/IFIT5/TBK1/IRF3/MALT1/MYD88/ZC3HAV1/ILK/MIER1/IRAK2/CX3CL1/TSPAN6/EDN1/TNFSF10/RHOC/HMOX1/BIRC3/PYCARD/LGALS1/S100A4/UBD/CASP1/TRIM22/BST2/HLA-DRB1/CD74
GO:0044409	95	-0.569792	-2.5731	0.000537634	0.00566964	0.00382467	2615	tags=64%, list=26%, signal=48%	CBL/SRC/ITGB5/CXADR/P4HB/EXOC7/SLC3A2/ITCH/HSPA1A/NUP153/TPCN1/XPR1/LAMP1/CD46/SLC20A2/SLC1A5/MYH9/WWP1/EGFR/CD4/VPS18/KRT6A/TRIM5/HMGB1/IDE/TMPRSS4/TFRC/DYNLT1/TRIM25/ITGA2/SMPD1/TRIM21/PLSCR1/FURIN/PVR/CLEC5A/ITGB1/EPS15/EFNB2/CXCL8/TMPRSS2/DPP4/EPHA2/SLC52A2/CLDN1/SCARB2/ITGB6/CD55/NECTIN2/ITGAV/ITGA5/RNASEK/ANPEP/CTSL/ACE2/CTSB/CD81/LGALS1/ICAM1/HLA-DRB1/CD74
GO:0050819	28	-0.712307	-2.5674	0.000609013	0.00566964	0.00382467	536	tags=39%, list=5%, signal=37%	TSPAN8/PROCR/EDN1/PLAU/SERPING1/CEACAM1/SERPINE2/ANXA5/ANXA2/APOE/PLAUR
GO:0046718	91	-0.567191	-2.551	0.000539374	0.00566964	0.00382467	2615	tags=64%, list=26%, signal=48%	CBL/SRC/ITGB5/CXADR/P4HB/SLC3A2/ITCH/HSPA1A/NUP153/TPCN1/XPR1/LAMP1/CD46/SLC20A2/SLC1A5/MYH9/WWP1/EGFR/CD4/VPS18/TRIM5/HMGB1/IDE/TMPRSS4/TFRC/DYNLT1/TRIM25/ITGA2/SMPD1/TRIM21/PLSCR1/FURIN/PVR/CLEC5A/ITGB1/EPS15/EFNB2/TMPRSS2/DPP4/EPHA2/SLC52A2/CLDN1/SCARB2/ITGB6/CD55/NECTIN2/ITGAV/ITGA5/RNASEK/ANPEP/CTSL/ACE2/CTSB/CD81/LGALS1/ICAM1/HLA-DRB1/CD74
GO:0035456	28	-0.707365	-2.54959	0.000609013	0.00566964	0.00382467	1524	tags=61%, list=15%, signal=52%	SHFL/PNPT1/CAPN2/IKBKE/PLSCR1/CALM1/IFNAR2/OAS1/STING1/AIM2/STAT1/IFI16/IFITM1/XAF1/IRF1/IFITM3/BST2
GO:0043903	30	-0.691112	-2.53592	0.000602773	0.00566964	0.00382467	1755	tags=63%, list=17%, signal=52%	CD4/KRT6A/TRIM5/HMGB1/TMPRSS4/TRIM25/SMPD1/TRIM21/FURIN/CXCL8/TMPRSS2/FMR1/TRIM15/NECTIN2/ITGAV/LGALS1/BST2/HLA-DRB1/CD74
GO:0050729	93	-0.561326	-2.5325	0.000538213	0.00566964	0.00382467	1336	tags=41%, list=13%, signal=36%	TLR4/CAMK2N1/CASP5/IL6ST/WNT5A/LPL/IL1B/NMI/VAMP7/IL18/IFI35/NUPR1/CCN4/CASP4/CX3CL1/MAP3K8/GBP3/IL33/GBP5/CEBPB/CD47/TNIP1/ALOX5AP/AIM2/C2CD4A/MDK/HLA-E/CTSC/PYCARD/CD81/LGALS1/S100A9/ZBP1/GBP2/GBP1/CASP1/C3/IDO1
GO:0032608	35	-0.666107	-2.53052	0.000593824	0.00566964	0.00382467	1362	tags=60%, list=14%, signal=52%	FLOT1/TLR4/RIPK2/TICAM1/NMI/RNF216/IRF7/SIRPA/TBK1/IRF3/ZC3HAV1/IFIH1/TRIM56/OAS1/RELB/STING1/ISG15/OAS2/PYCARD/OAS3/IRF1
GO:0032648	35	-0.666107	-2.53052	0.000593824	0.00566964	0.00382467	1362	tags=60%, list=14%, signal=52%	FLOT1/TLR4/RIPK2/TICAM1/NMI/RNF216/IRF7/SIRPA/TBK1/IRF3/ZC3HAV1/IFIH1/TRIM56/OAS1/RELB/STING1/ISG15/OAS2/PYCARD/OAS3/IRF1
GO:0030574	30	-0.688971	-2.52807	0.000602773	0.00566964	0.00382467	1024	tags=50%, list=10%, signal=45%	FURIN/ITGB1/MMP14/MMP3/CTSK/ADAMTS2/MMP9/MMP11/CTSS/CTSL/MMP1/CTSB/MMP2/MMP12/MMP7
GO:0060338	32	-0.674348	-2.51031	0.000602773	0.00566964	0.00382467	1814	tags=62%, list=18%, signal=51%	ADAR/PTPN6/PTPN11/IKBKE/LSM14A/WNT5A/PTPN1/IRF7/NLRC5/TBK1/IRF3/TRIM56/OAS1/STING1/ISG15/OAS3/STAT2/ZBP1/MMP12/SAMHD1
GO:0007249	188	-0.509625	-2.48623	0.000510986	0.00566964	0.00382467	1874	tags=43%, list=19%, signal=36%	NOD2/VEGFA/HACD3/TNFRSF1A/IKBKG/CD4/TGFB1/LILRB4/TAB3/TRIM5/NDFIP2/HUWE1/PRDX4/IRAK1/TNFRSF10B/CPNE1/UBE2V1/TFRC/TANK/TRIM8/TRIM25/FLOT1/TLR4/HSPB1/TFG/AKAP13/IKBKE/RIPK2/CCDC22/F2R/CD40/TICAM1/WNT5A/CARD11/ARRB2/SHISA5/STAT3/EDAR/IL1B/LTBR/XIAP/FLNA/LITAF/LAMTOR5/APOL3/VAPA/SIRPA/IFIT5/TBK1/IRF3/MALT1/MYD88/ZC3HAV1/TNFAIP3/ILK/MIER1/IRAK2/GSTP1/CX3CL1/RELB/NFKB2/TSPAN6/EDN1/OPTN/TMSB4X/TNIP1/TNF…
GO:0052372	23	-0.728147	-2.48512	0.000628931	0.00566964	0.00382467	1755	tags=70%, list=17%, signal=58%	CD4/KRT6A/TRIM5/HMGB1/TMPRSS4/TRIM25/SMPD1/TRIM21/FURIN/CXCL8/TMPRSS2/NECTIN2/ITGAV/LGALS1/HLA-DRB1/CD74
GO:0001912	47	-0.616431	-2.48402	0.000578369	0.00566964	0.00382467	395	tags=28%, list=4%, signal=27%	PTPRC/NECTIN2/TAP2/HLA-B/AZGP1/TYROBP/HLA-F/HLA-E/HLA-C/NOS2/B2M/HLA-DRB1/HLA-DRA
GO:1900047	27	-0.693783	-2.46689	0.000615764	0.00566964	0.00382467	536	tags=37%, list=5%, signal=35%	TSPAN8/EDN1/COMP/PLAU/SERPING1/CEACAM1/SERPINE2/ANXA2/APOE/PLAUR
GO:0002456	83	-0.553986	-2.45642	0.00054407	0.00566964	0.00382467	2340	tags=49%, list=23%, signal=38%	RAET1E/PRF1/EMP2/CD7/HLA-A/TRAF2/NCKAP1L/IL18R1/HSPD1/CYRIB/CD46/NOD2/LILRB4/HMGB1/WAS/KDM5D/PVR/IL1B/IL18/YWHAG/MALT1/PTPRC/AHR/CD55/NECTIN2/TAP2/TNFRSF1B/HLA-B/AZGP1/CTSH/HLA-F/HLA-E/CTSC/HLA-C/RSAD2/CEACAM1/CD81/ICAM1/B2M/HLA-DRB1/HLA-DRA
GO:0051148	41	0.309682	1.64567	0.0207612	0.0745144	0.0502665	802	tags=24%, list=8%, signal=23%	IGF2/XBP1/PTBP1/DLL1/BMP2/PDCD4/FOXP1/PLPP7/BHLHA15/TRIM72
GO:0015669	11	0.47878	1.65239	0.0506567	0.139856	0.094345	1853	tags=55%, list=18%, signal=45%	CA2/HBQ1/AQP1/MB/NGB/HBZ
GO:0048562	158	0.23724	1.65979	0.015625	0.0612365	0.0413094	1293	tags=28%, list=13%, signal=25%	ATOH1/HOXA9/HOXA3/SATB2/DLL1/AHI1/HOXB6/ZIC3/HOXD11/PAX5/HES1/PPP1R35/FRZB/INSIG1/HOXB3/MESP1/PTK7/HOXA4/HOXA5/HOXC4/HOXB4/HOXB9/HOXB8/PAX6/MKKS/GRHL2/GATA2/HOXB2/ALDH1A3/PROX1/FLVCR1/DVL1/RDH10/HOXD9/HOXB5/OVOL2/HOXA1/VANGL2/TBX15/SIX2/GSC/CITED2/OTOP1/FOXE1
GO:0009954	19	0.39473	1.66469	0.0490196	0.136958	0.0923904	1132	tags=42%, list=11%, signal=37%	HOXA9/DLL1/HOXB9/IRX2/HOXA10/HOXD9/PBX1/IRX1
GO:0009312	16	0.407879	1.66773	0.0450644	0.129151	0.0871237	1170	tags=44%, list=12%, signal=39%	ST6GALNAC1/ST6GALNAC6/B3GALT5/ST3GAL4/B3GALT2/B4GALNT2/FUT3
GO:0007141	12	0.469117	1.67929	0.0451866	0.129426	0.087309	3023	tags=75%, list=30%, signal=53%	DDX4/DNMT3L/TDRD9/SYCP3/RAD51C/DMC1/SPO11/RPL10L/HSPA2
GO:0021871	12	0.47324	1.69405	0.0412574	0.121806	0.082169	5317	tags=100%, list=53%, signal=47%	BMP2/FEZF2/PAX6/EMX1/NKX2-1/DMRTA2/GSX2/SIX3/GLI3/LHX1/PGAP1/ADGRG1
GO:0035883	17	0.40675	1.69505	0.0529801	0.143917	0.0970843	818	tags=41%, list=8%, signal=38%	DLL1/HES1/INSM1/GATA6/PAX6/BHLHA15/NKX6-2
GO:0031018	25	0.368805	1.69517	0.0364583	0.111679	0.0753375	818	tags=36%, list=8%, signal=33%	DLL1/FOXA2/HES1/SOX4/INSM1/GATA6/PAX6/BHLHA15/NKX6-2
GO:0097150	13	0.45868	1.70468	0.0341365	0.106225	0.071658	791	tags=38%, list=8%, signal=35%	DLL1/HES1/FANCC/IGF2BP1/PROX1
GO:0021602	17	0.409268	1.70554	0.0529801	0.143917	0.0970843	1211	tags=41%, list=12%, signal=36%	HOXA3/HOXB3/ADARB1/HOXB2/EPHB1/HOXA1/CITED2
GO:0045844	10	0.510918	1.70728	0.0485269	0.13597	0.0917234	110	tags=20%, list=1%, signal=20%	IGF2/DLL1
GO:0048636	10	0.510918	1.70728	0.0485269	0.13597	0.0917234	110	tags=20%, list=1%, signal=20%	IGF2/DLL1
GO:0048643	10	0.510918	1.70728	0.0485269	0.13597	0.0917234	110	tags=20%, list=1%, signal=20%	IGF2/DLL1
GO:1901863	10	0.510918	1.70728	0.0485269	0.13597	0.0917234	110	tags=20%, list=1%, signal=20%	IGF2/DLL1
GO:0008299	16	0.417706	1.70791	0.0407725	0.120739	0.081449	1482	tags=62%, list=15%, signal=53%	FDPS/MVD/HMGCS2/MVK/HMGCS1/IDI2/ALDH1A3/RDH10/LSS/DHRS9
GO:0048706	80	0.283991	1.74942	0.0180723	0.0676992	0.045669	1185	tags=34%, list=12%, signal=30%	HOXA9/HOXA3/SATB2/HOXC6/HOXB6/HOXD11/PAX5/HOXB3/HOXA6/HOXA4/HOXA5/HOXC4/HOXB4/HOXB9/HOXB8/GRHL2/HOXB2/FLVCR1/RDH10/HOXD9/MBTD1/HOXB5/HOXA1/PBX1/TBX15/SIX2/GSC
GO:0007389	231	0.236349	1.77792	0.0322581	0.102071	0.0688555	1238	tags=27%, list=12%, signal=24%	BTG2/HES6/HOXA9/HOXA3/NRARP/SATB2/HOXC6/DLL1/AHI1/FOXA2/BASP1/HOXB6/ZIC3/PRKDC/HOXD11/WNT8A/HES1/HOXB3/MESP1/HOXA6/XRCC2/HOXA4/ASPH/HOXA5/HOXC4/BMP2/HOXB4/PTCH1/FEZF2/HOXB9/WNT3/FOXA1/HOXB8/PAX6/MKKS/MLLT3/INTU/ROBO2/FBXL15/EMX1/HOXB2/IRX2/HOXA10/FOXJ1/ACVR2B/DVL1/HOXD9/SMARCD3/HOXB5/OVOL2/FOXD1/PBX1/BCOR/VANGL2/IRX1/SIX2/GSC/HES2/HES7/CFAP52/CITED2/NBL1/PLXNA2
GO:0050906	200	0.247008	1.7855	0.0285714	0.0933623	0.0629811	3149	tags=58%, list=31%, signal=41%	OR10G3/KCNK4/SLC24A4/TAS2R5/ANO1/FYN/OR13A1/OR5AU1/OR2A2/OR13D1/OR4C15/OR2A14/MKKS/OR6P1/OR10J3/OR2M5/OR5A2/OR2B6/OR4F21/RTP1/OR5H1/OR5K4/OR5D16/OR11H7/OR13F1/TAS1R3/OR5V1/OR4C46/OR6C65/OR4N5/OR7E24/EPHB1/OR11G2/OR4A47/TMEM120A/TAC1/OR52B4/OR5T1/OR51A7/OR2F1/OR2A1/OR2T34/OR5A1/OR9G4/OR13C4/OR4K13/OR1K1/ASIC2/OR6C74/OR1B1/GJA10/RTP5/OR14K1/OR4F4/OR11H1/OR2T1/PJVK/OR6A2/OR56B4/OR51H1/OR3A3/ASIC3/OR…
GO:0070875	14	0.459437	1.78553	0.0373444	0.113611	0.0766409	797	tags=29%, list=8%, signal=26%	IGF2/ADCY10/IGF1/INSR
GO:0007608	163	0.250946	1.79007	0.0151515	0.0597155	0.0402833	3149	tags=59%, list=31%, signal=41%	OR10G3/SLC24A4/OR13A1/OR5AU1/OR2A2/OR13D1/OR4C15/OR2A14/MKKS/OR6P1/OR10J3/OR2M5/OR5A2/OR2B6/OR4F21/OR5H1/OR5K4/OR5D16/OR11H7/OR13F1/OR5V1/OR4C46/OR6C65/OR4N5/OR7E24/OR11G2/OR4A47/OR52B4/OR5T1/OR51A7/OR2F1/OR2A1/OR2T34/OR5A1/OR9G4/OR13C4/OR4K13/OR1K1/OR6C74/OR1B1/OR14K1/OR4F4/OR11H1/OR2T1/OR6A2/OR56B4/OR51H1/OR3A3/OR4K5/OR52B6/OR4B1/OR4C6/OR7C1/OR9G9/OR52J3/OR5H14/OR10C1/OR5AS1/OR2T11/CFAP69/OR5AC…
GO:0070207	11	0.522738	1.8041	0.0300188	0.0972481	0.0656023	766	tags=27%, list=8%, signal=25%	ITLN1/PXDN/SIGMAR1
GO:0140966	10	0.54024	1.80527	0.034662	0.107387	0.0724416	1566	tags=60%, list=16%, signal=51%	DDX4/C19orf84/MAEL/DNMT3L/PIWIL1/TDRD9
GO:0051873	15	0.456057	1.82185	0.0398323	0.11889	0.0802015	670	tags=27%, list=7%, signal=25%	DEFA5/CFHR1/LTF/ELANE
GO:0071824	147	0.266783	1.83309	0.0133333	0.0545708	0.0368128	1264	tags=27%, list=13%, signal=24%	H2BC21/H4C1/H3C2/H2BC4/H2BC15/H4C8/HMGB2/H2BC14/H4C2/H3C7/H1-3/H1-10/H3C15/GMNN/H1-5/H4C13/MED30/H4C3/CDT1/H4C6/ASF1A/SUPT16H/ATRX/H2AB1/SHPRH/GTF2H5/H4C12/H1-2/H4C5/H2BC11/H3C8/SMARCD3/KAT6B/H1-6/CHAF1A/H2BC8/H3-4/HJURP/CENPX
GO:0003002	209	0.246455	1.83316	0.0285714	0.0933623	0.0629811	1238	tags=29%, list=12%, signal=26%	BTG2/HES6/HOXA9/HOXA3/NRARP/HOXC6/DLL1/AHI1/FOXA2/BASP1/HOXB6/ZIC3/PRKDC/HOXD11/WNT8A/HES1/HOXB3/MESP1/HOXA6/XRCC2/HOXA4/HOXA5/HOXC4/BMP2/HOXB4/PTCH1/FEZF2/HOXB9/WNT3/FOXA1/HOXB8/PAX6/MKKS/MLLT3/INTU/ROBO2/FBXL15/EMX1/HOXB2/IRX2/HOXA10/FOXJ1/ACVR2B/DVL1/HOXD9/SMARCD3/HOXB5/OVOL2/FOXD1/PBX1/VANGL2/IRX1/SIX2/GSC/HES2/HES7/CFAP52/CITED2/NBL1/PLXNA2
GO:0071168	37	0.35818	1.83803	0.0135135	0.0549864	0.0370931	1783	tags=46%, list=18%, signal=38%	H4C1/H4C8/H4C2/BRD3/H1-5/H4C13/H4C3/H4C6/PIAS4/H4C12/H4C5/H2BC11/SGF29/JARID2/PARP1/H2AC8/ESCO2
GO:0019755	13	0.4966	1.84561	0.0261044	0.0876414	0.0591218	1876	tags=54%, list=19%, signal=44%	AQP3/CA2/AQP7/AQP8/AQP1/HBZ/UMOD
GO:0030219	39	0.362443	1.88793	0.00675676	0.0333411	0.0224915	1203	tags=41%, list=12%, signal=36%	H4C1/H4C8/HMGB2/H4C2/SCIN/H4C13/H4C3/H4C6/TAL1/GATA2/H4C12/ZFPM1/H4C5/MPIG6B/MYB/GP5
GO:0007140	22	0.429505	1.89926	0.0173697	0.0658087	0.0443937	3023	tags=73%, list=30%, signal=51%	DDX4/MLH1/MAEL/DNMT3L/TDRD9/TAF1L/MLH3/SYCP3/FANCA/RAD51C/DMC1/SPO11/CATSPERZ/RBM46/RPL10L/HSPA2
GO:0060216	15	0.486091	1.94183	0.0209644	0.0751248	0.0506783	1181	tags=53%, list=12%, signal=47%	HOXA9/HOXB3/HOXB4/TAL1/GATA2/ZFPM1/ZFP36L2/CDK5RAP3
GO:0070254	13	0.522696	1.9426	0.0140562	0.0566984	0.038248	403	tags=23%, list=4%, signal=22%	MUC2/ANO1/TRAF3IP2
GO:0065004	134	0.294087	1.9807	0.0125	0.0518099	0.0349503	1264	tags=28%, list=13%, signal=25%	H2BC21/H4C1/H3C2/H2BC4/H2BC15/H4C8/HMGB2/H2BC14/H4C2/H3C7/H1-3/H1-10/H3C15/GMNN/H1-5/H4C13/MED30/H4C3/CDT1/H4C6/ASF1A/SUPT16H/ATRX/H2AB1/SHPRH/GTF2H5/H4C12/H1-2/H4C5/H2BC11/H3C8/KAT6B/H1-6/CHAF1A/H2BC8/H3-4/HJURP/CENPX
GO:0050907	165	0.289503	2.06278	0.015625	0.0612365	0.0413094	3149	tags=61%, list=31%, signal=43%	OR10G3/SLC24A4/TAS2R5/OR13A1/OR5AU1/OR2A2/OR13D1/OR4C15/OR2A14/OR6P1/OR10J3/OR2M5/OR5A2/OR2B6/OR4F21/RTP1/OR5H1/OR5K4/OR5D16/OR11H7/OR13F1/TAS1R3/OR5V1/OR4C46/OR6C65/OR4N5/OR7E24/OR11G2/OR4A47/OR52B4/OR5T1/OR51A7/OR2F1/OR2A1/OR2T34/OR5A1/OR9G4/OR13C4/OR4K13/OR1K1/OR6C74/OR1B1/RTP5/OR14K1/OR4F4/OR11H1/OR2T1/OR6A2/OR56B4/OR51H1/OR3A3/ASIC3/OR4K5/OR52B6/OR4B1/OR4C6/OR7C1/OR9G9/OR52J3/OR5H14/OR10C1/O…
GO:0030261	26	0.447088	2.0859	0.0052356	0.0277908	0.0187473	2016	tags=54%, list=20%, signal=43%	ERN2/H1-3/H1-10/H1-5/H1-7/H1-2/H1-6/HMGA2/NCAPD3/TTN/NCAPG2/H1-0/H1-4/PLK1
GO:0002251	23	0.47059	2.1236	0.00485437	0.0263731	0.0177909	489	tags=26%, list=5%, signal=25%	DEFA5/DEFA6/H2BC21/H2BC4/LTF/DEFB1
GO:0002385	21	0.489814	2.14434	0.00488998	0.0265371	0.0179016	489	tags=29%, list=5%, signal=27%	DEFA5/DEFA6/H2BC21/H2BC4/LTF/DEFB1
GO:0045652	23	0.488798	2.20577	0.00485437	0.0263731	0.0177909	891	tags=48%, list=9%, signal=44%	H4C1/H4C8/HMGB2/H4C2/SCIN/H4C13/H4C3/H4C6/GATA2/H4C12/H4C5
GO:0002227	17	0.538282	2.24318	0.00662252	0.0330019	0.0222627	489	tags=35%, list=5%, signal=34%	DEFA5/DEFA6/H2BC21/H2BC4/LTF/DEFB1
GO:0009952	114	0.344077	2.27317	0.00892857	0.040543	0.0273498	744	tags=28%, list=7%, signal=26%	BTG2/HES6/HOXA9/HOXA3/NRARP/HOXC6/DLL1/FOXA2/BASP1/HOXB6/ZIC3/PRKDC/WNT8A/HES1/HOXB3/MESP1/HOXA6/XRCC2/HOXA4/HOXA5/HOXC4/BMP2/HOXB4/FEZF2/HOXB9/WNT3/HOXB8/PAX6/MLLT3/HOXB2/HOXA10/ACVR2B
GO:0031016	44	0.428382	2.33613	0.0034965	0.0203029	0.0136961	818	tags=36%, list=8%, signal=34%	IGF2/XBP1/PCSK1/DLL1/FOXA2/ZIC3/HES1/SOX4/INSM1/GATA6/PAX6/ACVR2B/BHLHA15/PROX1/INSR/NKX6-2
GO:0001709	24	0.5288	2.40945	0.00508906	0.0272251	0.0183657	791	tags=50%, list=8%, signal=46%	ATOH1/KLF4/DLL1/BARHL2/HES1/MESP1/GATA6/PTCH1/FEZF2/PAX6/GATA2/PROX1
GO:0050911	142	0.352468	2.44849	0.0125	0.0518099	0.0349503	3149	tags=65%, list=31%, signal=45%	OR10G3/SLC24A4/OR13A1/OR5AU1/OR2A2/OR13D1/OR4C15/OR2A14/OR6P1/OR10J3/OR2M5/OR5A2/OR2B6/OR4F21/OR5H1/OR5K4/OR5D16/OR11H7/OR13F1/OR5V1/OR4C46/OR6C65/OR4N5/OR7E24/OR11G2/OR4A47/OR52B4/OR5T1/OR51A7/OR2F1/OR2A1/OR2T34/OR5A1/OR9G4/OR13C4/OR4K13/OR1K1/OR6C74/OR1B1/OR14K1/OR4F4/OR11H1/OR2T1/OR6A2/OR56B4/OR51H1/OR3A3/OR4K5/OR52B6/OR4B1/OR4C6/OR7C1/OR9G9/OR52J3/OR5H14/OR10C1/OR5AS1/OR2T11/OR5AC2/OR52E4/OR2…
GO:0048704	54	0.425903	2.4581	0.00401606	0.0227005	0.0153135	1185	tags=43%, list=12%, signal=38%	HOXA9/HOXA3/SATB2/HOXB6/HOXD11/PAX5/HOXB3/HOXA4/HOXA5/HOXC4/HOXB4/HOXB9/HOXB8/GRHL2/HOXB2/FLVCR1/RDH10/HOXD9/HOXB5/HOXA1/TBX15/SIX2/GSC
GO:0019731	45	0.450468	2.46175	0.00353357	0.0204316	0.0137829	670	tags=36%, list=7%, signal=33%	DEFA5/DEFA6/H2BC21/IGHG2/IGHG3/IGHG4/H2BC4/WFDC2/RNASE4/JCHAIN/LTF/SPINK5/DEFB1/ANG/KLK7/ELANE
GO:0071459	22	0.565048	2.49863	0.00248139	0.0157133	0.0106	904	tags=45%, list=9%, signal=41%	H4C1/H4C8/RCC2/H4C2/H4C13/H4C3/H4C6/H4C12/H4C5/H2BC11
GO:0045653	13	0.680991	2.5309	0.00200803	0.0132203	0.00891825	1193	tags=69%, list=12%, signal=61%	H4C1/H4C8/H4C2/H4C13/H4C3/H4C6/H4C12/H4C5/MYB
GO:0034728	81	0.449245	2.80855	0.00598802	0.0308866	0.0208357	1448	tags=44%, list=14%, signal=38%	H2BC21/H4C1/H3C2/H2BC4/H2BC15/H4C8/HMGB2/H2BC14/H4C2/H3C7/H1-3/H1-10/H3C15/H1-5/H4C13/H4C3/H4C6/ASF1A/SUPT16H/ATRX/H2AB1/SHPRH/H4C12/H1-2/H4C5/H2BC11/H3C8/SMARCD3/KAT6B/H1-6/CHAF1A/H2BC8/H3-4/ANP32B/SOX9/TNP1
GO:0061644	13	0.757266	2.81437	0.00200803	0.0132203	0.00891825	904	tags=69%, list=9%, signal=63%	H4C1/H4C8/H4C2/H4C13/H4C3/H4C6/H4C12/H4C5/H2BC11
GO:0006334	69	0.515074	3.04309	0.00543478	0.0285749	0.0192763	1125	tags=45%, list=11%, signal=40%	H2BC21/H4C1/H3C2/H2BC4/H2BC15/H4C8/HMGB2/H2BC14/H4C2/H3C7/H1-3/H1-10/H3C15/H1-5/H4C13/H4C3/H4C6/ASF1A/SUPT16H/ATRX/H2AB1/SHPRH/H4C12/H1-2/H4C5/H2BC11/H3C8/KAT6B/H1-6/CHAF1A/H2BC8
