# Supplementary material for: Emergence of oncofetal plasticity is ubiquitous in early colorectal cancers
Source: Nature. 2026 Apr 15;654(8117):229–39. doi: 10.1038/s41586-026-10344-7 (PMC13233332; doi:10.1038/s41586-026-10344-7)
Supplement: Supplementary file 8 — Source Data Fig. 2 [file 41586_2026_10344_MOESM8_ESM.xlsx]

## Sheet: Fig2b
please see supplementary table 1

## Sheet: Fig2c
please see supplementary table 4

## Sheet: Fig2e
	5core	5inv	8core	8inv	9ade	9core	10ade	10core	11ade	11core	11inv	14ade	14core	14inv	16core	16inv	17ade	17core	17inv
chr1p	2	2	2	2	2	2	2	2	2	2	2	2	2	2	2	2	4	4	4
chr1q	2	2	2	2	2	2	2	2	2	2	2	2	2	2	2	2	7	8	4
chr2p	2	2	2	2	2	2	2	2	2	2	2	2	2	2	2	2	3	3	3
chr2q	2	2	2	2	2	2	2	2	2	2	2	2	2	2	2	2	5	6	5
chr3p	2	2	2	2	2	2	2	2	2	2	2	2	2	2	2	2	3	3	4
chr3q	2	2	2	2	2	2	2	2	2	2	2	2	2	2	2	2	3	4	4
chr4p	2	2	2	2	2	1	1	2	2	2	1	2	2	2	2	2	3	3	3
chr4q	2	2	2	2	2	1	1	2	2	2	1	2	2	2	2	2	3	3	3
chr5p	2	2	2	2	2	2	3	3	2	2	2	2	2	2	2	2	5	5	4
chr5q	cnLOH	cnLOH	2	2	2	2	1	1	cnLOH	cnLOH	cnLOH	2	2	2	2	2	5	cnLOH	cnLOH
chr6p	2	2	2	2	2	2	2	2	2	2	2	2	2	2	cnLOH	cnLOH	4	5	4
chr6q	2	2	2	2	2	2	2	2	2	2	2	2	2	2	cnLOH	cnLOH	4	5	4
chr7p	3	3	2	2	2	2	2	2	2	2	2	2	2	2	3	3	6	6	6
chr7q	2	2	2	2	2	2	2	2	2	2	2	3	cnLOH	cnLOH	3	3	6	6	6
chr8p	1	1	2	2	2	1	1	1	2	2	2	1	1	1	1	1	4	4	4
chr8q	3	3	2	2	2	2	3	3	2	2	2	2	2	2	3	3	4	4	4
chr9p	2	2	2	2	2	2	2	2	2	2	2	2	2	2	2	2	8	7	7
chr9q	2	2	2	2	2	2	3	2	2	2	2	2	2	2	2	2	8	7	7
chr10p	2	2	2	2	2	2	2	cnLOH	2	2	2	2	2	2	1	1	5	5	4
chr10q	2	2	2	2	2	2	2	cnLOH	2	2	2	2	1	1	1	1	5	5	4
chr11p	2	2	2	2	2	2	2	2	2	2	2	2	1	2	2	2	3	cnLOH	4
chr11q	2	2	2	2	2	2	2	2	2	2	2	2	2	2	2	2	3	cnLOH	4
chr12p	2	2	2	2	2	3	2	2	2	2	2	2	2	2	2	2	3	3	4
chr12q	2	2	2	2	2	2	2	2	2	2	2	2	2	2	2	2	3	3	4
chr13q	3	3	2	2	2	cnLOH	2	2	4	4	4	2	2	2	3	2	5	5	4
chr14q	1	1	2	2	2	2	2	2	1	1	1	2	2	2	2	2	4	4	3
chr15q	2	2	cnLOH	2	2	2	1	1	2	2	2	2	2	2	cnLOH	cnLOH	3	3	4
chr16p	2	2	2	2	2	2	2	2	2	2	2	2	2	2	2	2	6	7	cnLOH
chr16q	2	2	2	2	2	2	2	2	2	2	2	2	2	2	2	2	6	7	cnLOH
chr17p	1	1	2	2	2	1	1	1	1	1	1	cnLOH	cnLOH	cnLOH	1	1	cnLOH	3	3
chr17q	2	2	2	2	2	2	1	1	2	2	2	2	2	2	2	2	5	5	4
chr18p	1	1	2	2	2	1	1	1	2	2	2	1	1	1	2	2	cnLOH	3	3
chr18q	1	1	2	2	2	1	1	1	1	1	1	1	1	1	1	1	cnLOH	3	3
chr19p	2	2	2	2	3	cnLOH	2	2	2	2	2	1	1	1	2	2	4	5	4
chr19q	2	2	2	2	3	cnLOH	2	2	2	2	2	2	2	2	2	2	4	5	4
chr20p	1	1	2	2	2	1	4	4	1	1	1	2	2	2	4	4	6	6	6
chr20q	4	4	2	2	2	3	4	4	5	4	2	3	3	3	4	4	6	6	6
chr21q	2	2	2	2	2	cnLOH	cnLOH	1	2	2	2	1	1	1	2	2	4	6	4
chr22q	1	1	2	2	2	1	2	2	1	1	1	2	2	2	2	2	4	cnLOH	6

## Sheet: Fig2f
ROI_ID	ROI_ID2	tissueRegion_ROI_ID	tissueRegion_ROI_ID2	tissueRegion	Patient_ID	metastaticLabel	cosineSimilarity		aneuploidyScore
DSP-1001660016773-G-A03.dcc	DSP-1001660016773-G-A05.dcc	CORE	CORE	CORE_CORE	T1_NANO_011	N1M0	0.9998662625929047		16
DSP-1001660016773-G-A03.dcc	DSP-1001660016773-G-A07.dcc	CORE	CORE	CORE_CORE	T1_NANO_011	N1M0	0.9998784355694977		16
DSP-1001660016773-G-A03.dcc	DSP-1001660016773-G-A09.dcc	CORE	CORE	CORE_CORE	T1_NANO_011	N1M0	0.8216290619095752		16
DSP-1001660016773-G-A03.dcc	DSP-1001660016773-G-A11.dcc	CORE	CORE	CORE_CORE	T1_NANO_011	N1M0	0.8804609639837724		16
DSP-1001660016773-G-A03.dcc	DSP-1001660016773-G-B01.dcc	CORE	CORE	CORE_CORE	T1_NANO_011	N1M0	0.8984184436914537		16
DSP-1001660016773-G-A03.dcc	DSP-1001660016773-G-B03.dcc	CORE	INV	CORE_INV	T1_NANO_011	N1M0	0.9288686284687839		16
DSP-1001660016773-G-A03.dcc	DSP-1001660016773-G-B05.dcc	CORE	INV	CORE_INV	T1_NANO_011	N1M0	0.8381988893449167		16
DSP-1001660016773-G-A03.dcc	DSP-1001660016773-G-B07.dcc	CORE	INV	CORE_INV	T1_NANO_011	N1M0	0.8397480205355891		16
DSP-1001660016773-G-A03.dcc	DSP-1001660016773-G-B09.dcc	CORE	INV	CORE_INV	T1_NANO_011	N1M0	0.8984378100312878		16
DSP-1001660016773-G-A03.dcc	DSP-1001660016773-G-B11.dcc	CORE	INV	CORE_INV	T1_NANO_011	N1M0	0.8689045179327337		16
DSP-1001660016773-G-A03.dcc	DSP-1001660016773-G-C01.dcc	CORE	INV	CORE_INV	T1_NANO_011	N1M0	0.8662803024000204		16
DSP-1001660016773-G-A05.dcc	DSP-1001660016773-G-A07.dcc	CORE	CORE	CORE_CORE	T1_NANO_011	N1M0	0.9998877285740377		16
DSP-1001660016773-G-A05.dcc	DSP-1001660016773-G-A09.dcc	CORE	CORE	CORE_CORE	T1_NANO_011	N1M0	0.8217836993694513		16
DSP-1001660016773-G-A05.dcc	DSP-1001660016773-G-A11.dcc	CORE	CORE	CORE_CORE	T1_NANO_011	N1M0	0.880353824		16
DSP-1001660016773-G-A05.dcc	DSP-1001660016773-G-B01.dcc	CORE	CORE	CORE_CORE	T1_NANO_011	N1M0	0.8984923108153005		16
DSP-1001660016773-G-A05.dcc	DSP-1001660016773-G-B03.dcc	CORE	INV	CORE_INV	T1_NANO_011	N1M0	0.9302014610195324		16
DSP-1001660016773-G-A05.dcc	DSP-1001660016773-G-B05.dcc	CORE	INV	CORE_INV	T1_NANO_011	N1M0	0.8378049787421338		16
DSP-1001660016773-G-A05.dcc	DSP-1001660016773-G-B07.dcc	CORE	INV	CORE_INV	T1_NANO_011	N1M0	0.8391642101717153		16
DSP-1001660016773-G-A05.dcc	DSP-1001660016773-G-B09.dcc	CORE	INV	CORE_INV	T1_NANO_011	N1M0	0.8994807567839795		16
DSP-1001660016773-G-A05.dcc	DSP-1001660016773-G-B11.dcc	CORE	INV	CORE_INV	T1_NANO_011	N1M0	0.8700409031874271		16
DSP-1001660016773-G-A05.dcc	DSP-1001660016773-G-C01.dcc	CORE	INV	CORE_INV	T1_NANO_011	N1M0	0.8674619592145387		16
DSP-1001660016773-G-A07.dcc	DSP-1001660016773-G-A09.dcc	CORE	CORE	CORE_CORE	T1_NANO_011	N1M0	0.8234701965765409		16
DSP-1001660016773-G-A07.dcc	DSP-1001660016773-G-A11.dcc	CORE	CORE	CORE_CORE	T1_NANO_011	N1M0	0.8801239946064124		16
DSP-1001660016773-G-A07.dcc	DSP-1001660016773-G-B01.dcc	CORE	CORE	CORE_CORE	T1_NANO_011	N1M0	0.8982445171309611		16
DSP-1001660016773-G-A07.dcc	DSP-1001660016773-G-B03.dcc	CORE	INV	CORE_INV	T1_NANO_011	N1M0	0.9313896410490797		16
DSP-1001660016773-G-A07.dcc	DSP-1001660016773-G-B05.dcc	CORE	INV	CORE_INV	T1_NANO_011	N1M0	0.8384407554343012		16
DSP-1001660016773-G-A07.dcc	DSP-1001660016773-G-B07.dcc	CORE	INV	CORE_INV	T1_NANO_011	N1M0	0.8418301919704595		16
DSP-1001660016773-G-A07.dcc	DSP-1001660016773-G-B09.dcc	CORE	INV	CORE_INV	T1_NANO_011	N1M0	0.9006068549710828		16
DSP-1001660016773-G-A07.dcc	DSP-1001660016773-G-B11.dcc	CORE	INV	CORE_INV	T1_NANO_011	N1M0	0.8710637266718465		16
DSP-1001660016773-G-A07.dcc	DSP-1001660016773-G-C01.dcc	CORE	INV	CORE_INV	T1_NANO_011	N1M0	0.8684698232024604		16
DSP-1001660016773-G-A09.dcc	DSP-1001660016773-G-A11.dcc	CORE	CORE	CORE_CORE	T1_NANO_011	N1M0	0.9218768352313162		17
DSP-1001660016773-G-A09.dcc	DSP-1001660016773-G-B01.dcc	CORE	CORE	CORE_CORE	T1_NANO_011	N1M0	0.9433606889025282		17
DSP-1001660016773-G-A09.dcc	DSP-1001660016773-G-B03.dcc	CORE	INV	CORE_INV	T1_NANO_011	N1M0	0.8953576476310423		17
DSP-1001660016773-G-A09.dcc	DSP-1001660016773-G-B05.dcc	CORE	INV	CORE_INV	T1_NANO_011	N1M0	0.7155630288067388		17
DSP-1001660016773-G-A09.dcc	DSP-1001660016773-G-B07.dcc	CORE	INV	CORE_INV	T1_NANO_011	N1M0	0.8933646836405299		17
DSP-1001660016773-G-A09.dcc	DSP-1001660016773-G-B09.dcc	CORE	INV	CORE_INV	T1_NANO_011	N1M0	0.9200744106303834		17
DSP-1001660016773-G-A09.dcc	DSP-1001660016773-G-B11.dcc	CORE	INV	CORE_INV	T1_NANO_011	N1M0	0.9636648083651888		17
DSP-1001660016773-G-A09.dcc	DSP-1001660016773-G-C01.dcc	CORE	INV	CORE_INV	T1_NANO_011	N1M0	0.9632684372140473		17
DSP-1001660016773-G-A11.dcc	DSP-1001660016773-G-B01.dcc	CORE	CORE	CORE_CORE	T1_NANO_011	N1M0	0.9782581268430564		20
DSP-1001660016773-G-A11.dcc	DSP-1001660016773-G-B03.dcc	CORE	INV	CORE_INV	T1_NANO_011	N1M0	0.8990567442389649		20
DSP-1001660016773-G-A11.dcc	DSP-1001660016773-G-B05.dcc	CORE	INV	CORE_INV	T1_NANO_011	N1M0	0.7399259316002406		20
DSP-1001660016773-G-A11.dcc	DSP-1001660016773-G-B07.dcc	CORE	INV	CORE_INV	T1_NANO_011	N1M0	0.8986768230323361		20
DSP-1001660016773-G-A11.dcc	DSP-1001660016773-G-B09.dcc	CORE	INV	CORE_INV	T1_NANO_011	N1M0	0.9172133910394654		20
DSP-1001660016773-G-A11.dcc	DSP-1001660016773-G-B11.dcc	CORE	INV	CORE_INV	T1_NANO_011	N1M0	0.9559790301093456		20
DSP-1001660016773-G-A11.dcc	DSP-1001660016773-G-C01.dcc	CORE	INV	CORE_INV	T1_NANO_011	N1M0	0.9561860063982721		20
DSP-1001660016773-G-B01.dcc	DSP-1001660016773-G-B03.dcc	CORE	INV	CORE_INV	T1_NANO_011	N1M0	0.9206433060086648		19
DSP-1001660016773-G-B01.dcc	DSP-1001660016773-G-B05.dcc	CORE	INV	CORE_INV	T1_NANO_011	N1M0	0.7572625724902606		19
DSP-1001660016773-G-B01.dcc	DSP-1001660016773-G-B07.dcc	CORE	INV	CORE_INV	T1_NANO_011	N1M0	0.9183827190681418		19
DSP-1001660016773-G-B01.dcc	DSP-1001660016773-G-B09.dcc	CORE	INV	CORE_INV	T1_NANO_011	N1M0	0.9410997174255502		19
DSP-1001660016773-G-B01.dcc	DSP-1001660016773-G-B11.dcc	CORE	INV	CORE_INV	T1_NANO_011	N1M0	0.9788982056905298		19
DSP-1001660016773-G-B01.dcc	DSP-1001660016773-G-C01.dcc	CORE	INV	CORE_INV	T1_NANO_011	N1M0	0.9790808694389758		19
DSP-1001660016773-G-B03.dcc	DSP-1001660016773-G-B05.dcc	INV	INV	INV_INV	T1_NANO_011	N1M0	0.8202104546192361		16
DSP-1001660016773-G-B03.dcc	DSP-1001660016773-G-B07.dcc	INV	INV	INV_INV	T1_NANO_011	N1M0	0.9172342445348611		16
DSP-1001660016773-G-B03.dcc	DSP-1001660016773-G-B09.dcc	INV	INV	INV_INV	T1_NANO_011	N1M0	0.9731477996212846		16
DSP-1001660016773-G-B03.dcc	DSP-1001660016773-G-B11.dcc	INV	INV	INV_INV	T1_NANO_011	N1M0	0.939351732		16
DSP-1001660016773-G-B03.dcc	DSP-1001660016773-G-C01.dcc	INV	INV	INV_INV	T1_NANO_011	N1M0	0.9372313971537638		16
DSP-1001660016773-G-B05.dcc	DSP-1001660016773-G-B07.dcc	INV	INV	INV_INV	T1_NANO_011	N1M0	0.7202511980828603		14
DSP-1001660016773-G-B05.dcc	DSP-1001660016773-G-B09.dcc	INV	INV	INV_INV	T1_NANO_011	N1M0	0.8068256162223502		14
DSP-1001660016773-G-B05.dcc	DSP-1001660016773-G-B11.dcc	INV	INV	INV_INV	T1_NANO_011	N1M0	0.7783330284498815		14
DSP-1001660016773-G-B05.dcc	DSP-1001660016773-G-C01.dcc	INV	INV	INV_INV	T1_NANO_011	N1M0	0.7732228296678838		14
DSP-1001660016773-G-B07.dcc	DSP-1001660016773-G-B09.dcc	INV	INV	INV_INV	T1_NANO_011	N1M0	0.8902759109239007		16
DSP-1001660016773-G-B07.dcc	DSP-1001660016773-G-B11.dcc	INV	INV	INV_INV	T1_NANO_011	N1M0	0.9366915637611183		16
DSP-1001660016773-G-B07.dcc	DSP-1001660016773-G-C01.dcc	INV	INV	INV_INV	T1_NANO_011	N1M0	0.9353184722219735		16
DSP-1001660016773-G-B09.dcc	DSP-1001660016773-G-B11.dcc	INV	INV	INV_INV	T1_NANO_011	N1M0	0.9637006075732559		17
DSP-1001660016773-G-B09.dcc	DSP-1001660016773-G-C01.dcc	INV	INV	INV_INV	T1_NANO_011	N1M0	0.9617503487280697		17
DSP-1001660016773-G-B11.dcc	DSP-1001660016773-G-C01.dcc	INV	INV	INV_INV	T1_NANO_011	N1M0	0.9998315598100833		18
DSP-1001660016773-G-A03.dcc	DSP-1001660016773-G-A05.dcc	CORE	CORE	CORE_CORE	T1_NANO_011	N1M0	0.9998662625929047		16
DSP-1001660016773-G-A03.dcc	DSP-1001660016773-G-A07.dcc	CORE	CORE	CORE_CORE	T1_NANO_011	N1M0	0.9998784355694977		16
DSP-1001660016773-G-A03.dcc	DSP-1001660016773-G-A09.dcc	CORE	CORE	CORE_CORE	T1_NANO_011	N1M0	0.8216290619095752		16
DSP-1001660016773-G-A03.dcc	DSP-1001660016773-G-A11.dcc	CORE	CORE	CORE_CORE	T1_NANO_011	N1M0	0.8804609639837724		16
DSP-1001660016773-G-A03.dcc	DSP-1001660016773-G-B01.dcc	CORE	CORE	CORE_CORE	T1_NANO_011	N1M0	0.8984184436914537		16
DSP-1001660016773-G-A03.dcc	DSP-1001660016773-G-B03.dcc	CORE	INV	CORE_INV	T1_NANO_011	N1M0	0.9288686284687839		16
DSP-1001660016773-G-A03.dcc	DSP-1001660016773-G-B05.dcc	CORE	INV	CORE_INV	T1_NANO_011	N1M0	0.8381988893449167		16
DSP-1001660016773-G-A03.dcc	DSP-1001660016773-G-B07.dcc	CORE	INV	CORE_INV	T1_NANO_011	N1M0	0.8397480205355891		16
DSP-1001660016773-G-A03.dcc	DSP-1001660016773-G-B09.dcc	CORE	INV	CORE_INV	T1_NANO_011	N1M0	0.8984378100312878		16
DSP-1001660016773-G-A03.dcc	DSP-1001660016773-G-B11.dcc	CORE	INV	CORE_INV	T1_NANO_011	N1M0	0.8689045179327337		16
DSP-1001660016773-G-A03.dcc	DSP-1001660016773-G-C01.dcc	CORE	INV	CORE_INV	T1_NANO_011	N1M0	0.8662803024000204		16
DSP-1001660016773-G-A05.dcc	DSP-1001660016773-G-A07.dcc	CORE	CORE	CORE_CORE	T1_NANO_011	N1M0	0.9998877285740377		16
DSP-1001660016773-G-A05.dcc	DSP-1001660016773-G-A09.dcc	CORE	CORE	CORE_CORE	T1_NANO_011	N1M0	0.8217836993694513		16
DSP-1001660016773-G-A05.dcc	DSP-1001660016773-G-A11.dcc	CORE	CORE	CORE_CORE	T1_NANO_011	N1M0	0.880353824		16
DSP-1001660016773-G-A05.dcc	DSP-1001660016773-G-B01.dcc	CORE	CORE	CORE_CORE	T1_NANO_011	N1M0	0.8984923108153005		16
DSP-1001660016773-G-A05.dcc	DSP-1001660016773-G-B03.dcc	CORE	INV	CORE_INV	T1_NANO_011	N1M0	0.9302014610195324		16
DSP-1001660016773-G-A05.dcc	DSP-1001660016773-G-B05.dcc	CORE	INV	CORE_INV	T1_NANO_011	N1M0	0.8378049787421338		16
DSP-1001660016773-G-A05.dcc	DSP-1001660016773-G-B07.dcc	CORE	INV	CORE_INV	T1_NANO_011	N1M0	0.8391642101717153		16
DSP-1001660016773-G-A05.dcc	DSP-1001660016773-G-B09.dcc	CORE	INV	CORE_INV	T1_NANO_011	N1M0	0.8994807567839795		16
DSP-1001660016773-G-A05.dcc	DSP-1001660016773-G-B11.dcc	CORE	INV	CORE_INV	T1_NANO_011	N1M0	0.8700409031874271		16
DSP-1001660016773-G-A05.dcc	DSP-1001660016773-G-C01.dcc	CORE	INV	CORE_INV	T1_NANO_011	N1M0	0.8674619592145387		16
DSP-1001660016773-G-A07.dcc	DSP-1001660016773-G-A09.dcc	CORE	CORE	CORE_CORE	T1_NANO_011	N1M0	0.8234701965765409		16
DSP-1001660016773-G-A07.dcc	DSP-1001660016773-G-A11.dcc	CORE	CORE	CORE_CORE	T1_NANO_011	N1M0	0.8801239946064124		16
DSP-1001660016773-G-A07.dcc	DSP-1001660016773-G-B01.dcc	CORE	CORE	CORE_CORE	T1_NANO_011	N1M0	0.8982445171309611		16
DSP-1001660016773-G-A07.dcc	DSP-1001660016773-G-B03.dcc	CORE	INV	CORE_INV	T1_NANO_011	N1M0	0.9313896410490797		16
DSP-1001660016773-G-A07.dcc	DSP-1001660016773-G-B05.dcc	CORE	INV	CORE_INV	T1_NANO_011	N1M0	0.8384407554343012		16
DSP-1001660016773-G-A07.dcc	DSP-1001660016773-G-B07.dcc	CORE	INV	CORE_INV	T1_NANO_011	N1M0	0.8418301919704595		16
DSP-1001660016773-G-A07.dcc	DSP-1001660016773-G-B09.dcc	CORE	INV	CORE_INV	T1_NANO_011	N1M0	0.9006068549710828		16
DSP-1001660016773-G-A07.dcc	DSP-1001660016773-G-B11.dcc	CORE	INV	CORE_INV	T1_NANO_011	N1M0	0.8710637266718465		16
DSP-1001660016773-G-A07.dcc	DSP-1001660016773-G-C01.dcc	CORE	INV	CORE_INV	T1_NANO_011	N1M0	0.8684698232024604		16
DSP-1001660016773-G-A09.dcc	DSP-1001660016773-G-A11.dcc	CORE	CORE	CORE_CORE	T1_NANO_011	N1M0	0.9218768352313162		17
DSP-1001660016773-G-A09.dcc	DSP-1001660016773-G-B01.dcc	CORE	CORE	CORE_CORE	T1_NANO_011	N1M0	0.9433606889025282		17
DSP-1001660016773-G-A09.dcc	DSP-1001660016773-G-B03.dcc	CORE	INV	CORE_INV	T1_NANO_011	N1M0	0.8953576476310423		17
DSP-1001660016773-G-A09.dcc	DSP-1001660016773-G-B05.dcc	CORE	INV	CORE_INV	T1_NANO_011	N1M0	0.7155630288067388		17
DSP-1001660016773-G-A09.dcc	DSP-1001660016773-G-B07.dcc	CORE	INV	CORE_INV	T1_NANO_011	N1M0	0.8933646836405299		17
DSP-1001660016773-G-A09.dcc	DSP-1001660016773-G-B09.dcc	CORE	INV	CORE_INV	T1_NANO_011	N1M0	0.9200744106303834		17
DSP-1001660016773-G-A09.dcc	DSP-1001660016773-G-B11.dcc	CORE	INV	CORE_INV	T1_NANO_011	N1M0	0.9636648083651888		17
DSP-1001660016773-G-A09.dcc	DSP-1001660016773-G-C01.dcc	CORE	INV	CORE_INV	T1_NANO_011	N1M0	0.9632684372140473		17
DSP-1001660016773-G-A11.dcc	DSP-1001660016773-G-B01.dcc	CORE	CORE	CORE_CORE	T1_NANO_011	N1M0	0.9782581268430564		20
DSP-1001660016773-G-A11.dcc	DSP-1001660016773-G-B03.dcc	CORE	INV	CORE_INV	T1_NANO_011	N1M0	0.8990567442389649		20
DSP-1001660016773-G-A11.dcc	DSP-1001660016773-G-B05.dcc	CORE	INV	CORE_INV	T1_NANO_011	N1M0	0.7399259316002406		20
DSP-1001660016773-G-A11.dcc	DSP-1001660016773-G-B07.dcc	CORE	INV	CORE_INV	T1_NANO_011	N1M0	0.8986768230323361		20
DSP-1001660016773-G-A11.dcc	DSP-1001660016773-G-B09.dcc	CORE	INV	CORE_INV	T1_NANO_011	N1M0	0.9172133910394654		20
DSP-1001660016773-G-A11.dcc	DSP-1001660016773-G-B11.dcc	CORE	INV	CORE_INV	T1_NANO_011	N1M0	0.9559790301093456		20
DSP-1001660016773-G-A11.dcc	DSP-1001660016773-G-C01.dcc	CORE	INV	CORE_INV	T1_NANO_011	N1M0	0.9561860063982721		20
DSP-1001660016773-G-B01.dcc	DSP-1001660016773-G-B03.dcc	CORE	INV	CORE_INV	T1_NANO_011	N1M0	0.9206433060086648		19
DSP-1001660016773-G-B01.dcc	DSP-1001660016773-G-B05.dcc	CORE	INV	CORE_INV	T1_NANO_011	N1M0	0.7572625724902606		19
DSP-1001660016773-G-B01.dcc	DSP-1001660016773-G-B07.dcc	CORE	INV	CORE_INV	T1_NANO_011	N1M0	0.9183827190681418		19
DSP-1001660016773-G-B01.dcc	DSP-1001660016773-G-B09.dcc	CORE	INV	CORE_INV	T1_NANO_011	N1M0	0.9410997174255502		19
DSP-1001660016773-G-B01.dcc	DSP-1001660016773-G-B11.dcc	CORE	INV	CORE_INV	T1_NANO_011	N1M0	0.9788982056905298		19
DSP-1001660016773-G-B01.dcc	DSP-1001660016773-G-C01.dcc	CORE	INV	CORE_INV	T1_NANO_011	N1M0	0.9790808694389758		19
DSP-1001660016773-G-B03.dcc	DSP-1001660016773-G-B05.dcc	INV	INV	INV_INV	T1_NANO_011	N1M0	0.8202104546192361		16
DSP-1001660016773-G-B03.dcc	DSP-1001660016773-G-B07.dcc	INV	INV	INV_INV	T1_NANO_011	N1M0	0.9172342445348611		16
DSP-1001660016773-G-B03.dcc	DSP-1001660016773-G-B09.dcc	INV	INV	INV_INV	T1_NANO_011	N1M0	0.9731477996212846		16
DSP-1001660016773-G-B03.dcc	DSP-1001660016773-G-B11.dcc	INV	INV	INV_INV	T1_NANO_011	N1M0	0.939351732		16
DSP-1001660016773-G-B03.dcc	DSP-1001660016773-G-C01.dcc	INV	INV	INV_INV	T1_NANO_011	N1M0	0.9372313971537638		16
DSP-1001660016773-G-B05.dcc	DSP-1001660016773-G-B07.dcc	INV	INV	INV_INV	T1_NANO_011	N1M0	0.7202511980828603		14
DSP-1001660016773-G-B05.dcc	DSP-1001660016773-G-B09.dcc	INV	INV	INV_INV	T1_NANO_011	N1M0	0.8068256162223502		14
DSP-1001660016773-G-B05.dcc	DSP-1001660016773-G-B11.dcc	INV	INV	INV_INV	T1_NANO_011	N1M0	0.7783330284498815		14
DSP-1001660016773-G-B05.dcc	DSP-1001660016773-G-C01.dcc	INV	INV	INV_INV	T1_NANO_011	N1M0	0.7732228296678838		14
DSP-1001660016773-G-B07.dcc	DSP-1001660016773-G-B09.dcc	INV	INV	INV_INV	T1_NANO_011	N1M0	0.8902759109239007		16
DSP-1001660016773-G-B07.dcc	DSP-1001660016773-G-B11.dcc	INV	INV	INV_INV	T1_NANO_011	N1M0	0.9366915637611183		16
DSP-1001660016773-G-B07.dcc	DSP-1001660016773-G-C01.dcc	INV	INV	INV_INV	T1_NANO_011	N1M0	0.9353184722219735		16
DSP-1001660016773-G-B09.dcc	DSP-1001660016773-G-B11.dcc	INV	INV	INV_INV	T1_NANO_011	N1M0	0.9637006075732559		17
DSP-1001660016773-G-B09.dcc	DSP-1001660016773-G-C01.dcc	INV	INV	INV_INV	T1_NANO_011	N1M0	0.9617503487280697		17
DSP-1001660016773-G-B11.dcc	DSP-1001660016773-G-C01.dcc	INV	INV	INV_INV	T1_NANO_011	N1M0	0.9998315598100833		18
DSP-1001660016773-G-C05.dcc	DSP-1001660016773-G-C07.dcc	CORE	CORE	CORE_CORE	T1_NANO_014	N0M0	0.957276105		15
DSP-1001660016773-G-C05.dcc	DSP-1001660016773-G-C09.dcc	CORE	CORE	CORE_CORE	T1_NANO_014	N0M0	0.9162365992994951		15
DSP-1001660016773-G-C05.dcc	DSP-1001660016773-G-C11.dcc	CORE	CORE	CORE_CORE	T1_NANO_014	N0M0	0.8829261124104065		15
DSP-1001660016773-G-C05.dcc	DSP-1001660016773-G-D01.dcc	CORE	CORE	CORE_CORE	T1_NANO_014	N0M0	0.957306159		15
DSP-1001660016773-G-C05.dcc	DSP-1001660016773-G-D03.dcc	CORE	CORE	CORE_CORE	T1_NANO_014	N0M0	0.9567443190290094		15
DSP-1001660016773-G-C05.dcc	DSP-1001660016773-G-D05.dcc	CORE	INV	CORE_INV	T1_NANO_014	N0M0	0.8305046460659911		15
DSP-1001660016773-G-C05.dcc	DSP-1001660016773-G-D07.dcc	CORE	INV	CORE_INV	T1_NANO_014	N0M0	0.9311879702909804		15
DSP-1001660016773-G-C05.dcc	DSP-1001660016773-G-D09.dcc	CORE	INV	CORE_INV	T1_NANO_014	N0M0	0.9992192149428178		15
DSP-1001660016773-G-C05.dcc	DSP-1001660016773-G-D11.dcc	CORE	INV	CORE_INV	T1_NANO_014	N0M0	0.910414941		15
DSP-1001660016773-G-C05.dcc	DSP-1001660016773-G-E01.dcc	CORE	INV	CORE_INV	T1_NANO_014	N0M0	0.999793566		15
DSP-1001660016773-G-C05.dcc	DSP-1001660016773-G-E03.dcc	CORE	INV	CORE_INV	T1_NANO_014	N0M0	0.9106012949698852		15
DSP-1001660016773-G-C07.dcc	DSP-1001660016773-G-C09.dcc	CORE	CORE	CORE_CORE	T1_NANO_014	N0M0	0.9571634681463018		13
DSP-1001660016773-G-C07.dcc	DSP-1001660016773-G-C11.dcc	CORE	CORE	CORE_CORE	T1_NANO_014	N0M0	0.9220642338334343		13
DSP-1001660016773-G-C07.dcc	DSP-1001660016773-G-D01.dcc	CORE	CORE	CORE_CORE	T1_NANO_014	N0M0	0.9999183182951057		13
DSP-1001660016773-G-C07.dcc	DSP-1001660016773-G-D03.dcc	CORE	CORE	CORE_CORE	T1_NANO_014	N0M0	0.9995281240251046		13
DSP-1001660016773-G-C07.dcc	DSP-1001660016773-G-D05.dcc	CORE	INV	CORE_INV	T1_NANO_014	N0M0	0.8692339751369673		13
DSP-1001660016773-G-C07.dcc	DSP-1001660016773-G-D07.dcc	CORE	INV	CORE_INV	T1_NANO_014	N0M0	0.8788225850475623		13
DSP-1001660016773-G-C07.dcc	DSP-1001660016773-G-D09.dcc	CORE	INV	CORE_INV	T1_NANO_014	N0M0	0.9551122287480643		13
DSP-1001660016773-G-C07.dcc	DSP-1001660016773-G-D11.dcc	CORE	INV	CORE_INV	T1_NANO_014	N0M0	0.9509603600828137		13
DSP-1001660016773-G-C07.dcc	DSP-1001660016773-G-E01.dcc	CORE	INV	CORE_INV	T1_NANO_014	N0M0	0.9580339555984028		13
DSP-1001660016773-G-C07.dcc	DSP-1001660016773-G-E03.dcc	CORE	INV	CORE_INV	T1_NANO_014	N0M0	0.951032434		13
DSP-1001660016773-G-C09.dcc	DSP-1001660016773-G-C11.dcc	CORE	CORE	CORE_CORE	T1_NANO_014	N0M0	0.8848242880886441		15
DSP-1001660016773-G-C09.dcc	DSP-1001660016773-G-D01.dcc	CORE	CORE	CORE_CORE	T1_NANO_014	N0M0	0.9572255259871496		15
DSP-1001660016773-G-C09.dcc	DSP-1001660016773-G-D03.dcc	CORE	CORE	CORE_CORE	T1_NANO_014	N0M0	0.957392759		15
DSP-1001660016773-G-C09.dcc	DSP-1001660016773-G-D05.dcc	CORE	INV	CORE_INV	T1_NANO_014	N0M0	0.8399049431199666		15
DSP-1001660016773-G-C09.dcc	DSP-1001660016773-G-D07.dcc	CORE	INV	CORE_INV	T1_NANO_014	N0M0	0.843737298		15
DSP-1001660016773-G-C09.dcc	DSP-1001660016773-G-D09.dcc	CORE	INV	CORE_INV	T1_NANO_014	N0M0	0.9133693754445396		15
DSP-1001660016773-G-C09.dcc	DSP-1001660016773-G-D11.dcc	CORE	INV	CORE_INV	T1_NANO_014	N0M0	0.9115347574910282		15
DSP-1001660016773-G-C09.dcc	DSP-1001660016773-G-E01.dcc	CORE	INV	CORE_INV	T1_NANO_014	N0M0	0.9170087584342745		15
DSP-1001660016773-G-C09.dcc	DSP-1001660016773-G-E03.dcc	CORE	INV	CORE_INV	T1_NANO_014	N0M0	0.9116969530205093		15
DSP-1001660016773-G-C11.dcc	DSP-1001660016773-G-D01.dcc	CORE	CORE	CORE_CORE	T1_NANO_014	N0M0	0.924082349		13
DSP-1001660016773-G-C11.dcc	DSP-1001660016773-G-D03.dcc	CORE	CORE	CORE_CORE	T1_NANO_014	N0M0	0.9249326499433141		13
DSP-1001660016773-G-C11.dcc	DSP-1001660016773-G-D05.dcc	CORE	INV	CORE_INV	T1_NANO_014	N0M0	0.8881264252422938		13
DSP-1001660016773-G-C11.dcc	DSP-1001660016773-G-D07.dcc	CORE	INV	CORE_INV	T1_NANO_014	N0M0	0.8958358887418244		13
DSP-1001660016773-G-C11.dcc	DSP-1001660016773-G-D09.dcc	CORE	INV	CORE_INV	T1_NANO_014	N0M0	0.8821844919029673		13
DSP-1001660016773-G-C11.dcc	DSP-1001660016773-G-D11.dcc	CORE	INV	CORE_INV	T1_NANO_014	N0M0	0.9682344630482161		13
DSP-1001660016773-G-C11.dcc	DSP-1001660016773-G-E01.dcc	CORE	INV	CORE_INV	T1_NANO_014	N0M0	0.8852235868391475		13
DSP-1001660016773-G-C11.dcc	DSP-1001660016773-G-E03.dcc	CORE	INV	CORE_INV	T1_NANO_014	N0M0	0.9685651322031089		13
DSP-1001660016773-G-D01.dcc	DSP-1001660016773-G-D03.dcc	CORE	CORE	CORE_CORE	T1_NANO_014	N0M0	0.9995589671233344		13
DSP-1001660016773-G-D01.dcc	DSP-1001660016773-G-D05.dcc	CORE	INV	CORE_INV	T1_NANO_014	N0M0	0.8711811120099111		13
DSP-1001660016773-G-D01.dcc	DSP-1001660016773-G-D07.dcc	CORE	INV	CORE_INV	T1_NANO_014	N0M0	0.8808479768543304		13
DSP-1001660016773-G-D01.dcc	DSP-1001660016773-G-D09.dcc	CORE	INV	CORE_INV	T1_NANO_014	N0M0	0.9549727879805662		13
DSP-1001660016773-G-D01.dcc	DSP-1001660016773-G-D11.dcc	CORE	INV	CORE_INV	T1_NANO_014	N0M0	0.9527190396111036		13
DSP-1001660016773-G-D01.dcc	DSP-1001660016773-G-E01.dcc	CORE	INV	CORE_INV	T1_NANO_014	N0M0	0.957992841		13
DSP-1001660016773-G-D01.dcc	DSP-1001660016773-G-E03.dcc	CORE	INV	CORE_INV	T1_NANO_014	N0M0	0.952888804		13
DSP-1001660016773-G-D03.dcc	DSP-1001660016773-G-D05.dcc	CORE	INV	CORE_INV	T1_NANO_014	N0M0	0.8759473665904127		14
DSP-1001660016773-G-D03.dcc	DSP-1001660016773-G-D07.dcc	CORE	INV	CORE_INV	T1_NANO_014	N0M0	0.8834124658563732		14
DSP-1001660016773-G-D03.dcc	DSP-1001660016773-G-D09.dcc	CORE	INV	CORE_INV	T1_NANO_014	N0M0	0.953821902		14
DSP-1001660016773-G-D03.dcc	DSP-1001660016773-G-D11.dcc	CORE	INV	CORE_INV	T1_NANO_014	N0M0	0.952986731		14
DSP-1001660016773-G-D03.dcc	DSP-1001660016773-G-E01.dcc	CORE	INV	CORE_INV	T1_NANO_014	N0M0	0.9575713995839576		14
DSP-1001660016773-G-D03.dcc	DSP-1001660016773-G-E03.dcc	CORE	INV	CORE_INV	T1_NANO_014	N0M0	0.9530766564738622		14
DSP-1001660016773-G-D05.dcc	DSP-1001660016773-G-D07.dcc	INV	INV	INV_INV	T1_NANO_014	N0M0	0.8856933848824589		9
DSP-1001660016773-G-D05.dcc	DSP-1001660016773-G-D09.dcc	INV	INV	INV_INV	T1_NANO_014	N0M0	0.8192958138962759		9
DSP-1001660016773-G-D05.dcc	DSP-1001660016773-G-D11.dcc	INV	INV	INV_INV	T1_NANO_014	N0M0	0.9081553722306056		9
DSP-1001660016773-G-D05.dcc	DSP-1001660016773-G-E01.dcc	INV	INV	INV_INV	T1_NANO_014	N0M0	0.8338018736062309		9
DSP-1001660016773-G-D05.dcc	DSP-1001660016773-G-E03.dcc	INV	INV	INV_INV	T1_NANO_014	N0M0	0.9071394294326249		9
DSP-1001660016773-G-D07.dcc	DSP-1001660016773-G-D09.dcc	INV	INV	INV_INV	T1_NANO_014	N0M0	0.9285365993154208		13
DSP-1001660016773-G-D07.dcc	DSP-1001660016773-G-D11.dcc	INV	INV	INV_INV	T1_NANO_014	N0M0	0.9233677742175812		13
DSP-1001660016773-G-D07.dcc	DSP-1001660016773-G-E01.dcc	INV	INV	INV_INV	T1_NANO_014	N0M0	0.9318927698447841		13
DSP-1001660016773-G-D07.dcc	DSP-1001660016773-G-E03.dcc	INV	INV	INV_INV	T1_NANO_014	N0M0	0.922291562		13
DSP-1001660016773-G-D09.dcc	DSP-1001660016773-G-D11.dcc	INV	INV	INV_INV	T1_NANO_014	N0M0	0.9110177492565548		14
DSP-1001660016773-G-D09.dcc	DSP-1001660016773-G-E01.dcc	INV	INV	INV_INV	T1_NANO_014	N0M0	0.9992102026946782		14
DSP-1001660016773-G-D09.dcc	DSP-1001660016773-G-E03.dcc	INV	INV	INV_INV	T1_NANO_014	N0M0	0.9112314336904017		14
DSP-1001660016773-G-D11.dcc	DSP-1001660016773-G-E01.dcc	INV	INV	INV_INV	T1_NANO_014	N0M0	0.9130488657315534		12
DSP-1001660016773-G-D11.dcc	DSP-1001660016773-G-E03.dcc	INV	INV	INV_INV	T1_NANO_014	N0M0	0.9998372483582202		12
DSP-1001660016773-G-E01.dcc	DSP-1001660016773-G-E03.dcc	INV	INV	INV_INV	T1_NANO_014	N0M0	0.9131521807545661		15
DSP-1001660016773-G-C05.dcc	DSP-1001660016773-G-C07.dcc	CORE	CORE	CORE_CORE	T1_NANO_014	N0M0	0.957276105		15
DSP-1001660016773-G-C05.dcc	DSP-1001660016773-G-C09.dcc	CORE	CORE	CORE_CORE	T1_NANO_014	N0M0	0.9162365992994951		15
DSP-1001660016773-G-C05.dcc	DSP-1001660016773-G-C11.dcc	CORE	CORE	CORE_CORE	T1_NANO_014	N0M0	0.8829261124104065		15
DSP-1001660016773-G-C05.dcc	DSP-1001660016773-G-D01.dcc	CORE	CORE	CORE_CORE	T1_NANO_014	N0M0	0.957306159		15
DSP-1001660016773-G-C05.dcc	DSP-1001660016773-G-D03.dcc	CORE	CORE	CORE_CORE	T1_NANO_014	N0M0	0.9567443190290094		15
DSP-1001660016773-G-C05.dcc	DSP-1001660016773-G-D05.dcc	CORE	INV	CORE_INV	T1_NANO_014	N0M0	0.8305046460659911		15
DSP-1001660016773-G-C05.dcc	DSP-1001660016773-G-D07.dcc	CORE	INV	CORE_INV	T1_NANO_014	N0M0	0.9311879702909804		15
DSP-1001660016773-G-C05.dcc	DSP-1001660016773-G-D09.dcc	CORE	INV	CORE_INV	T1_NANO_014	N0M0	0.9992192149428178		15
DSP-1001660016773-G-C05.dcc	DSP-1001660016773-G-D11.dcc	CORE	INV	CORE_INV	T1_NANO_014	N0M0	0.910414941		15
DSP-1001660016773-G-C05.dcc	DSP-1001660016773-G-E01.dcc	CORE	INV	CORE_INV	T1_NANO_014	N0M0	0.999793566		15
DSP-1001660016773-G-C05.dcc	DSP-1001660016773-G-E03.dcc	CORE	INV	CORE_INV	T1_NANO_014	N0M0	0.9106012949698852		15
DSP-1001660016773-G-C07.dcc	DSP-1001660016773-G-C09.dcc	CORE	CORE	CORE_CORE	T1_NANO_014	N0M0	0.9571634681463018		13
DSP-1001660016773-G-C07.dcc	DSP-1001660016773-G-C11.dcc	CORE	CORE	CORE_CORE	T1_NANO_014	N0M0	0.9220642338334343		13
DSP-1001660016773-G-C07.dcc	DSP-1001660016773-G-D01.dcc	CORE	CORE	CORE_CORE	T1_NANO_014	N0M0	0.9999183182951057		13
DSP-1001660016773-G-C07.dcc	DSP-1001660016773-G-D03.dcc	CORE	CORE	CORE_CORE	T1_NANO_014	N0M0	0.9995281240251046		13
DSP-1001660016773-G-C07.dcc	DSP-1001660016773-G-D05.dcc	CORE	INV	CORE_INV	T1_NANO_014	N0M0	0.8692339751369673		13
DSP-1001660016773-G-C07.dcc	DSP-1001660016773-G-D07.dcc	CORE	INV	CORE_INV	T1_NANO_014	N0M0	0.8788225850475623		13
DSP-1001660016773-G-C07.dcc	DSP-1001660016773-G-D09.dcc	CORE	INV	CORE_INV	T1_NANO_014	N0M0	0.9551122287480643		13
DSP-1001660016773-G-C07.dcc	DSP-1001660016773-G-D11.dcc	CORE	INV	CORE_INV	T1_NANO_014	N0M0	0.9509603600828137		13
DSP-1001660016773-G-C07.dcc	DSP-1001660016773-G-E01.dcc	CORE	INV	CORE_INV	T1_NANO_014	N0M0	0.9580339555984028		13
DSP-1001660016773-G-C07.dcc	DSP-1001660016773-G-E03.dcc	CORE	INV	CORE_INV	T1_NANO_014	N0M0	0.951032434		13
DSP-1001660016773-G-C09.dcc	DSP-1001660016773-G-C11.dcc	CORE	CORE	CORE_CORE	T1_NANO_014	N0M0	0.8848242880886441		15
DSP-1001660016773-G-C09.dcc	DSP-1001660016773-G-D01.dcc	CORE	CORE	CORE_CORE	T1_NANO_014	N0M0	0.9572255259871496		15
DSP-1001660016773-G-C09.dcc	DSP-1001660016773-G-D03.dcc	CORE	CORE	CORE_CORE	T1_NANO_014	N0M0	0.957392759		15
DSP-1001660016773-G-C09.dcc	DSP-1001660016773-G-D05.dcc	CORE	INV	CORE_INV	T1_NANO_014	N0M0	0.8399049431199666		15
DSP-1001660016773-G-C09.dcc	DSP-1001660016773-G-D07.dcc	CORE	INV	CORE_INV	T1_NANO_014	N0M0	0.843737298		15
DSP-1001660016773-G-C09.dcc	DSP-1001660016773-G-D09.dcc	CORE	INV	CORE_INV	T1_NANO_014	N0M0	0.9133693754445396		15
DSP-1001660016773-G-C09.dcc	DSP-1001660016773-G-D11.dcc	CORE	INV	CORE_INV	T1_NANO_014	N0M0	0.9115347574910282		15
DSP-1001660016773-G-C09.dcc	DSP-1001660016773-G-E01.dcc	CORE	INV	CORE_INV	T1_NANO_014	N0M0	0.9170087584342745		15
DSP-1001660016773-G-C09.dcc	DSP-1001660016773-G-E03.dcc	CORE	INV	CORE_INV	T1_NANO_014	N0M0	0.9116969530205093		15
DSP-1001660016773-G-C11.dcc	DSP-1001660016773-G-D01.dcc	CORE	CORE	CORE_CORE	T1_NANO_014	N0M0	0.924082349		13
DSP-1001660016773-G-C11.dcc	DSP-1001660016773-G-D03.dcc	CORE	CORE	CORE_CORE	T1_NANO_014	N0M0	0.9249326499433141		13
DSP-1001660016773-G-C11.dcc	DSP-1001660016773-G-D05.dcc	CORE	INV	CORE_INV	T1_NANO_014	N0M0	0.8881264252422938		13
DSP-1001660016773-G-C11.dcc	DSP-1001660016773-G-D07.dcc	CORE	INV	CORE_INV	T1_NANO_014	N0M0	0.8958358887418244		13
DSP-1001660016773-G-C11.dcc	DSP-1001660016773-G-D09.dcc	CORE	INV	CORE_INV	T1_NANO_014	N0M0	0.8821844919029673		13
DSP-1001660016773-G-C11.dcc	DSP-1001660016773-G-D11.dcc	CORE	INV	CORE_INV	T1_NANO_014	N0M0	0.9682344630482161		13
DSP-1001660016773-G-C11.dcc	DSP-1001660016773-G-E01.dcc	CORE	INV	CORE_INV	T1_NANO_014	N0M0	0.8852235868391475		13
DSP-1001660016773-G-C11.dcc	DSP-1001660016773-G-E03.dcc	CORE	INV	CORE_INV	T1_NANO_014	N0M0	0.9685651322031089		13
DSP-1001660016773-G-D01.dcc	DSP-1001660016773-G-D03.dcc	CORE	CORE	CORE_CORE	T1_NANO_014	N0M0	0.9995589671233344		13
DSP-1001660016773-G-D01.dcc	DSP-1001660016773-G-D05.dcc	CORE	INV	CORE_INV	T1_NANO_014	N0M0	0.8711811120099111		13
DSP-1001660016773-G-D01.dcc	DSP-1001660016773-G-D07.dcc	CORE	INV	CORE_INV	T1_NANO_014	N0M0	0.8808479768543304		13
DSP-1001660016773-G-D01.dcc	DSP-1001660016773-G-D09.dcc	CORE	INV	CORE_INV	T1_NANO_014	N0M0	0.9549727879805662		13
DSP-1001660016773-G-D01.dcc	DSP-1001660016773-G-D11.dcc	CORE	INV	CORE_INV	T1_NANO_014	N0M0	0.9527190396111036		13
DSP-1001660016773-G-D01.dcc	DSP-1001660016773-G-E01.dcc	CORE	INV	CORE_INV	T1_NANO_014	N0M0	0.957992841		13
DSP-1001660016773-G-D01.dcc	DSP-1001660016773-G-E03.dcc	CORE	INV	CORE_INV	T1_NANO_014	N0M0	0.952888804		13
DSP-1001660016773-G-D03.dcc	DSP-1001660016773-G-D05.dcc	CORE	INV	CORE_INV	T1_NANO_014	N0M0	0.8759473665904127		14
DSP-1001660016773-G-D03.dcc	DSP-1001660016773-G-D07.dcc	CORE	INV	CORE_INV	T1_NANO_014	N0M0	0.8834124658563732		14
DSP-1001660016773-G-D03.dcc	DSP-1001660016773-G-D09.dcc	CORE	INV	CORE_INV	T1_NANO_014	N0M0	0.953821902		14
DSP-1001660016773-G-D03.dcc	DSP-1001660016773-G-D11.dcc	CORE	INV	CORE_INV	T1_NANO_014	N0M0	0.952986731		14
DSP-1001660016773-G-D03.dcc	DSP-1001660016773-G-E01.dcc	CORE	INV	CORE_INV	T1_NANO_014	N0M0	0.9575713995839576		14
DSP-1001660016773-G-D03.dcc	DSP-1001660016773-G-E03.dcc	CORE	INV	CORE_INV	T1_NANO_014	N0M0	0.9530766564738622		14
DSP-1001660016773-G-D05.dcc	DSP-1001660016773-G-D07.dcc	INV	INV	INV_INV	T1_NANO_014	N0M0	0.8856933848824589		9
DSP-1001660016773-G-D05.dcc	DSP-1001660016773-G-D09.dcc	INV	INV	INV_INV	T1_NANO_014	N0M0	0.8192958138962759		9
DSP-1001660016773-G-D05.dcc	DSP-1001660016773-G-D11.dcc	INV	INV	INV_INV	T1_NANO_014	N0M0	0.9081553722306056		9
DSP-1001660016773-G-D05.dcc	DSP-1001660016773-G-E01.dcc	INV	INV	INV_INV	T1_NANO_014	N0M0	0.8338018736062309		9
DSP-1001660016773-G-D05.dcc	DSP-1001660016773-G-E03.dcc	INV	INV	INV_INV	T1_NANO_014	N0M0	0.9071394294326249		9
DSP-1001660016773-G-D07.dcc	DSP-1001660016773-G-D09.dcc	INV	INV	INV_INV	T1_NANO_014	N0M0	0.9285365993154208		13
DSP-1001660016773-G-D07.dcc	DSP-1001660016773-G-D11.dcc	INV	INV	INV_INV	T1_NANO_014	N0M0	0.9233677742175812		13
DSP-1001660016773-G-D07.dcc	DSP-1001660016773-G-E01.dcc	INV	INV	INV_INV	T1_NANO_014	N0M0	0.9318927698447841		13
DSP-1001660016773-G-D07.dcc	DSP-1001660016773-G-E03.dcc	INV	INV	INV_INV	T1_NANO_014	N0M0	0.922291562		13
DSP-1001660016773-G-D09.dcc	DSP-1001660016773-G-D11.dcc	INV	INV	INV_INV	T1_NANO_014	N0M0	0.9110177492565548		14
DSP-1001660016773-G-D09.dcc	DSP-1001660016773-G-E01.dcc	INV	INV	INV_INV	T1_NANO_014	N0M0	0.9992102026946782		14
DSP-1001660016773-G-D09.dcc	DSP-1001660016773-G-E03.dcc	INV	INV	INV_INV	T1_NANO_014	N0M0	0.9112314336904017		14
DSP-1001660016773-G-D11.dcc	DSP-1001660016773-G-E01.dcc	INV	INV	INV_INV	T1_NANO_014	N0M0	0.9130488657315534		12
DSP-1001660016773-G-D11.dcc	DSP-1001660016773-G-E03.dcc	INV	INV	INV_INV	T1_NANO_014	N0M0	0.9998372483582202		12
DSP-1001660016773-G-E01.dcc	DSP-1001660016773-G-E03.dcc	INV	INV	INV_INV	T1_NANO_014	N0M0	0.9131521807545661		15
DSP-1001660016773-G-F01.dcc	DSP-1001660016773-G-F03.dcc	ADE	ADE	ADE_ADE	T1_NANO_013	N1M0	0.8884664085692803		15
DSP-1001660016773-G-F01.dcc	DSP-1001660016773-G-F05.dcc	ADE	ADE	ADE_ADE	T1_NANO_013	N1M0	0.7834759405170165		15
DSP-1001660016773-G-F01.dcc	DSP-1001660016773-G-F06.dcc	ADE	ADE	ADE_ADE	T1_NANO_013	N1M0	0.7791822818387375		15
DSP-1001660016773-G-F01.dcc	DSP-1001660016773-G-F07.dcc	ADE	ADE	ADE_ADE	T1_NANO_013	N1M0	0.7901483758127384		15
DSP-1001660016773-G-F01.dcc	DSP-1001660016773-G-F08.dcc	ADE	ADE	ADE_ADE	T1_NANO_013	N1M0	0.8813781146670463		15
DSP-1001660016773-G-F01.dcc	DSP-1001660016773-G-F10.dcc	ADE	ADE	ADE_ADE	T1_NANO_013	N1M0	0.7856991765870686		15
DSP-1001660016773-G-F01.dcc	DSP-1001660016773-G-F11.dcc	ADE	CORE	ADE_CORE	T1_NANO_013	N1M0	0.9224035403551716		15
DSP-1001660016773-G-F01.dcc	DSP-1001660016773-G-G01.dcc	ADE	CORE	ADE_CORE	T1_NANO_013	N1M0	0.8085006202899705		15
DSP-1001660016773-G-F01.dcc	DSP-1001660016773-G-G03.dcc	ADE	CORE	ADE_CORE	T1_NANO_013	N1M0	0.8050162199862098		15
DSP-1001660016773-G-F01.dcc	DSP-1001660016773-G-G05.dcc	ADE	CORE	ADE_CORE	T1_NANO_013	N1M0	0.9105252958867203		15
DSP-1001660016773-G-F01.dcc	DSP-1001660016773-G-G07.dcc	ADE	INV	ADE_INV	T1_NANO_013	N1M0	0.9147238856325105		15
DSP-1001660016773-G-F01.dcc	DSP-1001660016773-G-G09.dcc	ADE	INV	ADE_INV	T1_NANO_013	N1M0	0.9058790361033497		15
DSP-1001660016773-G-F01.dcc	DSP-1001660016773-G-G11.dcc	ADE	INV	ADE_INV	T1_NANO_013	N1M0	0.8564077458850797		15
DSP-1001660016773-G-F01.dcc	DSP-1001660016773-G-H01.dcc	ADE	INV	ADE_INV	T1_NANO_013	N1M0	0.8254778327789682		15
DSP-1001660016773-G-F01.dcc	DSP-1001660016773-G-H03.dcc	ADE	INV	ADE_INV	T1_NANO_013	N1M0	0.5330667083885486		15
DSP-1001660016773-G-F03.dcc	DSP-1001660016773-G-F05.dcc	ADE	ADE	ADE_ADE	T1_NANO_013	N1M0	0.8425558342185818		16
DSP-1001660016773-G-F03.dcc	DSP-1001660016773-G-F06.dcc	ADE	ADE	ADE_ADE	T1_NANO_013	N1M0	0.8389093461200519		16
DSP-1001660016773-G-F03.dcc	DSP-1001660016773-G-F07.dcc	ADE	ADE	ADE_ADE	T1_NANO_013	N1M0	0.8219573786160976		16
DSP-1001660016773-G-F03.dcc	DSP-1001660016773-G-F08.dcc	ADE	ADE	ADE_ADE	T1_NANO_013	N1M0	0.8402727890172471		16
DSP-1001660016773-G-F03.dcc	DSP-1001660016773-G-F10.dcc	ADE	ADE	ADE_ADE	T1_NANO_013	N1M0	0.8441565799280424		16
DSP-1001660016773-G-F03.dcc	DSP-1001660016773-G-F11.dcc	ADE	CORE	ADE_CORE	T1_NANO_013	N1M0	0.8550844816166867		16
DSP-1001660016773-G-F03.dcc	DSP-1001660016773-G-G01.dcc	ADE	CORE	ADE_CORE	T1_NANO_013	N1M0	0.8083293224975971		16
DSP-1001660016773-G-F03.dcc	DSP-1001660016773-G-G03.dcc	ADE	CORE	ADE_CORE	T1_NANO_013	N1M0	0.7992242065599252		16
DSP-1001660016773-G-F03.dcc	DSP-1001660016773-G-G05.dcc	ADE	CORE	ADE_CORE	T1_NANO_013	N1M0	0.8389398861732763		16
DSP-1001660016773-G-F03.dcc	DSP-1001660016773-G-G07.dcc	ADE	INV	ADE_INV	T1_NANO_013	N1M0	0.9086175758327717		16
DSP-1001660016773-G-F03.dcc	DSP-1001660016773-G-G09.dcc	ADE	INV	ADE_INV	T1_NANO_013	N1M0	0.8035651283834282		16
DSP-1001660016773-G-F03.dcc	DSP-1001660016773-G-G11.dcc	ADE	INV	ADE_INV	T1_NANO_013	N1M0	0.8530956618653301		16
DSP-1001660016773-G-F03.dcc	DSP-1001660016773-G-H01.dcc	ADE	INV	ADE_INV	T1_NANO_013	N1M0	0.817836433		16
DSP-1001660016773-G-F03.dcc	DSP-1001660016773-G-H03.dcc	ADE	INV	ADE_INV	T1_NANO_013	N1M0	0.5337702145249736		16
DSP-1001660016773-G-F05.dcc	DSP-1001660016773-G-F06.dcc	ADE	ADE	ADE_ADE	T1_NANO_013	N1M0	0.9551305725657222		22
DSP-1001660016773-G-F05.dcc	DSP-1001660016773-G-F07.dcc	ADE	ADE	ADE_ADE	T1_NANO_013	N1M0	0.9108147593167136		22
DSP-1001660016773-G-F05.dcc	DSP-1001660016773-G-F08.dcc	ADE	ADE	ADE_ADE	T1_NANO_013	N1M0	0.8430452108875762		22
DSP-1001660016773-G-F05.dcc	DSP-1001660016773-G-F10.dcc	ADE	ADE	ADE_ADE	T1_NANO_013	N1M0	0.9656250668076585		22
DSP-1001660016773-G-F05.dcc	DSP-1001660016773-G-F11.dcc	ADE	CORE	ADE_CORE	T1_NANO_013	N1M0	0.8538097169623788		22
DSP-1001660016773-G-F05.dcc	DSP-1001660016773-G-G01.dcc	ADE	CORE	ADE_CORE	T1_NANO_013	N1M0	0.8067638727862947		22
DSP-1001660016773-G-F05.dcc	DSP-1001660016773-G-G03.dcc	ADE	CORE	ADE_CORE	T1_NANO_013	N1M0	0.7594592269594681		22
DSP-1001660016773-G-F05.dcc	DSP-1001660016773-G-G05.dcc	ADE	CORE	ADE_CORE	T1_NANO_013	N1M0	0.763014143		22
DSP-1001660016773-G-F05.dcc	DSP-1001660016773-G-G07.dcc	ADE	INV	ADE_INV	T1_NANO_013	N1M0	0.8532542197969462		22
DSP-1001660016773-G-F05.dcc	DSP-1001660016773-G-G09.dcc	ADE	INV	ADE_INV	T1_NANO_013	N1M0	0.7925126570828233		22
DSP-1001660016773-G-F05.dcc	DSP-1001660016773-G-G11.dcc	ADE	INV	ADE_INV	T1_NANO_013	N1M0	0.8404591408839667		22
DSP-1001660016773-G-F05.dcc	DSP-1001660016773-G-H01.dcc	ADE	INV	ADE_INV	T1_NANO_013	N1M0	0.8739878439770375		22
DSP-1001660016773-G-F05.dcc	DSP-1001660016773-G-H03.dcc	ADE	INV	ADE_INV	T1_NANO_013	N1M0	0.4816406992239403		22
DSP-1001660016773-G-F06.dcc	DSP-1001660016773-G-F07.dcc	ADE	ADE	ADE_ADE	T1_NANO_013	N1M0	0.9099326421469496		22
DSP-1001660016773-G-F06.dcc	DSP-1001660016773-G-F08.dcc	ADE	ADE	ADE_ADE	T1_NANO_013	N1M0	0.8893138185448304		22
DSP-1001660016773-G-F06.dcc	DSP-1001660016773-G-F10.dcc	ADE	ADE	ADE_ADE	T1_NANO_013	N1M0	0.9649698966685708		22
DSP-1001660016773-G-F06.dcc	DSP-1001660016773-G-F11.dcc	ADE	CORE	ADE_CORE	T1_NANO_013	N1M0	0.8017943338825562		22
DSP-1001660016773-G-F06.dcc	DSP-1001660016773-G-G01.dcc	ADE	CORE	ADE_CORE	T1_NANO_013	N1M0	0.8029166899397974		22
DSP-1001660016773-G-F06.dcc	DSP-1001660016773-G-G03.dcc	ADE	CORE	ADE_CORE	T1_NANO_013	N1M0	0.7527466592264501		22
DSP-1001660016773-G-F06.dcc	DSP-1001660016773-G-G05.dcc	ADE	CORE	ADE_CORE	T1_NANO_013	N1M0	0.7592793733304493		22
DSP-1001660016773-G-F06.dcc	DSP-1001660016773-G-G07.dcc	ADE	INV	ADE_INV	T1_NANO_013	N1M0	0.850217565		22
DSP-1001660016773-G-F06.dcc	DSP-1001660016773-G-G09.dcc	ADE	INV	ADE_INV	T1_NANO_013	N1M0	0.7894059004445546		22
DSP-1001660016773-G-F06.dcc	DSP-1001660016773-G-G11.dcc	ADE	INV	ADE_INV	T1_NANO_013	N1M0	0.8358233539904888		22
DSP-1001660016773-G-F06.dcc	DSP-1001660016773-G-H01.dcc	ADE	INV	ADE_INV	T1_NANO_013	N1M0	0.869669201		22
DSP-1001660016773-G-F06.dcc	DSP-1001660016773-G-H03.dcc	ADE	INV	ADE_INV	T1_NANO_013	N1M0	0.4685623961432734		22
DSP-1001660016773-G-F07.dcc	DSP-1001660016773-G-F08.dcc	ADE	ADE	ADE_ADE	T1_NANO_013	N1M0	0.85744312		19
DSP-1001660016773-G-F07.dcc	DSP-1001660016773-G-F10.dcc	ADE	ADE	ADE_ADE	T1_NANO_013	N1M0	0.8790301642671855		19
DSP-1001660016773-G-F07.dcc	DSP-1001660016773-G-F11.dcc	ADE	CORE	ADE_CORE	T1_NANO_013	N1M0	0.8165086368308534		19
DSP-1001660016773-G-F07.dcc	DSP-1001660016773-G-G01.dcc	ADE	CORE	ADE_CORE	T1_NANO_013	N1M0	0.8546784441065102		19
DSP-1001660016773-G-F07.dcc	DSP-1001660016773-G-G03.dcc	ADE	CORE	ADE_CORE	T1_NANO_013	N1M0	0.7668952544987462		19
DSP-1001660016773-G-F07.dcc	DSP-1001660016773-G-G05.dcc	ADE	CORE	ADE_CORE	T1_NANO_013	N1M0	0.7676990933797497		19
DSP-1001660016773-G-F07.dcc	DSP-1001660016773-G-G07.dcc	ADE	INV	ADE_INV	T1_NANO_013	N1M0	0.8677214311947351		19
DSP-1001660016773-G-F07.dcc	DSP-1001660016773-G-G09.dcc	ADE	INV	ADE_INV	T1_NANO_013	N1M0	0.8357066443690924		19
DSP-1001660016773-G-F07.dcc	DSP-1001660016773-G-G11.dcc	ADE	INV	ADE_INV	T1_NANO_013	N1M0	0.8527138426291051		19
DSP-1001660016773-G-F07.dcc	DSP-1001660016773-G-H01.dcc	ADE	INV	ADE_INV	T1_NANO_013	N1M0	0.8940642554382436		19
DSP-1001660016773-G-F07.dcc	DSP-1001660016773-G-H03.dcc	ADE	INV	ADE_INV	T1_NANO_013	N1M0	0.552009333		19
DSP-1001660016773-G-F08.dcc	DSP-1001660016773-G-F10.dcc	ADE	ADE	ADE_ADE	T1_NANO_013	N1M0	0.8899912693487756		17
DSP-1001660016773-G-F08.dcc	DSP-1001660016773-G-F11.dcc	ADE	CORE	ADE_CORE	T1_NANO_013	N1M0	0.8729198392156393		17
DSP-1001660016773-G-F08.dcc	DSP-1001660016773-G-G01.dcc	ADE	CORE	ADE_CORE	T1_NANO_013	N1M0	0.8754500226927253		17
DSP-1001660016773-G-F08.dcc	DSP-1001660016773-G-G03.dcc	ADE	CORE	ADE_CORE	T1_NANO_013	N1M0	0.8201333385779959		17
DSP-1001660016773-G-F08.dcc	DSP-1001660016773-G-G05.dcc	ADE	CORE	ADE_CORE	T1_NANO_013	N1M0	0.8622498760946475		17
DSP-1001660016773-G-F08.dcc	DSP-1001660016773-G-G07.dcc	ADE	INV	ADE_INV	T1_NANO_013	N1M0	0.9262059272282884		17
DSP-1001660016773-G-F08.dcc	DSP-1001660016773-G-G09.dcc	ADE	INV	ADE_INV	T1_NANO_013	N1M0	0.858334299		17
DSP-1001660016773-G-F08.dcc	DSP-1001660016773-G-G11.dcc	ADE	INV	ADE_INV	T1_NANO_013	N1M0	0.8695665453083802		17
DSP-1001660016773-G-F08.dcc	DSP-1001660016773-G-H01.dcc	ADE	INV	ADE_INV	T1_NANO_013	N1M0	0.8391371093525269		17
DSP-1001660016773-G-F08.dcc	DSP-1001660016773-G-H03.dcc	ADE	INV	ADE_INV	T1_NANO_013	N1M0	0.5024753227144328		17
DSP-1001660016773-G-F10.dcc	DSP-1001660016773-G-F11.dcc	ADE	CORE	ADE_CORE	T1_NANO_013	N1M0	0.8537588137828903		24
DSP-1001660016773-G-F10.dcc	DSP-1001660016773-G-G01.dcc	ADE	CORE	ADE_CORE	T1_NANO_013	N1M0	0.8073445790407048		24
DSP-1001660016773-G-F10.dcc	DSP-1001660016773-G-G03.dcc	ADE	CORE	ADE_CORE	T1_NANO_013	N1M0	0.7624270825730097		24
DSP-1001660016773-G-F10.dcc	DSP-1001660016773-G-G05.dcc	ADE	CORE	ADE_CORE	T1_NANO_013	N1M0	0.7675589363083258		24
DSP-1001660016773-G-F10.dcc	DSP-1001660016773-G-G07.dcc	ADE	INV	ADE_INV	T1_NANO_013	N1M0	0.854506621		24
DSP-1001660016773-G-F10.dcc	DSP-1001660016773-G-G09.dcc	ADE	INV	ADE_INV	T1_NANO_013	N1M0	0.7927244743372017		24
DSP-1001660016773-G-F10.dcc	DSP-1001660016773-G-G11.dcc	ADE	INV	ADE_INV	T1_NANO_013	N1M0	0.8087603959190415		24
DSP-1001660016773-G-F10.dcc	DSP-1001660016773-G-H01.dcc	ADE	INV	ADE_INV	T1_NANO_013	N1M0	0.8402404921700382		24
DSP-1001660016773-G-F10.dcc	DSP-1001660016773-G-H03.dcc	ADE	INV	ADE_INV	T1_NANO_013	N1M0	0.45529344747514683		24
DSP-1001660016773-G-F11.dcc	DSP-1001660016773-G-G01.dcc	CORE	CORE	CORE_CORE	T1_NANO_013	N1M0	0.8355149958763868		18
DSP-1001660016773-G-F11.dcc	DSP-1001660016773-G-G03.dcc	CORE	CORE	CORE_CORE	T1_NANO_013	N1M0	0.775107613		18
DSP-1001660016773-G-F11.dcc	DSP-1001660016773-G-G05.dcc	CORE	CORE	CORE_CORE	T1_NANO_013	N1M0	0.9076357321459525		18
DSP-1001660016773-G-F11.dcc	DSP-1001660016773-G-G07.dcc	CORE	INV	CORE_INV	T1_NANO_013	N1M0	0.9409369999654111		18
DSP-1001660016773-G-F11.dcc	DSP-1001660016773-G-G09.dcc	CORE	INV	CORE_INV	T1_NANO_013	N1M0	0.8942273526766068		18
DSP-1001660016773-G-F11.dcc	DSP-1001660016773-G-G11.dcc	CORE	INV	CORE_INV	T1_NANO_013	N1M0	0.8268031841824313		18
DSP-1001660016773-G-F11.dcc	DSP-1001660016773-G-H01.dcc	CORE	INV	CORE_INV	T1_NANO_013	N1M0	0.7887209293920798		18
DSP-1001660016773-G-F11.dcc	DSP-1001660016773-G-H03.dcc	CORE	INV	CORE_INV	T1_NANO_013	N1M0	0.4825705394556773		18
DSP-1001660016773-G-G01.dcc	DSP-1001660016773-G-G03.dcc	CORE	CORE	CORE_CORE	T1_NANO_013	N1M0	0.847327111		19
DSP-1001660016773-G-G01.dcc	DSP-1001660016773-G-G05.dcc	CORE	CORE	CORE_CORE	T1_NANO_013	N1M0	0.8558439499538028		19
DSP-1001660016773-G-G01.dcc	DSP-1001660016773-G-G07.dcc	CORE	INV	CORE_INV	T1_NANO_013	N1M0	0.8870115248405458		19
DSP-1001660016773-G-G01.dcc	DSP-1001660016773-G-G09.dcc	CORE	INV	CORE_INV	T1_NANO_013	N1M0	0.7896014873533816		19
DSP-1001660016773-G-G01.dcc	DSP-1001660016773-G-G11.dcc	CORE	INV	CORE_INV	T1_NANO_013	N1M0	0.8973902852629215		19
DSP-1001660016773-G-G01.dcc	DSP-1001660016773-G-H01.dcc	CORE	INV	CORE_INV	T1_NANO_013	N1M0	0.7995643114406927		19
DSP-1001660016773-G-G01.dcc	DSP-1001660016773-G-H03.dcc	CORE	INV	CORE_INV	T1_NANO_013	N1M0	0.5224411136846752		19
DSP-1001660016773-G-G03.dcc	DSP-1001660016773-G-G05.dcc	CORE	CORE	CORE_CORE	T1_NANO_013	N1M0	0.7795605786450179		16
DSP-1001660016773-G-G03.dcc	DSP-1001660016773-G-G07.dcc	CORE	INV	CORE_INV	T1_NANO_013	N1M0	0.8282759200747742		16
DSP-1001660016773-G-G03.dcc	DSP-1001660016773-G-G09.dcc	CORE	INV	CORE_INV	T1_NANO_013	N1M0	0.7287083265208283		16
DSP-1001660016773-G-G03.dcc	DSP-1001660016773-G-G11.dcc	CORE	INV	CORE_INV	T1_NANO_013	N1M0	0.9007086104169116		16
DSP-1001660016773-G-G03.dcc	DSP-1001660016773-G-H01.dcc	CORE	INV	CORE_INV	T1_NANO_013	N1M0	0.8616082023811849		16
DSP-1001660016773-G-G03.dcc	DSP-1001660016773-G-H03.dcc	CORE	INV	CORE_INV	T1_NANO_013	N1M0	0.41312987948140334		16
DSP-1001660016773-G-G05.dcc	DSP-1001660016773-G-G07.dcc	CORE	INV	CORE_INV	T1_NANO_013	N1M0	0.8949116289029482		14
DSP-1001660016773-G-G05.dcc	DSP-1001660016773-G-G09.dcc	CORE	INV	CORE_INV	T1_NANO_013	N1M0	0.8850891143407288		14
DSP-1001660016773-G-G05.dcc	DSP-1001660016773-G-G11.dcc	CORE	INV	CORE_INV	T1_NANO_013	N1M0	0.8334565297257468		14
DSP-1001660016773-G-G05.dcc	DSP-1001660016773-G-H01.dcc	CORE	INV	CORE_INV	T1_NANO_013	N1M0	0.7345787373131635		14
DSP-1001660016773-G-G05.dcc	DSP-1001660016773-G-H03.dcc	CORE	INV	CORE_INV	T1_NANO_013	N1M0	0.4174340580513402		14
DSP-1001660016773-G-G07.dcc	DSP-1001660016773-G-G09.dcc	INV	INV	INV_INV	T1_NANO_013	N1M0	0.8907995319060958		16
DSP-1001660016773-G-G07.dcc	DSP-1001660016773-G-G11.dcc	INV	INV	INV_INV	T1_NANO_013	N1M0	0.8800343793214994		16
DSP-1001660016773-G-G07.dcc	DSP-1001660016773-G-H01.dcc	INV	INV	INV_INV	T1_NANO_013	N1M0	0.8428552320123215		16
DSP-1001660016773-G-G07.dcc	DSP-1001660016773-G-H03.dcc	INV	INV	INV_INV	T1_NANO_013	N1M0	0.5098335128455248		16
DSP-1001660016773-G-G09.dcc	DSP-1001660016773-G-G11.dcc	INV	INV	INV_INV	T1_NANO_013	N1M0	0.77679705		17
DSP-1001660016773-G-G09.dcc	DSP-1001660016773-G-H01.dcc	INV	INV	INV_INV	T1_NANO_013	N1M0	0.7850053545047997		17
DSP-1001660016773-G-G09.dcc	DSP-1001660016773-G-H03.dcc	INV	INV	INV_INV	T1_NANO_013	N1M0	0.49127363406822633		17
DSP-1001660016773-G-G11.dcc	DSP-1001660016773-G-H01.dcc	INV	INV	INV_INV	T1_NANO_013	N1M0	0.8894728929132455		15
DSP-1001660016773-G-G11.dcc	DSP-1001660016773-G-H03.dcc	INV	INV	INV_INV	T1_NANO_013	N1M0	0.4241346097400575		15
DSP-1001660016773-G-H01.dcc	DSP-1001660016773-G-H03.dcc	INV	INV	INV_INV	T1_NANO_013	N1M0	0.5394275044857347		16
DSP-1001660016773-G-F01.dcc	DSP-1001660016773-G-F03.dcc	ADE	ADE	ADE_ADE	T1_NANO_013	N1M0	0.8884664085692803		15
DSP-1001660016773-G-F01.dcc	DSP-1001660016773-G-F05.dcc	ADE	ADE	ADE_ADE	T1_NANO_013	N1M0	0.7834759405170165		15
DSP-1001660016773-G-F01.dcc	DSP-1001660016773-G-F06.dcc	ADE	ADE	ADE_ADE	T1_NANO_013	N1M0	0.7791822818387375		15
DSP-1001660016773-G-F01.dcc	DSP-1001660016773-G-F07.dcc	ADE	ADE	ADE_ADE	T1_NANO_013	N1M0	0.7901483758127384		15
DSP-1001660016773-G-F01.dcc	DSP-1001660016773-G-F08.dcc	ADE	ADE	ADE_ADE	T1_NANO_013	N1M0	0.8813781146670463		15
DSP-1001660016773-G-F01.dcc	DSP-1001660016773-G-F10.dcc	ADE	ADE	ADE_ADE	T1_NANO_013	N1M0	0.7856991765870686		15
DSP-1001660016773-G-F01.dcc	DSP-1001660016773-G-F11.dcc	ADE	CORE	ADE_CORE	T1_NANO_013	N1M0	0.9224035403551716		15
DSP-1001660016773-G-F01.dcc	DSP-1001660016773-G-G01.dcc	ADE	CORE	ADE_CORE	T1_NANO_013	N1M0	0.8085006202899705		15
DSP-1001660016773-G-F01.dcc	DSP-1001660016773-G-G03.dcc	ADE	CORE	ADE_CORE	T1_NANO_013	N1M0	0.8050162199862098		15
DSP-1001660016773-G-F01.dcc	DSP-1001660016773-G-G05.dcc	ADE	CORE	ADE_CORE	T1_NANO_013	N1M0	0.9105252958867203		15
DSP-1001660016773-G-F01.dcc	DSP-1001660016773-G-G07.dcc	ADE	INV	ADE_INV	T1_NANO_013	N1M0	0.9147238856325105		15
DSP-1001660016773-G-F01.dcc	DSP-1001660016773-G-G09.dcc	ADE	INV	ADE_INV	T1_NANO_013	N1M0	0.9058790361033497		15
DSP-1001660016773-G-F01.dcc	DSP-1001660016773-G-G11.dcc	ADE	INV	ADE_INV	T1_NANO_013	N1M0	0.8564077458850797		15
DSP-1001660016773-G-F01.dcc	DSP-1001660016773-G-H01.dcc	ADE	INV	ADE_INV	T1_NANO_013	N1M0	0.8254778327789682		15
DSP-1001660016773-G-F01.dcc	DSP-1001660016773-G-H03.dcc	ADE	INV	ADE_INV	T1_NANO_013	N1M0	0.5330667083885486		15
DSP-1001660016773-G-F03.dcc	DSP-1001660016773-G-F05.dcc	ADE	ADE	ADE_ADE	T1_NANO_013	N1M0	0.8425558342185818		16
DSP-1001660016773-G-F03.dcc	DSP-1001660016773-G-F06.dcc	ADE	ADE	ADE_ADE	T1_NANO_013	N1M0	0.8389093461200519		16
DSP-1001660016773-G-F03.dcc	DSP-1001660016773-G-F07.dcc	ADE	ADE	ADE_ADE	T1_NANO_013	N1M0	0.8219573786160976		16
DSP-1001660016773-G-F03.dcc	DSP-1001660016773-G-F08.dcc	ADE	ADE	ADE_ADE	T1_NANO_013	N1M0	0.8402727890172471		16
DSP-1001660016773-G-F03.dcc	DSP-1001660016773-G-F10.dcc	ADE	ADE	ADE_ADE	T1_NANO_013	N1M0	0.8441565799280424		16
DSP-1001660016773-G-F03.dcc	DSP-1001660016773-G-F11.dcc	ADE	CORE	ADE_CORE	T1_NANO_013	N1M0	0.8550844816166867		16
DSP-1001660016773-G-F03.dcc	DSP-1001660016773-G-G01.dcc	ADE	CORE	ADE_CORE	T1_NANO_013	N1M0	0.8083293224975971		16
DSP-1001660016773-G-F03.dcc	DSP-1001660016773-G-G03.dcc	ADE	CORE	ADE_CORE	T1_NANO_013	N1M0	0.7992242065599252		16
DSP-1001660016773-G-F03.dcc	DSP-1001660016773-G-G05.dcc	ADE	CORE	ADE_CORE	T1_NANO_013	N1M0	0.8389398861732763		16
DSP-1001660016773-G-F03.dcc	DSP-1001660016773-G-G07.dcc	ADE	INV	ADE_INV	T1_NANO_013	N1M0	0.9086175758327717		16
DSP-1001660016773-G-F03.dcc	DSP-1001660016773-G-G09.dcc	ADE	INV	ADE_INV	T1_NANO_013	N1M0	0.8035651283834282		16
DSP-1001660016773-G-F03.dcc	DSP-1001660016773-G-G11.dcc	ADE	INV	ADE_INV	T1_NANO_013	N1M0	0.8530956618653301		16
DSP-1001660016773-G-F03.dcc	DSP-1001660016773-G-H01.dcc	ADE	INV	ADE_INV	T1_NANO_013	N1M0	0.817836433		16
DSP-1001660016773-G-F03.dcc	DSP-1001660016773-G-H03.dcc	ADE	INV	ADE_INV	T1_NANO_013	N1M0	0.5337702145249736		16
DSP-1001660016773-G-F05.dcc	DSP-1001660016773-G-F06.dcc	ADE	ADE	ADE_ADE	T1_NANO_013	N1M0	0.9551305725657222		22
DSP-1001660016773-G-F05.dcc	DSP-1001660016773-G-F07.dcc	ADE	ADE	ADE_ADE	T1_NANO_013	N1M0	0.9108147593167136		22
DSP-1001660016773-G-F05.dcc	DSP-1001660016773-G-F08.dcc	ADE	ADE	ADE_ADE	T1_NANO_013	N1M0	0.8430452108875762		22
DSP-1001660016773-G-F05.dcc	DSP-1001660016773-G-F10.dcc	ADE	ADE	ADE_ADE	T1_NANO_013	N1M0	0.9656250668076585		22
DSP-1001660016773-G-F05.dcc	DSP-1001660016773-G-F11.dcc	ADE	CORE	ADE_CORE	T1_NANO_013	N1M0	0.8538097169623788		22
DSP-1001660016773-G-F05.dcc	DSP-1001660016773-G-G01.dcc	ADE	CORE	ADE_CORE	T1_NANO_013	N1M0	0.8067638727862947		22
DSP-1001660016773-G-F05.dcc	DSP-1001660016773-G-G03.dcc	ADE	CORE	ADE_CORE	T1_NANO_013	N1M0	0.7594592269594681		22
DSP-1001660016773-G-F05.dcc	DSP-1001660016773-G-G05.dcc	ADE	CORE	ADE_CORE	T1_NANO_013	N1M0	0.763014143		22
DSP-1001660016773-G-F05.dcc	DSP-1001660016773-G-G07.dcc	ADE	INV	ADE_INV	T1_NANO_013	N1M0	0.8532542197969462		22
DSP-1001660016773-G-F05.dcc	DSP-1001660016773-G-G09.dcc	ADE	INV	ADE_INV	T1_NANO_013	N1M0	0.7925126570828233		22
DSP-1001660016773-G-F05.dcc	DSP-1001660016773-G-G11.dcc	ADE	INV	ADE_INV	T1_NANO_013	N1M0	0.8404591408839667		22
DSP-1001660016773-G-F05.dcc	DSP-1001660016773-G-H01.dcc	ADE	INV	ADE_INV	T1_NANO_013	N1M0	0.8739878439770375		22
DSP-1001660016773-G-F05.dcc	DSP-1001660016773-G-H03.dcc	ADE	INV	ADE_INV	T1_NANO_013	N1M0	0.4816406992239403		22
DSP-1001660016773-G-F06.dcc	DSP-1001660016773-G-F07.dcc	ADE	ADE	ADE_ADE	T1_NANO_013	N1M0	0.9099326421469496		22
DSP-1001660016773-G-F06.dcc	DSP-1001660016773-G-F08.dcc	ADE	ADE	ADE_ADE	T1_NANO_013	N1M0	0.8893138185448304		22
DSP-1001660016773-G-F06.dcc	DSP-1001660016773-G-F10.dcc	ADE	ADE	ADE_ADE	T1_NANO_013	N1M0	0.9649698966685708		22
DSP-1001660016773-G-F06.dcc	DSP-1001660016773-G-F11.dcc	ADE	CORE	ADE_CORE	T1_NANO_013	N1M0	0.8017943338825562		22
DSP-1001660016773-G-F06.dcc	DSP-1001660016773-G-G01.dcc	ADE	CORE	ADE_CORE	T1_NANO_013	N1M0	0.8029166899397974		22
DSP-1001660016773-G-F06.dcc	DSP-1001660016773-G-G03.dcc	ADE	CORE	ADE_CORE	T1_NANO_013	N1M0	0.7527466592264501		22
DSP-1001660016773-G-F06.dcc	DSP-1001660016773-G-G05.dcc	ADE	CORE	ADE_CORE	T1_NANO_013	N1M0	0.7592793733304493		22
DSP-1001660016773-G-F06.dcc	DSP-1001660016773-G-G07.dcc	ADE	INV	ADE_INV	T1_NANO_013	N1M0	0.850217565		22
DSP-1001660016773-G-F06.dcc	DSP-1001660016773-G-G09.dcc	ADE	INV	ADE_INV	T1_NANO_013	N1M0	0.7894059004445546		22
DSP-1001660016773-G-F06.dcc	DSP-1001660016773-G-G11.dcc	ADE	INV	ADE_INV	T1_NANO_013	N1M0	0.8358233539904888		22
DSP-1001660016773-G-F06.dcc	DSP-1001660016773-G-H01.dcc	ADE	INV	ADE_INV	T1_NANO_013	N1M0	0.869669201		22
DSP-1001660016773-G-F06.dcc	DSP-1001660016773-G-H03.dcc	ADE	INV	ADE_INV	T1_NANO_013	N1M0	0.4685623961432734		22
DSP-1001660016773-G-F07.dcc	DSP-1001660016773-G-F08.dcc	ADE	ADE	ADE_ADE	T1_NANO_013	N1M0	0.85744312		19
DSP-1001660016773-G-F07.dcc	DSP-1001660016773-G-F10.dcc	ADE	ADE	ADE_ADE	T1_NANO_013	N1M0	0.8790301642671855		19
DSP-1001660016773-G-F07.dcc	DSP-1001660016773-G-F11.dcc	ADE	CORE	ADE_CORE	T1_NANO_013	N1M0	0.8165086368308534		19
DSP-1001660016773-G-F07.dcc	DSP-1001660016773-G-G01.dcc	ADE	CORE	ADE_CORE	T1_NANO_013	N1M0	0.8546784441065102		19
DSP-1001660016773-G-F07.dcc	DSP-1001660016773-G-G03.dcc	ADE	CORE	ADE_CORE	T1_NANO_013	N1M0	0.7668952544987462		19
DSP-1001660016773-G-F07.dcc	DSP-1001660016773-G-G05.dcc	ADE	CORE	ADE_CORE	T1_NANO_013	N1M0	0.7676990933797497		19
DSP-1001660016773-G-F07.dcc	DSP-1001660016773-G-G07.dcc	ADE	INV	ADE_INV	T1_NANO_013	N1M0	0.8677214311947351		19
DSP-1001660016773-G-F07.dcc	DSP-1001660016773-G-G09.dcc	ADE	INV	ADE_INV	T1_NANO_013	N1M0	0.8357066443690924		19
DSP-1001660016773-G-F07.dcc	DSP-1001660016773-G-G11.dcc	ADE	INV	ADE_INV	T1_NANO_013	N1M0	0.8527138426291051		19
DSP-1001660016773-G-F07.dcc	DSP-1001660016773-G-H01.dcc	ADE	INV	ADE_INV	T1_NANO_013	N1M0	0.8940642554382436		19
DSP-1001660016773-G-F07.dcc	DSP-1001660016773-G-H03.dcc	ADE	INV	ADE_INV	T1_NANO_013	N1M0	0.552009333		19
DSP-1001660016773-G-F08.dcc	DSP-1001660016773-G-F10.dcc	ADE	ADE	ADE_ADE	T1_NANO_013	N1M0	0.8899912693487756		17
DSP-1001660016773-G-F08.dcc	DSP-1001660016773-G-F11.dcc	ADE	CORE	ADE_CORE	T1_NANO_013	N1M0	0.8729198392156393		17
DSP-1001660016773-G-F08.dcc	DSP-1001660016773-G-G01.dcc	ADE	CORE	ADE_CORE	T1_NANO_013	N1M0	0.8754500226927253		17
DSP-1001660016773-G-F08.dcc	DSP-1001660016773-G-G03.dcc	ADE	CORE	ADE_CORE	T1_NANO_013	N1M0	0.8201333385779959		17
DSP-1001660016773-G-F08.dcc	DSP-1001660016773-G-G05.dcc	ADE	CORE	ADE_CORE	T1_NANO_013	N1M0	0.8622498760946475		17
DSP-1001660016773-G-F08.dcc	DSP-1001660016773-G-G07.dcc	ADE	INV	ADE_INV	T1_NANO_013	N1M0	0.9262059272282884		17
DSP-1001660016773-G-F08.dcc	DSP-1001660016773-G-G09.dcc	ADE	INV	ADE_INV	T1_NANO_013	N1M0	0.858334299		17
DSP-1001660016773-G-F08.dcc	DSP-1001660016773-G-G11.dcc	ADE	INV	ADE_INV	T1_NANO_013	N1M0	0.8695665453083802		17
DSP-1001660016773-G-F08.dcc	DSP-1001660016773-G-H01.dcc	ADE	INV	ADE_INV	T1_NANO_013	N1M0	0.8391371093525269		17
DSP-1001660016773-G-F08.dcc	DSP-1001660016773-G-H03.dcc	ADE	INV	ADE_INV	T1_NANO_013	N1M0	0.5024753227144328		17
DSP-1001660016773-G-F10.dcc	DSP-1001660016773-G-F11.dcc	ADE	CORE	ADE_CORE	T1_NANO_013	N1M0	0.8537588137828903		24
DSP-1001660016773-G-F10.dcc	DSP-1001660016773-G-G01.dcc	ADE	CORE	ADE_CORE	T1_NANO_013	N1M0	0.8073445790407048		24
DSP-1001660016773-G-F10.dcc	DSP-1001660016773-G-G03.dcc	ADE	CORE	ADE_CORE	T1_NANO_013	N1M0	0.7624270825730097		24
DSP-1001660016773-G-F10.dcc	DSP-1001660016773-G-G05.dcc	ADE	CORE	ADE_CORE	T1_NANO_013	N1M0	0.7675589363083258		24
DSP-1001660016773-G-F10.dcc	DSP-1001660016773-G-G07.dcc	ADE	INV	ADE_INV	T1_NANO_013	N1M0	0.854506621		24
DSP-1001660016773-G-F10.dcc	DSP-1001660016773-G-G09.dcc	ADE	INV	ADE_INV	T1_NANO_013	N1M0	0.7927244743372017		24
DSP-1001660016773-G-F10.dcc	DSP-1001660016773-G-G11.dcc	ADE	INV	ADE_INV	T1_NANO_013	N1M0	0.8087603959190415		24
DSP-1001660016773-G-F10.dcc	DSP-1001660016773-G-H01.dcc	ADE	INV	ADE_INV	T1_NANO_013	N1M0	0.8402404921700382		24
DSP-1001660016773-G-F10.dcc	DSP-1001660016773-G-H03.dcc	ADE	INV	ADE_INV	T1_NANO_013	N1M0	0.45529344747514683		24
DSP-1001660016773-G-F11.dcc	DSP-1001660016773-G-G01.dcc	CORE	CORE	CORE_CORE	T1_NANO_013	N1M0	0.8355149958763868		18
DSP-1001660016773-G-F11.dcc	DSP-1001660016773-G-G03.dcc	CORE	CORE	CORE_CORE	T1_NANO_013	N1M0	0.775107613		18
DSP-1001660016773-G-F11.dcc	DSP-1001660016773-G-G05.dcc	CORE	CORE	CORE_CORE	T1_NANO_013	N1M0	0.9076357321459525		18
DSP-1001660016773-G-F11.dcc	DSP-1001660016773-G-G07.dcc	CORE	INV	CORE_INV	T1_NANO_013	N1M0	0.9409369999654111		18
DSP-1001660016773-G-F11.dcc	DSP-1001660016773-G-G09.dcc	CORE	INV	CORE_INV	T1_NANO_013	N1M0	0.8942273526766068		18
DSP-1001660016773-G-F11.dcc	DSP-1001660016773-G-G11.dcc	CORE	INV	CORE_INV	T1_NANO_013	N1M0	0.8268031841824313		18
DSP-1001660016773-G-F11.dcc	DSP-1001660016773-G-H01.dcc	CORE	INV	CORE_INV	T1_NANO_013	N1M0	0.7887209293920798		18
DSP-1001660016773-G-F11.dcc	DSP-1001660016773-G-H03.dcc	CORE	INV	CORE_INV	T1_NANO_013	N1M0	0.4825705394556773		18
DSP-1001660016773-G-G01.dcc	DSP-1001660016773-G-G03.dcc	CORE	CORE	CORE_CORE	T1_NANO_013	N1M0	0.847327111		19
DSP-1001660016773-G-G01.dcc	DSP-1001660016773-G-G05.dcc	CORE	CORE	CORE_CORE	T1_NANO_013	N1M0	0.8558439499538028		19
DSP-1001660016773-G-G01.dcc	DSP-1001660016773-G-G07.dcc	CORE	INV	CORE_INV	T1_NANO_013	N1M0	0.8870115248405458		19
DSP-1001660016773-G-G01.dcc	DSP-1001660016773-G-G09.dcc	CORE	INV	CORE_INV	T1_NANO_013	N1M0	0.7896014873533816		19
DSP-1001660016773-G-G01.dcc	DSP-1001660016773-G-G11.dcc	CORE	INV	CORE_INV	T1_NANO_013	N1M0	0.8973902852629215		19
DSP-1001660016773-G-G01.dcc	DSP-1001660016773-G-H01.dcc	CORE	INV	CORE_INV	T1_NANO_013	N1M0	0.7995643114406927		19
DSP-1001660016773-G-G01.dcc	DSP-1001660016773-G-H03.dcc	CORE	INV	CORE_INV	T1_NANO_013	N1M0	0.5224411136846752		19
DSP-1001660016773-G-G03.dcc	DSP-1001660016773-G-G05.dcc	CORE	CORE	CORE_CORE	T1_NANO_013	N1M0	0.7795605786450179		16
DSP-1001660016773-G-G03.dcc	DSP-1001660016773-G-G07.dcc	CORE	INV	CORE_INV	T1_NANO_013	N1M0	0.8282759200747742		16
DSP-1001660016773-G-G03.dcc	DSP-1001660016773-G-G09.dcc	CORE	INV	CORE_INV	T1_NANO_013	N1M0	0.7287083265208283		16
DSP-1001660016773-G-G03.dcc	DSP-1001660016773-G-G11.dcc	CORE	INV	CORE_INV	T1_NANO_013	N1M0	0.9007086104169116		16
DSP-1001660016773-G-G03.dcc	DSP-1001660016773-G-H01.dcc	CORE	INV	CORE_INV	T1_NANO_013	N1M0	0.8616082023811849		16
DSP-1001660016773-G-G03.dcc	DSP-1001660016773-G-H03.dcc	CORE	INV	CORE_INV	T1_NANO_013	N1M0	0.41312987948140334		16
DSP-1001660016773-G-G05.dcc	DSP-1001660016773-G-G07.dcc	CORE	INV	CORE_INV	T1_NANO_013	N1M0	0.8949116289029482		14
DSP-1001660016773-G-G05.dcc	DSP-1001660016773-G-G09.dcc	CORE	INV	CORE_INV	T1_NANO_013	N1M0	0.8850891143407288		14
DSP-1001660016773-G-G05.dcc	DSP-1001660016773-G-G11.dcc	CORE	INV	CORE_INV	T1_NANO_013	N1M0	0.8334565297257468		14
DSP-1001660016773-G-G05.dcc	DSP-1001660016773-G-H01.dcc	CORE	INV	CORE_INV	T1_NANO_013	N1M0	0.7345787373131635		14
DSP-1001660016773-G-G05.dcc	DSP-1001660016773-G-H03.dcc	CORE	INV	CORE_INV	T1_NANO_013	N1M0	0.4174340580513402		14
DSP-1001660016773-G-G07.dcc	DSP-1001660016773-G-G09.dcc	INV	INV	INV_INV	T1_NANO_013	N1M0	0.8907995319060958		16
DSP-1001660016773-G-G07.dcc	DSP-1001660016773-G-G11.dcc	INV	INV	INV_INV	T1_NANO_013	N1M0	0.8800343793214994		16
DSP-1001660016773-G-G07.dcc	DSP-1001660016773-G-H01.dcc	INV	INV	INV_INV	T1_NANO_013	N1M0	0.8428552320123215		16
DSP-1001660016773-G-G07.dcc	DSP-1001660016773-G-H03.dcc	INV	INV	INV_INV	T1_NANO_013	N1M0	0.5098335128455248		16
DSP-1001660016773-G-G09.dcc	DSP-1001660016773-G-G11.dcc	INV	INV	INV_INV	T1_NANO_013	N1M0	0.77679705		17
DSP-1001660016773-G-G09.dcc	DSP-1001660016773-G-H01.dcc	INV	INV	INV_INV	T1_NANO_013	N1M0	0.7850053545047997		17
DSP-1001660016773-G-G09.dcc	DSP-1001660016773-G-H03.dcc	INV	INV	INV_INV	T1_NANO_013	N1M0	0.49127363406822633		17
DSP-1001660016773-G-G11.dcc	DSP-1001660016773-G-H01.dcc	INV	INV	INV_INV	T1_NANO_013	N1M0	0.8894728929132455		15
DSP-1001660016773-G-G11.dcc	DSP-1001660016773-G-H03.dcc	INV	INV	INV_INV	T1_NANO_013	N1M0	0.4241346097400575		15
DSP-1001660016773-G-H01.dcc	DSP-1001660016773-G-H03.dcc	INV	INV	INV_INV	T1_NANO_013	N1M0	0.5394275044857347		16
DSP-1001660016773-G-F01.dcc	DSP-1001660016773-G-F03.dcc	ADE	ADE	ADE_ADE	T1_NANO_013	N1M0	0.8884664085692803		15
DSP-1001660016773-G-F01.dcc	DSP-1001660016773-G-F05.dcc	ADE	ADE	ADE_ADE	T1_NANO_013	N1M0	0.7834759405170165		15
DSP-1001660016773-G-F01.dcc	DSP-1001660016773-G-F06.dcc	ADE	ADE	ADE_ADE	T1_NANO_013	N1M0	0.7791822818387375		15
DSP-1001660016773-G-F01.dcc	DSP-1001660016773-G-F07.dcc	ADE	ADE	ADE_ADE	T1_NANO_013	N1M0	0.7901483758127384		15
DSP-1001660016773-G-F01.dcc	DSP-1001660016773-G-F08.dcc	ADE	ADE	ADE_ADE	T1_NANO_013	N1M0	0.8813781146670463		15
DSP-1001660016773-G-F01.dcc	DSP-1001660016773-G-F10.dcc	ADE	ADE	ADE_ADE	T1_NANO_013	N1M0	0.7856991765870686		15
DSP-1001660016773-G-F01.dcc	DSP-1001660016773-G-F11.dcc	ADE	CORE	ADE_CORE	T1_NANO_013	N1M0	0.9224035403551716		15
DSP-1001660016773-G-F01.dcc	DSP-1001660016773-G-G01.dcc	ADE	CORE	ADE_CORE	T1_NANO_013	N1M0	0.8085006202899705		15
DSP-1001660016773-G-F01.dcc	DSP-1001660016773-G-G03.dcc	ADE	CORE	ADE_CORE	T1_NANO_013	N1M0	0.8050162199862098		15
DSP-1001660016773-G-F01.dcc	DSP-1001660016773-G-G05.dcc	ADE	CORE	ADE_CORE	T1_NANO_013	N1M0	0.9105252958867203		15
DSP-1001660016773-G-F01.dcc	DSP-1001660016773-G-G07.dcc	ADE	INV	ADE_INV	T1_NANO_013	N1M0	0.9147238856325105		15
DSP-1001660016773-G-F01.dcc	DSP-1001660016773-G-G09.dcc	ADE	INV	ADE_INV	T1_NANO_013	N1M0	0.9058790361033497		15
DSP-1001660016773-G-F01.dcc	DSP-1001660016773-G-G11.dcc	ADE	INV	ADE_INV	T1_NANO_013	N1M0	0.8564077458850797		15
DSP-1001660016773-G-F01.dcc	DSP-1001660016773-G-H01.dcc	ADE	INV	ADE_INV	T1_NANO_013	N1M0	0.8254778327789682		15
DSP-1001660016773-G-F01.dcc	DSP-1001660016773-G-H03.dcc	ADE	INV	ADE_INV	T1_NANO_013	N1M0	0.5330667083885486		15
DSP-1001660016773-G-F03.dcc	DSP-1001660016773-G-F05.dcc	ADE	ADE	ADE_ADE	T1_NANO_013	N1M0	0.8425558342185818		16
DSP-1001660016773-G-F03.dcc	DSP-1001660016773-G-F06.dcc	ADE	ADE	ADE_ADE	T1_NANO_013	N1M0	0.8389093461200519		16
DSP-1001660016773-G-F03.dcc	DSP-1001660016773-G-F07.dcc	ADE	ADE	ADE_ADE	T1_NANO_013	N1M0	0.8219573786160976		16
DSP-1001660016773-G-F03.dcc	DSP-1001660016773-G-F08.dcc	ADE	ADE	ADE_ADE	T1_NANO_013	N1M0	0.8402727890172471		16
DSP-1001660016773-G-F03.dcc	DSP-1001660016773-G-F10.dcc	ADE	ADE	ADE_ADE	T1_NANO_013	N1M0	0.8441565799280424		16
DSP-1001660016773-G-F03.dcc	DSP-1001660016773-G-F11.dcc	ADE	CORE	ADE_CORE	T1_NANO_013	N1M0	0.8550844816166867		16
DSP-1001660016773-G-F03.dcc	DSP-1001660016773-G-G01.dcc	ADE	CORE	ADE_CORE	T1_NANO_013	N1M0	0.8083293224975971		16
DSP-1001660016773-G-F03.dcc	DSP-1001660016773-G-G03.dcc	ADE	CORE	ADE_CORE	T1_NANO_013	N1M0	0.7992242065599252		16
DSP-1001660016773-G-F03.dcc	DSP-1001660016773-G-G05.dcc	ADE	CORE	ADE_CORE	T1_NANO_013	N1M0	0.8389398861732763		16
DSP-1001660016773-G-F03.dcc	DSP-1001660016773-G-G07.dcc	ADE	INV	ADE_INV	T1_NANO_013	N1M0	0.9086175758327717		16
DSP-1001660016773-G-F03.dcc	DSP-1001660016773-G-G09.dcc	ADE	INV	ADE_INV	T1_NANO_013	N1M0	0.8035651283834282		16
DSP-1001660016773-G-F03.dcc	DSP-1001660016773-G-G11.dcc	ADE	INV	ADE_INV	T1_NANO_013	N1M0	0.8530956618653301		16
DSP-1001660016773-G-F03.dcc	DSP-1001660016773-G-H01.dcc	ADE	INV	ADE_INV	T1_NANO_013	N1M0	0.817836433		16
DSP-1001660016773-G-F03.dcc	DSP-1001660016773-G-H03.dcc	ADE	INV	ADE_INV	T1_NANO_013	N1M0	0.5337702145249736		16
DSP-1001660016773-G-F05.dcc	DSP-1001660016773-G-F06.dcc	ADE	ADE	ADE_ADE	T1_NANO_013	N1M0	0.9551305725657222		22
DSP-1001660016773-G-F05.dcc	DSP-1001660016773-G-F07.dcc	ADE	ADE	ADE_ADE	T1_NANO_013	N1M0	0.9108147593167136		22
DSP-1001660016773-G-F05.dcc	DSP-1001660016773-G-F08.dcc	ADE	ADE	ADE_ADE	T1_NANO_013	N1M0	0.8430452108875762		22
DSP-1001660016773-G-F05.dcc	DSP-1001660016773-G-F10.dcc	ADE	ADE	ADE_ADE	T1_NANO_013	N1M0	0.9656250668076585		22
DSP-1001660016773-G-F05.dcc	DSP-1001660016773-G-F11.dcc	ADE	CORE	ADE_CORE	T1_NANO_013	N1M0	0.8538097169623788		22
DSP-1001660016773-G-F05.dcc	DSP-1001660016773-G-G01.dcc	ADE	CORE	ADE_CORE	T1_NANO_013	N1M0	0.8067638727862947		22
DSP-1001660016773-G-F05.dcc	DSP-1001660016773-G-G03.dcc	ADE	CORE	ADE_CORE	T1_NANO_013	N1M0	0.7594592269594681		22
DSP-1001660016773-G-F05.dcc	DSP-1001660016773-G-G05.dcc	ADE	CORE	ADE_CORE	T1_NANO_013	N1M0	0.763014143		22
DSP-1001660016773-G-F05.dcc	DSP-1001660016773-G-G07.dcc	ADE	INV	ADE_INV	T1_NANO_013	N1M0	0.8532542197969462		22
DSP-1001660016773-G-F05.dcc	DSP-1001660016773-G-G09.dcc	ADE	INV	ADE_INV	T1_NANO_013	N1M0	0.7925126570828233		22
DSP-1001660016773-G-F05.dcc	DSP-1001660016773-G-G11.dcc	ADE	INV	ADE_INV	T1_NANO_013	N1M0	0.8404591408839667		22
DSP-1001660016773-G-F05.dcc	DSP-1001660016773-G-H01.dcc	ADE	INV	ADE_INV	T1_NANO_013	N1M0	0.8739878439770375		22
DSP-1001660016773-G-F05.dcc	DSP-1001660016773-G-H03.dcc	ADE	INV	ADE_INV	T1_NANO_013	N1M0	0.4816406992239403		22
DSP-1001660016773-G-F06.dcc	DSP-1001660016773-G-F07.dcc	ADE	ADE	ADE_ADE	T1_NANO_013	N1M0	0.9099326421469496		22
DSP-1001660016773-G-F06.dcc	DSP-1001660016773-G-F08.dcc	ADE	ADE	ADE_ADE	T1_NANO_013	N1M0	0.8893138185448304		22
DSP-1001660016773-G-F06.dcc	DSP-1001660016773-G-F10.dcc	ADE	ADE	ADE_ADE	T1_NANO_013	N1M0	0.9649698966685708		22
DSP-1001660016773-G-F06.dcc	DSP-1001660016773-G-F11.dcc	ADE	CORE	ADE_CORE	T1_NANO_013	N1M0	0.8017943338825562		22
DSP-1001660016773-G-F06.dcc	DSP-1001660016773-G-G01.dcc	ADE	CORE	ADE_CORE	T1_NANO_013	N1M0	0.8029166899397974		22
DSP-1001660016773-G-F06.dcc	DSP-1001660016773-G-G03.dcc	ADE	CORE	ADE_CORE	T1_NANO_013	N1M0	0.7527466592264501		22
DSP-1001660016773-G-F06.dcc	DSP-1001660016773-G-G05.dcc	ADE	CORE	ADE_CORE	T1_NANO_013	N1M0	0.7592793733304493		22
DSP-1001660016773-G-F06.dcc	DSP-1001660016773-G-G07.dcc	ADE	INV	ADE_INV	T1_NANO_013	N1M0	0.850217565		22
DSP-1001660016773-G-F06.dcc	DSP-1001660016773-G-G09.dcc	ADE	INV	ADE_INV	T1_NANO_013	N1M0	0.7894059004445546		22
DSP-1001660016773-G-F06.dcc	DSP-1001660016773-G-G11.dcc	ADE	INV	ADE_INV	T1_NANO_013	N1M0	0.8358233539904888		22
DSP-1001660016773-G-F06.dcc	DSP-1001660016773-G-H01.dcc	ADE	INV	ADE_INV	T1_NANO_013	N1M0	0.869669201		22
DSP-1001660016773-G-F06.dcc	DSP-1001660016773-G-H03.dcc	ADE	INV	ADE_INV	T1_NANO_013	N1M0	0.4685623961432734		22
DSP-1001660016773-G-F07.dcc	DSP-1001660016773-G-F08.dcc	ADE	ADE	ADE_ADE	T1_NANO_013	N1M0	0.85744312		19
DSP-1001660016773-G-F07.dcc	DSP-1001660016773-G-F10.dcc	ADE	ADE	ADE_ADE	T1_NANO_013	N1M0	0.8790301642671855		19
DSP-1001660016773-G-F07.dcc	DSP-1001660016773-G-F11.dcc	ADE	CORE	ADE_CORE	T1_NANO_013	N1M0	0.8165086368308534		19
DSP-1001660016773-G-F07.dcc	DSP-1001660016773-G-G01.dcc	ADE	CORE	ADE_CORE	T1_NANO_013	N1M0	0.8546784441065102		19
DSP-1001660016773-G-F07.dcc	DSP-1001660016773-G-G03.dcc	ADE	CORE	ADE_CORE	T1_NANO_013	N1M0	0.7668952544987462		19
DSP-1001660016773-G-F07.dcc	DSP-1001660016773-G-G05.dcc	ADE	CORE	ADE_CORE	T1_NANO_013	N1M0	0.7676990933797497		19
DSP-1001660016773-G-F07.dcc	DSP-1001660016773-G-G07.dcc	ADE	INV	ADE_INV	T1_NANO_013	N1M0	0.8677214311947351		19
DSP-1001660016773-G-F07.dcc	DSP-1001660016773-G-G09.dcc	ADE	INV	ADE_INV	T1_NANO_013	N1M0	0.8357066443690924		19
DSP-1001660016773-G-F07.dcc	DSP-1001660016773-G-G11.dcc	ADE	INV	ADE_INV	T1_NANO_013	N1M0	0.8527138426291051		19
DSP-1001660016773-G-F07.dcc	DSP-1001660016773-G-H01.dcc	ADE	INV	ADE_INV	T1_NANO_013	N1M0	0.8940642554382436		19
DSP-1001660016773-G-F07.dcc	DSP-1001660016773-G-H03.dcc	ADE	INV	ADE_INV	T1_NANO_013	N1M0	0.552009333		19
DSP-1001660016773-G-F08.dcc	DSP-1001660016773-G-F10.dcc	ADE	ADE	ADE_ADE	T1_NANO_013	N1M0	0.8899912693487756		17
DSP-1001660016773-G-F08.dcc	DSP-1001660016773-G-F11.dcc	ADE	CORE	ADE_CORE	T1_NANO_013	N1M0	0.8729198392156393		17
DSP-1001660016773-G-F08.dcc	DSP-1001660016773-G-G01.dcc	ADE	CORE	ADE_CORE	T1_NANO_013	N1M0	0.8754500226927253		17
DSP-1001660016773-G-F08.dcc	DSP-1001660016773-G-G03.dcc	ADE	CORE	ADE_CORE	T1_NANO_013	N1M0	0.8201333385779959		17
DSP-1001660016773-G-F08.dcc	DSP-1001660016773-G-G05.dcc	ADE	CORE	ADE_CORE	T1_NANO_013	N1M0	0.8622498760946475		17
DSP-1001660016773-G-F08.dcc	DSP-1001660016773-G-G07.dcc	ADE	INV	ADE_INV	T1_NANO_013	N1M0	0.9262059272282884		17
DSP-1001660016773-G-F08.dcc	DSP-1001660016773-G-G09.dcc	ADE	INV	ADE_INV	T1_NANO_013	N1M0	0.858334299		17
DSP-1001660016773-G-F08.dcc	DSP-1001660016773-G-G11.dcc	ADE	INV	ADE_INV	T1_NANO_013	N1M0	0.8695665453083802		17
DSP-1001660016773-G-F08.dcc	DSP-1001660016773-G-H01.dcc	ADE	INV	ADE_INV	T1_NANO_013	N1M0	0.8391371093525269		17
DSP-1001660016773-G-F08.dcc	DSP-1001660016773-G-H03.dcc	ADE	INV	ADE_INV	T1_NANO_013	N1M0	0.5024753227144328		17
DSP-1001660016773-G-F10.dcc	DSP-1001660016773-G-F11.dcc	ADE	CORE	ADE_CORE	T1_NANO_013	N1M0	0.8537588137828903		24
DSP-1001660016773-G-F10.dcc	DSP-1001660016773-G-G01.dcc	ADE	CORE	ADE_CORE	T1_NANO_013	N1M0	0.8073445790407048		24
DSP-1001660016773-G-F10.dcc	DSP-1001660016773-G-G03.dcc	ADE	CORE	ADE_CORE	T1_NANO_013	N1M0	0.7624270825730097		24
DSP-1001660016773-G-F10.dcc	DSP-1001660016773-G-G05.dcc	ADE	CORE	ADE_CORE	T1_NANO_013	N1M0	0.7675589363083258		24
DSP-1001660016773-G-F10.dcc	DSP-1001660016773-G-G07.dcc	ADE	INV	ADE_INV	T1_NANO_013	N1M0	0.854506621		24
DSP-1001660016773-G-F10.dcc	DSP-1001660016773-G-G09.dcc	ADE	INV	ADE_INV	T1_NANO_013	N1M0	0.7927244743372017		24
DSP-1001660016773-G-F10.dcc	DSP-1001660016773-G-G11.dcc	ADE	INV	ADE_INV	T1_NANO_013	N1M0	0.8087603959190415		24
DSP-1001660016773-G-F10.dcc	DSP-1001660016773-G-H01.dcc	ADE	INV	ADE_INV	T1_NANO_013	N1M0	0.8402404921700382		24
DSP-1001660016773-G-F10.dcc	DSP-1001660016773-G-H03.dcc	ADE	INV	ADE_INV	T1_NANO_013	N1M0	0.45529344747514683		24
DSP-1001660016773-G-F11.dcc	DSP-1001660016773-G-G01.dcc	CORE	CORE	CORE_CORE	T1_NANO_013	N1M0	0.8355149958763868		18
DSP-1001660016773-G-F11.dcc	DSP-1001660016773-G-G03.dcc	CORE	CORE	CORE_CORE	T1_NANO_013	N1M0	0.775107613		18
DSP-1001660016773-G-F11.dcc	DSP-1001660016773-G-G05.dcc	CORE	CORE	CORE_CORE	T1_NANO_013	N1M0	0.9076357321459525		18
DSP-1001660016773-G-F11.dcc	DSP-1001660016773-G-G07.dcc	CORE	INV	CORE_INV	T1_NANO_013	N1M0	0.9409369999654111		18
DSP-1001660016773-G-F11.dcc	DSP-1001660016773-G-G09.dcc	CORE	INV	CORE_INV	T1_NANO_013	N1M0	0.8942273526766068		18
DSP-1001660016773-G-F11.dcc	DSP-1001660016773-G-G11.dcc	CORE	INV	CORE_INV	T1_NANO_013	N1M0	0.8268031841824313		18
DSP-1001660016773-G-F11.dcc	DSP-1001660016773-G-H01.dcc	CORE	INV	CORE_INV	T1_NANO_013	N1M0	0.7887209293920798		18
DSP-1001660016773-G-F11.dcc	DSP-1001660016773-G-H03.dcc	CORE	INV	CORE_INV	T1_NANO_013	N1M0	0.4825705394556773		18
DSP-1001660016773-G-G01.dcc	DSP-1001660016773-G-G03.dcc	CORE	CORE	CORE_CORE	T1_NANO_013	N1M0	0.847327111		19
DSP-1001660016773-G-G01.dcc	DSP-1001660016773-G-G05.dcc	CORE	CORE	CORE_CORE	T1_NANO_013	N1M0	0.8558439499538028		19
DSP-1001660016773-G-G01.dcc	DSP-1001660016773-G-G07.dcc	CORE	INV	CORE_INV	T1_NANO_013	N1M0	0.8870115248405458		19
DSP-1001660016773-G-G01.dcc	DSP-1001660016773-G-G09.dcc	CORE	INV	CORE_INV	T1_NANO_013	N1M0	0.7896014873533816		19
DSP-1001660016773-G-G01.dcc	DSP-1001660016773-G-G11.dcc	CORE	INV	CORE_INV	T1_NANO_013	N1M0	0.8973902852629215		19
DSP-1001660016773-G-G01.dcc	DSP-1001660016773-G-H01.dcc	CORE	INV	CORE_INV	T1_NANO_013	N1M0	0.7995643114406927		19
DSP-1001660016773-G-G01.dcc	DSP-1001660016773-G-H03.dcc	CORE	INV	CORE_INV	T1_NANO_013	N1M0	0.5224411136846752		19
DSP-1001660016773-G-G03.dcc	DSP-1001660016773-G-G05.dcc	CORE	CORE	CORE_CORE	T1_NANO_013	N1M0	0.7795605786450179		16
DSP-1001660016773-G-G03.dcc	DSP-1001660016773-G-G07.dcc	CORE	INV	CORE_INV	T1_NANO_013	N1M0	0.8282759200747742		16
DSP-1001660016773-G-G03.dcc	DSP-1001660016773-G-G09.dcc	CORE	INV	CORE_INV	T1_NANO_013	N1M0	0.7287083265208283		16
DSP-1001660016773-G-G03.dcc	DSP-1001660016773-G-G11.dcc	CORE	INV	CORE_INV	T1_NANO_013	N1M0	0.9007086104169116		16
DSP-1001660016773-G-G03.dcc	DSP-1001660016773-G-H01.dcc	CORE	INV	CORE_INV	T1_NANO_013	N1M0	0.8616082023811849		16
DSP-1001660016773-G-G03.dcc	DSP-1001660016773-G-H03.dcc	CORE	INV	CORE_INV	T1_NANO_013	N1M0	0.41312987948140334		16
DSP-1001660016773-G-G05.dcc	DSP-1001660016773-G-G07.dcc	CORE	INV	CORE_INV	T1_NANO_013	N1M0	0.8949116289029482		14
DSP-1001660016773-G-G05.dcc	DSP-1001660016773-G-G09.dcc	CORE	INV	CORE_INV	T1_NANO_013	N1M0	0.8850891143407288		14
DSP-1001660016773-G-G05.dcc	DSP-1001660016773-G-G11.dcc	CORE	INV	CORE_INV	T1_NANO_013	N1M0	0.8334565297257468		14
DSP-1001660016773-G-G05.dcc	DSP-1001660016773-G-H01.dcc	CORE	INV	CORE_INV	T1_NANO_013	N1M0	0.7345787373131635		14
DSP-1001660016773-G-G05.dcc	DSP-1001660016773-G-H03.dcc	CORE	INV	CORE_INV	T1_NANO_013	N1M0	0.4174340580513402		14
DSP-1001660016773-G-G07.dcc	DSP-1001660016773-G-G09.dcc	INV	INV	INV_INV	T1_NANO_013	N1M0	0.8907995319060958		16
DSP-1001660016773-G-G07.dcc	DSP-1001660016773-G-G11.dcc	INV	INV	INV_INV	T1_NANO_013	N1M0	0.8800343793214994		16
DSP-1001660016773-G-G07.dcc	DSP-1001660016773-G-H01.dcc	INV	INV	INV_INV	T1_NANO_013	N1M0	0.8428552320123215		16
DSP-1001660016773-G-G07.dcc	DSP-1001660016773-G-H03.dcc	INV	INV	INV_INV	T1_NANO_013	N1M0	0.5098335128455248		16
DSP-1001660016773-G-G09.dcc	DSP-1001660016773-G-G11.dcc	INV	INV	INV_INV	T1_NANO_013	N1M0	0.77679705		17
DSP-1001660016773-G-G09.dcc	DSP-1001660016773-G-H01.dcc	INV	INV	INV_INV	T1_NANO_013	N1M0	0.7850053545047997		17
DSP-1001660016773-G-G09.dcc	DSP-1001660016773-G-H03.dcc	INV	INV	INV_INV	T1_NANO_013	N1M0	0.49127363406822633		17
DSP-1001660016773-G-G11.dcc	DSP-1001660016773-G-H01.dcc	INV	INV	INV_INV	T1_NANO_013	N1M0	0.8894728929132455		15
DSP-1001660016773-G-G11.dcc	DSP-1001660016773-G-H03.dcc	INV	INV	INV_INV	T1_NANO_013	N1M0	0.4241346097400575		15
DSP-1001660016773-G-H01.dcc	DSP-1001660016773-G-H03.dcc	INV	INV	INV_INV	T1_NANO_013	N1M0	0.5394275044857347		16
DSP-1001660016774-D-A02.dcc	DSP-1001660016774-D-A06.dcc	ADE	ADE	ADE_ADE	T1_NANO_020	N1M0	0.9996712445780018		5
DSP-1001660016774-D-A02.dcc	DSP-1001660016774-D-A08.dcc	ADE	ADE	ADE_ADE	T1_NANO_020	N1M0	0.9997506385291215		5
DSP-1001660016774-D-A02.dcc	DSP-1001660016774-D-A10.dcc	ADE	CORE	ADE_CORE	T1_NANO_020	N1M0	0		5
DSP-1001660016774-D-A02.dcc	DSP-1001660016774-D-A12.dcc	ADE	CORE	ADE_CORE	T1_NANO_020	N1M0	0		5
DSP-1001660016774-D-A02.dcc	DSP-1001660016774-D-B02.dcc	ADE	CORE	ADE_CORE	T1_NANO_020	N1M0	0		5
DSP-1001660016774-D-A02.dcc	DSP-1001660016774-D-B04.dcc	ADE	CORE	ADE_CORE	T1_NANO_020	N1M0	0		5
DSP-1001660016774-D-A02.dcc	DSP-1001660016774-D-B06.dcc	ADE	INV	ADE_INV	T1_NANO_020	N1M0	0		5
DSP-1001660016774-D-A02.dcc	DSP-1001660016774-D-B08.dcc	ADE	INV	ADE_INV	T1_NANO_020	N1M0	0		5
DSP-1001660016774-D-A02.dcc	DSP-1001660016774-D-B10.dcc	ADE	INV	ADE_INV	T1_NANO_020	N1M0	0		5
DSP-1001660016774-D-A02.dcc	DSP-1001660016774-D-B12.dcc	ADE	INV	ADE_INV	T1_NANO_020	N1M0	0		5
DSP-1001660016774-D-A02.dcc	DSP-1001660016774-D-C02.dcc	ADE	INV	ADE_INV	T1_NANO_020	N1M0	0		5
DSP-1001660016774-D-A06.dcc	DSP-1001660016774-D-A08.dcc	ADE	ADE	ADE_ADE	T1_NANO_020	N1M0	0.9998303815788361		5
DSP-1001660016774-D-A06.dcc	DSP-1001660016774-D-A10.dcc	ADE	CORE	ADE_CORE	T1_NANO_020	N1M0	0		5
DSP-1001660016774-D-A06.dcc	DSP-1001660016774-D-A12.dcc	ADE	CORE	ADE_CORE	T1_NANO_020	N1M0	0		5
DSP-1001660016774-D-A06.dcc	DSP-1001660016774-D-B02.dcc	ADE	CORE	ADE_CORE	T1_NANO_020	N1M0	0		5
DSP-1001660016774-D-A06.dcc	DSP-1001660016774-D-B04.dcc	ADE	CORE	ADE_CORE	T1_NANO_020	N1M0	0		5
DSP-1001660016774-D-A06.dcc	DSP-1001660016774-D-B06.dcc	ADE	INV	ADE_INV	T1_NANO_020	N1M0	0		5
DSP-1001660016774-D-A06.dcc	DSP-1001660016774-D-B08.dcc	ADE	INV	ADE_INV	T1_NANO_020	N1M0	0		5
DSP-1001660016774-D-A06.dcc	DSP-1001660016774-D-B10.dcc	ADE	INV	ADE_INV	T1_NANO_020	N1M0	0		5
DSP-1001660016774-D-A06.dcc	DSP-1001660016774-D-B12.dcc	ADE	INV	ADE_INV	T1_NANO_020	N1M0	0		5
DSP-1001660016774-D-A06.dcc	DSP-1001660016774-D-C02.dcc	ADE	INV	ADE_INV	T1_NANO_020	N1M0	0		5
DSP-1001660016774-D-A08.dcc	DSP-1001660016774-D-A10.dcc	ADE	CORE	ADE_CORE	T1_NANO_020	N1M0	0		5
DSP-1001660016774-D-A08.dcc	DSP-1001660016774-D-A12.dcc	ADE	CORE	ADE_CORE	T1_NANO_020	N1M0	0		5
DSP-1001660016774-D-A08.dcc	DSP-1001660016774-D-B02.dcc	ADE	CORE	ADE_CORE	T1_NANO_020	N1M0	0		5
DSP-1001660016774-D-A08.dcc	DSP-1001660016774-D-B04.dcc	ADE	CORE	ADE_CORE	T1_NANO_020	N1M0	0		5
DSP-1001660016774-D-A08.dcc	DSP-1001660016774-D-B06.dcc	ADE	INV	ADE_INV	T1_NANO_020	N1M0	0		5
DSP-1001660016774-D-A08.dcc	DSP-1001660016774-D-B08.dcc	ADE	INV	ADE_INV	T1_NANO_020	N1M0	0		5
DSP-1001660016774-D-A08.dcc	DSP-1001660016774-D-B10.dcc	ADE	INV	ADE_INV	T1_NANO_020	N1M0	0		5
DSP-1001660016774-D-A08.dcc	DSP-1001660016774-D-B12.dcc	ADE	INV	ADE_INV	T1_NANO_020	N1M0	0		5
DSP-1001660016774-D-A08.dcc	DSP-1001660016774-D-C02.dcc	ADE	INV	ADE_INV	T1_NANO_020	N1M0	0		5
DSP-1001660016774-D-A10.dcc	DSP-1001660016774-D-A12.dcc	CORE	CORE	CORE_CORE	T1_NANO_020	N1M0	0.8768504073682764		8
DSP-1001660016774-D-A10.dcc	DSP-1001660016774-D-B02.dcc	CORE	CORE	CORE_CORE	T1_NANO_020	N1M0	0.7833146136233364		8
DSP-1001660016774-D-A10.dcc	DSP-1001660016774-D-B04.dcc	CORE	CORE	CORE_CORE	T1_NANO_020	N1M0	0.9999491409619984		8
DSP-1001660016774-D-A10.dcc	DSP-1001660016774-D-B06.dcc	CORE	INV	CORE_INV	T1_NANO_020	N1M0	0.7757071721814693		8
DSP-1001660016774-D-A10.dcc	DSP-1001660016774-D-B08.dcc	CORE	INV	CORE_INV	T1_NANO_020	N1M0	0.9992535271954872		8
DSP-1001660016774-D-A10.dcc	DSP-1001660016774-D-B10.dcc	CORE	INV	CORE_INV	T1_NANO_020	N1M0	0.9998893405613496		8
DSP-1001660016774-D-A10.dcc	DSP-1001660016774-D-B12.dcc	CORE	INV	CORE_INV	T1_NANO_020	N1M0	0.9992006798907412		8
DSP-1001660016774-D-A10.dcc	DSP-1001660016774-D-C02.dcc	CORE	INV	CORE_INV	T1_NANO_020	N1M0	0.9992390663871161		8
DSP-1001660016774-D-A12.dcc	DSP-1001660016774-D-B02.dcc	CORE	CORE	CORE_CORE	T1_NANO_020	N1M0	0.8913324573796408		7
DSP-1001660016774-D-A12.dcc	DSP-1001660016774-D-B04.dcc	CORE	CORE	CORE_CORE	T1_NANO_020	N1M0	0.880195522		7
DSP-1001660016774-D-A12.dcc	DSP-1001660016774-D-B06.dcc	CORE	INV	CORE_INV	T1_NANO_020	N1M0	0.8833949719980431		7
DSP-1001660016774-D-A12.dcc	DSP-1001660016774-D-B08.dcc	CORE	INV	CORE_INV	T1_NANO_020	N1M0	0.8895347941960408		7
DSP-1001660016774-D-A12.dcc	DSP-1001660016774-D-B10.dcc	CORE	INV	CORE_INV	T1_NANO_020	N1M0	0.8789055885378171		7
DSP-1001660016774-D-A12.dcc	DSP-1001660016774-D-B12.dcc	CORE	INV	CORE_INV	T1_NANO_020	N1M0	0.8888816410426532		7
DSP-1001660016774-D-A12.dcc	DSP-1001660016774-D-C02.dcc	CORE	INV	CORE_INV	T1_NANO_020	N1M0	0.8886828281121196		7
DSP-1001660016774-D-B02.dcc	DSP-1001660016774-D-B04.dcc	CORE	CORE	CORE_CORE	T1_NANO_020	N1M0	0.786012446		8
DSP-1001660016774-D-B02.dcc	DSP-1001660016774-D-B06.dcc	CORE	INV	CORE_INV	T1_NANO_020	N1M0	0.7883058669352991		8
DSP-1001660016774-D-B02.dcc	DSP-1001660016774-D-B08.dcc	CORE	INV	CORE_INV	T1_NANO_020	N1M0	0.793626529		8
DSP-1001660016774-D-B02.dcc	DSP-1001660016774-D-B10.dcc	CORE	INV	CORE_INV	T1_NANO_020	N1M0	0.7846687700370438		8
DSP-1001660016774-D-B02.dcc	DSP-1001660016774-D-B12.dcc	CORE	INV	CORE_INV	T1_NANO_020	N1M0	0.792871655		8
DSP-1001660016774-D-B02.dcc	DSP-1001660016774-D-C02.dcc	CORE	INV	CORE_INV	T1_NANO_020	N1M0	0.7926481492332792		8
DSP-1001660016774-D-B04.dcc	DSP-1001660016774-D-B06.dcc	CORE	INV	CORE_INV	T1_NANO_020	N1M0	0.7785128420417443		8
DSP-1001660016774-D-B04.dcc	DSP-1001660016774-D-B08.dcc	CORE	INV	CORE_INV	T1_NANO_020	N1M0	0.9995790603324172		8
DSP-1001660016774-D-B04.dcc	DSP-1001660016774-D-B10.dcc	CORE	INV	CORE_INV	T1_NANO_020	N1M0	0.9999601623362748		8
DSP-1001660016774-D-B04.dcc	DSP-1001660016774-D-B12.dcc	CORE	INV	CORE_INV	T1_NANO_020	N1M0	0.9995104174792436		8
DSP-1001660016774-D-B04.dcc	DSP-1001660016774-D-C02.dcc	CORE	INV	CORE_INV	T1_NANO_020	N1M0	0.999567234		8
DSP-1001660016774-D-B06.dcc	DSP-1001660016774-D-B08.dcc	INV	INV	INV_INV	T1_NANO_020	N1M0	0.786405911		8
DSP-1001660016774-D-B06.dcc	DSP-1001660016774-D-B10.dcc	INV	INV	INV_INV	T1_NANO_020	N1M0	0.7773018738112601		8
DSP-1001660016774-D-B06.dcc	DSP-1001660016774-D-B12.dcc	INV	INV	INV_INV	T1_NANO_020	N1M0	0.7856286351289655		8
DSP-1001660016774-D-B06.dcc	DSP-1001660016774-D-C02.dcc	INV	INV	INV_INV	T1_NANO_020	N1M0	0.7854514554799531		8
DSP-1001660016774-D-B08.dcc	DSP-1001660016774-D-B10.dcc	INV	INV	INV_INV	T1_NANO_020	N1M0	0.9996109363307146		8
DSP-1001660016774-D-B08.dcc	DSP-1001660016774-D-B12.dcc	INV	INV	INV_INV	T1_NANO_020	N1M0	0.9997198129843569		8
DSP-1001660016774-D-B08.dcc	DSP-1001660016774-D-C02.dcc	INV	INV	INV_INV	T1_NANO_020	N1M0	0.9999028712824534		8
DSP-1001660016774-D-B10.dcc	DSP-1001660016774-D-B12.dcc	INV	INV	INV_INV	T1_NANO_020	N1M0	0.9995399183105583		8
DSP-1001660016774-D-B10.dcc	DSP-1001660016774-D-C02.dcc	INV	INV	INV_INV	T1_NANO_020	N1M0	0.999605771		8
DSP-1001660016774-D-B12.dcc	DSP-1001660016774-D-C02.dcc	INV	INV	INV_INV	T1_NANO_020	N1M0	0.9999367281584027		8
DSP-1001660016774-D-A02.dcc	DSP-1001660016774-D-A06.dcc	ADE	ADE	ADE_ADE	T1_NANO_020	N1M0	0.9996712445780018		5
DSP-1001660016774-D-A02.dcc	DSP-1001660016774-D-A08.dcc	ADE	ADE	ADE_ADE	T1_NANO_020	N1M0	0.9997506385291215		5
DSP-1001660016774-D-A02.dcc	DSP-1001660016774-D-A10.dcc	ADE	CORE	ADE_CORE	T1_NANO_020	N1M0	0		5
DSP-1001660016774-D-A02.dcc	DSP-1001660016774-D-A12.dcc	ADE	CORE	ADE_CORE	T1_NANO_020	N1M0	0		5
DSP-1001660016774-D-A02.dcc	DSP-1001660016774-D-B02.dcc	ADE	CORE	ADE_CORE	T1_NANO_020	N1M0	0		5
DSP-1001660016774-D-A02.dcc	DSP-1001660016774-D-B04.dcc	ADE	CORE	ADE_CORE	T1_NANO_020	N1M0	0		5
DSP-1001660016774-D-A02.dcc	DSP-1001660016774-D-B06.dcc	ADE	INV	ADE_INV	T1_NANO_020	N1M0	0		5
DSP-1001660016774-D-A02.dcc	DSP-1001660016774-D-B08.dcc	ADE	INV	ADE_INV	T1_NANO_020	N1M0	0		5
DSP-1001660016774-D-A02.dcc	DSP-1001660016774-D-B10.dcc	ADE	INV	ADE_INV	T1_NANO_020	N1M0	0		5
DSP-1001660016774-D-A02.dcc	DSP-1001660016774-D-B12.dcc	ADE	INV	ADE_INV	T1_NANO_020	N1M0	0		5
DSP-1001660016774-D-A02.dcc	DSP-1001660016774-D-C02.dcc	ADE	INV	ADE_INV	T1_NANO_020	N1M0	0		5
DSP-1001660016774-D-A06.dcc	DSP-1001660016774-D-A08.dcc	ADE	ADE	ADE_ADE	T1_NANO_020	N1M0	0.9998303815788361		5
DSP-1001660016774-D-A06.dcc	DSP-1001660016774-D-A10.dcc	ADE	CORE	ADE_CORE	T1_NANO_020	N1M0	0		5
DSP-1001660016774-D-A06.dcc	DSP-1001660016774-D-A12.dcc	ADE	CORE	ADE_CORE	T1_NANO_020	N1M0	0		5
DSP-1001660016774-D-A06.dcc	DSP-1001660016774-D-B02.dcc	ADE	CORE	ADE_CORE	T1_NANO_020	N1M0	0		5
DSP-1001660016774-D-A06.dcc	DSP-1001660016774-D-B04.dcc	ADE	CORE	ADE_CORE	T1_NANO_020	N1M0	0		5
DSP-1001660016774-D-A06.dcc	DSP-1001660016774-D-B06.dcc	ADE	INV	ADE_INV	T1_NANO_020	N1M0	0		5
DSP-1001660016774-D-A06.dcc	DSP-1001660016774-D-B08.dcc	ADE	INV	ADE_INV	T1_NANO_020	N1M0	0		5
DSP-1001660016774-D-A06.dcc	DSP-1001660016774-D-B10.dcc	ADE	INV	ADE_INV	T1_NANO_020	N1M0	0		5
DSP-1001660016774-D-A06.dcc	DSP-1001660016774-D-B12.dcc	ADE	INV	ADE_INV	T1_NANO_020	N1M0	0		5
DSP-1001660016774-D-A06.dcc	DSP-1001660016774-D-C02.dcc	ADE	INV	ADE_INV	T1_NANO_020	N1M0	0		5
DSP-1001660016774-D-A08.dcc	DSP-1001660016774-D-A10.dcc	ADE	CORE	ADE_CORE	T1_NANO_020	N1M0	0		5
DSP-1001660016774-D-A08.dcc	DSP-1001660016774-D-A12.dcc	ADE	CORE	ADE_CORE	T1_NANO_020	N1M0	0		5
DSP-1001660016774-D-A08.dcc	DSP-1001660016774-D-B02.dcc	ADE	CORE	ADE_CORE	T1_NANO_020	N1M0	0		5
DSP-1001660016774-D-A08.dcc	DSP-1001660016774-D-B04.dcc	ADE	CORE	ADE_CORE	T1_NANO_020	N1M0	0		5
DSP-1001660016774-D-A08.dcc	DSP-1001660016774-D-B06.dcc	ADE	INV	ADE_INV	T1_NANO_020	N1M0	0		5
DSP-1001660016774-D-A08.dcc	DSP-1001660016774-D-B08.dcc	ADE	INV	ADE_INV	T1_NANO_020	N1M0	0		5
DSP-1001660016774-D-A08.dcc	DSP-1001660016774-D-B10.dcc	ADE	INV	ADE_INV	T1_NANO_020	N1M0	0		5
DSP-1001660016774-D-A08.dcc	DSP-1001660016774-D-B12.dcc	ADE	INV	ADE_INV	T1_NANO_020	N1M0	0		5
DSP-1001660016774-D-A08.dcc	DSP-1001660016774-D-C02.dcc	ADE	INV	ADE_INV	T1_NANO_020	N1M0	0		5
DSP-1001660016774-D-A10.dcc	DSP-1001660016774-D-A12.dcc	CORE	CORE	CORE_CORE	T1_NANO_020	N1M0	0.8768504073682764		8
DSP-1001660016774-D-A10.dcc	DSP-1001660016774-D-B02.dcc	CORE	CORE	CORE_CORE	T1_NANO_020	N1M0	0.7833146136233364		8
DSP-1001660016774-D-A10.dcc	DSP-1001660016774-D-B04.dcc	CORE	CORE	CORE_CORE	T1_NANO_020	N1M0	0.9999491409619984		8
DSP-1001660016774-D-A10.dcc	DSP-1001660016774-D-B06.dcc	CORE	INV	CORE_INV	T1_NANO_020	N1M0	0.7757071721814693		8
DSP-1001660016774-D-A10.dcc	DSP-1001660016774-D-B08.dcc	CORE	INV	CORE_INV	T1_NANO_020	N1M0	0.9992535271954872		8
DSP-1001660016774-D-A10.dcc	DSP-1001660016774-D-B10.dcc	CORE	INV	CORE_INV	T1_NANO_020	N1M0	0.9998893405613496		8
DSP-1001660016774-D-A10.dcc	DSP-1001660016774-D-B12.dcc	CORE	INV	CORE_INV	T1_NANO_020	N1M0	0.9992006798907412		8
DSP-1001660016774-D-A10.dcc	DSP-1001660016774-D-C02.dcc	CORE	INV	CORE_INV	T1_NANO_020	N1M0	0.9992390663871161		8
DSP-1001660016774-D-A12.dcc	DSP-1001660016774-D-B02.dcc	CORE	CORE	CORE_CORE	T1_NANO_020	N1M0	0.8913324573796408		7
DSP-1001660016774-D-A12.dcc	DSP-1001660016774-D-B04.dcc	CORE	CORE	CORE_CORE	T1_NANO_020	N1M0	0.880195522		7
DSP-1001660016774-D-A12.dcc	DSP-1001660016774-D-B06.dcc	CORE	INV	CORE_INV	T1_NANO_020	N1M0	0.8833949719980431		7
DSP-1001660016774-D-A12.dcc	DSP-1001660016774-D-B08.dcc	CORE	INV	CORE_INV	T1_NANO_020	N1M0	0.8895347941960408		7
DSP-1001660016774-D-A12.dcc	DSP-1001660016774-D-B10.dcc	CORE	INV	CORE_INV	T1_NANO_020	N1M0	0.8789055885378171		7
DSP-1001660016774-D-A12.dcc	DSP-1001660016774-D-B12.dcc	CORE	INV	CORE_INV	T1_NANO_020	N1M0	0.8888816410426532		7
DSP-1001660016774-D-A12.dcc	DSP-1001660016774-D-C02.dcc	CORE	INV	CORE_INV	T1_NANO_020	N1M0	0.8886828281121196		7
DSP-1001660016774-D-B02.dcc	DSP-1001660016774-D-B04.dcc	CORE	CORE	CORE_CORE	T1_NANO_020	N1M0	0.786012446		8
DSP-1001660016774-D-B02.dcc	DSP-1001660016774-D-B06.dcc	CORE	INV	CORE_INV	T1_NANO_020	N1M0	0.7883058669352991		8
DSP-1001660016774-D-B02.dcc	DSP-1001660016774-D-B08.dcc	CORE	INV	CORE_INV	T1_NANO_020	N1M0	0.793626529		8
DSP-1001660016774-D-B02.dcc	DSP-1001660016774-D-B10.dcc	CORE	INV	CORE_INV	T1_NANO_020	N1M0	0.7846687700370438		8
DSP-1001660016774-D-B02.dcc	DSP-1001660016774-D-B12.dcc	CORE	INV	CORE_INV	T1_NANO_020	N1M0	0.792871655		8
DSP-1001660016774-D-B02.dcc	DSP-1001660016774-D-C02.dcc	CORE	INV	CORE_INV	T1_NANO_020	N1M0	0.7926481492332792		8
DSP-1001660016774-D-B04.dcc	DSP-1001660016774-D-B06.dcc	CORE	INV	CORE_INV	T1_NANO_020	N1M0	0.7785128420417443		8
DSP-1001660016774-D-B04.dcc	DSP-1001660016774-D-B08.dcc	CORE	INV	CORE_INV	T1_NANO_020	N1M0	0.9995790603324172		8
DSP-1001660016774-D-B04.dcc	DSP-1001660016774-D-B10.dcc	CORE	INV	CORE_INV	T1_NANO_020	N1M0	0.9999601623362748		8
DSP-1001660016774-D-B04.dcc	DSP-1001660016774-D-B12.dcc	CORE	INV	CORE_INV	T1_NANO_020	N1M0	0.9995104174792436		8
DSP-1001660016774-D-B04.dcc	DSP-1001660016774-D-C02.dcc	CORE	INV	CORE_INV	T1_NANO_020	N1M0	0.999567234		8
DSP-1001660016774-D-B06.dcc	DSP-1001660016774-D-B08.dcc	INV	INV	INV_INV	T1_NANO_020	N1M0	0.786405911		8
DSP-1001660016774-D-B06.dcc	DSP-1001660016774-D-B10.dcc	INV	INV	INV_INV	T1_NANO_020	N1M0	0.7773018738112601		8
DSP-1001660016774-D-B06.dcc	DSP-1001660016774-D-B12.dcc	INV	INV	INV_INV	T1_NANO_020	N1M0	0.7856286351289655		8
DSP-1001660016774-D-B06.dcc	DSP-1001660016774-D-C02.dcc	INV	INV	INV_INV	T1_NANO_020	N1M0	0.7854514554799531		8
DSP-1001660016774-D-B08.dcc	DSP-1001660016774-D-B10.dcc	INV	INV	INV_INV	T1_NANO_020	N1M0	0.9996109363307146		8
DSP-1001660016774-D-B08.dcc	DSP-1001660016774-D-B12.dcc	INV	INV	INV_INV	T1_NANO_020	N1M0	0.9997198129843569		8
DSP-1001660016774-D-B08.dcc	DSP-1001660016774-D-C02.dcc	INV	INV	INV_INV	T1_NANO_020	N1M0	0.9999028712824534		8
DSP-1001660016774-D-B10.dcc	DSP-1001660016774-D-B12.dcc	INV	INV	INV_INV	T1_NANO_020	N1M0	0.9995399183105583		8
DSP-1001660016774-D-B10.dcc	DSP-1001660016774-D-C02.dcc	INV	INV	INV_INV	T1_NANO_020	N1M0	0.999605771		8
DSP-1001660016774-D-B12.dcc	DSP-1001660016774-D-C02.dcc	INV	INV	INV_INV	T1_NANO_020	N1M0	0.9999367281584027		8
DSP-1001660016774-D-A02.dcc	DSP-1001660016774-D-A06.dcc	ADE	ADE	ADE_ADE	T1_NANO_020	N1M0	0.9996712445780018		5
DSP-1001660016774-D-A02.dcc	DSP-1001660016774-D-A08.dcc	ADE	ADE	ADE_ADE	T1_NANO_020	N1M0	0.9997506385291215		5
DSP-1001660016774-D-A02.dcc	DSP-1001660016774-D-A10.dcc	ADE	CORE	ADE_CORE	T1_NANO_020	N1M0	0		5
DSP-1001660016774-D-A02.dcc	DSP-1001660016774-D-A12.dcc	ADE	CORE	ADE_CORE	T1_NANO_020	N1M0	0		5
DSP-1001660016774-D-A02.dcc	DSP-1001660016774-D-B02.dcc	ADE	CORE	ADE_CORE	T1_NANO_020	N1M0	0		5
DSP-1001660016774-D-A02.dcc	DSP-1001660016774-D-B04.dcc	ADE	CORE	ADE_CORE	T1_NANO_020	N1M0	0		5
DSP-1001660016774-D-A02.dcc	DSP-1001660016774-D-B06.dcc	ADE	INV	ADE_INV	T1_NANO_020	N1M0	0		5
DSP-1001660016774-D-A02.dcc	DSP-1001660016774-D-B08.dcc	ADE	INV	ADE_INV	T1_NANO_020	N1M0	0		5
DSP-1001660016774-D-A02.dcc	DSP-1001660016774-D-B10.dcc	ADE	INV	ADE_INV	T1_NANO_020	N1M0	0		5
DSP-1001660016774-D-A02.dcc	DSP-1001660016774-D-B12.dcc	ADE	INV	ADE_INV	T1_NANO_020	N1M0	0		5
DSP-1001660016774-D-A02.dcc	DSP-1001660016774-D-C02.dcc	ADE	INV	ADE_INV	T1_NANO_020	N1M0	0		5
DSP-1001660016774-D-A06.dcc	DSP-1001660016774-D-A08.dcc	ADE	ADE	ADE_ADE	T1_NANO_020	N1M0	0.9998303815788361		5
DSP-1001660016774-D-A06.dcc	DSP-1001660016774-D-A10.dcc	ADE	CORE	ADE_CORE	T1_NANO_020	N1M0	0		5
DSP-1001660016774-D-A06.dcc	DSP-1001660016774-D-A12.dcc	ADE	CORE	ADE_CORE	T1_NANO_020	N1M0	0		5
DSP-1001660016774-D-A06.dcc	DSP-1001660016774-D-B02.dcc	ADE	CORE	ADE_CORE	T1_NANO_020	N1M0	0		5
DSP-1001660016774-D-A06.dcc	DSP-1001660016774-D-B04.dcc	ADE	CORE	ADE_CORE	T1_NANO_020	N1M0	0		5
DSP-1001660016774-D-A06.dcc	DSP-1001660016774-D-B06.dcc	ADE	INV	ADE_INV	T1_NANO_020	N1M0	0		5
DSP-1001660016774-D-A06.dcc	DSP-1001660016774-D-B08.dcc	ADE	INV	ADE_INV	T1_NANO_020	N1M0	0		5
DSP-1001660016774-D-A06.dcc	DSP-1001660016774-D-B10.dcc	ADE	INV	ADE_INV	T1_NANO_020	N1M0	0		5
DSP-1001660016774-D-A06.dcc	DSP-1001660016774-D-B12.dcc	ADE	INV	ADE_INV	T1_NANO_020	N1M0	0		5
DSP-1001660016774-D-A06.dcc	DSP-1001660016774-D-C02.dcc	ADE	INV	ADE_INV	T1_NANO_020	N1M0	0		5
DSP-1001660016774-D-A08.dcc	DSP-1001660016774-D-A10.dcc	ADE	CORE	ADE_CORE	T1_NANO_020	N1M0	0		5
DSP-1001660016774-D-A08.dcc	DSP-1001660016774-D-A12.dcc	ADE	CORE	ADE_CORE	T1_NANO_020	N1M0	0		5
DSP-1001660016774-D-A08.dcc	DSP-1001660016774-D-B02.dcc	ADE	CORE	ADE_CORE	T1_NANO_020	N1M0	0		5
DSP-1001660016774-D-A08.dcc	DSP-1001660016774-D-B04.dcc	ADE	CORE	ADE_CORE	T1_NANO_020	N1M0	0		5
DSP-1001660016774-D-A08.dcc	DSP-1001660016774-D-B06.dcc	ADE	INV	ADE_INV	T1_NANO_020	N1M0	0		5
DSP-1001660016774-D-A08.dcc	DSP-1001660016774-D-B08.dcc	ADE	INV	ADE_INV	T1_NANO_020	N1M0	0		5
DSP-1001660016774-D-A08.dcc	DSP-1001660016774-D-B10.dcc	ADE	INV	ADE_INV	T1_NANO_020	N1M0	0		5
DSP-1001660016774-D-A08.dcc	DSP-1001660016774-D-B12.dcc	ADE	INV	ADE_INV	T1_NANO_020	N1M0	0		5
DSP-1001660016774-D-A08.dcc	DSP-1001660016774-D-C02.dcc	ADE	INV	ADE_INV	T1_NANO_020	N1M0	0		5
DSP-1001660016774-D-A10.dcc	DSP-1001660016774-D-A12.dcc	CORE	CORE	CORE_CORE	T1_NANO_020	N1M0	0.8768504073682764		8
DSP-1001660016774-D-A10.dcc	DSP-1001660016774-D-B02.dcc	CORE	CORE	CORE_CORE	T1_NANO_020	N1M0	0.7833146136233364		8
DSP-1001660016774-D-A10.dcc	DSP-1001660016774-D-B04.dcc	CORE	CORE	CORE_CORE	T1_NANO_020	N1M0	0.9999491409619984		8
DSP-1001660016774-D-A10.dcc	DSP-1001660016774-D-B06.dcc	CORE	INV	CORE_INV	T1_NANO_020	N1M0	0.7757071721814693		8
DSP-1001660016774-D-A10.dcc	DSP-1001660016774-D-B08.dcc	CORE	INV	CORE_INV	T1_NANO_020	N1M0	0.9992535271954872		8
DSP-1001660016774-D-A10.dcc	DSP-1001660016774-D-B10.dcc	CORE	INV	CORE_INV	T1_NANO_020	N1M0	0.9998893405613496		8
DSP-1001660016774-D-A10.dcc	DSP-1001660016774-D-B12.dcc	CORE	INV	CORE_INV	T1_NANO_020	N1M0	0.9992006798907412		8
DSP-1001660016774-D-A10.dcc	DSP-1001660016774-D-C02.dcc	CORE	INV	CORE_INV	T1_NANO_020	N1M0	0.9992390663871161		8
DSP-1001660016774-D-A12.dcc	DSP-1001660016774-D-B02.dcc	CORE	CORE	CORE_CORE	T1_NANO_020	N1M0	0.8913324573796408		7
DSP-1001660016774-D-A12.dcc	DSP-1001660016774-D-B04.dcc	CORE	CORE	CORE_CORE	T1_NANO_020	N1M0	0.880195522		7
DSP-1001660016774-D-A12.dcc	DSP-1001660016774-D-B06.dcc	CORE	INV	CORE_INV	T1_NANO_020	N1M0	0.8833949719980431		7
DSP-1001660016774-D-A12.dcc	DSP-1001660016774-D-B08.dcc	CORE	INV	CORE_INV	T1_NANO_020	N1M0	0.8895347941960408		7
DSP-1001660016774-D-A12.dcc	DSP-1001660016774-D-B10.dcc	CORE	INV	CORE_INV	T1_NANO_020	N1M0	0.8789055885378171		7
DSP-1001660016774-D-A12.dcc	DSP-1001660016774-D-B12.dcc	CORE	INV	CORE_INV	T1_NANO_020	N1M0	0.8888816410426532		7
DSP-1001660016774-D-A12.dcc	DSP-1001660016774-D-C02.dcc	CORE	INV	CORE_INV	T1_NANO_020	N1M0	0.8886828281121196		7
DSP-1001660016774-D-B02.dcc	DSP-1001660016774-D-B04.dcc	CORE	CORE	CORE_CORE	T1_NANO_020	N1M0	0.786012446		8
DSP-1001660016774-D-B02.dcc	DSP-1001660016774-D-B06.dcc	CORE	INV	CORE_INV	T1_NANO_020	N1M0	0.7883058669352991		8
DSP-1001660016774-D-B02.dcc	DSP-1001660016774-D-B08.dcc	CORE	INV	CORE_INV	T1_NANO_020	N1M0	0.793626529		8
DSP-1001660016774-D-B02.dcc	DSP-1001660016774-D-B10.dcc	CORE	INV	CORE_INV	T1_NANO_020	N1M0	0.7846687700370438		8
DSP-1001660016774-D-B02.dcc	DSP-1001660016774-D-B12.dcc	CORE	INV	CORE_INV	T1_NANO_020	N1M0	0.792871655		8
DSP-1001660016774-D-B02.dcc	DSP-1001660016774-D-C02.dcc	CORE	INV	CORE_INV	T1_NANO_020	N1M0	0.7926481492332792		8
DSP-1001660016774-D-B04.dcc	DSP-1001660016774-D-B06.dcc	CORE	INV	CORE_INV	T1_NANO_020	N1M0	0.7785128420417443		8
DSP-1001660016774-D-B04.dcc	DSP-1001660016774-D-B08.dcc	CORE	INV	CORE_INV	T1_NANO_020	N1M0	0.9995790603324172		8
DSP-1001660016774-D-B04.dcc	DSP-1001660016774-D-B10.dcc	CORE	INV	CORE_INV	T1_NANO_020	N1M0	0.9999601623362748		8
DSP-1001660016774-D-B04.dcc	DSP-1001660016774-D-B12.dcc	CORE	INV	CORE_INV	T1_NANO_020	N1M0	0.9995104174792436		8
DSP-1001660016774-D-B04.dcc	DSP-1001660016774-D-C02.dcc	CORE	INV	CORE_INV	T1_NANO_020	N1M0	0.999567234		8
DSP-1001660016774-D-B06.dcc	DSP-1001660016774-D-B08.dcc	INV	INV	INV_INV	T1_NANO_020	N1M0	0.786405911		8
DSP-1001660016774-D-B06.dcc	DSP-1001660016774-D-B10.dcc	INV	INV	INV_INV	T1_NANO_020	N1M0	0.7773018738112601		8
DSP-1001660016774-D-B06.dcc	DSP-1001660016774-D-B12.dcc	INV	INV	INV_INV	T1_NANO_020	N1M0	0.7856286351289655		8
DSP-1001660016774-D-B06.dcc	DSP-1001660016774-D-C02.dcc	INV	INV	INV_INV	T1_NANO_020	N1M0	0.7854514554799531		8
DSP-1001660016774-D-B08.dcc	DSP-1001660016774-D-B10.dcc	INV	INV	INV_INV	T1_NANO_020	N1M0	0.9996109363307146		8
DSP-1001660016774-D-B08.dcc	DSP-1001660016774-D-B12.dcc	INV	INV	INV_INV	T1_NANO_020	N1M0	0.9997198129843569		8
DSP-1001660016774-D-B08.dcc	DSP-1001660016774-D-C02.dcc	INV	INV	INV_INV	T1_NANO_020	N1M0	0.9999028712824534		8
DSP-1001660016774-D-B10.dcc	DSP-1001660016774-D-B12.dcc	INV	INV	INV_INV	T1_NANO_020	N1M0	0.9995399183105583		8
DSP-1001660016774-D-B10.dcc	DSP-1001660016774-D-C02.dcc	INV	INV	INV_INV	T1_NANO_020	N1M0	0.999605771		8
DSP-1001660016774-D-B12.dcc	DSP-1001660016774-D-C02.dcc	INV	INV	INV_INV	T1_NANO_020	N1M0	0.9999367281584027		8
DSP-1001660016774-D-C12.dcc	DSP-1001660016774-D-D02.dcc	ADE	ADE	ADE_ADE	T1_NANO_019	N0M1	0.8591734575849375		3
DSP-1001660016774-D-C12.dcc	DSP-1001660016774-D-D04.dcc	ADE	ADE	ADE_ADE	T1_NANO_019	N0M1	0.7837524249601066		3
DSP-1001660016774-D-C12.dcc	DSP-1001660016774-D-D06.dcc	ADE	ADE	ADE_ADE	T1_NANO_019	N0M1	0.7851619571927713		3
DSP-1001660016774-D-C12.dcc	DSP-1001660016774-D-D08.dcc	ADE	ADE	ADE_ADE	T1_NANO_019	N0M1	0.5756165157039762		3
DSP-1001660016774-D-C12.dcc	DSP-1001660016774-D-D10.dcc	ADE	CORE	ADE_CORE	T1_NANO_019	N0M1	0.3398629466626023		3
DSP-1001660016774-D-C12.dcc	DSP-1001660016774-D-D12.dcc	ADE	CORE	ADE_CORE	T1_NANO_019	N0M1	0.3709835862564439		3
DSP-1001660016774-D-C12.dcc	DSP-1001660016774-D-E02.dcc	ADE	CORE	ADE_CORE	T1_NANO_019	N0M1	0.36998944512635634		3
DSP-1001660016774-D-C12.dcc	DSP-1001660016774-D-E04.dcc	ADE	CORE	ADE_CORE	T1_NANO_019	N0M1	0.39629357957593964		3
DSP-1001660016774-D-C12.dcc	DSP-1001660016774-D-E06.dcc	ADE	CORE	ADE_CORE	T1_NANO_019	N0M1	0.364084405		3
DSP-1001660016774-D-C12.dcc	DSP-1001660016774-D-E08.dcc	ADE	INV	ADE_INV	T1_NANO_019	N0M1	0.34894572575559707		3
DSP-1001660016774-D-C12.dcc	DSP-1001660016774-D-E10.dcc	ADE	INV	ADE_INV	T1_NANO_019	N0M1	0.3443122850002495		3
DSP-1001660016774-D-C12.dcc	DSP-1001660016774-D-E12.dcc	ADE	INV	ADE_INV	T1_NANO_019	N0M1	0.37225028258857346		3
DSP-1001660016774-D-C12.dcc	DSP-1001660016774-D-F02.dcc	ADE	INV	ADE_INV	T1_NANO_019	N0M1	0.3547367519128553		3
DSP-1001660016774-D-C12.dcc	DSP-1001660016774-D-F04.dcc	ADE	INV	ADE_INV	T1_NANO_019	N0M1	0.3727691750328504		3
DSP-1001660016774-D-D02.dcc	DSP-1001660016774-D-D04.dcc	ADE	ADE	ADE_ADE	T1_NANO_019	N0M1	0.9009162920467021		4
DSP-1001660016774-D-D02.dcc	DSP-1001660016774-D-D06.dcc	ADE	ADE	ADE_ADE	T1_NANO_019	N0M1	0.9001872426990296		4
DSP-1001660016774-D-D02.dcc	DSP-1001660016774-D-D08.dcc	ADE	ADE	ADE_ADE	T1_NANO_019	N0M1	0.4764074886816449		4
DSP-1001660016774-D-D02.dcc	DSP-1001660016774-D-D10.dcc	ADE	CORE	ADE_CORE	T1_NANO_019	N0M1	0.40895195653913746		4
DSP-1001660016774-D-D02.dcc	DSP-1001660016774-D-D12.dcc	ADE	CORE	ADE_CORE	T1_NANO_019	N0M1	0.44900780224169107		4
DSP-1001660016774-D-D02.dcc	DSP-1001660016774-D-E02.dcc	ADE	CORE	ADE_CORE	T1_NANO_019	N0M1	0.44927777087898385		4
DSP-1001660016774-D-D02.dcc	DSP-1001660016774-D-E04.dcc	ADE	CORE	ADE_CORE	T1_NANO_019	N0M1	0.4859237658290955		4
DSP-1001660016774-D-D02.dcc	DSP-1001660016774-D-E06.dcc	ADE	CORE	ADE_CORE	T1_NANO_019	N0M1	0.4359148185922516		4
DSP-1001660016774-D-D02.dcc	DSP-1001660016774-D-E08.dcc	ADE	INV	ADE_INV	T1_NANO_019	N0M1	0.42390497206580746		4
DSP-1001660016774-D-D02.dcc	DSP-1001660016774-D-E10.dcc	ADE	INV	ADE_INV	T1_NANO_019	N0M1	0.41790302547325725		4
DSP-1001660016774-D-D02.dcc	DSP-1001660016774-D-E12.dcc	ADE	INV	ADE_INV	T1_NANO_019	N0M1	0.44830124180470127		4
DSP-1001660016774-D-D02.dcc	DSP-1001660016774-D-F02.dcc	ADE	INV	ADE_INV	T1_NANO_019	N0M1	0.4300491409327123		4
DSP-1001660016774-D-D02.dcc	DSP-1001660016774-D-F04.dcc	ADE	INV	ADE_INV	T1_NANO_019	N0M1	0.3099115097021711		4
DSP-1001660016774-D-D04.dcc	DSP-1001660016774-D-D06.dcc	ADE	ADE	ADE_ADE	T1_NANO_019	N0M1	0.9999340951820479		5
DSP-1001660016774-D-D04.dcc	DSP-1001660016774-D-D08.dcc	ADE	ADE	ADE_ADE	T1_NANO_019	N0M1	0.4409010700287735		5
DSP-1001660016774-D-D04.dcc	DSP-1001660016774-D-D10.dcc	ADE	CORE	ADE_CORE	T1_NANO_019	N0M1	0.4535880241074796		5
DSP-1001660016774-D-D04.dcc	DSP-1001660016774-D-D12.dcc	ADE	CORE	ADE_CORE	T1_NANO_019	N0M1	0.5008541321896254		5
DSP-1001660016774-D-D04.dcc	DSP-1001660016774-D-E02.dcc	ADE	CORE	ADE_CORE	T1_NANO_019	N0M1	0.5039854952732238		5
DSP-1001660016774-D-D04.dcc	DSP-1001660016774-D-E04.dcc	ADE	CORE	ADE_CORE	T1_NANO_019	N0M1	0.5503885184668112		5
DSP-1001660016774-D-D04.dcc	DSP-1001660016774-D-E06.dcc	ADE	CORE	ADE_CORE	T1_NANO_019	N0M1	0.4854037286585969		5
DSP-1001660016774-D-D04.dcc	DSP-1001660016774-D-E08.dcc	ADE	INV	ADE_INV	T1_NANO_019	N0M1	0.4748231542448359		5
DSP-1001660016774-D-D04.dcc	DSP-1001660016774-D-E10.dcc	ADE	INV	ADE_INV	T1_NANO_019	N0M1	0.4671691665991872		5
DSP-1001660016774-D-D04.dcc	DSP-1001660016774-D-E12.dcc	ADE	INV	ADE_INV	T1_NANO_019	N0M1	0.4968666698166743		5
DSP-1001660016774-D-D04.dcc	DSP-1001660016774-D-F02.dcc	ADE	INV	ADE_INV	T1_NANO_019	N0M1	0.47752512560541144		5
DSP-1001660016774-D-D04.dcc	DSP-1001660016774-D-F04.dcc	ADE	INV	ADE_INV	T1_NANO_019	N0M1	0.38363600565493144		5
DSP-1001660016774-D-D06.dcc	DSP-1001660016774-D-D08.dcc	ADE	ADE	ADE_ADE	T1_NANO_019	N0M1	0.44167139983637366		5
DSP-1001660016774-D-D06.dcc	DSP-1001660016774-D-D10.dcc	ADE	CORE	ADE_CORE	T1_NANO_019	N0M1	0.4557653863171521		5
DSP-1001660016774-D-D06.dcc	DSP-1001660016774-D-D12.dcc	ADE	CORE	ADE_CORE	T1_NANO_019	N0M1	0.5032021227190657		5
DSP-1001660016774-D-D06.dcc	DSP-1001660016774-D-E02.dcc	ADE	CORE	ADE_CORE	T1_NANO_019	N0M1	0.5063647904060022		5
DSP-1001660016774-D-D06.dcc	DSP-1001660016774-D-E04.dcc	ADE	CORE	ADE_CORE	T1_NANO_019	N0M1	0.5529024565467426		5
DSP-1001660016774-D-D06.dcc	DSP-1001660016774-D-E06.dcc	ADE	CORE	ADE_CORE	T1_NANO_019	N0M1	0.48778752495617755		5
DSP-1001660016774-D-D06.dcc	DSP-1001660016774-D-E08.dcc	ADE	INV	ADE_INV	T1_NANO_019	N0M1	0.47715402766054393		5
DSP-1001660016774-D-D06.dcc	DSP-1001660016774-D-E10.dcc	ADE	INV	ADE_INV	T1_NANO_019	N0M1	0.4693886721228151		5
DSP-1001660016774-D-D06.dcc	DSP-1001660016774-D-E12.dcc	ADE	INV	ADE_INV	T1_NANO_019	N0M1	0.4992476528033779		5
DSP-1001660016774-D-D06.dcc	DSP-1001660016774-D-F02.dcc	ADE	INV	ADE_INV	T1_NANO_019	N0M1	0.4798356674839979		5
DSP-1001660016774-D-D06.dcc	DSP-1001660016774-D-F04.dcc	ADE	INV	ADE_INV	T1_NANO_019	N0M1	0.3869080161260291		5
DSP-1001660016774-D-D08.dcc	DSP-1001660016774-D-D10.dcc	ADE	CORE	ADE_CORE	T1_NANO_019	N0M1	0.2850815498370021		1
DSP-1001660016774-D-D08.dcc	DSP-1001660016774-D-D12.dcc	ADE	CORE	ADE_CORE	T1_NANO_019	N0M1	0.31364361549702724		1
DSP-1001660016774-D-D08.dcc	DSP-1001660016774-D-E02.dcc	ADE	CORE	ADE_CORE	T1_NANO_019	N0M1	0.30748979073500743		1
DSP-1001660016774-D-D08.dcc	DSP-1001660016774-D-E04.dcc	ADE	CORE	ADE_CORE	T1_NANO_019	N0M1	0.3315878801539356		1
DSP-1001660016774-D-D08.dcc	DSP-1001660016774-D-E06.dcc	ADE	CORE	ADE_CORE	T1_NANO_019	N0M1	0.3007851156619254		1
DSP-1001660016774-D-D08.dcc	DSP-1001660016774-D-E08.dcc	ADE	INV	ADE_INV	T1_NANO_019	N0M1	0.278439512		1
DSP-1001660016774-D-D08.dcc	DSP-1001660016774-D-E10.dcc	ADE	INV	ADE_INV	T1_NANO_019	N0M1	0.2852336327414386		1
DSP-1001660016774-D-D08.dcc	DSP-1001660016774-D-E12.dcc	ADE	INV	ADE_INV	T1_NANO_019	N0M1	0.31239038078052367		1
DSP-1001660016774-D-D08.dcc	DSP-1001660016774-D-F02.dcc	ADE	INV	ADE_INV	T1_NANO_019	N0M1	0.2904182283077626		1
DSP-1001660016774-D-D08.dcc	DSP-1001660016774-D-F04.dcc	ADE	INV	ADE_INV	T1_NANO_019	N0M1	0.3088077614441553		1
DSP-1001660016774-D-D10.dcc	DSP-1001660016774-D-D12.dcc	CORE	CORE	CORE_CORE	T1_NANO_019	N0M1	0.9176190730341464		16
DSP-1001660016774-D-D10.dcc	DSP-1001660016774-D-E02.dcc	CORE	CORE	CORE_CORE	T1_NANO_019	N0M1	0.8285741727210822		16
DSP-1001660016774-D-D10.dcc	DSP-1001660016774-D-E04.dcc	CORE	CORE	CORE_CORE	T1_NANO_019	N0M1	0.7008641709176973		16
DSP-1001660016774-D-D10.dcc	DSP-1001660016774-D-E06.dcc	CORE	CORE	CORE_CORE	T1_NANO_019	N0M1	0.7226734725568563		16
DSP-1001660016774-D-D10.dcc	DSP-1001660016774-D-E08.dcc	CORE	INV	CORE_INV	T1_NANO_019	N0M1	0.7732228173628487		16
DSP-1001660016774-D-D10.dcc	DSP-1001660016774-D-E10.dcc	CORE	INV	CORE_INV	T1_NANO_019	N0M1	0.9074349609819744		16
DSP-1001660016774-D-D10.dcc	DSP-1001660016774-D-E12.dcc	CORE	INV	CORE_INV	T1_NANO_019	N0M1	0.9177203012970447		16
DSP-1001660016774-D-D10.dcc	DSP-1001660016774-D-F02.dcc	CORE	INV	CORE_INV	T1_NANO_019	N0M1	0.9499425621062767		16
DSP-1001660016774-D-D10.dcc	DSP-1001660016774-D-F04.dcc	CORE	INV	CORE_INV	T1_NANO_019	N0M1	0.7035629699955759		16
DSP-1001660016774-D-D12.dcc	DSP-1001660016774-D-E02.dcc	CORE	CORE	CORE_CORE	T1_NANO_019	N0M1	0.8273655084982465		13
DSP-1001660016774-D-D12.dcc	DSP-1001660016774-D-E04.dcc	CORE	CORE	CORE_CORE	T1_NANO_019	N0M1	0.7617571283386649		13
DSP-1001660016774-D-D12.dcc	DSP-1001660016774-D-E06.dcc	CORE	CORE	CORE_CORE	T1_NANO_019	N0M1	0.7169800248950847		13
DSP-1001660016774-D-D12.dcc	DSP-1001660016774-D-E08.dcc	CORE	INV	CORE_INV	T1_NANO_019	N0M1	0.7733239381848189		13
DSP-1001660016774-D-D12.dcc	DSP-1001660016774-D-E10.dcc	CORE	INV	CORE_INV	T1_NANO_019	N0M1	0.8760276325599939		13
DSP-1001660016774-D-D12.dcc	DSP-1001660016774-D-E12.dcc	CORE	INV	CORE_INV	T1_NANO_019	N0M1	0.9998505643655187		13
DSP-1001660016774-D-D12.dcc	DSP-1001660016774-D-F02.dcc	CORE	INV	CORE_INV	T1_NANO_019	N0M1	0.9666184586099532		13
DSP-1001660016774-D-D12.dcc	DSP-1001660016774-D-F04.dcc	CORE	INV	CORE_INV	T1_NANO_019	N0M1	0.7660279624664573		13
DSP-1001660016774-D-E02.dcc	DSP-1001660016774-D-E04.dcc	CORE	CORE	CORE_CORE	T1_NANO_019	N0M1	0.72638197542040706		13
DSP-1001660016774-D-E02.dcc	DSP-1001660016774-D-E06.dcc	CORE	CORE	CORE_CORE	T1_NANO_019	N0M1	0.6586586107347799		13
DSP-1001660016774-D-E02.dcc	DSP-1001660016774-D-E08.dcc	CORE	INV	CORE_INV	T1_NANO_019	N0M1	0.6735113090876401		13
DSP-1001660016774-D-E02.dcc	DSP-1001660016774-D-E10.dcc	CORE	INV	CORE_INV	T1_NANO_019	N0M1	0.9259304341602069		13
DSP-1001660016774-D-E02.dcc	DSP-1001660016774-D-E12.dcc	CORE	INV	CORE_INV	T1_NANO_019	N0M1	0.8295936478170204		13
DSP-1001660016774-D-E02.dcc	DSP-1001660016774-D-F02.dcc	CORE	INV	CORE_INV	T1_NANO_019	N0M1	0.8000761233056614		13
DSP-1001660016774-D-E02.dcc	DSP-1001660016774-D-F04.dcc	CORE	INV	CORE_INV	T1_NANO_019	N0M1	0.6611616737249832		13
DSP-1001660016774-D-E04.dcc	DSP-1001660016774-D-E06.dcc	CORE	CORE	CORE_CORE	T1_NANO_019	N0M1	0.7558211980687868		11
DSP-1001660016774-D-E04.dcc	DSP-1001660016774-D-E08.dcc	CORE	INV	CORE_INV	T1_NANO_019	N0M1	0.8188970942189171		11
DSP-1001660016774-D-E04.dcc	DSP-1001660016774-D-E10.dcc	CORE	INV	CORE_INV	T1_NANO_019	N0M1	0.7197464125888292		11
DSP-1001660016774-D-E04.dcc	DSP-1001660016774-D-E12.dcc	CORE	INV	CORE_INV	T1_NANO_019	N0M1	0.7637552685004432		11
DSP-1001660016774-D-E04.dcc	DSP-1001660016774-D-F02.dcc	CORE	INV	CORE_INV	T1_NANO_019	N0M1	0.7363419328292825		11
DSP-1001660016774-D-E04.dcc	DSP-1001660016774-D-F04.dcc	CORE	INV	CORE_INV	T1_NANO_019	N0M1	0.80986339953836906		11
DSP-1001660016774-D-E06.dcc	DSP-1001660016774-D-E08.dcc	CORE	INV	CORE_INV	T1_NANO_019	N0M1	0.877643152		16
DSP-1001660016774-D-E06.dcc	DSP-1001660016774-D-E10.dcc	CORE	INV	CORE_INV	T1_NANO_019	N0M1	0.6098058586345756		16
DSP-1001660016774-D-E06.dcc	DSP-1001660016774-D-E12.dcc	CORE	INV	CORE_INV	T1_NANO_019	N0M1	0.7199202191176538		16
DSP-1001660016774-D-E06.dcc	DSP-1001660016774-D-F02.dcc	CORE	INV	CORE_INV	T1_NANO_019	N0M1	0.7608447512607144		16
DSP-1001660016774-D-E06.dcc	DSP-1001660016774-D-F04.dcc	CORE	INV	CORE_INV	T1_NANO_019	N0M1	0.830934174		16
DSP-1001660016774-D-E08.dcc	DSP-1001660016774-D-E10.dcc	INV	INV	INV_INV	T1_NANO_019	N0M1	0.6627604146952886		15
DSP-1001660016774-D-E08.dcc	DSP-1001660016774-D-E12.dcc	INV	INV	INV_INV	T1_NANO_019	N0M1	0.7750168478528319		15
DSP-1001660016774-D-E08.dcc	DSP-1001660016774-D-F02.dcc	INV	INV	INV_INV	T1_NANO_019	N0M1	0.8144936441731223		15
DSP-1001660016774-D-E08.dcc	DSP-1001660016774-D-F04.dcc	INV	INV	INV_INV	T1_NANO_019	N0M1	0.8190173496613363		15
DSP-1001660016774-D-E10.dcc	DSP-1001660016774-D-E12.dcc	INV	INV	INV_INV	T1_NANO_019	N0M1	0.8757149158246157		15
DSP-1001660016774-D-E10.dcc	DSP-1001660016774-D-F02.dcc	INV	INV	INV_INV	T1_NANO_019	N0M1	0.8462685242358617		15
DSP-1001660016774-D-E10.dcc	DSP-1001660016774-D-F04.dcc	INV	INV	INV_INV	T1_NANO_019	N0M1	0.6545258332423777		15
DSP-1001660016774-D-E12.dcc	DSP-1001660016774-D-F02.dcc	INV	INV	INV_INV	T1_NANO_019	N0M1	0.9666764842131713		14
DSP-1001660016774-D-E12.dcc	DSP-1001660016774-D-F04.dcc	INV	INV	INV_INV	T1_NANO_019	N0M1	0.7676246663409542		14
DSP-1001660016774-D-F02.dcc	DSP-1001660016774-D-F04.dcc	INV	INV	INV_INV	T1_NANO_019	N0M1	0.7410753119017012		15
DSP-1001660016774-D-C12.dcc	DSP-1001660016774-D-D02.dcc	ADE	ADE	ADE_ADE	T1_NANO_019	N0M1	0.8591734575849375		3
DSP-1001660016774-D-C12.dcc	DSP-1001660016774-D-D04.dcc	ADE	ADE	ADE_ADE	T1_NANO_019	N0M1	0.7837524249601066		3
DSP-1001660016774-D-C12.dcc	DSP-1001660016774-D-D06.dcc	ADE	ADE	ADE_ADE	T1_NANO_019	N0M1	0.7851619571927713		3
DSP-1001660016774-D-C12.dcc	DSP-1001660016774-D-D08.dcc	ADE	ADE	ADE_ADE	T1_NANO_019	N0M1	0.5756165157039762		3
DSP-1001660016774-D-C12.dcc	DSP-1001660016774-D-D10.dcc	ADE	CORE	ADE_CORE	T1_NANO_019	N0M1	0.3398629466626023		3
DSP-1001660016774-D-C12.dcc	DSP-1001660016774-D-D12.dcc	ADE	CORE	ADE_CORE	T1_NANO_019	N0M1	0.3709835862564439		3
DSP-1001660016774-D-C12.dcc	DSP-1001660016774-D-E02.dcc	ADE	CORE	ADE_CORE	T1_NANO_019	N0M1	0.36998944512635634		3
DSP-1001660016774-D-C12.dcc	DSP-1001660016774-D-E04.dcc	ADE	CORE	ADE_CORE	T1_NANO_019	N0M1	0.39629357957593964		3
DSP-1001660016774-D-C12.dcc	DSP-1001660016774-D-E06.dcc	ADE	CORE	ADE_CORE	T1_NANO_019	N0M1	0.364084405		3
DSP-1001660016774-D-C12.dcc	DSP-1001660016774-D-E08.dcc	ADE	INV	ADE_INV	T1_NANO_019	N0M1	0.34894572575559707		3
DSP-1001660016774-D-C12.dcc	DSP-1001660016774-D-E10.dcc	ADE	INV	ADE_INV	T1_NANO_019	N0M1	0.3443122850002495		3
DSP-1001660016774-D-C12.dcc	DSP-1001660016774-D-E12.dcc	ADE	INV	ADE_INV	T1_NANO_019	N0M1	0.37225028258857346		3
DSP-1001660016774-D-C12.dcc	DSP-1001660016774-D-F02.dcc	ADE	INV	ADE_INV	T1_NANO_019	N0M1	0.3547367519128553		3
DSP-1001660016774-D-C12.dcc	DSP-1001660016774-D-F04.dcc	ADE	INV	ADE_INV	T1_NANO_019	N0M1	0.3727691750328504		3
DSP-1001660016774-D-D02.dcc	DSP-1001660016774-D-D04.dcc	ADE	ADE	ADE_ADE	T1_NANO_019	N0M1	0.9009162920467021		4
DSP-1001660016774-D-D02.dcc	DSP-1001660016774-D-D06.dcc	ADE	ADE	ADE_ADE	T1_NANO_019	N0M1	0.9001872426990296		4
DSP-1001660016774-D-D02.dcc	DSP-1001660016774-D-D08.dcc	ADE	ADE	ADE_ADE	T1_NANO_019	N0M1	0.4764074886816449		4
DSP-1001660016774-D-D02.dcc	DSP-1001660016774-D-D10.dcc	ADE	CORE	ADE_CORE	T1_NANO_019	N0M1	0.40895195653913746		4
DSP-1001660016774-D-D02.dcc	DSP-1001660016774-D-D12.dcc	ADE	CORE	ADE_CORE	T1_NANO_019	N0M1	0.44900780224169107		4
DSP-1001660016774-D-D02.dcc	DSP-1001660016774-D-E02.dcc	ADE	CORE	ADE_CORE	T1_NANO_019	N0M1	0.44927777087898385		4
DSP-1001660016774-D-D02.dcc	DSP-1001660016774-D-E04.dcc	ADE	CORE	ADE_CORE	T1_NANO_019	N0M1	0.4859237658290955		4
DSP-1001660016774-D-D02.dcc	DSP-1001660016774-D-E06.dcc	ADE	CORE	ADE_CORE	T1_NANO_019	N0M1	0.4359148185922516		4
DSP-1001660016774-D-D02.dcc	DSP-1001660016774-D-E08.dcc	ADE	INV	ADE_INV	T1_NANO_019	N0M1	0.42390497206580746		4
DSP-1001660016774-D-D02.dcc	DSP-1001660016774-D-E10.dcc	ADE	INV	ADE_INV	T1_NANO_019	N0M1	0.41790302547325725		4
DSP-1001660016774-D-D02.dcc	DSP-1001660016774-D-E12.dcc	ADE	INV	ADE_INV	T1_NANO_019	N0M1	0.44830124180470127		4
DSP-1001660016774-D-D02.dcc	DSP-1001660016774-D-F02.dcc	ADE	INV	ADE_INV	T1_NANO_019	N0M1	0.4300491409327123		4
DSP-1001660016774-D-D02.dcc	DSP-1001660016774-D-F04.dcc	ADE	INV	ADE_INV	T1_NANO_019	N0M1	0.3099115097021711		4
DSP-1001660016774-D-D04.dcc	DSP-1001660016774-D-D06.dcc	ADE	ADE	ADE_ADE	T1_NANO_019	N0M1	0.9999340951820479		5
DSP-1001660016774-D-D04.dcc	DSP-1001660016774-D-D08.dcc	ADE	ADE	ADE_ADE	T1_NANO_019	N0M1	0.4409010700287735		5
DSP-1001660016774-D-D04.dcc	DSP-1001660016774-D-D10.dcc	ADE	CORE	ADE_CORE	T1_NANO_019	N0M1	0.4535880241074796		5
DSP-1001660016774-D-D04.dcc	DSP-1001660016774-D-D12.dcc	ADE	CORE	ADE_CORE	T1_NANO_019	N0M1	0.5008541321896254		5
DSP-1001660016774-D-D04.dcc	DSP-1001660016774-D-E02.dcc	ADE	CORE	ADE_CORE	T1_NANO_019	N0M1	0.5039854952732238		5
DSP-1001660016774-D-D04.dcc	DSP-1001660016774-D-E04.dcc	ADE	CORE	ADE_CORE	T1_NANO_019	N0M1	0.5503885184668112		5
DSP-1001660016774-D-D04.dcc	DSP-1001660016774-D-E06.dcc	ADE	CORE	ADE_CORE	T1_NANO_019	N0M1	0.4854037286585969		5
DSP-1001660016774-D-D04.dcc	DSP-1001660016774-D-E08.dcc	ADE	INV	ADE_INV	T1_NANO_019	N0M1	0.4748231542448359		5
DSP-1001660016774-D-D04.dcc	DSP-1001660016774-D-E10.dcc	ADE	INV	ADE_INV	T1_NANO_019	N0M1	0.4671691665991872		5
DSP-1001660016774-D-D04.dcc	DSP-1001660016774-D-E12.dcc	ADE	INV	ADE_INV	T1_NANO_019	N0M1	0.4968666698166743		5
DSP-1001660016774-D-D04.dcc	DSP-1001660016774-D-F02.dcc	ADE	INV	ADE_INV	T1_NANO_019	N0M1	0.47752512560541144		5
DSP-1001660016774-D-D04.dcc	DSP-1001660016774-D-F04.dcc	ADE	INV	ADE_INV	T1_NANO_019	N0M1	0.38363600565493144		5
DSP-1001660016774-D-D06.dcc	DSP-1001660016774-D-D08.dcc	ADE	ADE	ADE_ADE	T1_NANO_019	N0M1	0.44167139983637366		5
DSP-1001660016774-D-D06.dcc	DSP-1001660016774-D-D10.dcc	ADE	CORE	ADE_CORE	T1_NANO_019	N0M1	0.4557653863171521		5
DSP-1001660016774-D-D06.dcc	DSP-1001660016774-D-D12.dcc	ADE	CORE	ADE_CORE	T1_NANO_019	N0M1	0.5032021227190657		5
DSP-1001660016774-D-D06.dcc	DSP-1001660016774-D-E02.dcc	ADE	CORE	ADE_CORE	T1_NANO_019	N0M1	0.5063647904060022		5
DSP-1001660016774-D-D06.dcc	DSP-1001660016774-D-E04.dcc	ADE	CORE	ADE_CORE	T1_NANO_019	N0M1	0.5529024565467426		5
DSP-1001660016774-D-D06.dcc	DSP-1001660016774-D-E06.dcc	ADE	CORE	ADE_CORE	T1_NANO_019	N0M1	0.48778752495617755		5
DSP-1001660016774-D-D06.dcc	DSP-1001660016774-D-E08.dcc	ADE	INV	ADE_INV	T1_NANO_019	N0M1	0.47715402766054393		5
DSP-1001660016774-D-D06.dcc	DSP-1001660016774-D-E10.dcc	ADE	INV	ADE_INV	T1_NANO_019	N0M1	0.4693886721228151		5
DSP-1001660016774-D-D06.dcc	DSP-1001660016774-D-E12.dcc	ADE	INV	ADE_INV	T1_NANO_019	N0M1	0.4992476528033779		5
DSP-1001660016774-D-D06.dcc	DSP-1001660016774-D-F02.dcc	ADE	INV	ADE_INV	T1_NANO_019	N0M1	0.4798356674839979		5
DSP-1001660016774-D-D06.dcc	DSP-1001660016774-D-F04.dcc	ADE	INV	ADE_INV	T1_NANO_019	N0M1	0.3869080161260291		5
DSP-1001660016774-D-D08.dcc	DSP-1001660016774-D-D10.dcc	ADE	CORE	ADE_CORE	T1_NANO_019	N0M1	0.2850815498370021		1
DSP-1001660016774-D-D08.dcc	DSP-1001660016774-D-D12.dcc	ADE	CORE	ADE_CORE	T1_NANO_019	N0M1	0.31364361549702724		1
DSP-1001660016774-D-D08.dcc	DSP-1001660016774-D-E02.dcc	ADE	CORE	ADE_CORE	T1_NANO_019	N0M1	0.30748979073500743		1
DSP-1001660016774-D-D08.dcc	DSP-1001660016774-D-E04.dcc	ADE	CORE	ADE_CORE	T1_NANO_019	N0M1	0.3315878801539356		1
DSP-1001660016774-D-D08.dcc	DSP-1001660016774-D-E06.dcc	ADE	CORE	ADE_CORE	T1_NANO_019	N0M1	0.3007851156619254		1
DSP-1001660016774-D-D08.dcc	DSP-1001660016774-D-E08.dcc	ADE	INV	ADE_INV	T1_NANO_019	N0M1	0.278439512		1
DSP-1001660016774-D-D08.dcc	DSP-1001660016774-D-E10.dcc	ADE	INV	ADE_INV	T1_NANO_019	N0M1	0.2852336327414386		1
DSP-1001660016774-D-D08.dcc	DSP-1001660016774-D-E12.dcc	ADE	INV	ADE_INV	T1_NANO_019	N0M1	0.31239038078052367		1
DSP-1001660016774-D-D08.dcc	DSP-1001660016774-D-F02.dcc	ADE	INV	ADE_INV	T1_NANO_019	N0M1	0.2904182283077626		1
DSP-1001660016774-D-D08.dcc	DSP-1001660016774-D-F04.dcc	ADE	INV	ADE_INV	T1_NANO_019	N0M1	0.3088077614441553		1
DSP-1001660016774-D-D10.dcc	DSP-1001660016774-D-D12.dcc	CORE	CORE	CORE_CORE	T1_NANO_019	N0M1	0.9176190730341464		16
DSP-1001660016774-D-D10.dcc	DSP-1001660016774-D-E02.dcc	CORE	CORE	CORE_CORE	T1_NANO_019	N0M1	0.8285741727210822		16
DSP-1001660016774-D-D10.dcc	DSP-1001660016774-D-E04.dcc	CORE	CORE	CORE_CORE	T1_NANO_019	N0M1	0.7008641709176973		16
DSP-1001660016774-D-D10.dcc	DSP-1001660016774-D-E06.dcc	CORE	CORE	CORE_CORE	T1_NANO_019	N0M1	0.7226734725568563		16
DSP-1001660016774-D-D10.dcc	DSP-1001660016774-D-E08.dcc	CORE	INV	CORE_INV	T1_NANO_019	N0M1	0.7732228173628487		16
DSP-1001660016774-D-D10.dcc	DSP-1001660016774-D-E10.dcc	CORE	INV	CORE_INV	T1_NANO_019	N0M1	0.9074349609819744		16
DSP-1001660016774-D-D10.dcc	DSP-1001660016774-D-E12.dcc	CORE	INV	CORE_INV	T1_NANO_019	N0M1	0.9177203012970447		16
DSP-1001660016774-D-D10.dcc	DSP-1001660016774-D-F02.dcc	CORE	INV	CORE_INV	T1_NANO_019	N0M1	0.9499425621062767		16
DSP-1001660016774-D-D10.dcc	DSP-1001660016774-D-F04.dcc	CORE	INV	CORE_INV	T1_NANO_019	N0M1	0.7035629699955759		16
DSP-1001660016774-D-D12.dcc	DSP-1001660016774-D-E02.dcc	CORE	CORE	CORE_CORE	T1_NANO_019	N0M1	0.8273655084982465		13
DSP-1001660016774-D-D12.dcc	DSP-1001660016774-D-E04.dcc	CORE	CORE	CORE_CORE	T1_NANO_019	N0M1	0.7617571283386649		13
DSP-1001660016774-D-D12.dcc	DSP-1001660016774-D-E06.dcc	CORE	CORE	CORE_CORE	T1_NANO_019	N0M1	0.7169800248950847		13
DSP-1001660016774-D-D12.dcc	DSP-1001660016774-D-E08.dcc	CORE	INV	CORE_INV	T1_NANO_019	N0M1	0.7733239381848189		13
DSP-1001660016774-D-D12.dcc	DSP-1001660016774-D-E10.dcc	CORE	INV	CORE_INV	T1_NANO_019	N0M1	0.8760276325599939		13
DSP-1001660016774-D-D12.dcc	DSP-1001660016774-D-E12.dcc	CORE	INV	CORE_INV	T1_NANO_019	N0M1	0.9998505643655187		13
DSP-1001660016774-D-D12.dcc	DSP-1001660016774-D-F02.dcc	CORE	INV	CORE_INV	T1_NANO_019	N0M1	0.9666184586099532		13
DSP-1001660016774-D-D12.dcc	DSP-1001660016774-D-F04.dcc	CORE	INV	CORE_INV	T1_NANO_019	N0M1	0.7660279624664573		13
DSP-1001660016774-D-E02.dcc	DSP-1001660016774-D-E04.dcc	CORE	CORE	CORE_CORE	T1_NANO_019	N0M1	0.72638197542040706		13
DSP-1001660016774-D-E02.dcc	DSP-1001660016774-D-E06.dcc	CORE	CORE	CORE_CORE	T1_NANO_019	N0M1	0.6586586107347799		13
DSP-1001660016774-D-E02.dcc	DSP-1001660016774-D-E08.dcc	CORE	INV	CORE_INV	T1_NANO_019	N0M1	0.6735113090876401		13
DSP-1001660016774-D-E02.dcc	DSP-1001660016774-D-E10.dcc	CORE	INV	CORE_INV	T1_NANO_019	N0M1	0.9259304341602069		13
DSP-1001660016774-D-E02.dcc	DSP-1001660016774-D-E12.dcc	CORE	INV	CORE_INV	T1_NANO_019	N0M1	0.8295936478170204		13
DSP-1001660016774-D-E02.dcc	DSP-1001660016774-D-F02.dcc	CORE	INV	CORE_INV	T1_NANO_019	N0M1	0.8000761233056614		13
DSP-1001660016774-D-E02.dcc	DSP-1001660016774-D-F04.dcc	CORE	INV	CORE_INV	T1_NANO_019	N0M1	0.6611616737249832		13
DSP-1001660016774-D-E04.dcc	DSP-1001660016774-D-E06.dcc	CORE	CORE	CORE_CORE	T1_NANO_019	N0M1	0.7558211980687868		11
DSP-1001660016774-D-E04.dcc	DSP-1001660016774-D-E08.dcc	CORE	INV	CORE_INV	T1_NANO_019	N0M1	0.8188970942189171		11
DSP-1001660016774-D-E04.dcc	DSP-1001660016774-D-E10.dcc	CORE	INV	CORE_INV	T1_NANO_019	N0M1	0.7197464125888292		11
DSP-1001660016774-D-E04.dcc	DSP-1001660016774-D-E12.dcc	CORE	INV	CORE_INV	T1_NANO_019	N0M1	0.7637552685004432		11
DSP-1001660016774-D-E04.dcc	DSP-1001660016774-D-F02.dcc	CORE	INV	CORE_INV	T1_NANO_019	N0M1	0.7363419328292825		11
DSP-1001660016774-D-E04.dcc	DSP-1001660016774-D-F04.dcc	CORE	INV	CORE_INV	T1_NANO_019	N0M1	0.80986339953836906		11
DSP-1001660016774-D-E06.dcc	DSP-1001660016774-D-E08.dcc	CORE	INV	CORE_INV	T1_NANO_019	N0M1	0.877643152		16
DSP-1001660016774-D-E06.dcc	DSP-1001660016774-D-E10.dcc	CORE	INV	CORE_INV	T1_NANO_019	N0M1	0.6098058586345756		16
DSP-1001660016774-D-E06.dcc	DSP-1001660016774-D-E12.dcc	CORE	INV	CORE_INV	T1_NANO_019	N0M1	0.7199202191176538		16
DSP-1001660016774-D-E06.dcc	DSP-1001660016774-D-F02.dcc	CORE	INV	CORE_INV	T1_NANO_019	N0M1	0.7608447512607144		16
DSP-1001660016774-D-E06.dcc	DSP-1001660016774-D-F04.dcc	CORE	INV	CORE_INV	T1_NANO_019	N0M1	0.830934174		16
DSP-1001660016774-D-E08.dcc	DSP-1001660016774-D-E10.dcc	INV	INV	INV_INV	T1_NANO_019	N0M1	0.6627604146952886		15
DSP-1001660016774-D-E08.dcc	DSP-1001660016774-D-E12.dcc	INV	INV	INV_INV	T1_NANO_019	N0M1	0.7750168478528319		15
DSP-1001660016774-D-E08.dcc	DSP-1001660016774-D-F02.dcc	INV	INV	INV_INV	T1_NANO_019	N0M1	0.8144936441731223		15
DSP-1001660016774-D-E08.dcc	DSP-1001660016774-D-F04.dcc	INV	INV	INV_INV	T1_NANO_019	N0M1	0.8190173496613363		15
DSP-1001660016774-D-E10.dcc	DSP-1001660016774-D-E12.dcc	INV	INV	INV_INV	T1_NANO_019	N0M1	0.8757149158246157		15
DSP-1001660016774-D-E10.dcc	DSP-1001660016774-D-F02.dcc	INV	INV	INV_INV	T1_NANO_019	N0M1	0.8462685242358617		15
DSP-1001660016774-D-E10.dcc	DSP-1001660016774-D-F04.dcc	INV	INV	INV_INV	T1_NANO_019	N0M1	0.6545258332423777		15
DSP-1001660016774-D-E12.dcc	DSP-1001660016774-D-F02.dcc	INV	INV	INV_INV	T1_NANO_019	N0M1	0.9666764842131713		14
DSP-1001660016774-D-E12.dcc	DSP-1001660016774-D-F04.dcc	INV	INV	INV_INV	T1_NANO_019	N0M1	0.7676246663409542		14
DSP-1001660016774-D-F02.dcc	DSP-1001660016774-D-F04.dcc	INV	INV	INV_INV	T1_NANO_019	N0M1	0.7410753119017012		15
DSP-1001660016774-D-C12.dcc	DSP-1001660016774-D-D02.dcc	ADE	ADE	ADE_ADE	T1_NANO_019	N0M1	0.8591734575849375		3
DSP-1001660016774-D-C12.dcc	DSP-1001660016774-D-D04.dcc	ADE	ADE	ADE_ADE	T1_NANO_019	N0M1	0.7837524249601066		3
DSP-1001660016774-D-C12.dcc	DSP-1001660016774-D-D06.dcc	ADE	ADE	ADE_ADE	T1_NANO_019	N0M1	0.7851619571927713		3
DSP-1001660016774-D-C12.dcc	DSP-1001660016774-D-D08.dcc	ADE	ADE	ADE_ADE	T1_NANO_019	N0M1	0.5756165157039762		3
DSP-1001660016774-D-C12.dcc	DSP-1001660016774-D-D10.dcc	ADE	CORE	ADE_CORE	T1_NANO_019	N0M1	0.3398629466626023		3
DSP-1001660016774-D-C12.dcc	DSP-1001660016774-D-D12.dcc	ADE	CORE	ADE_CORE	T1_NANO_019	N0M1	0.3709835862564439		3
DSP-1001660016774-D-C12.dcc	DSP-1001660016774-D-E02.dcc	ADE	CORE	ADE_CORE	T1_NANO_019	N0M1	0.36998944512635634		3
DSP-1001660016774-D-C12.dcc	DSP-1001660016774-D-E04.dcc	ADE	CORE	ADE_CORE	T1_NANO_019	N0M1	0.39629357957593964		3
DSP-1001660016774-D-C12.dcc	DSP-1001660016774-D-E06.dcc	ADE	CORE	ADE_CORE	T1_NANO_019	N0M1	0.364084405		3
DSP-1001660016774-D-C12.dcc	DSP-1001660016774-D-E08.dcc	ADE	INV	ADE_INV	T1_NANO_019	N0M1	0.34894572575559707		3
DSP-1001660016774-D-C12.dcc	DSP-1001660016774-D-E10.dcc	ADE	INV	ADE_INV	T1_NANO_019	N0M1	0.3443122850002495		3
DSP-1001660016774-D-C12.dcc	DSP-1001660016774-D-E12.dcc	ADE	INV	ADE_INV	T1_NANO_019	N0M1	0.37225028258857346		3
DSP-1001660016774-D-C12.dcc	DSP-1001660016774-D-F02.dcc	ADE	INV	ADE_INV	T1_NANO_019	N0M1	0.3547367519128553		3
DSP-1001660016774-D-C12.dcc	DSP-1001660016774-D-F04.dcc	ADE	INV	ADE_INV	T1_NANO_019	N0M1	0.3727691750328504		3
DSP-1001660016774-D-D02.dcc	DSP-1001660016774-D-D04.dcc	ADE	ADE	ADE_ADE	T1_NANO_019	N0M1	0.9009162920467021		4
DSP-1001660016774-D-D02.dcc	DSP-1001660016774-D-D06.dcc	ADE	ADE	ADE_ADE	T1_NANO_019	N0M1	0.9001872426990296		4
DSP-1001660016774-D-D02.dcc	DSP-1001660016774-D-D08.dcc	ADE	ADE	ADE_ADE	T1_NANO_019	N0M1	0.4764074886816449		4
DSP-1001660016774-D-D02.dcc	DSP-1001660016774-D-D10.dcc	ADE	CORE	ADE_CORE	T1_NANO_019	N0M1	0.40895195653913746		4
DSP-1001660016774-D-D02.dcc	DSP-1001660016774-D-D12.dcc	ADE	CORE	ADE_CORE	T1_NANO_019	N0M1	0.44900780224169107		4
DSP-1001660016774-D-D02.dcc	DSP-1001660016774-D-E02.dcc	ADE	CORE	ADE_CORE	T1_NANO_019	N0M1	0.44927777087898385		4
DSP-1001660016774-D-D02.dcc	DSP-1001660016774-D-E04.dcc	ADE	CORE	ADE_CORE	T1_NANO_019	N0M1	0.4859237658290955		4
DSP-1001660016774-D-D02.dcc	DSP-1001660016774-D-E06.dcc	ADE	CORE	ADE_CORE	T1_NANO_019	N0M1	0.4359148185922516		4
DSP-1001660016774-D-D02.dcc	DSP-1001660016774-D-E08.dcc	ADE	INV	ADE_INV	T1_NANO_019	N0M1	0.42390497206580746		4
DSP-1001660016774-D-D02.dcc	DSP-1001660016774-D-E10.dcc	ADE	INV	ADE_INV	T1_NANO_019	N0M1	0.41790302547325725		4
DSP-1001660016774-D-D02.dcc	DSP-1001660016774-D-E12.dcc	ADE	INV	ADE_INV	T1_NANO_019	N0M1	0.44830124180470127		4
DSP-1001660016774-D-D02.dcc	DSP-1001660016774-D-F02.dcc	ADE	INV	ADE_INV	T1_NANO_019	N0M1	0.4300491409327123		4
DSP-1001660016774-D-D02.dcc	DSP-1001660016774-D-F04.dcc	ADE	INV	ADE_INV	T1_NANO_019	N0M1	0.3099115097021711		4
DSP-1001660016774-D-D04.dcc	DSP-1001660016774-D-D06.dcc	ADE	ADE	ADE_ADE	T1_NANO_019	N0M1	0.9999340951820479		5
DSP-1001660016774-D-D04.dcc	DSP-1001660016774-D-D08.dcc	ADE	ADE	ADE_ADE	T1_NANO_019	N0M1	0.4409010700287735		5
DSP-1001660016774-D-D04.dcc	DSP-1001660016774-D-D10.dcc	ADE	CORE	ADE_CORE	T1_NANO_019	N0M1	0.4535880241074796		5
DSP-1001660016774-D-D04.dcc	DSP-1001660016774-D-D12.dcc	ADE	CORE	ADE_CORE	T1_NANO_019	N0M1	0.5008541321896254		5
DSP-1001660016774-D-D04.dcc	DSP-1001660016774-D-E02.dcc	ADE	CORE	ADE_CORE	T1_NANO_019	N0M1	0.5039854952732238		5
DSP-1001660016774-D-D04.dcc	DSP-1001660016774-D-E04.dcc	ADE	CORE	ADE_CORE	T1_NANO_019	N0M1	0.5503885184668112		5
DSP-1001660016774-D-D04.dcc	DSP-1001660016774-D-E06.dcc	ADE	CORE	ADE_CORE	T1_NANO_019	N0M1	0.4854037286585969		5
DSP-1001660016774-D-D04.dcc	DSP-1001660016774-D-E08.dcc	ADE	INV	ADE_INV	T1_NANO_019	N0M1	0.4748231542448359		5
DSP-1001660016774-D-D04.dcc	DSP-1001660016774-D-E10.dcc	ADE	INV	ADE_INV	T1_NANO_019	N0M1	0.4671691665991872		5
DSP-1001660016774-D-D04.dcc	DSP-1001660016774-D-E12.dcc	ADE	INV	ADE_INV	T1_NANO_019	N0M1	0.4968666698166743		5
DSP-1001660016774-D-D04.dcc	DSP-1001660016774-D-F02.dcc	ADE	INV	ADE_INV	T1_NANO_019	N0M1	0.47752512560541144		5
DSP-1001660016774-D-D04.dcc	DSP-1001660016774-D-F04.dcc	ADE	INV	ADE_INV	T1_NANO_019	N0M1	0.38363600565493144		5
DSP-1001660016774-D-D06.dcc	DSP-1001660016774-D-D08.dcc	ADE	ADE	ADE_ADE	T1_NANO_019	N0M1	0.44167139983637366		5
DSP-1001660016774-D-D06.dcc	DSP-1001660016774-D-D10.dcc	ADE	CORE	ADE_CORE	T1_NANO_019	N0M1	0.4557653863171521		5
DSP-1001660016774-D-D06.dcc	DSP-1001660016774-D-D12.dcc	ADE	CORE	ADE_CORE	T1_NANO_019	N0M1	0.5032021227190657		5
DSP-1001660016774-D-D06.dcc	DSP-1001660016774-D-E02.dcc	ADE	CORE	ADE_CORE	T1_NANO_019	N0M1	0.5063647904060022		5
DSP-1001660016774-D-D06.dcc	DSP-1001660016774-D-E04.dcc	ADE	CORE	ADE_CORE	T1_NANO_019	N0M1	0.5529024565467426		5
DSP-1001660016774-D-D06.dcc	DSP-1001660016774-D-E06.dcc	ADE	CORE	ADE_CORE	T1_NANO_019	N0M1	0.48778752495617755		5
DSP-1001660016774-D-D06.dcc	DSP-1001660016774-D-E08.dcc	ADE	INV	ADE_INV	T1_NANO_019	N0M1	0.47715402766054393		5
DSP-1001660016774-D-D06.dcc	DSP-1001660016774-D-E10.dcc	ADE	INV	ADE_INV	T1_NANO_019	N0M1	0.4693886721228151		5
DSP-1001660016774-D-D06.dcc	DSP-1001660016774-D-E12.dcc	ADE	INV	ADE_INV	T1_NANO_019	N0M1	0.4992476528033779		5
DSP-1001660016774-D-D06.dcc	DSP-1001660016774-D-F02.dcc	ADE	INV	ADE_INV	T1_NANO_019	N0M1	0.4798356674839979		5
DSP-1001660016774-D-D06.dcc	DSP-1001660016774-D-F04.dcc	ADE	INV	ADE_INV	T1_NANO_019	N0M1	0.3869080161260291		5
DSP-1001660016774-D-D08.dcc	DSP-1001660016774-D-D10.dcc	ADE	CORE	ADE_CORE	T1_NANO_019	N0M1	0.2850815498370021		1
DSP-1001660016774-D-D08.dcc	DSP-1001660016774-D-D12.dcc	ADE	CORE	ADE_CORE	T1_NANO_019	N0M1	0.31364361549702724		1
DSP-1001660016774-D-D08.dcc	DSP-1001660016774-D-E02.dcc	ADE	CORE	ADE_CORE	T1_NANO_019	N0M1	0.30748979073500743		1
DSP-1001660016774-D-D08.dcc	DSP-1001660016774-D-E04.dcc	ADE	CORE	ADE_CORE	T1_NANO_019	N0M1	0.3315878801539356		1
DSP-1001660016774-D-D08.dcc	DSP-1001660016774-D-E06.dcc	ADE	CORE	ADE_CORE	T1_NANO_019	N0M1	0.3007851156619254		1
DSP-1001660016774-D-D08.dcc	DSP-1001660016774-D-E08.dcc	ADE	INV	ADE_INV	T1_NANO_019	N0M1	0.278439512		1
DSP-1001660016774-D-D08.dcc	DSP-1001660016774-D-E10.dcc	ADE	INV	ADE_INV	T1_NANO_019	N0M1	0.2852336327414386		1
DSP-1001660016774-D-D08.dcc	DSP-1001660016774-D-E12.dcc	ADE	INV	ADE_INV	T1_NANO_019	N0M1	0.31239038078052367		1
DSP-1001660016774-D-D08.dcc	DSP-1001660016774-D-F02.dcc	ADE	INV	ADE_INV	T1_NANO_019	N0M1	0.2904182283077626		1
DSP-1001660016774-D-D08.dcc	DSP-1001660016774-D-F04.dcc	ADE	INV	ADE_INV	T1_NANO_019	N0M1	0.3088077614441553		1
DSP-1001660016774-D-D10.dcc	DSP-1001660016774-D-D12.dcc	CORE	CORE	CORE_CORE	T1_NANO_019	N0M1	0.9176190730341464		16
DSP-1001660016774-D-D10.dcc	DSP-1001660016774-D-E02.dcc	CORE	CORE	CORE_CORE	T1_NANO_019	N0M1	0.8285741727210822		16
DSP-1001660016774-D-D10.dcc	DSP-1001660016774-D-E04.dcc	CORE	CORE	CORE_CORE	T1_NANO_019	N0M1	0.7008641709176973		16
DSP-1001660016774-D-D10.dcc	DSP-1001660016774-D-E06.dcc	CORE	CORE	CORE_CORE	T1_NANO_019	N0M1	0.7226734725568563		16
DSP-1001660016774-D-D10.dcc	DSP-1001660016774-D-E08.dcc	CORE	INV	CORE_INV	T1_NANO_019	N0M1	0.7732228173628487		16
DSP-1001660016774-D-D10.dcc	DSP-1001660016774-D-E10.dcc	CORE	INV	CORE_INV	T1_NANO_019	N0M1	0.9074349609819744		16
DSP-1001660016774-D-D10.dcc	DSP-1001660016774-D-E12.dcc	CORE	INV	CORE_INV	T1_NANO_019	N0M1	0.9177203012970447		16
DSP-1001660016774-D-D10.dcc	DSP-1001660016774-D-F02.dcc	CORE	INV	CORE_INV	T1_NANO_019	N0M1	0.9499425621062767		16
DSP-1001660016774-D-D10.dcc	DSP-1001660016774-D-F04.dcc	CORE	INV	CORE_INV	T1_NANO_019	N0M1	0.7035629699955759		16
DSP-1001660016774-D-D12.dcc	DSP-1001660016774-D-E02.dcc	CORE	CORE	CORE_CORE	T1_NANO_019	N0M1	0.8273655084982465		13
DSP-1001660016774-D-D12.dcc	DSP-1001660016774-D-E04.dcc	CORE	CORE	CORE_CORE	T1_NANO_019	N0M1	0.7617571283386649		13
DSP-1001660016774-D-D12.dcc	DSP-1001660016774-D-E06.dcc	CORE	CORE	CORE_CORE	T1_NANO_019	N0M1	0.7169800248950847		13
DSP-1001660016774-D-D12.dcc	DSP-1001660016774-D-E08.dcc	CORE	INV	CORE_INV	T1_NANO_019	N0M1	0.7733239381848189		13
DSP-1001660016774-D-D12.dcc	DSP-1001660016774-D-E10.dcc	CORE	INV	CORE_INV	T1_NANO_019	N0M1	0.8760276325599939		13
DSP-1001660016774-D-D12.dcc	DSP-1001660016774-D-E12.dcc	CORE	INV	CORE_INV	T1_NANO_019	N0M1	0.9998505643655187		13
DSP-1001660016774-D-D12.dcc	DSP-1001660016774-D-F02.dcc	CORE	INV	CORE_INV	T1_NANO_019	N0M1	0.9666184586099532		13
DSP-1001660016774-D-D12.dcc	DSP-1001660016774-D-F04.dcc	CORE	INV	CORE_INV	T1_NANO_019	N0M1	0.7660279624664573		13
DSP-1001660016774-D-E02.dcc	DSP-1001660016774-D-E04.dcc	CORE	CORE	CORE_CORE	T1_NANO_019	N0M1	0.72638197542040706		13
DSP-1001660016774-D-E02.dcc	DSP-1001660016774-D-E06.dcc	CORE	CORE	CORE_CORE	T1_NANO_019	N0M1	0.6586586107347799		13
DSP-1001660016774-D-E02.dcc	DSP-1001660016774-D-E08.dcc	CORE	INV	CORE_INV	T1_NANO_019	N0M1	0.6735113090876401		13
DSP-1001660016774-D-E02.dcc	DSP-1001660016774-D-E10.dcc	CORE	INV	CORE_INV	T1_NANO_019	N0M1	0.9259304341602069		13
DSP-1001660016774-D-E02.dcc	DSP-1001660016774-D-E12.dcc	CORE	INV	CORE_INV	T1_NANO_019	N0M1	0.8295936478170204		13
DSP-1001660016774-D-E02.dcc	DSP-1001660016774-D-F02.dcc	CORE	INV	CORE_INV	T1_NANO_019	N0M1	0.8000761233056614		13
DSP-1001660016774-D-E02.dcc	DSP-1001660016774-D-F04.dcc	CORE	INV	CORE_INV	T1_NANO_019	N0M1	0.6611616737249832		13
DSP-1001660016774-D-E04.dcc	DSP-1001660016774-D-E06.dcc	CORE	CORE	CORE_CORE	T1_NANO_019	N0M1	0.7558211980687868		11
DSP-1001660016774-D-E04.dcc	DSP-1001660016774-D-E08.dcc	CORE	INV	CORE_INV	T1_NANO_019	N0M1	0.8188970942189171		11
DSP-1001660016774-D-E04.dcc	DSP-1001660016774-D-E10.dcc	CORE	INV	CORE_INV	T1_NANO_019	N0M1	0.7197464125888292		11
DSP-1001660016774-D-E04.dcc	DSP-1001660016774-D-E12.dcc	CORE	INV	CORE_INV	T1_NANO_019	N0M1	0.7637552685004432		11
DSP-1001660016774-D-E04.dcc	DSP-1001660016774-D-F02.dcc	CORE	INV	CORE_INV	T1_NANO_019	N0M1	0.7363419328292825		11
DSP-1001660016774-D-E04.dcc	DSP-1001660016774-D-F04.dcc	CORE	INV	CORE_INV	T1_NANO_019	N0M1	0.80986339953836906		11
DSP-1001660016774-D-E06.dcc	DSP-1001660016774-D-E08.dcc	CORE	INV	CORE_INV	T1_NANO_019	N0M1	0.877643152		16
DSP-1001660016774-D-E06.dcc	DSP-1001660016774-D-E10.dcc	CORE	INV	CORE_INV	T1_NANO_019	N0M1	0.6098058586345756		16
DSP-1001660016774-D-E06.dcc	DSP-1001660016774-D-E12.dcc	CORE	INV	CORE_INV	T1_NANO_019	N0M1	0.7199202191176538		16
DSP-1001660016774-D-E06.dcc	DSP-1001660016774-D-F02.dcc	CORE	INV	CORE_INV	T1_NANO_019	N0M1	0.7608447512607144		16
DSP-1001660016774-D-E06.dcc	DSP-1001660016774-D-F04.dcc	CORE	INV	CORE_INV	T1_NANO_019	N0M1	0.830934174		16
DSP-1001660016774-D-E08.dcc	DSP-1001660016774-D-E10.dcc	INV	INV	INV_INV	T1_NANO_019	N0M1	0.6627604146952886		15
DSP-1001660016774-D-E08.dcc	DSP-1001660016774-D-E12.dcc	INV	INV	INV_INV	T1_NANO_019	N0M1	0.7750168478528319		15
DSP-1001660016774-D-E08.dcc	DSP-1001660016774-D-F02.dcc	INV	INV	INV_INV	T1_NANO_019	N0M1	0.8144936441731223		15
DSP-1001660016774-D-E08.dcc	DSP-1001660016774-D-F04.dcc	INV	INV	INV_INV	T1_NANO_019	N0M1	0.8190173496613363		15
DSP-1001660016774-D-E10.dcc	DSP-1001660016774-D-E12.dcc	INV	INV	INV_INV	T1_NANO_019	N0M1	0.8757149158246157		15
DSP-1001660016774-D-E10.dcc	DSP-1001660016774-D-F02.dcc	INV	INV	INV_INV	T1_NANO_019	N0M1	0.8462685242358617		15
DSP-1001660016774-D-E10.dcc	DSP-1001660016774-D-F04.dcc	INV	INV	INV_INV	T1_NANO_019	N0M1	0.6545258332423777		15
DSP-1001660016774-D-E12.dcc	DSP-1001660016774-D-F02.dcc	INV	INV	INV_INV	T1_NANO_019	N0M1	0.9666764842131713		14
DSP-1001660016774-D-E12.dcc	DSP-1001660016774-D-F04.dcc	INV	INV	INV_INV	T1_NANO_019	N0M1	0.7676246663409542		14
DSP-1001660016774-D-F02.dcc	DSP-1001660016774-D-F04.dcc	INV	INV	INV_INV	T1_NANO_019	N0M1	0.7410753119017012		15
DSP-1001660016774-D-F06.dcc	DSP-1001660016774-D-F08.dcc	CORE	CORE	CORE_CORE	T1_NANO_012	N1M0	0.9683322343776808		9
DSP-1001660016774-D-F06.dcc	DSP-1001660016774-D-F10.dcc	CORE	CORE	CORE_CORE	T1_NANO_012	N1M0	0.9695167144761262		9
DSP-1001660016774-D-F06.dcc	DSP-1001660016774-D-F12.dcc	CORE	CORE	CORE_CORE	T1_NANO_012	N1M0	0.9710852805444561		9
DSP-1001660016774-D-F06.dcc	DSP-1001660016774-D-G02.dcc	CORE	CORE	CORE_CORE	T1_NANO_012	N1M0	0.9998213828120879		9
DSP-1001660016774-D-F06.dcc	DSP-1001660016774-D-G04.dcc	CORE	CORE	CORE_CORE	T1_NANO_012	N1M0	0.9713811675802074		9
DSP-1001660016774-D-F06.dcc	DSP-1001660016774-D-G06.dcc	CORE	INV	CORE_INV	T1_NANO_012	N1M0	0.9623641208533553		9
DSP-1001660016774-D-F06.dcc	DSP-1001660016774-D-G08.dcc	CORE	INV	CORE_INV	T1_NANO_012	N1M0	0.9424952204505864		9
DSP-1001660016774-D-F06.dcc	DSP-1001660016774-D-G10.dcc	CORE	INV	CORE_INV	T1_NANO_012	N1M0	0.9656138497031909		9
DSP-1001660016774-D-F06.dcc	DSP-1001660016774-D-G12.dcc	CORE	INV	CORE_INV	T1_NANO_012	N1M0	0.9689295857821028		9
DSP-1001660016774-D-F06.dcc	DSP-1001660016774-D-H02.dcc	CORE	INV	CORE_INV	T1_NANO_012	N1M0	0.9985906517635037		9
DSP-1001660016774-D-F06.dcc	DSP-1001660016774-D-H04.dcc	CORE	INV	CORE_INV	T1_NANO_012	N1M0	0.8431999732425385		9
DSP-1001660016774-D-F08.dcc	DSP-1001660016774-D-F10.dcc	CORE	CORE	CORE_CORE	T1_NANO_012	N1M0	0.9997271940841739		10
DSP-1001660016774-D-F08.dcc	DSP-1001660016774-D-F12.dcc	CORE	CORE	CORE_CORE	T1_NANO_012	N1M0	0.9990263403439194		10
DSP-1001660016774-D-F08.dcc	DSP-1001660016774-D-G02.dcc	CORE	CORE	CORE_CORE	T1_NANO_012	N1M0	0.9687593132778878		10
DSP-1001660016774-D-F08.dcc	DSP-1001660016774-D-G04.dcc	CORE	CORE	CORE_CORE	T1_NANO_012	N1M0	0.9995136867747266		10
DSP-1001660016774-D-F08.dcc	DSP-1001660016774-D-G06.dcc	CORE	INV	CORE_INV	T1_NANO_012	N1M0	0.9990867148840815		10
DSP-1001660016774-D-F08.dcc	DSP-1001660016774-D-G08.dcc	CORE	INV	CORE_INV	T1_NANO_012	N1M0	0.9087960684928602		10
DSP-1001660016774-D-F08.dcc	DSP-1001660016774-D-G10.dcc	CORE	INV	CORE_INV	T1_NANO_012	N1M0	0.9994898165550592		10
DSP-1001660016774-D-F08.dcc	DSP-1001660016774-D-G12.dcc	CORE	INV	CORE_INV	T1_NANO_012	N1M0	0.9994086527230052		10
DSP-1001660016774-D-F08.dcc	DSP-1001660016774-D-H02.dcc	CORE	INV	CORE_INV	T1_NANO_012	N1M0	0.9684985567995559		10
DSP-1001660016774-D-F08.dcc	DSP-1001660016774-D-H04.dcc	CORE	INV	CORE_INV	T1_NANO_012	N1M0	0.8070768716282501		10
DSP-1001660016774-D-F10.dcc	DSP-1001660016774-D-F12.dcc	CORE	CORE	CORE_CORE	T1_NANO_012	N1M0	0.9997014357344606		10
DSP-1001660016774-D-F10.dcc	DSP-1001660016774-D-G02.dcc	CORE	CORE	CORE_CORE	T1_NANO_012	N1M0	0.9696011847461689		10
DSP-1001660016774-D-F10.dcc	DSP-1001660016774-D-G04.dcc	CORE	CORE	CORE_CORE	T1_NANO_012	N1M0	0.9998780886693888		10
DSP-1001660016774-D-F10.dcc	DSP-1001660016774-D-G06.dcc	CORE	INV	CORE_INV	T1_NANO_012	N1M0	0.9989885071534667		10
DSP-1001660016774-D-F10.dcc	DSP-1001660016774-D-G08.dcc	CORE	INV	CORE_INV	T1_NANO_012	N1M0	0.9121500144094659		10
DSP-1001660016774-D-F10.dcc	DSP-1001660016774-D-G10.dcc	CORE	INV	CORE_INV	T1_NANO_012	N1M0	0.9995899826301811		10
DSP-1001660016774-D-F10.dcc	DSP-1001660016774-D-G12.dcc	CORE	INV	CORE_INV	T1_NANO_012	N1M0	0.9998260643674262		10
DSP-1001660016774-D-F10.dcc	DSP-1001660016774-D-H02.dcc	CORE	INV	CORE_INV	T1_NANO_012	N1M0	0.9689197452214371		10
DSP-1001660016774-D-F10.dcc	DSP-1001660016774-D-H04.dcc	CORE	INV	CORE_INV	T1_NANO_012	N1M0	0.8141710640129901		10
DSP-1001660016774-D-F12.dcc	DSP-1001660016774-D-G02.dcc	CORE	CORE	CORE_CORE	T1_NANO_012	N1M0	0.9709613763471249		10
DSP-1001660016774-D-F12.dcc	DSP-1001660016774-D-G04.dcc	CORE	CORE	CORE_CORE	T1_NANO_012	N1M0	0.9998671069827766		10
DSP-1001660016774-D-F12.dcc	DSP-1001660016774-D-G06.dcc	CORE	INV	CORE_INV	T1_NANO_012	N1M0	0.9984360632563963		10
DSP-1001660016774-D-F12.dcc	DSP-1001660016774-D-G08.dcc	CORE	INV	CORE_INV	T1_NANO_012	N1M0	0.9176994020098893		10
DSP-1001660016774-D-F12.dcc	DSP-1001660016774-D-G10.dcc	CORE	INV	CORE_INV	T1_NANO_012	N1M0	0.99924662		10
DSP-1001660016774-D-F12.dcc	DSP-1001660016774-D-G12.dcc	CORE	INV	CORE_INV	T1_NANO_012	N1M0	0.9997627141900544		10
DSP-1001660016774-D-F12.dcc	DSP-1001660016774-D-H02.dcc	CORE	INV	CORE_INV	T1_NANO_012	N1M0	0.9701809273028814		10
DSP-1001660016774-D-F12.dcc	DSP-1001660016774-D-H04.dcc	CORE	INV	CORE_INV	T1_NANO_012	N1M0	0.8242479189666062		10
DSP-1001660016774-D-G02.dcc	DSP-1001660016774-D-G04.dcc	CORE	CORE	CORE_CORE	T1_NANO_012	N1M0	0.9714969434170425		10
DSP-1001660016774-D-G02.dcc	DSP-1001660016774-D-G06.dcc	CORE	INV	CORE_INV	T1_NANO_012	N1M0	0.96263949		10
DSP-1001660016774-D-G02.dcc	DSP-1001660016774-D-G08.dcc	CORE	INV	CORE_INV	T1_NANO_012	N1M0	0.9407812321124381		10
DSP-1001660016774-D-G02.dcc	DSP-1001660016774-D-G10.dcc	CORE	INV	CORE_INV	T1_NANO_012	N1M0	0.9657514768489327		10
DSP-1001660016774-D-G02.dcc	DSP-1001660016774-D-G12.dcc	CORE	INV	CORE_INV	T1_NANO_012	N1M0	0.9688917262356058		10
DSP-1001660016774-D-G02.dcc	DSP-1001660016774-D-H02.dcc	CORE	INV	CORE_INV	T1_NANO_012	N1M0	0.9989357217826674		10
DSP-1001660016774-D-G02.dcc	DSP-1001660016774-D-H04.dcc	CORE	INV	CORE_INV	T1_NANO_012	N1M0	0.8388812654392909		10
DSP-1001660016774-D-G04.dcc	DSP-1001660016774-D-G06.dcc	CORE	INV	CORE_INV	T1_NANO_012	N1M0	0.9986183966334753		10
DSP-1001660016774-D-G04.dcc	DSP-1001660016774-D-G08.dcc	CORE	INV	CORE_INV	T1_NANO_012	N1M0	0.9150611901303505		10
DSP-1001660016774-D-G04.dcc	DSP-1001660016774-D-G10.dcc	CORE	INV	CORE_INV	T1_NANO_012	N1M0	0.9994056776274353		10
DSP-1001660016774-D-G04.dcc	DSP-1001660016774-D-G12.dcc	CORE	INV	CORE_INV	T1_NANO_012	N1M0	0.9997671455324502		10
DSP-1001660016774-D-G04.dcc	DSP-1001660016774-D-H02.dcc	CORE	INV	CORE_INV	T1_NANO_012	N1M0	0.9707270968902191		10
DSP-1001660016774-D-G04.dcc	DSP-1001660016774-D-H04.dcc	CORE	INV	CORE_INV	T1_NANO_012	N1M0	0.8181821983349292		10
DSP-1001660016774-D-G06.dcc	DSP-1001660016774-D-G08.dcc	INV	INV	INV_INV	T1_NANO_012	N1M0	0.9053612599610799		10
DSP-1001660016774-D-G06.dcc	DSP-1001660016774-D-G10.dcc	INV	INV	INV_INV	T1_NANO_012	N1M0	0.9997510612131245		10
DSP-1001660016774-D-G06.dcc	DSP-1001660016774-D-G12.dcc	INV	INV	INV_INV	T1_NANO_012	N1M0	0.9992754367901046		10
DSP-1001660016774-D-G06.dcc	DSP-1001660016774-D-H02.dcc	INV	INV	INV_INV	T1_NANO_012	N1M0	0.9636000884648369		10
DSP-1001660016774-D-G06.dcc	DSP-1001660016774-D-H04.dcc	INV	INV	INV_INV	T1_NANO_012	N1M0	0.801833238		10
DSP-1001660016774-D-G08.dcc	DSP-1001660016774-D-G10.dcc	INV	INV	INV_INV	T1_NANO_012	N1M0	0.9088500421511698		8
DSP-1001660016774-D-G08.dcc	DSP-1001660016774-D-G12.dcc	INV	INV	INV_INV	T1_NANO_012	N1M0	0.9133094704838941		8
DSP-1001660016774-D-G08.dcc	DSP-1001660016774-D-H02.dcc	INV	INV	INV_INV	T1_NANO_012	N1M0	0.9403232385618342		8
DSP-1001660016774-D-G08.dcc	DSP-1001660016774-D-H04.dcc	INV	INV	INV_INV	T1_NANO_012	N1M0	0.8889786226820009		8
DSP-1001660016774-D-G10.dcc	DSP-1001660016774-D-G12.dcc	INV	INV	INV_INV	T1_NANO_012	N1M0	0.999801686		10
DSP-1001660016774-D-G10.dcc	DSP-1001660016774-D-H02.dcc	INV	INV	INV_INV	T1_NANO_012	N1M0	0.9660912482074998		10
DSP-1001660016774-D-G10.dcc	DSP-1001660016774-D-H04.dcc	INV	INV	INV_INV	T1_NANO_012	N1M0	0.8068508836483926		10
DSP-1001660016774-D-G12.dcc	DSP-1001660016774-D-H02.dcc	INV	INV	INV_INV	T1_NANO_012	N1M0	0.968773019		10
DSP-1001660016774-D-G12.dcc	DSP-1001660016774-D-H04.dcc	INV	INV	INV_INV	T1_NANO_012	N1M0	0.8159572481269768		10
DSP-1001660016774-D-H02.dcc	DSP-1001660016774-D-H04.dcc	INV	INV	INV_INV	T1_NANO_012	N1M0	0.8332806776505802		9
DSP-1001660016774-D-F06.dcc	DSP-1001660016774-D-F08.dcc	CORE	CORE	CORE_CORE	T1_NANO_012	N1M0	0.9683322343776808		9
DSP-1001660016774-D-F06.dcc	DSP-1001660016774-D-F10.dcc	CORE	CORE	CORE_CORE	T1_NANO_012	N1M0	0.9695167144761262		9
DSP-1001660016774-D-F06.dcc	DSP-1001660016774-D-F12.dcc	CORE	CORE	CORE_CORE	T1_NANO_012	N1M0	0.9710852805444561		9
DSP-1001660016774-D-F06.dcc	DSP-1001660016774-D-G02.dcc	CORE	CORE	CORE_CORE	T1_NANO_012	N1M0	0.9998213828120879		9
DSP-1001660016774-D-F06.dcc	DSP-1001660016774-D-G04.dcc	CORE	CORE	CORE_CORE	T1_NANO_012	N1M0	0.9713811675802074		9
DSP-1001660016774-D-F06.dcc	DSP-1001660016774-D-G06.dcc	CORE	INV	CORE_INV	T1_NANO_012	N1M0	0.9623641208533553		9
DSP-1001660016774-D-F06.dcc	DSP-1001660016774-D-G08.dcc	CORE	INV	CORE_INV	T1_NANO_012	N1M0	0.9424952204505864		9
DSP-1001660016774-D-F06.dcc	DSP-1001660016774-D-G10.dcc	CORE	INV	CORE_INV	T1_NANO_012	N1M0	0.9656138497031909		9
DSP-1001660016774-D-F06.dcc	DSP-1001660016774-D-G12.dcc	CORE	INV	CORE_INV	T1_NANO_012	N1M0	0.9689295857821028		9
DSP-1001660016774-D-F06.dcc	DSP-1001660016774-D-H02.dcc	CORE	INV	CORE_INV	T1_NANO_012	N1M0	0.9985906517635037		9
DSP-1001660016774-D-F06.dcc	DSP-1001660016774-D-H04.dcc	CORE	INV	CORE_INV	T1_NANO_012	N1M0	0.8431999732425385		9
DSP-1001660016774-D-F08.dcc	DSP-1001660016774-D-F10.dcc	CORE	CORE	CORE_CORE	T1_NANO_012	N1M0	0.9997271940841739		10
DSP-1001660016774-D-F08.dcc	DSP-1001660016774-D-F12.dcc	CORE	CORE	CORE_CORE	T1_NANO_012	N1M0	0.9990263403439194		10
DSP-1001660016774-D-F08.dcc	DSP-1001660016774-D-G02.dcc	CORE	CORE	CORE_CORE	T1_NANO_012	N1M0	0.9687593132778878		10
DSP-1001660016774-D-F08.dcc	DSP-1001660016774-D-G04.dcc	CORE	CORE	CORE_CORE	T1_NANO_012	N1M0	0.9995136867747266		10
DSP-1001660016774-D-F08.dcc	DSP-1001660016774-D-G06.dcc	CORE	INV	CORE_INV	T1_NANO_012	N1M0	0.9990867148840815		10
DSP-1001660016774-D-F08.dcc	DSP-1001660016774-D-G08.dcc	CORE	INV	CORE_INV	T1_NANO_012	N1M0	0.9087960684928602		10
DSP-1001660016774-D-F08.dcc	DSP-1001660016774-D-G10.dcc	CORE	INV	CORE_INV	T1_NANO_012	N1M0	0.9994898165550592		10
DSP-1001660016774-D-F08.dcc	DSP-1001660016774-D-G12.dcc	CORE	INV	CORE_INV	T1_NANO_012	N1M0	0.9994086527230052		10
DSP-1001660016774-D-F08.dcc	DSP-1001660016774-D-H02.dcc	CORE	INV	CORE_INV	T1_NANO_012	N1M0	0.9684985567995559		10
DSP-1001660016774-D-F08.dcc	DSP-1001660016774-D-H04.dcc	CORE	INV	CORE_INV	T1_NANO_012	N1M0	0.8070768716282501		10
DSP-1001660016774-D-F10.dcc	DSP-1001660016774-D-F12.dcc	CORE	CORE	CORE_CORE	T1_NANO_012	N1M0	0.9997014357344606		10
DSP-1001660016774-D-F10.dcc	DSP-1001660016774-D-G02.dcc	CORE	CORE	CORE_CORE	T1_NANO_012	N1M0	0.9696011847461689		10
DSP-1001660016774-D-F10.dcc	DSP-1001660016774-D-G04.dcc	CORE	CORE	CORE_CORE	T1_NANO_012	N1M0	0.9998780886693888		10
DSP-1001660016774-D-F10.dcc	DSP-1001660016774-D-G06.dcc	CORE	INV	CORE_INV	T1_NANO_012	N1M0	0.9989885071534667		10
DSP-1001660016774-D-F10.dcc	DSP-1001660016774-D-G08.dcc	CORE	INV	CORE_INV	T1_NANO_012	N1M0	0.9121500144094659		10
DSP-1001660016774-D-F10.dcc	DSP-1001660016774-D-G10.dcc	CORE	INV	CORE_INV	T1_NANO_012	N1M0	0.9995899826301811		10
DSP-1001660016774-D-F10.dcc	DSP-1001660016774-D-G12.dcc	CORE	INV	CORE_INV	T1_NANO_012	N1M0	0.9998260643674262		10
DSP-1001660016774-D-F10.dcc	DSP-1001660016774-D-H02.dcc	CORE	INV	CORE_INV	T1_NANO_012	N1M0	0.9689197452214371		10
DSP-1001660016774-D-F10.dcc	DSP-1001660016774-D-H04.dcc	CORE	INV	CORE_INV	T1_NANO_012	N1M0	0.8141710640129901		10
DSP-1001660016774-D-F12.dcc	DSP-1001660016774-D-G02.dcc	CORE	CORE	CORE_CORE	T1_NANO_012	N1M0	0.9709613763471249		10
DSP-1001660016774-D-F12.dcc	DSP-1001660016774-D-G04.dcc	CORE	CORE	CORE_CORE	T1_NANO_012	N1M0	0.9998671069827766		10
DSP-1001660016774-D-F12.dcc	DSP-1001660016774-D-G06.dcc	CORE	INV	CORE_INV	T1_NANO_012	N1M0	0.9984360632563963		10
DSP-1001660016774-D-F12.dcc	DSP-1001660016774-D-G08.dcc	CORE	INV	CORE_INV	T1_NANO_012	N1M0	0.9176994020098893		10
DSP-1001660016774-D-F12.dcc	DSP-1001660016774-D-G10.dcc	CORE	INV	CORE_INV	T1_NANO_012	N1M0	0.99924662		10
DSP-1001660016774-D-F12.dcc	DSP-1001660016774-D-G12.dcc	CORE	INV	CORE_INV	T1_NANO_012	N1M0	0.9997627141900544		10
DSP-1001660016774-D-F12.dcc	DSP-1001660016774-D-H02.dcc	CORE	INV	CORE_INV	T1_NANO_012	N1M0	0.9701809273028814		10
DSP-1001660016774-D-F12.dcc	DSP-1001660016774-D-H04.dcc	CORE	INV	CORE_INV	T1_NANO_012	N1M0	0.8242479189666062		10
DSP-1001660016774-D-G02.dcc	DSP-1001660016774-D-G04.dcc	CORE	CORE	CORE_CORE	T1_NANO_012	N1M0	0.9714969434170425		10
DSP-1001660016774-D-G02.dcc	DSP-1001660016774-D-G06.dcc	CORE	INV	CORE_INV	T1_NANO_012	N1M0	0.96263949		10
DSP-1001660016774-D-G02.dcc	DSP-1001660016774-D-G08.dcc	CORE	INV	CORE_INV	T1_NANO_012	N1M0	0.9407812321124381		10
DSP-1001660016774-D-G02.dcc	DSP-1001660016774-D-G10.dcc	CORE	INV	CORE_INV	T1_NANO_012	N1M0	0.9657514768489327		10
DSP-1001660016774-D-G02.dcc	DSP-1001660016774-D-G12.dcc	CORE	INV	CORE_INV	T1_NANO_012	N1M0	0.9688917262356058		10
DSP-1001660016774-D-G02.dcc	DSP-1001660016774-D-H02.dcc	CORE	INV	CORE_INV	T1_NANO_012	N1M0	0.9989357217826674		10
DSP-1001660016774-D-G02.dcc	DSP-1001660016774-D-H04.dcc	CORE	INV	CORE_INV	T1_NANO_012	N1M0	0.8388812654392909		10
DSP-1001660016774-D-G04.dcc	DSP-1001660016774-D-G06.dcc	CORE	INV	CORE_INV	T1_NANO_012	N1M0	0.9986183966334753		10
DSP-1001660016774-D-G04.dcc	DSP-1001660016774-D-G08.dcc	CORE	INV	CORE_INV	T1_NANO_012	N1M0	0.9150611901303505		10
DSP-1001660016774-D-G04.dcc	DSP-1001660016774-D-G10.dcc	CORE	INV	CORE_INV	T1_NANO_012	N1M0	0.9994056776274353		10
DSP-1001660016774-D-G04.dcc	DSP-1001660016774-D-G12.dcc	CORE	INV	CORE_INV	T1_NANO_012	N1M0	0.9997671455324502		10
DSP-1001660016774-D-G04.dcc	DSP-1001660016774-D-H02.dcc	CORE	INV	CORE_INV	T1_NANO_012	N1M0	0.9707270968902191		10
DSP-1001660016774-D-G04.dcc	DSP-1001660016774-D-H04.dcc	CORE	INV	CORE_INV	T1_NANO_012	N1M0	0.8181821983349292		10
DSP-1001660016774-D-G06.dcc	DSP-1001660016774-D-G08.dcc	INV	INV	INV_INV	T1_NANO_012	N1M0	0.9053612599610799		10
DSP-1001660016774-D-G06.dcc	DSP-1001660016774-D-G10.dcc	INV	INV	INV_INV	T1_NANO_012	N1M0	0.9997510612131245		10
DSP-1001660016774-D-G06.dcc	DSP-1001660016774-D-G12.dcc	INV	INV	INV_INV	T1_NANO_012	N1M0	0.9992754367901046		10
DSP-1001660016774-D-G06.dcc	DSP-1001660016774-D-H02.dcc	INV	INV	INV_INV	T1_NANO_012	N1M0	0.9636000884648369		10
DSP-1001660016774-D-G06.dcc	DSP-1001660016774-D-H04.dcc	INV	INV	INV_INV	T1_NANO_012	N1M0	0.801833238		10
DSP-1001660016774-D-G08.dcc	DSP-1001660016774-D-G10.dcc	INV	INV	INV_INV	T1_NANO_012	N1M0	0.9088500421511698		8
DSP-1001660016774-D-G08.dcc	DSP-1001660016774-D-G12.dcc	INV	INV	INV_INV	T1_NANO_012	N1M0	0.9133094704838941		8
DSP-1001660016774-D-G08.dcc	DSP-1001660016774-D-H02.dcc	INV	INV	INV_INV	T1_NANO_012	N1M0	0.9403232385618342		8
DSP-1001660016774-D-G08.dcc	DSP-1001660016774-D-H04.dcc	INV	INV	INV_INV	T1_NANO_012	N1M0	0.8889786226820009		8
DSP-1001660016774-D-G10.dcc	DSP-1001660016774-D-G12.dcc	INV	INV	INV_INV	T1_NANO_012	N1M0	0.999801686		10
DSP-1001660016774-D-G10.dcc	DSP-1001660016774-D-H02.dcc	INV	INV	INV_INV	T1_NANO_012	N1M0	0.9660912482074998		10
DSP-1001660016774-D-G10.dcc	DSP-1001660016774-D-H04.dcc	INV	INV	INV_INV	T1_NANO_012	N1M0	0.8068508836483926		10
DSP-1001660016774-D-G12.dcc	DSP-1001660016774-D-H02.dcc	INV	INV	INV_INV	T1_NANO_012	N1M0	0.968773019		10
DSP-1001660016774-D-G12.dcc	DSP-1001660016774-D-H04.dcc	INV	INV	INV_INV	T1_NANO_012	N1M0	0.8159572481269768		10
DSP-1001660016774-D-H02.dcc	DSP-1001660016774-D-H04.dcc	INV	INV	INV_INV	T1_NANO_012	N1M0	0.8332806776505802		9
DSP-1001660016775-E-A02.dcc	DSP-1001660016775-E-A04.dcc	ADE	ADE	ADE_ADE	T1_NANO_016	N0M1	0.8903062896997272		13
DSP-1001660016775-E-A02.dcc	DSP-1001660016775-E-A06.dcc	ADE	ADE	ADE_ADE	T1_NANO_016	N0M1	0.7395989119646151		13
DSP-1001660016775-E-A02.dcc	DSP-1001660016775-E-A09.dcc	ADE	CORE	ADE_CORE	T1_NANO_016	N0M1	0.960441555		13
DSP-1001660016775-E-A02.dcc	DSP-1001660016775-E-A11.dcc	ADE	CORE	ADE_CORE	T1_NANO_016	N0M1	0.9997414506309164		13
DSP-1001660016775-E-A02.dcc	DSP-1001660016775-E-B01.dcc	ADE	CORE	ADE_CORE	T1_NANO_016	N0M1	0.9608059505922322		13
DSP-1001660016775-E-A02.dcc	DSP-1001660016775-E-B03.dcc	ADE	INV	ADE_INV	T1_NANO_016	N0M1	0.9995577771159566		13
DSP-1001660016775-E-A02.dcc	DSP-1001660016775-E-B05.dcc	ADE	INV	ADE_INV	T1_NANO_016	N0M1	0.9305927368147859		13
DSP-1001660016775-E-A02.dcc	DSP-1001660016775-E-B07.dcc	ADE	INV	ADE_INV	T1_NANO_016	N0M1	0.9996935781304922		13
DSP-1001660016775-E-A04.dcc	DSP-1001660016775-E-A06.dcc	ADE	ADE	ADE_ADE	T1_NANO_016	N0M1	0.7653643038922987		13
DSP-1001660016775-E-A04.dcc	DSP-1001660016775-E-A09.dcc	ADE	CORE	ADE_CORE	T1_NANO_016	N0M1	0.9340959726922703		13
DSP-1001660016775-E-A04.dcc	DSP-1001660016775-E-A11.dcc	ADE	CORE	ADE_CORE	T1_NANO_016	N0M1	0.8875166766343149		13
DSP-1001660016775-E-A04.dcc	DSP-1001660016775-E-B01.dcc	ADE	CORE	ADE_CORE	T1_NANO_016	N0M1	0.9338976447358329		13
DSP-1001660016775-E-A04.dcc	DSP-1001660016775-E-B03.dcc	ADE	INV	ADE_INV	T1_NANO_016	N0M1	0.8854693347238979		13
DSP-1001660016775-E-A04.dcc	DSP-1001660016775-E-B05.dcc	ADE	INV	ADE_INV	T1_NANO_016	N0M1	0.8968406651881402		13
DSP-1001660016775-E-A04.dcc	DSP-1001660016775-E-B07.dcc	ADE	INV	ADE_INV	T1_NANO_016	N0M1	0.8871620271115841		13
DSP-1001660016775-E-A06.dcc	DSP-1001660016775-E-A09.dcc	ADE	CORE	ADE_CORE	T1_NANO_016	N0M1	0.8018438790191534		12
DSP-1001660016775-E-A06.dcc	DSP-1001660016775-E-A11.dcc	ADE	CORE	ADE_CORE	T1_NANO_016	N0M1	0.7438062162283874		12
DSP-1001660016775-E-A06.dcc	DSP-1001660016775-E-B01.dcc	ADE	CORE	ADE_CORE	T1_NANO_016	N0M1	0.8025004241022153		12
DSP-1001660016775-E-A06.dcc	DSP-1001660016775-E-B03.dcc	ADE	INV	ADE_INV	T1_NANO_016	N0M1	0.7443892227057312		12
DSP-1001660016775-E-A06.dcc	DSP-1001660016775-E-B05.dcc	ADE	INV	ADE_INV	T1_NANO_016	N0M1	0.7050061590363412		12
DSP-1001660016775-E-A06.dcc	DSP-1001660016775-E-B07.dcc	ADE	INV	ADE_INV	T1_NANO_016	N0M1	0.7460035407658918		12
DSP-1001660016775-E-A09.dcc	DSP-1001660016775-E-A11.dcc	CORE	CORE	CORE_CORE	T1_NANO_016	N0M1	0.960545392		14
DSP-1001660016775-E-A09.dcc	DSP-1001660016775-E-B01.dcc	CORE	CORE	CORE_CORE	T1_NANO_016	N0M1	0.9999225413113987		14
DSP-1001660016775-E-A09.dcc	DSP-1001660016775-E-B03.dcc	CORE	INV	CORE_INV	T1_NANO_016	N0M1	0.9604574560314454		14
DSP-1001660016775-E-A09.dcc	DSP-1001660016775-E-B05.dcc	CORE	INV	CORE_INV	T1_NANO_016	N0M1	0.8923318841007836		14
DSP-1001660016775-E-A09.dcc	DSP-1001660016775-E-B07.dcc	CORE	INV	CORE_INV	T1_NANO_016	N0M1	0.9605083085546785		14
DSP-1001660016775-E-A11.dcc	DSP-1001660016775-E-B01.dcc	CORE	CORE	CORE_CORE	T1_NANO_016	N0M1	0.961019036		14
DSP-1001660016775-E-A11.dcc	DSP-1001660016775-E-B03.dcc	CORE	INV	CORE_INV	T1_NANO_016	N0M1	0.9998235537130368		14
DSP-1001660016775-E-A11.dcc	DSP-1001660016775-E-B05.dcc	CORE	INV	CORE_INV	T1_NANO_016	N0M1	0.9303514739471072		14
DSP-1001660016775-E-A11.dcc	DSP-1001660016775-E-B07.dcc	CORE	INV	CORE_INV	T1_NANO_016	N0M1	0.9998025830598943		14
DSP-1001660016775-E-B01.dcc	DSP-1001660016775-E-B03.dcc	CORE	INV	CORE_INV	T1_NANO_016	N0M1	0.9609903630906559		14
DSP-1001660016775-E-B01.dcc	DSP-1001660016775-E-B05.dcc	CORE	INV	CORE_INV	T1_NANO_016	N0M1	0.8917448925782141		14
DSP-1001660016775-E-B01.dcc	DSP-1001660016775-E-B07.dcc	CORE	INV	CORE_INV	T1_NANO_016	N0M1	0.9609651973056057		14
DSP-1001660016775-E-B03.dcc	DSP-1001660016775-E-B05.dcc	INV	INV	INV_INV	T1_NANO_016	N0M1	0.926054456		13
DSP-1001660016775-E-B03.dcc	DSP-1001660016775-E-B07.dcc	INV	INV	INV_INV	T1_NANO_016	N0M1	0.9998986050991056		13
DSP-1001660016775-E-B05.dcc	DSP-1001660016775-E-B07.dcc	INV	INV	INV_INV	T1_NANO_016	N0M1	0.9274869018628489		11
DSP-1001660016775-E-A02.dcc	DSP-1001660016775-E-A04.dcc	ADE	ADE	ADE_ADE	T1_NANO_016	N0M1	0.8903062896997272		13
DSP-1001660016775-E-A02.dcc	DSP-1001660016775-E-A06.dcc	ADE	ADE	ADE_ADE	T1_NANO_016	N0M1	0.7395989119646151		13
DSP-1001660016775-E-A02.dcc	DSP-1001660016775-E-A09.dcc	ADE	CORE	ADE_CORE	T1_NANO_016	N0M1	0.960441555		13
DSP-1001660016775-E-A02.dcc	DSP-1001660016775-E-A11.dcc	ADE	CORE	ADE_CORE	T1_NANO_016	N0M1	0.9997414506309164		13
DSP-1001660016775-E-A02.dcc	DSP-1001660016775-E-B01.dcc	ADE	CORE	ADE_CORE	T1_NANO_016	N0M1	0.9608059505922322		13
DSP-1001660016775-E-A02.dcc	DSP-1001660016775-E-B03.dcc	ADE	INV	ADE_INV	T1_NANO_016	N0M1	0.9995577771159566		13
DSP-1001660016775-E-A02.dcc	DSP-1001660016775-E-B05.dcc	ADE	INV	ADE_INV	T1_NANO_016	N0M1	0.9305927368147859		13
DSP-1001660016775-E-A02.dcc	DSP-1001660016775-E-B07.dcc	ADE	INV	ADE_INV	T1_NANO_016	N0M1	0.9996935781304922		13
DSP-1001660016775-E-A04.dcc	DSP-1001660016775-E-A06.dcc	ADE	ADE	ADE_ADE	T1_NANO_016	N0M1	0.7653643038922987		13
DSP-1001660016775-E-A04.dcc	DSP-1001660016775-E-A09.dcc	ADE	CORE	ADE_CORE	T1_NANO_016	N0M1	0.9340959726922703		13
DSP-1001660016775-E-A04.dcc	DSP-1001660016775-E-A11.dcc	ADE	CORE	ADE_CORE	T1_NANO_016	N0M1	0.8875166766343149		13
DSP-1001660016775-E-A04.dcc	DSP-1001660016775-E-B01.dcc	ADE	CORE	ADE_CORE	T1_NANO_016	N0M1	0.9338976447358329		13
DSP-1001660016775-E-A04.dcc	DSP-1001660016775-E-B03.dcc	ADE	INV	ADE_INV	T1_NANO_016	N0M1	0.8854693347238979		13
DSP-1001660016775-E-A04.dcc	DSP-1001660016775-E-B05.dcc	ADE	INV	ADE_INV	T1_NANO_016	N0M1	0.8968406651881402		13
DSP-1001660016775-E-A04.dcc	DSP-1001660016775-E-B07.dcc	ADE	INV	ADE_INV	T1_NANO_016	N0M1	0.8871620271115841		13
DSP-1001660016775-E-A06.dcc	DSP-1001660016775-E-A09.dcc	ADE	CORE	ADE_CORE	T1_NANO_016	N0M1	0.8018438790191534		12
DSP-1001660016775-E-A06.dcc	DSP-1001660016775-E-A11.dcc	ADE	CORE	ADE_CORE	T1_NANO_016	N0M1	0.7438062162283874		12
DSP-1001660016775-E-A06.dcc	DSP-1001660016775-E-B01.dcc	ADE	CORE	ADE_CORE	T1_NANO_016	N0M1	0.8025004241022153		12
DSP-1001660016775-E-A06.dcc	DSP-1001660016775-E-B03.dcc	ADE	INV	ADE_INV	T1_NANO_016	N0M1	0.7443892227057312		12
DSP-1001660016775-E-A06.dcc	DSP-1001660016775-E-B05.dcc	ADE	INV	ADE_INV	T1_NANO_016	N0M1	0.7050061590363412		12
DSP-1001660016775-E-A06.dcc	DSP-1001660016775-E-B07.dcc	ADE	INV	ADE_INV	T1_NANO_016	N0M1	0.7460035407658918		12
DSP-1001660016775-E-A09.dcc	DSP-1001660016775-E-A11.dcc	CORE	CORE	CORE_CORE	T1_NANO_016	N0M1	0.960545392		14
DSP-1001660016775-E-A09.dcc	DSP-1001660016775-E-B01.dcc	CORE	CORE	CORE_CORE	T1_NANO_016	N0M1	0.9999225413113987		14
DSP-1001660016775-E-A09.dcc	DSP-1001660016775-E-B03.dcc	CORE	INV	CORE_INV	T1_NANO_016	N0M1	0.9604574560314454		14
DSP-1001660016775-E-A09.dcc	DSP-1001660016775-E-B05.dcc	CORE	INV	CORE_INV	T1_NANO_016	N0M1	0.8923318841007836		14
DSP-1001660016775-E-A09.dcc	DSP-1001660016775-E-B07.dcc	CORE	INV	CORE_INV	T1_NANO_016	N0M1	0.9605083085546785		14
DSP-1001660016775-E-A11.dcc	DSP-1001660016775-E-B01.dcc	CORE	CORE	CORE_CORE	T1_NANO_016	N0M1	0.961019036		14
DSP-1001660016775-E-A11.dcc	DSP-1001660016775-E-B03.dcc	CORE	INV	CORE_INV	T1_NANO_016	N0M1	0.9998235537130368		14
DSP-1001660016775-E-A11.dcc	DSP-1001660016775-E-B05.dcc	CORE	INV	CORE_INV	T1_NANO_016	N0M1	0.9303514739471072		14
DSP-1001660016775-E-A11.dcc	DSP-1001660016775-E-B07.dcc	CORE	INV	CORE_INV	T1_NANO_016	N0M1	0.9998025830598943		14
DSP-1001660016775-E-B01.dcc	DSP-1001660016775-E-B03.dcc	CORE	INV	CORE_INV	T1_NANO_016	N0M1	0.9609903630906559		14
DSP-1001660016775-E-B01.dcc	DSP-1001660016775-E-B05.dcc	CORE	INV	CORE_INV	T1_NANO_016	N0M1	0.8917448925782141		14
DSP-1001660016775-E-B01.dcc	DSP-1001660016775-E-B07.dcc	CORE	INV	CORE_INV	T1_NANO_016	N0M1	0.9609651973056057		14
DSP-1001660016775-E-B03.dcc	DSP-1001660016775-E-B05.dcc	INV	INV	INV_INV	T1_NANO_016	N0M1	0.926054456		13
DSP-1001660016775-E-B03.dcc	DSP-1001660016775-E-B07.dcc	INV	INV	INV_INV	T1_NANO_016	N0M1	0.9998986050991056		13
DSP-1001660016775-E-B05.dcc	DSP-1001660016775-E-B07.dcc	INV	INV	INV_INV	T1_NANO_016	N0M1	0.9274869018628489		11
DSP-1001660016775-E-A02.dcc	DSP-1001660016775-E-A04.dcc	ADE	ADE	ADE_ADE	T1_NANO_016	N0M1	0.8903062896997272		13
DSP-1001660016775-E-A02.dcc	DSP-1001660016775-E-A06.dcc	ADE	ADE	ADE_ADE	T1_NANO_016	N0M1	0.7395989119646151		13
DSP-1001660016775-E-A02.dcc	DSP-1001660016775-E-A09.dcc	ADE	CORE	ADE_CORE	T1_NANO_016	N0M1	0.960441555		13
DSP-1001660016775-E-A02.dcc	DSP-1001660016775-E-A11.dcc	ADE	CORE	ADE_CORE	T1_NANO_016	N0M1	0.9997414506309164		13
DSP-1001660016775-E-A02.dcc	DSP-1001660016775-E-B01.dcc	ADE	CORE	ADE_CORE	T1_NANO_016	N0M1	0.9608059505922322		13
DSP-1001660016775-E-A02.dcc	DSP-1001660016775-E-B03.dcc	ADE	INV	ADE_INV	T1_NANO_016	N0M1	0.9995577771159566		13
DSP-1001660016775-E-A02.dcc	DSP-1001660016775-E-B05.dcc	ADE	INV	ADE_INV	T1_NANO_016	N0M1	0.9305927368147859		13
DSP-1001660016775-E-A02.dcc	DSP-1001660016775-E-B07.dcc	ADE	INV	ADE_INV	T1_NANO_016	N0M1	0.9996935781304922		13
DSP-1001660016775-E-A04.dcc	DSP-1001660016775-E-A06.dcc	ADE	ADE	ADE_ADE	T1_NANO_016	N0M1	0.7653643038922987		13
DSP-1001660016775-E-A04.dcc	DSP-1001660016775-E-A09.dcc	ADE	CORE	ADE_CORE	T1_NANO_016	N0M1	0.9340959726922703		13
DSP-1001660016775-E-A04.dcc	DSP-1001660016775-E-A11.dcc	ADE	CORE	ADE_CORE	T1_NANO_016	N0M1	0.8875166766343149		13
DSP-1001660016775-E-A04.dcc	DSP-1001660016775-E-B01.dcc	ADE	CORE	ADE_CORE	T1_NANO_016	N0M1	0.9338976447358329		13
DSP-1001660016775-E-A04.dcc	DSP-1001660016775-E-B03.dcc	ADE	INV	ADE_INV	T1_NANO_016	N0M1	0.8854693347238979		13
DSP-1001660016775-E-A04.dcc	DSP-1001660016775-E-B05.dcc	ADE	INV	ADE_INV	T1_NANO_016	N0M1	0.8968406651881402		13
DSP-1001660016775-E-A04.dcc	DSP-1001660016775-E-B07.dcc	ADE	INV	ADE_INV	T1_NANO_016	N0M1	0.8871620271115841		13
DSP-1001660016775-E-A06.dcc	DSP-1001660016775-E-A09.dcc	ADE	CORE	ADE_CORE	T1_NANO_016	N0M1	0.8018438790191534		12
DSP-1001660016775-E-A06.dcc	DSP-1001660016775-E-A11.dcc	ADE	CORE	ADE_CORE	T1_NANO_016	N0M1	0.7438062162283874		12
DSP-1001660016775-E-A06.dcc	DSP-1001660016775-E-B01.dcc	ADE	CORE	ADE_CORE	T1_NANO_016	N0M1	0.8025004241022153		12
DSP-1001660016775-E-A06.dcc	DSP-1001660016775-E-B03.dcc	ADE	INV	ADE_INV	T1_NANO_016	N0M1	0.7443892227057312		12
DSP-1001660016775-E-A06.dcc	DSP-1001660016775-E-B05.dcc	ADE	INV	ADE_INV	T1_NANO_016	N0M1	0.7050061590363412		12
DSP-1001660016775-E-A06.dcc	DSP-1001660016775-E-B07.dcc	ADE	INV	ADE_INV	T1_NANO_016	N0M1	0.7460035407658918		12
DSP-1001660016775-E-A09.dcc	DSP-1001660016775-E-A11.dcc	CORE	CORE	CORE_CORE	T1_NANO_016	N0M1	0.960545392		14
DSP-1001660016775-E-A09.dcc	DSP-1001660016775-E-B01.dcc	CORE	CORE	CORE_CORE	T1_NANO_016	N0M1	0.9999225413113987		14
DSP-1001660016775-E-A09.dcc	DSP-1001660016775-E-B03.dcc	CORE	INV	CORE_INV	T1_NANO_016	N0M1	0.9604574560314454		14
DSP-1001660016775-E-A09.dcc	DSP-1001660016775-E-B05.dcc	CORE	INV	CORE_INV	T1_NANO_016	N0M1	0.8923318841007836		14
DSP-1001660016775-E-A09.dcc	DSP-1001660016775-E-B07.dcc	CORE	INV	CORE_INV	T1_NANO_016	N0M1	0.9605083085546785		14
DSP-1001660016775-E-A11.dcc	DSP-1001660016775-E-B01.dcc	CORE	CORE	CORE_CORE	T1_NANO_016	N0M1	0.961019036		14
DSP-1001660016775-E-A11.dcc	DSP-1001660016775-E-B03.dcc	CORE	INV	CORE_INV	T1_NANO_016	N0M1	0.9998235537130368		14
DSP-1001660016775-E-A11.dcc	DSP-1001660016775-E-B05.dcc	CORE	INV	CORE_INV	T1_NANO_016	N0M1	0.9303514739471072		14
DSP-1001660016775-E-A11.dcc	DSP-1001660016775-E-B07.dcc	CORE	INV	CORE_INV	T1_NANO_016	N0M1	0.9998025830598943		14
DSP-1001660016775-E-B01.dcc	DSP-1001660016775-E-B03.dcc	CORE	INV	CORE_INV	T1_NANO_016	N0M1	0.9609903630906559		14
DSP-1001660016775-E-B01.dcc	DSP-1001660016775-E-B05.dcc	CORE	INV	CORE_INV	T1_NANO_016	N0M1	0.8917448925782141		14
DSP-1001660016775-E-B01.dcc	DSP-1001660016775-E-B07.dcc	CORE	INV	CORE_INV	T1_NANO_016	N0M1	0.9609651973056057		14
DSP-1001660016775-E-B03.dcc	DSP-1001660016775-E-B05.dcc	INV	INV	INV_INV	T1_NANO_016	N0M1	0.926054456		13
DSP-1001660016775-E-B03.dcc	DSP-1001660016775-E-B07.dcc	INV	INV	INV_INV	T1_NANO_016	N0M1	0.9998986050991056		13
DSP-1001660016775-E-B05.dcc	DSP-1001660016775-E-B07.dcc	INV	INV	INV_INV	T1_NANO_016	N0M1	0.9274869018628489		11
DSP-1001660016775-E-C03.dcc	DSP-1001660016775-E-C05.dcc	CORE	CORE	CORE_CORE	T1_NANO_015	N0M0	0.9998721414602393		16
DSP-1001660016775-E-C03.dcc	DSP-1001660016775-E-C07.dcc	CORE	CORE	CORE_CORE	T1_NANO_015	N0M0	0.885602418		16
DSP-1001660016775-E-C03.dcc	DSP-1001660016775-E-C09.dcc	CORE	CORE	CORE_CORE	T1_NANO_015	N0M0	0.722067182		16
DSP-1001660016775-E-C03.dcc	DSP-1001660016775-E-C11.dcc	CORE	INV	CORE_INV	T1_NANO_015	N0M0	0.9334319101165642		16
DSP-1001660016775-E-C03.dcc	DSP-1001660016775-E-D01.dcc	CORE	INV	CORE_INV	T1_NANO_015	N0M0	0.9734038536489278		16
DSP-1001660016775-E-C03.dcc	DSP-1001660016775-E-D03.dcc	CORE	INV	CORE_INV	T1_NANO_015	N0M0	0.6264646394116141		16
DSP-1001660016775-E-C03.dcc	DSP-1001660016775-E-D05.dcc	CORE	INV	CORE_INV	T1_NANO_015	N0M0	0.8367845700056374		16
DSP-1001660016775-E-C05.dcc	DSP-1001660016775-E-C07.dcc	CORE	CORE	CORE_CORE	T1_NANO_015	N0M0	0.8854822359352313		16
DSP-1001660016775-E-C05.dcc	DSP-1001660016775-E-C09.dcc	CORE	CORE	CORE_CORE	T1_NANO_015	N0M0	0.7261064506337862		16
DSP-1001660016775-E-C05.dcc	DSP-1001660016775-E-C11.dcc	CORE	INV	CORE_INV	T1_NANO_015	N0M0	0.9332347456231893		16
DSP-1001660016775-E-C05.dcc	DSP-1001660016775-E-D01.dcc	CORE	INV	CORE_INV	T1_NANO_015	N0M0	0.973315862		16
DSP-1001660016775-E-C05.dcc	DSP-1001660016775-E-D03.dcc	CORE	INV	CORE_INV	T1_NANO_015	N0M0	0.630282472		16
DSP-1001660016775-E-C05.dcc	DSP-1001660016775-E-D05.dcc	CORE	INV	CORE_INV	T1_NANO_015	N0M0	0.8348286065667184		16
DSP-1001660016775-E-C07.dcc	DSP-1001660016775-E-C09.dcc	CORE	CORE	CORE_CORE	T1_NANO_015	N0M0	0.7933979399179636		16
DSP-1001660016775-E-C07.dcc	DSP-1001660016775-E-C11.dcc	CORE	INV	CORE_INV	T1_NANO_015	N0M0	0.8961042927258468		16
DSP-1001660016775-E-C07.dcc	DSP-1001660016775-E-D01.dcc	CORE	INV	CORE_INV	T1_NANO_015	N0M0	0.8602233041203611		16
DSP-1001660016775-E-C07.dcc	DSP-1001660016775-E-D03.dcc	CORE	INV	CORE_INV	T1_NANO_015	N0M0	0.7133238368626579		16
DSP-1001660016775-E-C07.dcc	DSP-1001660016775-E-D05.dcc	CORE	INV	CORE_INV	T1_NANO_015	N0M0	0.8858899489672482		16
DSP-1001660016775-E-C09.dcc	DSP-1001660016775-E-C11.dcc	CORE	INV	CORE_INV	T1_NANO_015	N0M0	0.7309615995378496		10
DSP-1001660016775-E-C09.dcc	DSP-1001660016775-E-D01.dcc	CORE	INV	CORE_INV	T1_NANO_015	N0M0	0.697791643		10
DSP-1001660016775-E-C09.dcc	DSP-1001660016775-E-D03.dcc	CORE	INV	CORE_INV	T1_NANO_015	N0M0	0.8927779029372374		10
DSP-1001660016775-E-C09.dcc	DSP-1001660016775-E-D05.dcc	CORE	INV	CORE_INV	T1_NANO_015	N0M0	0.8240876169713682		10
DSP-1001660016775-E-C11.dcc	DSP-1001660016775-E-D01.dcc	INV	INV	INV_INV	T1_NANO_015	N0M0	0.9601064028125703		14
DSP-1001660016775-E-C11.dcc	DSP-1001660016775-E-D03.dcc	INV	INV	INV_INV	T1_NANO_015	N0M0	0.6324304535952088		14
DSP-1001660016775-E-C11.dcc	DSP-1001660016775-E-D05.dcc	INV	INV	INV_INV	T1_NANO_015	N0M0	0.8429363805019388		14
DSP-1001660016775-E-D01.dcc	DSP-1001660016775-E-D03.dcc	INV	INV	INV_INV	T1_NANO_015	N0M0	0.6008095971874636		16
DSP-1001660016775-E-D01.dcc	DSP-1001660016775-E-D05.dcc	INV	INV	INV_INV	T1_NANO_015	N0M0	0.8116084679205611		16
DSP-1001660016775-E-D03.dcc	DSP-1001660016775-E-D05.dcc	INV	INV	INV_INV	T1_NANO_015	N0M0	0.800377294		7
DSP-1001660016775-E-C03.dcc	DSP-1001660016775-E-C05.dcc	CORE	CORE	CORE_CORE	T1_NANO_015	N0M0	0.9998721414602393		16
DSP-1001660016775-E-C03.dcc	DSP-1001660016775-E-C07.dcc	CORE	CORE	CORE_CORE	T1_NANO_015	N0M0	0.885602418		16
DSP-1001660016775-E-C03.dcc	DSP-1001660016775-E-C09.dcc	CORE	CORE	CORE_CORE	T1_NANO_015	N0M0	0.722067182		16
DSP-1001660016775-E-C03.dcc	DSP-1001660016775-E-C11.dcc	CORE	INV	CORE_INV	T1_NANO_015	N0M0	0.9334319101165642		16
DSP-1001660016775-E-C03.dcc	DSP-1001660016775-E-D01.dcc	CORE	INV	CORE_INV	T1_NANO_015	N0M0	0.9734038536489278		16
DSP-1001660016775-E-C03.dcc	DSP-1001660016775-E-D03.dcc	CORE	INV	CORE_INV	T1_NANO_015	N0M0	0.6264646394116141		16
DSP-1001660016775-E-C03.dcc	DSP-1001660016775-E-D05.dcc	CORE	INV	CORE_INV	T1_NANO_015	N0M0	0.8367845700056374		16
DSP-1001660016775-E-C05.dcc	DSP-1001660016775-E-C07.dcc	CORE	CORE	CORE_CORE	T1_NANO_015	N0M0	0.8854822359352313		16
DSP-1001660016775-E-C05.dcc	DSP-1001660016775-E-C09.dcc	CORE	CORE	CORE_CORE	T1_NANO_015	N0M0	0.7261064506337862		16
DSP-1001660016775-E-C05.dcc	DSP-1001660016775-E-C11.dcc	CORE	INV	CORE_INV	T1_NANO_015	N0M0	0.9332347456231893		16
DSP-1001660016775-E-C05.dcc	DSP-1001660016775-E-D01.dcc	CORE	INV	CORE_INV	T1_NANO_015	N0M0	0.973315862		16
DSP-1001660016775-E-C05.dcc	DSP-1001660016775-E-D03.dcc	CORE	INV	CORE_INV	T1_NANO_015	N0M0	0.630282472		16
DSP-1001660016775-E-C05.dcc	DSP-1001660016775-E-D05.dcc	CORE	INV	CORE_INV	T1_NANO_015	N0M0	0.8348286065667184		16
DSP-1001660016775-E-C07.dcc	DSP-1001660016775-E-C09.dcc	CORE	CORE	CORE_CORE	T1_NANO_015	N0M0	0.7933979399179636		16
DSP-1001660016775-E-C07.dcc	DSP-1001660016775-E-C11.dcc	CORE	INV	CORE_INV	T1_NANO_015	N0M0	0.8961042927258468		16
DSP-1001660016775-E-C07.dcc	DSP-1001660016775-E-D01.dcc	CORE	INV	CORE_INV	T1_NANO_015	N0M0	0.8602233041203611		16
DSP-1001660016775-E-C07.dcc	DSP-1001660016775-E-D03.dcc	CORE	INV	CORE_INV	T1_NANO_015	N0M0	0.7133238368626579		16
DSP-1001660016775-E-C07.dcc	DSP-1001660016775-E-D05.dcc	CORE	INV	CORE_INV	T1_NANO_015	N0M0	0.8858899489672482		16
DSP-1001660016775-E-C09.dcc	DSP-1001660016775-E-C11.dcc	CORE	INV	CORE_INV	T1_NANO_015	N0M0	0.7309615995378496		10
DSP-1001660016775-E-C09.dcc	DSP-1001660016775-E-D01.dcc	CORE	INV	CORE_INV	T1_NANO_015	N0M0	0.697791643		10
DSP-1001660016775-E-C09.dcc	DSP-1001660016775-E-D03.dcc	CORE	INV	CORE_INV	T1_NANO_015	N0M0	0.8927779029372374		10
DSP-1001660016775-E-C09.dcc	DSP-1001660016775-E-D05.dcc	CORE	INV	CORE_INV	T1_NANO_015	N0M0	0.8240876169713682		10
DSP-1001660016775-E-C11.dcc	DSP-1001660016775-E-D01.dcc	INV	INV	INV_INV	T1_NANO_015	N0M0	0.9601064028125703		14
DSP-1001660016775-E-C11.dcc	DSP-1001660016775-E-D03.dcc	INV	INV	INV_INV	T1_NANO_015	N0M0	0.6324304535952088		14
DSP-1001660016775-E-C11.dcc	DSP-1001660016775-E-D05.dcc	INV	INV	INV_INV	T1_NANO_015	N0M0	0.8429363805019388		14
DSP-1001660016775-E-D01.dcc	DSP-1001660016775-E-D03.dcc	INV	INV	INV_INV	T1_NANO_015	N0M0	0.6008095971874636		16
DSP-1001660016775-E-D01.dcc	DSP-1001660016775-E-D05.dcc	INV	INV	INV_INV	T1_NANO_015	N0M0	0.8116084679205611		16
DSP-1001660016775-E-D03.dcc	DSP-1001660016775-E-D05.dcc	INV	INV	INV_INV	T1_NANO_015	N0M0	0.800377294		7
DSP-1001660016775-E-D07.dcc	DSP-1001660016775-E-D09.dcc	ADE	ADE	ADE_ADE	T1_NANO_018	N0M1	0.7340994395864077		1
DSP-1001660016775-E-D07.dcc	DSP-1001660016775-E-D11.dcc	ADE	ADE	ADE_ADE	T1_NANO_018	N0M1	0.7225065746934278		1
DSP-1001660016775-E-D07.dcc	DSP-1001660016775-E-E01.dcc	ADE	ADE	ADE_ADE	T1_NANO_018	N0M1	0.7040391159560825		1
DSP-1001660016775-E-D07.dcc	DSP-1001660016775-E-E03.dcc	ADE	CORE	ADE_CORE	T1_NANO_018	N0M1	0.6218699463758393		1
DSP-1001660016775-E-D07.dcc	DSP-1001660016775-E-E05.dcc	ADE	CORE	ADE_CORE	T1_NANO_018	N0M1	0.41475753100312657		1
DSP-1001660016775-E-D07.dcc	DSP-1001660016775-E-E07.dcc	ADE	CORE	ADE_CORE	T1_NANO_018	N0M1	0.42672474463415516		1
DSP-1001660016775-E-D07.dcc	DSP-1001660016775-E-E09.dcc	ADE	CORE	ADE_CORE	T1_NANO_018	N0M1	0.37869589713370383		1
DSP-1001660016775-E-D07.dcc	DSP-1001660016775-E-E11.dcc	ADE	INV	ADE_INV	T1_NANO_018	N0M1	0.6741734641444527		1
DSP-1001660016775-E-D07.dcc	DSP-1001660016775-E-F01.dcc	ADE	INV	ADE_INV	T1_NANO_018	N0M1	0.46709326728015665		1
DSP-1001660016775-E-D07.dcc	DSP-1001660016775-E-F03.dcc	ADE	INV	ADE_INV	T1_NANO_018	N0M1	0.49925207652333126		1
DSP-1001660016775-E-D07.dcc	DSP-1001660016775-E-F05.dcc	ADE	INV	ADE_INV	T1_NANO_018	N0M1	0.39706593475717433		1
DSP-1001660016775-E-D09.dcc	DSP-1001660016775-E-D11.dcc	ADE	ADE	ADE_ADE	T1_NANO_018	N0M1	0.9998568860581333		2
DSP-1001660016775-E-D09.dcc	DSP-1001660016775-E-E01.dcc	ADE	ADE	ADE_ADE	T1_NANO_018	N0M1	0.5168347204702699		2
DSP-1001660016775-E-D09.dcc	DSP-1001660016775-E-E03.dcc	ADE	CORE	ADE_CORE	T1_NANO_018	N0M1	0.45651437913013304		2
DSP-1001660016775-E-D09.dcc	DSP-1001660016775-E-E05.dcc	ADE	CORE	ADE_CORE	T1_NANO_018	N0M1	0.5695441188318628		2
DSP-1001660016775-E-D09.dcc	DSP-1001660016775-E-E07.dcc	ADE	CORE	ADE_CORE	T1_NANO_018	N0M1	0.31325839589358623		2
DSP-1001660016775-E-D09.dcc	DSP-1001660016775-E-E09.dcc	ADE	CORE	ADE_CORE	T1_NANO_018	N0M1	0.27800044585952377		2
DSP-1001660016775-E-D09.dcc	DSP-1001660016775-E-E11.dcc	ADE	INV	ADE_INV	T1_NANO_018	N0M1	0.49491036221246976		2
DSP-1001660016775-E-D09.dcc	DSP-1001660016775-E-F01.dcc	ADE	INV	ADE_INV	T1_NANO_018	N0M1	0.34289290574494713		2
DSP-1001660016775-E-D09.dcc	DSP-1001660016775-E-F03.dcc	ADE	INV	ADE_INV	T1_NANO_018	N0M1	0.36650066958812777		2
DSP-1001660016775-E-D09.dcc	DSP-1001660016775-E-F05.dcc	ADE	INV	ADE_INV	T1_NANO_018	N0M1	0.29148588018409477		2
DSP-1001660016775-E-D11.dcc	DSP-1001660016775-E-E01.dcc	ADE	ADE	ADE_ADE	T1_NANO_018	N0M1	0.5086728901196181		3
DSP-1001660016775-E-D11.dcc	DSP-1001660016775-E-E03.dcc	ADE	CORE	ADE_CORE	T1_NANO_018	N0M1	0.4493051248607934		3
DSP-1001660016775-E-D11.dcc	DSP-1001660016775-E-E05.dcc	ADE	CORE	ADE_CORE	T1_NANO_018	N0M1	0.5695459337545838		3
DSP-1001660016775-E-D11.dcc	DSP-1001660016775-E-E07.dcc	ADE	CORE	ADE_CORE	T1_NANO_018	N0M1	0.30831143358255114		3
DSP-1001660016775-E-D11.dcc	DSP-1001660016775-E-E09.dcc	ADE	CORE	ADE_CORE	T1_NANO_018	N0M1	0.273610275		3
DSP-1001660016775-E-D11.dcc	DSP-1001660016775-E-E11.dcc	ADE	INV	ADE_INV	T1_NANO_018	N0M1	0.4870947603282109		3
DSP-1001660016775-E-D11.dcc	DSP-1001660016775-E-F01.dcc	ADE	INV	ADE_INV	T1_NANO_018	N0M1	0.3374779566049477		3
DSP-1001660016775-E-D11.dcc	DSP-1001660016775-E-F03.dcc	ADE	INV	ADE_INV	T1_NANO_018	N0M1	0.3607129077174532		3
DSP-1001660016775-E-D11.dcc	DSP-1001660016775-E-F05.dcc	ADE	INV	ADE_INV	T1_NANO_018	N0M1	0.2868827484488501		3
DSP-1001660016775-E-E01.dcc	DSP-1001660016775-E-E03.dcc	ADE	CORE	ADE_CORE	T1_NANO_018	N0M1	0.4378207672861023		2
DSP-1001660016775-E-E01.dcc	DSP-1001660016775-E-E05.dcc	ADE	CORE	ADE_CORE	T1_NANO_018	N0M1	0.5815998982506753		2
DSP-1001660016775-E-E01.dcc	DSP-1001660016775-E-E07.dcc	ADE	CORE	ADE_CORE	T1_NANO_018	N0M1	0.5786346474142079		2
DSP-1001660016775-E-E01.dcc	DSP-1001660016775-E-E09.dcc	ADE	CORE	ADE_CORE	T1_NANO_018	N0M1	0.5310696033873274		2
DSP-1001660016775-E-E01.dcc	DSP-1001660016775-E-E11.dcc	ADE	INV	ADE_INV	T1_NANO_018	N0M1	0.47464448969731016		2
DSP-1001660016775-E-E01.dcc	DSP-1001660016775-E-F01.dcc	ADE	INV	ADE_INV	T1_NANO_018	N0M1	0.6436967568379705		2
DSP-1001660016775-E-E01.dcc	DSP-1001660016775-E-F03.dcc	ADE	INV	ADE_INV	T1_NANO_018	N0M1	0.35149299059472455		2
DSP-1001660016775-E-E01.dcc	DSP-1001660016775-E-F05.dcc	ADE	INV	ADE_INV	T1_NANO_018	N0M1	0.5521314078660958		2
DSP-1001660016775-E-E03.dcc	DSP-1001660016775-E-E05.dcc	CORE	CORE	CORE_CORE	T1_NANO_018	N0M1	0.516915522		5
DSP-1001660016775-E-E03.dcc	DSP-1001660016775-E-E07.dcc	CORE	CORE	CORE_CORE	T1_NANO_018	N0M1	0.6591242053140545		5
DSP-1001660016775-E-E03.dcc	DSP-1001660016775-E-E09.dcc	CORE	CORE	CORE_CORE	T1_NANO_018	N0M1	0.580797498		5
DSP-1001660016775-E-E03.dcc	DSP-1001660016775-E-E11.dcc	CORE	INV	CORE_INV	T1_NANO_018	N0M1	0.8895751168357895		5
DSP-1001660016775-E-E03.dcc	DSP-1001660016775-E-F01.dcc	CORE	INV	CORE_INV	T1_NANO_018	N0M1	0.7451071785030279		5
DSP-1001660016775-E-E03.dcc	DSP-1001660016775-E-F03.dcc	CORE	INV	CORE_INV	T1_NANO_018	N0M1	0.7964522747092344		5
DSP-1001660016775-E-E03.dcc	DSP-1001660016775-E-F05.dcc	CORE	INV	CORE_INV	T1_NANO_018	N0M1	0.6284306238565455		5
DSP-1001660016775-E-E05.dcc	DSP-1001660016775-E-E07.dcc	CORE	CORE	CORE_CORE	T1_NANO_018	N0M1	0.656942534		8
DSP-1001660016775-E-E05.dcc	DSP-1001660016775-E-E09.dcc	CORE	CORE	CORE_CORE	T1_NANO_018	N0M1	0.5997912625963921		8
DSP-1001660016775-E-E05.dcc	DSP-1001660016775-E-E11.dcc	CORE	INV	CORE_INV	T1_NANO_018	N0M1	0.5798856033207418		8
DSP-1001660016775-E-E05.dcc	DSP-1001660016775-E-F01.dcc	CORE	INV	CORE_INV	T1_NANO_018	N0M1	0.5657530675722369		8
DSP-1001660016775-E-E05.dcc	DSP-1001660016775-E-F03.dcc	CORE	INV	CORE_INV	T1_NANO_018	N0M1	0.5968594152982739		8
DSP-1001660016775-E-E05.dcc	DSP-1001660016775-E-F05.dcc	CORE	INV	CORE_INV	T1_NANO_018	N0M1	0.6273409706362705		8
DSP-1001660016775-E-E07.dcc	DSP-1001660016775-E-E09.dcc	CORE	CORE	CORE_CORE	T1_NANO_018	N0M1	0.8937391082478824		9
DSP-1001660016775-E-E07.dcc	DSP-1001660016775-E-E11.dcc	CORE	INV	CORE_INV	T1_NANO_018	N0M1	0.5889163424839484		9
DSP-1001660016775-E-E07.dcc	DSP-1001660016775-E-F01.dcc	CORE	INV	CORE_INV	T1_NANO_018	N0M1	0.7708775943870454		9
DSP-1001660016775-E-E07.dcc	DSP-1001660016775-E-F03.dcc	CORE	INV	CORE_INV	T1_NANO_018	N0M1	0.8219389550345632		9
DSP-1001660016775-E-E07.dcc	DSP-1001660016775-E-F05.dcc	CORE	INV	CORE_INV	T1_NANO_018	N0M1	0.954337912		9
DSP-1001660016775-E-E09.dcc	DSP-1001660016775-E-E11.dcc	CORE	INV	CORE_INV	T1_NANO_018	N0M1	0.5239812796431434		11
DSP-1001660016775-E-E09.dcc	DSP-1001660016775-E-F01.dcc	CORE	INV	CORE_INV	T1_NANO_018	N0M1	0.7913788303833152		11
DSP-1001660016775-E-E09.dcc	DSP-1001660016775-E-F03.dcc	CORE	INV	CORE_INV	T1_NANO_018	N0M1	0.7349223117065207		11
DSP-1001660016775-E-E09.dcc	DSP-1001660016775-E-F05.dcc	CORE	INV	CORE_INV	T1_NANO_018	N0M1	0.9360465135604988		11
DSP-1001660016775-E-E11.dcc	DSP-1001660016775-E-F01.dcc	INV	INV	INV_INV	T1_NANO_018	N0M1	0.6621819396895112		4
DSP-1001660016775-E-E11.dcc	DSP-1001660016775-E-F03.dcc	INV	INV	INV_INV	T1_NANO_018	N0M1	0.7056267630434506		4
DSP-1001660016775-E-E11.dcc	DSP-1001660016775-E-F05.dcc	INV	INV	INV_INV	T1_NANO_018	N0M1	0.5561109433817046		4
DSP-1001660016775-E-F01.dcc	DSP-1001660016775-E-F03.dcc	INV	INV	INV_INV	T1_NANO_018	N0M1	0.7276445261005803		7
DSP-1001660016775-E-F01.dcc	DSP-1001660016775-E-F05.dcc	INV	INV	INV_INV	T1_NANO_018	N0M1	0.8471485377017479		7
DSP-1001660016775-E-F03.dcc	DSP-1001660016775-E-F05.dcc	INV	INV	INV_INV	T1_NANO_018	N0M1	0.7867980940223382		6
DSP-1001660016775-E-D07.dcc	DSP-1001660016775-E-D09.dcc	ADE	ADE	ADE_ADE	T1_NANO_018	N0M1	0.7340994395864077		1
DSP-1001660016775-E-D07.dcc	DSP-1001660016775-E-D11.dcc	ADE	ADE	ADE_ADE	T1_NANO_018	N0M1	0.7225065746934278		1
DSP-1001660016775-E-D07.dcc	DSP-1001660016775-E-E01.dcc	ADE	ADE	ADE_ADE	T1_NANO_018	N0M1	0.7040391159560825		1
DSP-1001660016775-E-D07.dcc	DSP-1001660016775-E-E03.dcc	ADE	CORE	ADE_CORE	T1_NANO_018	N0M1	0.6218699463758393		1
DSP-1001660016775-E-D07.dcc	DSP-1001660016775-E-E05.dcc	ADE	CORE	ADE_CORE	T1_NANO_018	N0M1	0.41475753100312657		1
DSP-1001660016775-E-D07.dcc	DSP-1001660016775-E-E07.dcc	ADE	CORE	ADE_CORE	T1_NANO_018	N0M1	0.42672474463415516		1
DSP-1001660016775-E-D07.dcc	DSP-1001660016775-E-E09.dcc	ADE	CORE	ADE_CORE	T1_NANO_018	N0M1	0.37869589713370383		1
DSP-1001660016775-E-D07.dcc	DSP-1001660016775-E-E11.dcc	ADE	INV	ADE_INV	T1_NANO_018	N0M1	0.6741734641444527		1
DSP-1001660016775-E-D07.dcc	DSP-1001660016775-E-F01.dcc	ADE	INV	ADE_INV	T1_NANO_018	N0M1	0.46709326728015665		1
DSP-1001660016775-E-D07.dcc	DSP-1001660016775-E-F03.dcc	ADE	INV	ADE_INV	T1_NANO_018	N0M1	0.49925207652333126		1
DSP-1001660016775-E-D07.dcc	DSP-1001660016775-E-F05.dcc	ADE	INV	ADE_INV	T1_NANO_018	N0M1	0.39706593475717433		1
DSP-1001660016775-E-D09.dcc	DSP-1001660016775-E-D11.dcc	ADE	ADE	ADE_ADE	T1_NANO_018	N0M1	0.9998568860581333		2
DSP-1001660016775-E-D09.dcc	DSP-1001660016775-E-E01.dcc	ADE	ADE	ADE_ADE	T1_NANO_018	N0M1	0.5168347204702699		2
DSP-1001660016775-E-D09.dcc	DSP-1001660016775-E-E03.dcc	ADE	CORE	ADE_CORE	T1_NANO_018	N0M1	0.45651437913013304		2
DSP-1001660016775-E-D09.dcc	DSP-1001660016775-E-E05.dcc	ADE	CORE	ADE_CORE	T1_NANO_018	N0M1	0.5695441188318628		2
DSP-1001660016775-E-D09.dcc	DSP-1001660016775-E-E07.dcc	ADE	CORE	ADE_CORE	T1_NANO_018	N0M1	0.31325839589358623		2
DSP-1001660016775-E-D09.dcc	DSP-1001660016775-E-E09.dcc	ADE	CORE	ADE_CORE	T1_NANO_018	N0M1	0.27800044585952377		2
DSP-1001660016775-E-D09.dcc	DSP-1001660016775-E-E11.dcc	ADE	INV	ADE_INV	T1_NANO_018	N0M1	0.49491036221246976		2
DSP-1001660016775-E-D09.dcc	DSP-1001660016775-E-F01.dcc	ADE	INV	ADE_INV	T1_NANO_018	N0M1	0.34289290574494713		2
DSP-1001660016775-E-D09.dcc	DSP-1001660016775-E-F03.dcc	ADE	INV	ADE_INV	T1_NANO_018	N0M1	0.36650066958812777		2
DSP-1001660016775-E-D09.dcc	DSP-1001660016775-E-F05.dcc	ADE	INV	ADE_INV	T1_NANO_018	N0M1	0.29148588018409477		2
DSP-1001660016775-E-D11.dcc	DSP-1001660016775-E-E01.dcc	ADE	ADE	ADE_ADE	T1_NANO_018	N0M1	0.5086728901196181		3
DSP-1001660016775-E-D11.dcc	DSP-1001660016775-E-E03.dcc	ADE	CORE	ADE_CORE	T1_NANO_018	N0M1	0.4493051248607934		3
DSP-1001660016775-E-D11.dcc	DSP-1001660016775-E-E05.dcc	ADE	CORE	ADE_CORE	T1_NANO_018	N0M1	0.5695459337545838		3
DSP-1001660016775-E-D11.dcc	DSP-1001660016775-E-E07.dcc	ADE	CORE	ADE_CORE	T1_NANO_018	N0M1	0.30831143358255114		3
DSP-1001660016775-E-D11.dcc	DSP-1001660016775-E-E09.dcc	ADE	CORE	ADE_CORE	T1_NANO_018	N0M1	0.273610275		3
DSP-1001660016775-E-D11.dcc	DSP-1001660016775-E-E11.dcc	ADE	INV	ADE_INV	T1_NANO_018	N0M1	0.4870947603282109		3
DSP-1001660016775-E-D11.dcc	DSP-1001660016775-E-F01.dcc	ADE	INV	ADE_INV	T1_NANO_018	N0M1	0.3374779566049477		3
DSP-1001660016775-E-D11.dcc	DSP-1001660016775-E-F03.dcc	ADE	INV	ADE_INV	T1_NANO_018	N0M1	0.3607129077174532		3
DSP-1001660016775-E-D11.dcc	DSP-1001660016775-E-F05.dcc	ADE	INV	ADE_INV	T1_NANO_018	N0M1	0.2868827484488501		3
DSP-1001660016775-E-E01.dcc	DSP-1001660016775-E-E03.dcc	ADE	CORE	ADE_CORE	T1_NANO_018	N0M1	0.4378207672861023		2
DSP-1001660016775-E-E01.dcc	DSP-1001660016775-E-E05.dcc	ADE	CORE	ADE_CORE	T1_NANO_018	N0M1	0.5815998982506753		2
DSP-1001660016775-E-E01.dcc	DSP-1001660016775-E-E07.dcc	ADE	CORE	ADE_CORE	T1_NANO_018	N0M1	0.5786346474142079		2
DSP-1001660016775-E-E01.dcc	DSP-1001660016775-E-E09.dcc	ADE	CORE	ADE_CORE	T1_NANO_018	N0M1	0.5310696033873274		2
DSP-1001660016775-E-E01.dcc	DSP-1001660016775-E-E11.dcc	ADE	INV	ADE_INV	T1_NANO_018	N0M1	0.47464448969731016		2
DSP-1001660016775-E-E01.dcc	DSP-1001660016775-E-F01.dcc	ADE	INV	ADE_INV	T1_NANO_018	N0M1	0.6436967568379705		2
DSP-1001660016775-E-E01.dcc	DSP-1001660016775-E-F03.dcc	ADE	INV	ADE_INV	T1_NANO_018	N0M1	0.35149299059472455		2
DSP-1001660016775-E-E01.dcc	DSP-1001660016775-E-F05.dcc	ADE	INV	ADE_INV	T1_NANO_018	N0M1	0.5521314078660958		2
DSP-1001660016775-E-E03.dcc	DSP-1001660016775-E-E05.dcc	CORE	CORE	CORE_CORE	T1_NANO_018	N0M1	0.516915522		5
DSP-1001660016775-E-E03.dcc	DSP-1001660016775-E-E07.dcc	CORE	CORE	CORE_CORE	T1_NANO_018	N0M1	0.6591242053140545		5
DSP-1001660016775-E-E03.dcc	DSP-1001660016775-E-E09.dcc	CORE	CORE	CORE_CORE	T1_NANO_018	N0M1	0.580797498		5
DSP-1001660016775-E-E03.dcc	DSP-1001660016775-E-E11.dcc	CORE	INV	CORE_INV	T1_NANO_018	N0M1	0.8895751168357895		5
DSP-1001660016775-E-E03.dcc	DSP-1001660016775-E-F01.dcc	CORE	INV	CORE_INV	T1_NANO_018	N0M1	0.7451071785030279		5
DSP-1001660016775-E-E03.dcc	DSP-1001660016775-E-F03.dcc	CORE	INV	CORE_INV	T1_NANO_018	N0M1	0.7964522747092344		5
DSP-1001660016775-E-E03.dcc	DSP-1001660016775-E-F05.dcc	CORE	INV	CORE_INV	T1_NANO_018	N0M1	0.6284306238565455		5
DSP-1001660016775-E-E05.dcc	DSP-1001660016775-E-E07.dcc	CORE	CORE	CORE_CORE	T1_NANO_018	N0M1	0.656942534		8
DSP-1001660016775-E-E05.dcc	DSP-1001660016775-E-E09.dcc	CORE	CORE	CORE_CORE	T1_NANO_018	N0M1	0.5997912625963921		8
DSP-1001660016775-E-E05.dcc	DSP-1001660016775-E-E11.dcc	CORE	INV	CORE_INV	T1_NANO_018	N0M1	0.5798856033207418		8
DSP-1001660016775-E-E05.dcc	DSP-1001660016775-E-F01.dcc	CORE	INV	CORE_INV	T1_NANO_018	N0M1	0.5657530675722369		8
DSP-1001660016775-E-E05.dcc	DSP-1001660016775-E-F03.dcc	CORE	INV	CORE_INV	T1_NANO_018	N0M1	0.5968594152982739		8
DSP-1001660016775-E-E05.dcc	DSP-1001660016775-E-F05.dcc	CORE	INV	CORE_INV	T1_NANO_018	N0M1	0.6273409706362705		8
DSP-1001660016775-E-E07.dcc	DSP-1001660016775-E-E09.dcc	CORE	CORE	CORE_CORE	T1_NANO_018	N0M1	0.8937391082478824		9
DSP-1001660016775-E-E07.dcc	DSP-1001660016775-E-E11.dcc	CORE	INV	CORE_INV	T1_NANO_018	N0M1	0.5889163424839484		9
DSP-1001660016775-E-E07.dcc	DSP-1001660016775-E-F01.dcc	CORE	INV	CORE_INV	T1_NANO_018	N0M1	0.7708775943870454		9
DSP-1001660016775-E-E07.dcc	DSP-1001660016775-E-F03.dcc	CORE	INV	CORE_INV	T1_NANO_018	N0M1	0.8219389550345632		9
DSP-1001660016775-E-E07.dcc	DSP-1001660016775-E-F05.dcc	CORE	INV	CORE_INV	T1_NANO_018	N0M1	0.954337912		9
DSP-1001660016775-E-E09.dcc	DSP-1001660016775-E-E11.dcc	CORE	INV	CORE_INV	T1_NANO_018	N0M1	0.5239812796431434		11
DSP-1001660016775-E-E09.dcc	DSP-1001660016775-E-F01.dcc	CORE	INV	CORE_INV	T1_NANO_018	N0M1	0.7913788303833152		11
DSP-1001660016775-E-E09.dcc	DSP-1001660016775-E-F03.dcc	CORE	INV	CORE_INV	T1_NANO_018	N0M1	0.7349223117065207		11
DSP-1001660016775-E-E09.dcc	DSP-1001660016775-E-F05.dcc	CORE	INV	CORE_INV	T1_NANO_018	N0M1	0.9360465135604988		11
DSP-1001660016775-E-E11.dcc	DSP-1001660016775-E-F01.dcc	INV	INV	INV_INV	T1_NANO_018	N0M1	0.6621819396895112		4
DSP-1001660016775-E-E11.dcc	DSP-1001660016775-E-F03.dcc	INV	INV	INV_INV	T1_NANO_018	N0M1	0.7056267630434506		4
DSP-1001660016775-E-E11.dcc	DSP-1001660016775-E-F05.dcc	INV	INV	INV_INV	T1_NANO_018	N0M1	0.5561109433817046		4
DSP-1001660016775-E-F01.dcc	DSP-1001660016775-E-F03.dcc	INV	INV	INV_INV	T1_NANO_018	N0M1	0.7276445261005803		7
DSP-1001660016775-E-F01.dcc	DSP-1001660016775-E-F05.dcc	INV	INV	INV_INV	T1_NANO_018	N0M1	0.8471485377017479		7
DSP-1001660016775-E-F03.dcc	DSP-1001660016775-E-F05.dcc	INV	INV	INV_INV	T1_NANO_018	N0M1	0.7867980940223382		6
DSP-1001660016775-E-D07.dcc	DSP-1001660016775-E-D09.dcc	ADE	ADE	ADE_ADE	T1_NANO_018	N0M1	0.7340994395864077		1
DSP-1001660016775-E-D07.dcc	DSP-1001660016775-E-D11.dcc	ADE	ADE	ADE_ADE	T1_NANO_018	N0M1	0.7225065746934278		1
DSP-1001660016775-E-D07.dcc	DSP-1001660016775-E-E01.dcc	ADE	ADE	ADE_ADE	T1_NANO_018	N0M1	0.7040391159560825		1
DSP-1001660016775-E-D07.dcc	DSP-1001660016775-E-E03.dcc	ADE	CORE	ADE_CORE	T1_NANO_018	N0M1	0.6218699463758393		1
DSP-1001660016775-E-D07.dcc	DSP-1001660016775-E-E05.dcc	ADE	CORE	ADE_CORE	T1_NANO_018	N0M1	0.41475753100312657		1
DSP-1001660016775-E-D07.dcc	DSP-1001660016775-E-E07.dcc	ADE	CORE	ADE_CORE	T1_NANO_018	N0M1	0.42672474463415516		1
DSP-1001660016775-E-D07.dcc	DSP-1001660016775-E-E09.dcc	ADE	CORE	ADE_CORE	T1_NANO_018	N0M1	0.37869589713370383		1
DSP-1001660016775-E-D07.dcc	DSP-1001660016775-E-E11.dcc	ADE	INV	ADE_INV	T1_NANO_018	N0M1	0.6741734641444527		1
DSP-1001660016775-E-D07.dcc	DSP-1001660016775-E-F01.dcc	ADE	INV	ADE_INV	T1_NANO_018	N0M1	0.46709326728015665		1
DSP-1001660016775-E-D07.dcc	DSP-1001660016775-E-F03.dcc	ADE	INV	ADE_INV	T1_NANO_018	N0M1	0.49925207652333126		1
DSP-1001660016775-E-D07.dcc	DSP-1001660016775-E-F05.dcc	ADE	INV	ADE_INV	T1_NANO_018	N0M1	0.39706593475717433		1
DSP-1001660016775-E-D09.dcc	DSP-1001660016775-E-D11.dcc	ADE	ADE	ADE_ADE	T1_NANO_018	N0M1	0.9998568860581333		2
DSP-1001660016775-E-D09.dcc	DSP-1001660016775-E-E01.dcc	ADE	ADE	ADE_ADE	T1_NANO_018	N0M1	0.5168347204702699		2
DSP-1001660016775-E-D09.dcc	DSP-1001660016775-E-E03.dcc	ADE	CORE	ADE_CORE	T1_NANO_018	N0M1	0.45651437913013304		2
DSP-1001660016775-E-D09.dcc	DSP-1001660016775-E-E05.dcc	ADE	CORE	ADE_CORE	T1_NANO_018	N0M1	0.5695441188318628		2
DSP-1001660016775-E-D09.dcc	DSP-1001660016775-E-E07.dcc	ADE	CORE	ADE_CORE	T1_NANO_018	N0M1	0.31325839589358623		2
DSP-1001660016775-E-D09.dcc	DSP-1001660016775-E-E09.dcc	ADE	CORE	ADE_CORE	T1_NANO_018	N0M1	0.27800044585952377		2
DSP-1001660016775-E-D09.dcc	DSP-1001660016775-E-E11.dcc	ADE	INV	ADE_INV	T1_NANO_018	N0M1	0.49491036221246976		2
DSP-1001660016775-E-D09.dcc	DSP-1001660016775-E-F01.dcc	ADE	INV	ADE_INV	T1_NANO_018	N0M1	0.34289290574494713		2
DSP-1001660016775-E-D09.dcc	DSP-1001660016775-E-F03.dcc	ADE	INV	ADE_INV	T1_NANO_018	N0M1	0.36650066958812777		2
DSP-1001660016775-E-D09.dcc	DSP-1001660016775-E-F05.dcc	ADE	INV	ADE_INV	T1_NANO_018	N0M1	0.29148588018409477		2
DSP-1001660016775-E-D11.dcc	DSP-1001660016775-E-E01.dcc	ADE	ADE	ADE_ADE	T1_NANO_018	N0M1	0.5086728901196181		3
DSP-1001660016775-E-D11.dcc	DSP-1001660016775-E-E03.dcc	ADE	CORE	ADE_CORE	T1_NANO_018	N0M1	0.4493051248607934		3
DSP-1001660016775-E-D11.dcc	DSP-1001660016775-E-E05.dcc	ADE	CORE	ADE_CORE	T1_NANO_018	N0M1	0.5695459337545838		3
DSP-1001660016775-E-D11.dcc	DSP-1001660016775-E-E07.dcc	ADE	CORE	ADE_CORE	T1_NANO_018	N0M1	0.30831143358255114		3
DSP-1001660016775-E-D11.dcc	DSP-1001660016775-E-E09.dcc	ADE	CORE	ADE_CORE	T1_NANO_018	N0M1	0.273610275		3
DSP-1001660016775-E-D11.dcc	DSP-1001660016775-E-E11.dcc	ADE	INV	ADE_INV	T1_NANO_018	N0M1	0.4870947603282109		3
DSP-1001660016775-E-D11.dcc	DSP-1001660016775-E-F01.dcc	ADE	INV	ADE_INV	T1_NANO_018	N0M1	0.3374779566049477		3
DSP-1001660016775-E-D11.dcc	DSP-1001660016775-E-F03.dcc	ADE	INV	ADE_INV	T1_NANO_018	N0M1	0.3607129077174532		3
DSP-1001660016775-E-D11.dcc	DSP-1001660016775-E-F05.dcc	ADE	INV	ADE_INV	T1_NANO_018	N0M1	0.2868827484488501		3
DSP-1001660016775-E-E01.dcc	DSP-1001660016775-E-E03.dcc	ADE	CORE	ADE_CORE	T1_NANO_018	N0M1	0.4378207672861023		2
DSP-1001660016775-E-E01.dcc	DSP-1001660016775-E-E05.dcc	ADE	CORE	ADE_CORE	T1_NANO_018	N0M1	0.5815998982506753		2
DSP-1001660016775-E-E01.dcc	DSP-1001660016775-E-E07.dcc	ADE	CORE	ADE_CORE	T1_NANO_018	N0M1	0.5786346474142079		2
DSP-1001660016775-E-E01.dcc	DSP-1001660016775-E-E09.dcc	ADE	CORE	ADE_CORE	T1_NANO_018	N0M1	0.5310696033873274		2
DSP-1001660016775-E-E01.dcc	DSP-1001660016775-E-E11.dcc	ADE	INV	ADE_INV	T1_NANO_018	N0M1	0.47464448969731016		2
DSP-1001660016775-E-E01.dcc	DSP-1001660016775-E-F01.dcc	ADE	INV	ADE_INV	T1_NANO_018	N0M1	0.6436967568379705		2
DSP-1001660016775-E-E01.dcc	DSP-1001660016775-E-F03.dcc	ADE	INV	ADE_INV	T1_NANO_018	N0M1	0.35149299059472455		2
DSP-1001660016775-E-E01.dcc	DSP-1001660016775-E-F05.dcc	ADE	INV	ADE_INV	T1_NANO_018	N0M1	0.5521314078660958		2
DSP-1001660016775-E-E03.dcc	DSP-1001660016775-E-E05.dcc	CORE	CORE	CORE_CORE	T1_NANO_018	N0M1	0.516915522		5
DSP-1001660016775-E-E03.dcc	DSP-1001660016775-E-E07.dcc	CORE	CORE	CORE_CORE	T1_NANO_018	N0M1	0.6591242053140545		5
DSP-1001660016775-E-E03.dcc	DSP-1001660016775-E-E09.dcc	CORE	CORE	CORE_CORE	T1_NANO_018	N0M1	0.580797498		5
DSP-1001660016775-E-E03.dcc	DSP-1001660016775-E-E11.dcc	CORE	INV	CORE_INV	T1_NANO_018	N0M1	0.8895751168357895		5
DSP-1001660016775-E-E03.dcc	DSP-1001660016775-E-F01.dcc	CORE	INV	CORE_INV	T1_NANO_018	N0M1	0.7451071785030279		5
DSP-1001660016775-E-E03.dcc	DSP-1001660016775-E-F03.dcc	CORE	INV	CORE_INV	T1_NANO_018	N0M1	0.7964522747092344		5
DSP-1001660016775-E-E03.dcc	DSP-1001660016775-E-F05.dcc	CORE	INV	CORE_INV	T1_NANO_018	N0M1	0.6284306238565455		5
DSP-1001660016775-E-E05.dcc	DSP-1001660016775-E-E07.dcc	CORE	CORE	CORE_CORE	T1_NANO_018	N0M1	0.656942534		8
DSP-1001660016775-E-E05.dcc	DSP-1001660016775-E-E09.dcc	CORE	CORE	CORE_CORE	T1_NANO_018	N0M1	0.5997912625963921		8
DSP-1001660016775-E-E05.dcc	DSP-1001660016775-E-E11.dcc	CORE	INV	CORE_INV	T1_NANO_018	N0M1	0.5798856033207418		8
DSP-1001660016775-E-E05.dcc	DSP-1001660016775-E-F01.dcc	CORE	INV	CORE_INV	T1_NANO_018	N0M1	0.5657530675722369		8
DSP-1001660016775-E-E05.dcc	DSP-1001660016775-E-F03.dcc	CORE	INV	CORE_INV	T1_NANO_018	N0M1	0.5968594152982739		8
DSP-1001660016775-E-E05.dcc	DSP-1001660016775-E-F05.dcc	CORE	INV	CORE_INV	T1_NANO_018	N0M1	0.6273409706362705		8
DSP-1001660016775-E-E07.dcc	DSP-1001660016775-E-E09.dcc	CORE	CORE	CORE_CORE	T1_NANO_018	N0M1	0.8937391082478824		9
DSP-1001660016775-E-E07.dcc	DSP-1001660016775-E-E11.dcc	CORE	INV	CORE_INV	T1_NANO_018	N0M1	0.5889163424839484		9
DSP-1001660016775-E-E07.dcc	DSP-1001660016775-E-F01.dcc	CORE	INV	CORE_INV	T1_NANO_018	N0M1	0.7708775943870454		9
DSP-1001660016775-E-E07.dcc	DSP-1001660016775-E-F03.dcc	CORE	INV	CORE_INV	T1_NANO_018	N0M1	0.8219389550345632		9
DSP-1001660016775-E-E07.dcc	DSP-1001660016775-E-F05.dcc	CORE	INV	CORE_INV	T1_NANO_018	N0M1	0.954337912		9
DSP-1001660016775-E-E09.dcc	DSP-1001660016775-E-E11.dcc	CORE	INV	CORE_INV	T1_NANO_018	N0M1	0.5239812796431434		11
DSP-1001660016775-E-E09.dcc	DSP-1001660016775-E-F01.dcc	CORE	INV	CORE_INV	T1_NANO_018	N0M1	0.7913788303833152		11
DSP-1001660016775-E-E09.dcc	DSP-1001660016775-E-F03.dcc	CORE	INV	CORE_INV	T1_NANO_018	N0M1	0.7349223117065207		11
DSP-1001660016775-E-E09.dcc	DSP-1001660016775-E-F05.dcc	CORE	INV	CORE_INV	T1_NANO_018	N0M1	0.9360465135604988		11
DSP-1001660016775-E-E11.dcc	DSP-1001660016775-E-F01.dcc	INV	INV	INV_INV	T1_NANO_018	N0M1	0.6621819396895112		4
DSP-1001660016775-E-E11.dcc	DSP-1001660016775-E-F03.dcc	INV	INV	INV_INV	T1_NANO_018	N0M1	0.7056267630434506		4
DSP-1001660016775-E-E11.dcc	DSP-1001660016775-E-F05.dcc	INV	INV	INV_INV	T1_NANO_018	N0M1	0.5561109433817046		4
DSP-1001660016775-E-F01.dcc	DSP-1001660016775-E-F03.dcc	INV	INV	INV_INV	T1_NANO_018	N0M1	0.7276445261005803		7
DSP-1001660016775-E-F01.dcc	DSP-1001660016775-E-F05.dcc	INV	INV	INV_INV	T1_NANO_018	N0M1	0.8471485377017479		7
DSP-1001660016775-E-F03.dcc	DSP-1001660016775-E-F05.dcc	INV	INV	INV_INV	T1_NANO_018	N0M1	0.7867980940223382		6
DSP-1001660016775-E-G03.dcc	DSP-1001660016775-E-G05.dcc	CORE	CORE	CORE_CORE	T1_NANO_017	N0M0	0.817683143		12
DSP-1001660016775-E-G03.dcc	DSP-1001660016775-E-G07.dcc	CORE	CORE	CORE_CORE	T1_NANO_017	N0M0	0.8440086195348482		12
DSP-1001660016775-E-G03.dcc	DSP-1001660016775-E-G09.dcc	CORE	CORE	CORE_CORE	T1_NANO_017	N0M0	0.800351051		12
DSP-1001660016775-E-G03.dcc	DSP-1001660016775-E-G11.dcc	CORE	INV	CORE_INV	T1_NANO_017	N0M0	0.8463081996311376		12
DSP-1001660016775-E-G03.dcc	DSP-1001660016775-E-H01.dcc	CORE	INV	CORE_INV	T1_NANO_017	N0M0	0.8853122145782835		12
DSP-1001660016775-E-G03.dcc	DSP-1001660016775-E-H03.dcc	CORE	INV	CORE_INV	T1_NANO_017	N0M0	0.8036860504058477		12
DSP-1001660016775-E-G03.dcc	DSP-1001660016775-E-H05.dcc	CORE	INV	CORE_INV	T1_NANO_017	N0M0	0.8450626030973025		12
DSP-1001660016775-E-G03.dcc	DSP-1001660016775-E-H09.dcc	CORE	NOR	CORE_NOR	T1_NANO_017	N0M0	0		12
DSP-1001660016775-E-G05.dcc	DSP-1001660016775-E-G07.dcc	CORE	CORE	CORE_CORE	T1_NANO_017	N0M0	0.9653784827932527		12
DSP-1001660016775-E-G05.dcc	DSP-1001660016775-E-G09.dcc	CORE	CORE	CORE_CORE	T1_NANO_017	N0M0	0.9139135032281319		12
DSP-1001660016775-E-G05.dcc	DSP-1001660016775-E-G11.dcc	CORE	INV	CORE_INV	T1_NANO_017	N0M0	0.9654355992960848		12
DSP-1001660016775-E-G05.dcc	DSP-1001660016775-E-H01.dcc	CORE	INV	CORE_INV	T1_NANO_017	N0M0	0.9406583999543792		12
DSP-1001660016775-E-G05.dcc	DSP-1001660016775-E-H03.dcc	CORE	INV	CORE_INV	T1_NANO_017	N0M0	0.8178841989539826		12
DSP-1001660016775-E-G05.dcc	DSP-1001660016775-E-H05.dcc	CORE	INV	CORE_INV	T1_NANO_017	N0M0	0.9655966641262355		12
DSP-1001660016775-E-G05.dcc	DSP-1001660016775-E-H09.dcc	CORE	NOR	CORE_NOR	T1_NANO_017	N0M0	0		12
DSP-1001660016775-E-G07.dcc	DSP-1001660016775-E-G09.dcc	CORE	CORE	CORE_CORE	T1_NANO_017	N0M0	0.945962778		10
DSP-1001660016775-E-G07.dcc	DSP-1001660016775-E-G11.dcc	CORE	INV	CORE_INV	T1_NANO_017	N0M0	0.9992844814350521		10
DSP-1001660016775-E-G07.dcc	DSP-1001660016775-E-H01.dcc	CORE	INV	CORE_INV	T1_NANO_017	N0M0	0.9734801439928668		10
DSP-1001660016775-E-G07.dcc	DSP-1001660016775-E-H03.dcc	CORE	INV	CORE_INV	T1_NANO_017	N0M0	0.8461755241044142		10
DSP-1001660016775-E-G07.dcc	DSP-1001660016775-E-H05.dcc	CORE	INV	CORE_INV	T1_NANO_017	N0M0	0.9994454728554782		10
DSP-1001660016775-E-G07.dcc	DSP-1001660016775-E-H09.dcc	CORE	NOR	CORE_NOR	T1_NANO_017	N0M0	0		10
DSP-1001660016775-E-G09.dcc	DSP-1001660016775-E-G11.dcc	CORE	INV	CORE_INV	T1_NANO_017	N0M0	0.9465736801239781		12
DSP-1001660016775-E-G09.dcc	DSP-1001660016775-E-H01.dcc	CORE	INV	CORE_INV	T1_NANO_017	N0M0	0.9221890940016746		12
DSP-1001660016775-E-G09.dcc	DSP-1001660016775-E-H03.dcc	CORE	INV	CORE_INV	T1_NANO_017	N0M0	0.9016823406398157		12
DSP-1001660016775-E-G09.dcc	DSP-1001660016775-E-H05.dcc	CORE	INV	CORE_INV	T1_NANO_017	N0M0	0.9465924805846107		12
DSP-1001660016775-E-G09.dcc	DSP-1001660016775-E-H09.dcc	CORE	NOR	CORE_NOR	T1_NANO_017	N0M0	0.22671909151038155		12
DSP-1001660016775-E-G11.dcc	DSP-1001660016775-E-H01.dcc	INV	INV	INV_INV	T1_NANO_017	N0M0	0.9742619544698031		12
DSP-1001660016775-E-G11.dcc	DSP-1001660016775-E-H03.dcc	INV	INV	INV_INV	T1_NANO_017	N0M0	0.8463273869299366		12
DSP-1001660016775-E-G11.dcc	DSP-1001660016775-E-H05.dcc	INV	INV	INV_INV	T1_NANO_017	N0M0	0.9999182046800673		12
DSP-1001660016775-E-G11.dcc	DSP-1001660016775-E-H09.dcc	INV	NOR	INV_NOR	T1_NANO_017	N0M0	0		12
DSP-1001660016775-E-H01.dcc	DSP-1001660016775-E-H03.dcc	INV	INV	INV_INV	T1_NANO_017	N0M0	0.8242795619350435		13
DSP-1001660016775-E-H01.dcc	DSP-1001660016775-E-H05.dcc	INV	INV	INV_INV	T1_NANO_017	N0M0	0.9742495465585037		13
DSP-1001660016775-E-H01.dcc	DSP-1001660016775-E-H09.dcc	INV	NOR	INV_NOR	T1_NANO_017	N0M0	0		13
DSP-1001660016775-E-H03.dcc	DSP-1001660016775-E-H05.dcc	INV	INV	INV_INV	T1_NANO_017	N0M0	0.8461219105089052		13
DSP-1001660016775-E-H03.dcc	DSP-1001660016775-E-H09.dcc	INV	NOR	INV_NOR	T1_NANO_017	N0M0	0.21963528325064163		13
DSP-1001660016775-E-H05.dcc	DSP-1001660016775-E-H09.dcc	INV	NOR	INV_NOR	T1_NANO_017	N0M0	0		12
DSP-1001660016775-E-G03.dcc	DSP-1001660016775-E-G05.dcc	CORE	CORE	CORE_CORE	T1_NANO_017	N0M0	0.817683143		12
DSP-1001660016775-E-G03.dcc	DSP-1001660016775-E-G07.dcc	CORE	CORE	CORE_CORE	T1_NANO_017	N0M0	0.8440086195348482		12
DSP-1001660016775-E-G03.dcc	DSP-1001660016775-E-G09.dcc	CORE	CORE	CORE_CORE	T1_NANO_017	N0M0	0.800351051		12
DSP-1001660016775-E-G03.dcc	DSP-1001660016775-E-G11.dcc	CORE	INV	CORE_INV	T1_NANO_017	N0M0	0.8463081996311376		12
DSP-1001660016775-E-G03.dcc	DSP-1001660016775-E-H01.dcc	CORE	INV	CORE_INV	T1_NANO_017	N0M0	0.8853122145782835		12
DSP-1001660016775-E-G03.dcc	DSP-1001660016775-E-H03.dcc	CORE	INV	CORE_INV	T1_NANO_017	N0M0	0.8036860504058477		12
DSP-1001660016775-E-G03.dcc	DSP-1001660016775-E-H05.dcc	CORE	INV	CORE_INV	T1_NANO_017	N0M0	0.8450626030973025		12
DSP-1001660016775-E-G03.dcc	DSP-1001660016775-E-H09.dcc	CORE	NOR	CORE_NOR	T1_NANO_017	N0M0	0		12
DSP-1001660016775-E-G05.dcc	DSP-1001660016775-E-G07.dcc	CORE	CORE	CORE_CORE	T1_NANO_017	N0M0	0.9653784827932527		12
DSP-1001660016775-E-G05.dcc	DSP-1001660016775-E-G09.dcc	CORE	CORE	CORE_CORE	T1_NANO_017	N0M0	0.9139135032281319		12
DSP-1001660016775-E-G05.dcc	DSP-1001660016775-E-G11.dcc	CORE	INV	CORE_INV	T1_NANO_017	N0M0	0.9654355992960848		12
DSP-1001660016775-E-G05.dcc	DSP-1001660016775-E-H01.dcc	CORE	INV	CORE_INV	T1_NANO_017	N0M0	0.9406583999543792		12
DSP-1001660016775-E-G05.dcc	DSP-1001660016775-E-H03.dcc	CORE	INV	CORE_INV	T1_NANO_017	N0M0	0.8178841989539826		12
DSP-1001660016775-E-G05.dcc	DSP-1001660016775-E-H05.dcc	CORE	INV	CORE_INV	T1_NANO_017	N0M0	0.9655966641262355		12
DSP-1001660016775-E-G05.dcc	DSP-1001660016775-E-H09.dcc	CORE	NOR	CORE_NOR	T1_NANO_017	N0M0	0		12
DSP-1001660016775-E-G07.dcc	DSP-1001660016775-E-G09.dcc	CORE	CORE	CORE_CORE	T1_NANO_017	N0M0	0.945962778		10
DSP-1001660016775-E-G07.dcc	DSP-1001660016775-E-G11.dcc	CORE	INV	CORE_INV	T1_NANO_017	N0M0	0.9992844814350521		10
DSP-1001660016775-E-G07.dcc	DSP-1001660016775-E-H01.dcc	CORE	INV	CORE_INV	T1_NANO_017	N0M0	0.9734801439928668		10
DSP-1001660016775-E-G07.dcc	DSP-1001660016775-E-H03.dcc	CORE	INV	CORE_INV	T1_NANO_017	N0M0	0.8461755241044142		10
DSP-1001660016775-E-G07.dcc	DSP-1001660016775-E-H05.dcc	CORE	INV	CORE_INV	T1_NANO_017	N0M0	0.9994454728554782		10
DSP-1001660016775-E-G07.dcc	DSP-1001660016775-E-H09.dcc	CORE	NOR	CORE_NOR	T1_NANO_017	N0M0	0		10
DSP-1001660016775-E-G09.dcc	DSP-1001660016775-E-G11.dcc	CORE	INV	CORE_INV	T1_NANO_017	N0M0	0.9465736801239781		12
DSP-1001660016775-E-G09.dcc	DSP-1001660016775-E-H01.dcc	CORE	INV	CORE_INV	T1_NANO_017	N0M0	0.9221890940016746		12
DSP-1001660016775-E-G09.dcc	DSP-1001660016775-E-H03.dcc	CORE	INV	CORE_INV	T1_NANO_017	N0M0	0.9016823406398157		12
DSP-1001660016775-E-G09.dcc	DSP-1001660016775-E-H05.dcc	CORE	INV	CORE_INV	T1_NANO_017	N0M0	0.9465924805846107		12
DSP-1001660016775-E-G09.dcc	DSP-1001660016775-E-H09.dcc	CORE	NOR	CORE_NOR	T1_NANO_017	N0M0	0.22671909151038155		12
DSP-1001660016775-E-G11.dcc	DSP-1001660016775-E-H01.dcc	INV	INV	INV_INV	T1_NANO_017	N0M0	0.9742619544698031		12
DSP-1001660016775-E-G11.dcc	DSP-1001660016775-E-H03.dcc	INV	INV	INV_INV	T1_NANO_017	N0M0	0.8463273869299366		12
DSP-1001660016775-E-G11.dcc	DSP-1001660016775-E-H05.dcc	INV	INV	INV_INV	T1_NANO_017	N0M0	0.9999182046800673		12
DSP-1001660016775-E-G11.dcc	DSP-1001660016775-E-H09.dcc	INV	NOR	INV_NOR	T1_NANO_017	N0M0	0		12
DSP-1001660016775-E-H01.dcc	DSP-1001660016775-E-H03.dcc	INV	INV	INV_INV	T1_NANO_017	N0M0	0.8242795619350435		13
DSP-1001660016775-E-H01.dcc	DSP-1001660016775-E-H05.dcc	INV	INV	INV_INV	T1_NANO_017	N0M0	0.9742495465585037		13
DSP-1001660016775-E-H01.dcc	DSP-1001660016775-E-H09.dcc	INV	NOR	INV_NOR	T1_NANO_017	N0M0	0		13
DSP-1001660016775-E-H03.dcc	DSP-1001660016775-E-H05.dcc	INV	INV	INV_INV	T1_NANO_017	N0M0	0.8461219105089052		13
DSP-1001660016775-E-H03.dcc	DSP-1001660016775-E-H09.dcc	INV	NOR	INV_NOR	T1_NANO_017	N0M0	0.21963528325064163		13
DSP-1001660016775-E-H05.dcc	DSP-1001660016775-E-H09.dcc	INV	NOR	INV_NOR	T1_NANO_017	N0M0	0		12

## Sheet: Fig2h
	w0_nor	w0_core	w0_inv	nut_nor	nut_core	nut_inv	noEIF_nor	noEIF_core	noEIF_inv	b_nor	b_core	b_inv	t_nor	t_core	t_inv
pt11	0.185089	1.29196	0.791765	0.210516	0.988128	0.967496	0.186963	0.639422	0.842275	0.0339986	1.21412	0.924323	0.101738	0.719656	0.290622
pt12	0.0212312	1.07948	0.887198	0.156841	0.302047	0.29844	0.165748	0.147495	0.144965	0.279101	0.822048	0.783726	0.0901885	0.161711	0.194456
pt13	NA	1.06277	1.0612	NA	0.17665	0.24585	NA	0.379514	0.18285	NA	0.99254	0.862742	NA	1.03999	1.01287
pt14	0.128535	1.06229	1.26288	0.286744	1.02355	0.835226	0.340384	0.501499	0.36511	0.346293	0.793649	0.978052	0.110038	0.390109	0.956966
pt15	NA	0.459448	1.02539	NA	0.0614435	0.332108	NA	0.857299	0.928491	NA	0.836029	1.01447	NA	0.704554	0.729767
pt16	0.224061	0.835628	1.0373	0.170621	0.827472	0.986379	0.160991	0.497187	0.710032	0.15519	0.524676	0.630019	0.172139	0.465264	0.681624
pt17	0.214728	1.33946	1.28531	0.237245	1.43725	1.0136	0.14873	0.650376	0.450055	0.234818	1.32489	1.05022	0.183597	0.831116	0.577257
pt20	0.105774	1.09383	1.18541	0.423994	1.07382	1.14492	0.141818	0.371125	0.327647	0.541083	0.981422	1.09706	0.218678	0.987382	1.10909
pt5	0.0441684	0.936723	0.981274	0.117207	1.06216	1.08634	0.239161	0.0773841	0.213595	0.311885	0.623239	0.728794	0.0609571	0.667052	0.95324
pt8	0.066866	0.465373	0.235496	0.115711	0.203921	0.167748	0.264952	0.840815	1.04181	0.180317	0.978918	0.951129	0.157961	0.720076	0.973444

## Sheet: Fig2i
patient	comparisons	value
pt5	nor-core	0.125986
pt5	nor-inv	0.123443
pt5	core-inv	0.902536
pt8	nor-core	0.768535
pt8	nor-inv	0.679469
pt8	core-inv	0.795085
pt9	nor-core	0.401465
pt9	nor-inv	NA
pt9	core-inv	NA
pt10	nor-core	-0.0271495
pt10	nor-inv	NA
pt10	core-inv	NA
pt11	nor-core	0.116016
pt11	nor-inv	0.295835
pt11	core-inv	0.496594
pt12	nor-core	NA
pt12	nor-inv	NA
pt12	core-inv	NA
pt13	nor-core	NA
pt13	nor-inv	NA
pt13	core-inv	0.851578
pt14	nor-core	NA
pt14	nor-inv	NA
pt14	core-inv	NA
pt15	nor-core	NA
pt15	nor-inv	NA
pt15	core-inv	0.803244
pt16	nor-core	0.483664
pt16	nor-inv	0.392477
pt16	core-inv	0.856316
pt17	nor-core	0.185237
pt17	nor-inv	-0.0465348
pt17	core-inv	0.777287
pt18	nor-core	0.517769
pt18	nor-inv	NA
pt18	core-inv	NA
pt20	nor-core	0.48749
pt20	nor-inv	0.402088
pt20	core-inv	0.94409
pt12	core-core	0.945558
pt12	inv-inv	0.948376
pt15	core-core	0.852877
pt16	inv-inv	0.857138
pt17	core-core	0.743679
pt18	core-core	0.722586
