# Supplementary material for: Emergence of oncofetal plasticity is ubiquitous in early colorectal cancers
Source: Nature. 2026 Apr 15;654(8117):229–39. doi: 10.1038/s41586-026-10344-7 (PMC13233332; doi:10.1038/s41586-026-10344-7)
Supplement: Supplementary file 9 — Source Data Fig. 3 [file 41586_2026_10344_MOESM9_ESM.xlsx]

## Sheet: Fig3d
left panel (cells from TME)				right panel (FAP+CAF and trophocyte per region)
celltypes	TME_HR_module_score	Tumor_Region		celltypes	TME_HR_module_score	Tumor_Region
FAP+CAF	0.180069941139762	core		FAP+CAF	0.180069941139762	core
FAP+CAF	0.276267388452561	core		FAP+CAF	0.276267388452561	core
pericytes	0.229052974982172	core		FAP+CAF	0.273073734248995	core
MKI67+ lymphocytes	0.0242796212280327	core		FAP+CAF	0.240338655959293	core
myofibroblast.2	0.170222537594714	core		FAP+CAF	0.243130355479066	core
myofibroblast.1	0.191933991357523	core		FAP+CAF	0.234318015323807	core
telocyte	0.185733905555662	core		FAP+CAF	0.213265995676231	core
endothelial.stalk	0.0899512939388396	core		FAP+CAF	0.193387430782806	core
FAP+CAF	0.273073734248995	core		FAP+CAF	0.264682334105332	inv
FAP+CAF	0.240338655959293	core		FAP+CAF	0.311846552369749	inv
FAP+CAF	0.243130355479066	core		FAP+CAF	0.279626053113317	inv
endothelial.stalk	0.166852145499071	core		trophocyte	0.210504770493277	inv
pericytes	0.229323964630316	core		trophocyte	0.144949177179992	inv
MKI67+ lymphocytes	0.209693375195337	core		FAP+CAF	0.236195061239082	inv
myofibroblast.1	0.250021459343281	core		FAP+CAF	0.246051598627956	inv
T.reg	0.0377271093400581	core		FAP+CAF	0.232560047980972	inv
myofibroblast.1	0.190001208867083	core		trophocyte	0.239018759574877	inv
FAP+CAF	0.234318015323807	core		FAP+CAF	0.235195194912765	inv
myofibroblast.1	0.222537595664946	core		trophocyte	0.280976457884852	inv
myofibroblast.1	0.184379015656237	core		FAP+CAF	0.245051309765039	inv
FAP+CAF	0.213265995676231	core		trophocyte	0.256245204197811	inv
macrophage	0.153792221723806	core		trophocyte	0.252515186878547	inv
myofibroblast.1	0.199898368472893	core		FAP+CAF	0.310143394607637	inv
myofibroblast.1	0.186218036573613	core		FAP+CAF	0.258059550303999	inv
T.reg	0.0353007938634856	core		trophocyte	0.219744190130927	inv
myofibroblast.1	0.224115350937165	core		FAP+CAF	0.283873116840489	inv
FAP+CAF	0.193387430782806	core		FAP+CAF	0.27916906893245	inv
FAP+CAF	0.264682334105332	inv		trophocyte	0.207315465914674	inv
myofibroblast.1	0.192239451682577	inv		trophocyte	0.192192108737931	inv
FAP+CAF	0.311846552369749	inv		FAP+CAF	0.254001364265185	inv
pericytes	0.181025634109623	inv		trophocyte	0.287032718145131	inv
myofibroblast.1	0.134777127329911	inv		FAP+CAF	0.23428502957066	inv
myofibroblast.2	0.161745529687347	inv		FAP+CAF	0.259166657164215	inv
T.reg	0.0457376121259234	inv		trophocyte	0.218432050994672	inv
enteric glial	0.169403431855444	inv		FAP+CAF	0.150562142372064	core
myofibroblast.1	0.166831499639715	inv		FAP+CAF	0.24768043642051	core
T.CD8	0.0543351222750417	inv		FAP+CAF	0.290238648325788	core
FAP+CAF	0.279626053113317	inv		FAP+CAF	0.13509676941436	core
plasma	0.0379651056810083	inv		FAP+CAF	0.255515304027211	core
myofibroblast.1	0.166593283809388	inv		FAP+CAF	0.258349606612644	core
trophocyte	0.210504770493277	inv		FAP+CAF	0.217585948076058	core
plasma	0.0426541823288055	inv		FAP+CAF	0.29396088115103	core
trophocyte	0.144949177179992	inv		FAP+CAF	0.26378102115244	core
T.reg	0.0955944656460653	inv		FAP+CAF	0.244135419993591	core
myofibroblast.1	0.113931696386784	inv		FAP+CAF	0.271778811628389	core
FAP+CAF	0.236195061239082	inv		FAP+CAF	0.276297101038196	core
macrophage	0.0793145213906192	inv		FAP+CAF	0.279610913542842	core
FAP+CAF	0.246051598627956	inv		FAP+CAF	0.290031096456235	core
myofibroblast.1	0.172330300393854	inv		FAP+CAF	0.228794114246134	core
FAP+CAF	0.232560047980972	inv		FAP+CAF	0.221797468436941	core
trophocyte	0.239018759574877	inv		FAP+CAF	0.229368287856477	core
FAP+CAF	0.235195194912765	inv		FAP+CAF	0.290532720801227	core
trophocyte	0.280976457884852	inv		FAP+CAF	0.227563237285785	core
enteric glial	0.190327067181484	inv		FAP+CAF	0.317908302738287	core
macrophage	0.172935603532629	inv		FAP+CAF	0.265453992934766	core
FAP+CAF	0.245051309765039	inv		FAP+CAF	0.228727716907462	core
myofibroblast.2	0.166156631226676	inv		FAP+CAF	0.218062008175324	core
mast cells	0.0732329412385559	inv		FAP+CAF	0.24272836475012	core
T.reg	0.0640654523789653	inv		FAP+CAF	0.268647258675216	core
trophocyte	0.256245204197811	inv		FAP+CAF	0.13965351768042	core
MKI67+ lymphocytes	0.0443281518243079	inv		FAP+CAF	0.252262199025768	core
myofibroblast.1	0.157890302215159	inv		FAP+CAF	0.283594824578695	core
trophocyte	0.252515186878547	inv		FAP+CAF	0.267093654259849	core
macrophage	0.108267778657386	inv		FAP+CAF	0.262380079374075	core
myofibroblast.1	0.199620848933148	inv		FAP+CAF	0.199639680196507	core
FAP+CAF	0.310143394607637	inv		FAP+CAF	0.237540923870508	core
macrophage	0.121897432192181	inv		FAP+CAF	0.234921262773646	core
myofibroblast.1	0.180528354259411	inv		FAP+CAF	0.193283148629944	core
pericytes	0.18478161940801	inv		FAP+CAF	0.236069500880846	core
FAP+CAF	0.258059550303999	inv		FAP+CAF	0.174060661146604	core
T.reg	0.0660095259984142	inv		FAP+CAF	0.225982253685907	core
enteric glial	0.162758299626514	inv		FAP+CAF	0.167891184861374	core
myofibroblast.1	0.178465577776697	inv		trophocyte	0.154249865834365	core
MKI67+ lymphocytes	0.0507649916418572	inv		FAP+CAF	0.191365404779453	core
pericytes	0.232923719852685	inv		FAP+CAF	0.256872806148484	core
enteric glial	0.152222704783545	inv		FAP+CAF	0.22728321326153	core
myofibroblast.1	0.165422912635679	inv		FAP+CAF	0.128574239165357	core
trophocyte	0.219744190130927	inv		FAP+CAF	0.271600626020672	core
FAP+CAF	0.283873116840489	inv		FAP+CAF	0.233621401537474	core
FAP+CAF	0.27916906893245	inv		FAP+CAF	0.257327114715927	core
trophocyte	0.207315465914674	inv		FAP+CAF	0.286545838165421	core
trophocyte	0.192192108737931	inv		FAP+CAF	0.207514937645309	core
MKI67+ lymphocytes	0.0621456589384262	inv		FAP+CAF	0.20881792851945	core
myofibroblast.1	0.164459433196922	inv		FAP+CAF	0.2304243034344	core
FAP+CAF	0.254001364265185	inv		FAP+CAF	0.292989559358227	inv
myofibroblast.1	0.123708078655948	inv		FAP+CAF	0.26327601494804	inv
trophocyte	0.287032718145131	inv		trophocyte	0.246901832558728	inv
myofibroblast.1	0.211327885666934	inv		trophocyte	0.306625467728823	inv
myofibroblast.1	0.208659261416966	inv		trophocyte	0.246374210666393	inv
enteric glial	0.186942897974233	inv		FAP+CAF	0.224641201732155	inv
T.reg	0.0488350685091249	inv		FAP+CAF	0.28067340115541	inv
T.reg	0.0832189200418465	inv		trophocyte	0.305593747877241	inv
FAP+CAF	0.23428502957066	inv		trophocyte	0.257238374883675	inv
FAP+CAF	0.259166657164215	inv		trophocyte	0.25166120664818	inv
T.reg	0.0502491678992178	inv		FAP+CAF	0.275074375122559	inv
T.reg	0.068563063218415	inv		trophocyte	0.248337300343939	inv
mast cells	0.0888256597931402	inv		FAP+CAF	0.275660134530107	inv
enteric glial	0.201736808195897	inv		trophocyte	0.238832714812042	inv
T.reg	0.060332715315048	inv		trophocyte	0.258789012673639	inv
macrophage	0.10372972578955	inv		trophocyte	0.242118721059038	inv
trophocyte	0.218432050994672	inv		trophocyte	0.231345298675927	inv
enteric glial	0.200093582559159	inv		trophocyte	0.156643731536795	inv
FAP+CAF	0.150562142372064	core		FAP+CAF	0.252539482037918	inv
FAP+CAF	0.24768043642051	core		FAP+CAF	0.24874421420044	inv
T.CD8	0.0551575784922422	core		FAP+CAF	0.249120720574578	inv
myofibroblast.1	0.166867037755393	core		FAP+CAF	0.253845353989441	inv
pericytes	0.247330984857067	core		FAP+CAF	0.26566008332652	inv
FAP+CAF	0.290238648325788	core		trophocyte	0.14231099941847	inv
FAP+CAF	0.13509676941436	core		trophocyte	0.209333741830253	inv
FAP+CAF	0.255515304027211	core		trophocyte	0.141022385765216	inv
macrophage	0.091743768381538	core		trophocyte	0.229284106655383	inv
FAP+CAF	0.258349606612644	core		trophocyte	0.263889811397597	inv
pericytes	0.266604098275683	core		trophocyte	0.284792125495271	inv
FAP+CAF	0.217585948076058	core		FAP+CAF	0.273974711411009	inv
T.CD8	0.056350814971497	core		trophocyte	0.223953635245327	inv
macrophage	0.110130886537321	core		FAP+CAF	0.279376141321141	inv
telocyte	0.240324293908764	core		trophocyte	0.213210842019998	inv
plasma	0.0349272314721368	core		FAP+CAF	0.20901839013158	inv
FAP+CAF	0.29396088115103	core		FAP+CAF	0.223532612417011	core
MKI67+ lymphocytes	0.179281382493914	core		FAP+CAF	0.204720979203366	core
pericytes	0.25629047348193	core		FAP+CAF	0.21812911518806	core
myofibroblast.1	0.235614090430589	core		trophocyte	0.20726593382219	core
FAP+CAF	0.26378102115244	core		FAP+CAF	0.212834441291014	core
FAP+CAF	0.244135419993591	core		trophocyte	0.130261130863869	core
telocyte	0.227328464912641	core		FAP+CAF	0.264709463690538	core
FAP+CAF	0.271778811628389	core		FAP+CAF	0.205834711846394	core
T.CD8	0.0717996799448028	core		FAP+CAF	0.0945876857630634	core
FAP+CAF	0.276297101038196	core		FAP+CAF	0.242362342580439	core
plasma	0.0630274585570964	core		FAP+CAF	0.153792701784918	inv
T.reg	0.0364027450492591	core		FAP+CAF	0.267938911881246	inv
T.reg	0.0803195536820229	core		FAP+CAF	0.248779210632342	inv
myofibroblast.1	0.257379615605013	core		FAP+CAF	0.258130609573564	core
myofibroblast.2	0.198137774623898	core		FAP+CAF	0.28972481626379	core
FAP+CAF	0.279610913542842	core		FAP+CAF	0.221867237819077	core
macrophage	0.0766810816663134	core		trophocyte	0.153493895483824	inv
pericytes	0.219718595492498	core		trophocyte	0.222104341952512	inv
telocyte	0.238497454480434	core		trophocyte	0.188711275442073	inv
FAP+CAF	0.290031096456235	core		trophocyte	0.243543567661532	inv
pericytes	0.166799101092198	core		trophocyte	0.187314122749348	inv
FAP+CAF	0.228794114246134	core		trophocyte	0.197216686234132	inv
FAP+CAF	0.221797468436941	core		trophocyte	0.247889388189401	inv
T.reg	0.0634747375760414	core		trophocyte	0.224440779833033	inv
FAP+CAF	0.229368287856477	core		trophocyte	0.163560413809112	inv
T.reg	0.0422248103149063	core		trophocyte	0.229920231844612	inv
FAP+CAF	0.290532720801227	core		trophocyte	0.231813087324795	inv
pericytes	0.147705812063956	core		trophocyte	0.245774580498159	inv
plasma	0.0657381543409342	core		FAP+CAF	0.221521476544651	inv
myofibroblast.1	0.15713395740746	core		FAP+CAF	0.286612400967484	inv
macrophage	0.112054345875576	core		trophocyte	0.20480246275548	inv
FAP+CAF	0.227563237285785	core		trophocyte	0.219221445893922	inv
pericytes	0.222415318017316	core		trophocyte	0.233605448020512	inv
myofibroblast.1	0.169597418296183	core		FAP+CAF	0.275506490931264	inv
myofibroblast.1	0.133935407310581	core		trophocyte	0.0759365107120506	inv
telocyte	0.21113855182853	core		trophocyte	0.13037101989341	inv
pericytes	0.175571803162355	core		trophocyte	0.227786682513981	inv
FAP+CAF	0.317908302738287	core		trophocyte	0.166210677181941	nor
macrophage	0.107957738315352	core		trophocyte	0.141973674056325	nor
telocyte	0.215228456804823	core		trophocyte	0.126486899376549	nor
myofibroblast.1	0.176642162531271	core		trophocyte	0.117178638401642	nor
FAP+CAF	0.265453992934766	core		FAP+CAF	0.157271733647262	nor
myofibroblast.1	0.196670271084855	core		trophocyte	0.196700656232622	nor
T.reg	0.05171387051848	core		trophocyte	0.231342245548037	nor
pericytes	0.241026789103293	core		trophocyte	0.208166522173077	nor
T.reg	0.0636364096690777	core		trophocyte	0.275309522838353	nor
FAP+CAF	0.228727716907462	core		FAP+CAF	0.21218560124597	nor
myofibroblast.1	0.220532948484852	core		trophocyte	0.17496028403893	nor
FAP+CAF	0.218062008175324	core		trophocyte	0.229848174360662	nor
T.reg	0.0612651588808186	core		trophocyte	0.158022207527947	nor
pericytes	0.224870296885539	core		trophocyte	0.22531115279516	nor
myofibroblast.2	0.139827646830954	core		trophocyte	0.197230232890574	nor
T.CD8	0.043167815327328	core		trophocyte	0.125478968350435	nor
endothelial.stalk	0.205738594009207	core		trophocyte	0.141563646561218	nor
pericytes	0.218592659378357	core		trophocyte	0.219961418959505	nor
T.reg	0.0510362123666165	core		trophocyte	0.221435322665832	nor
FAP+CAF	0.24272836475012	core		trophocyte	0.203699944945412	nor
telocyte	0.184495922867716	core		trophocyte	0.130976278535046	nor
myofibroblast.1	0.214662099880576	core		trophocyte	0.208734058294182	nor
T.reg	0.0845069531129903	core		trophocyte	0.164019833495328	nor
FAP+CAF	0.268647258675216	core		trophocyte	0.193455193780778	nor
plasma	0.0794729723306664	core		trophocyte	0.221377313877016	nor
macrophage	0.111250309836355	core		FAP+CAF	0.20202913886611	nor
T.reg	0.0625271603664891	core		trophocyte	0.210119658214984	nor
FAP+CAF	0.13965351768042	core		trophocyte	0.175129195481352	nor
plasma	0.0632629860841678	core		trophocyte	0.212757140680855	nor
endothelial.stalk	0.160896213402364	core		FAP+CAF	0.197449587680208	nor
FAP+CAF	0.252262199025768	core		trophocyte	0.217790210962771	nor
myofibroblast.2	0.163596893683933	core		trophocyte	0.228115142172789	nor
T.reg	0.0549742573719419	core		trophocyte	0.236831652880488	nor
T.reg	0.070675798560531	core		trophocyte	0.247509279348819	nor
FAP+CAF	0.283594824578695	core		trophocyte	0.187958439481524	nor
FAP+CAF	0.267093654259849	core		trophocyte	0.239549721845652	nor
pericytes	0.179357079041322	core		trophocyte	0.204702242008847	nor
T.reg	0.056729900364276	core		trophocyte	0.149651672526468	nor
myofibroblast.1	0.169711947484697	core		trophocyte	0.256973964291888	nor
telocyte	0.193422030692814	core		trophocyte	0.230787632294809	nor
T.CD4	0.046303832055803	core		FAP+CAF	0.235187135872551	nor
myofibroblast.1	0.257062692617291	core		trophocyte	0.240438295102248	nor
pericytes	0.229747087877843	core		trophocyte	0.211774038860133	nor
pericytes	0.119383575405583	core		trophocyte	0.268748282876192	nor
pericytes	0.273990404155787	core		trophocyte	0.239059207643083	nor
endothelial.tip	0.208958053304049	core		trophocyte	0.274754756689114	nor
telocyte	0.115431862880975	core		trophocyte	0.253666568481877	nor
pericytes	0.277405777260509	core		trophocyte	0.253363455649734	nor
pericytes	0.266157093811706	core		trophocyte	0.142654736824229	nor
endothelial.tip	0.229330663080202	core
myofibroblast.2	0.114345388395234	core
myofibroblast.1	0.203659248962808	core
telocyte	0.126164597687234	core
pericytes	0.240233944609972	core
endothelial.tip	0.231575844854726	core
pericytes	0.241242762828479	core
myofibroblast.2	0.134751904826483	core
endothelial.tip	0.196761866564143	core
telocyte	0.147766298938175	core
pericytes	0.261007989286387	core
pericytes	0.237753515554881	core
telocyte	0.246437565410897	core
endothelial.tip	0.246662490810018	core
pericytes	0.172921601522617	core
endothelial.tip	0.233552668761726	core
pericytes	0.205116628775867	core
pericytes	0.151508200927169	core
endothelial.tip	0.230776402264482	core
telocyte	0.224155483913205	core
myofibroblast.1	0.183915470640208	core
pericytes	0.267574077690436	core
endothelial.stalk	0.124007156071093	core
pericytes	0.253547962071463	core
pericytes	0.233990843654614	core
pericytes	0.259204547616562	core
myofibroblast.1	0.242003025415193	core
myofibroblast.1	0.16082832167633	core
pericytes	0.141412334424061	core
endothelial.tip	0.207961177928096	core
pericytes	0.242187075610572	core
pericytes	0.301629493930002	core
endothelial.tip	0.22670025969956	core
myofibroblast.1	0.188272417462076	core
myofibroblast.2	0.112859953150496	core
endothelial.tip	0.244198067574628	core
telocyte	0.242932304646481	core
pericytes	0.190491136866563	core
pericytes	0.250169707823073	core
myofibroblast.1	0.177555019955759	core
FAP+CAF	0.262380079374075	core
macrophage	0.163016594327937	core
pericytes	0.232811276023414	core
pericytes	0.269322668619197	core
telocyte	0.251505296812924	core
pericytes	0.247128022451756	core
pericytes	0.234965162546823	core
pericytes	0.210473153376265	core
myofibroblast.1	0.220127369427265	core
T.reg	0.0598392312419914	core
T.CD8	0.0366145267112534	core
MKI67+ lymphocytes	0.01371956821804	core
T.CD8	0.0441859980863284	core
macrophage	0.12981036998037	core
plasma	0.0699097625097241	core
T.CD8	0.0443480810185872	core
T.CD4	0.0591824739252565	core
T.CD8	0.032113089383751	core
telocyte	0.152858019127717	core
plasma	0.0556911782596568	core
macrophage	0.157103678418423	core
myofibroblast.1	0.244453142534055	core
T.CD8	0.0652972827092684	core
T.CD8	0.0556526049508165	core
T.CD4	0.0425582636445352	core
plasma	0.0310617896407367	core
T.CD8	0.0574082351122347	core
macrophage	0.108471527339458	core
macrophage	0.0928258059813796	core
pericytes	0.249018929107413	core
plasma	0.0619822405169081	core
T.CD8	0.0223301994064846	core
myofibroblast.1	0.225637682912254	core
T.reg	0.0396209438849516	core
plasma	0.0714610385634515	core
myofibroblast.1	0.221920981523577	core
T.CD8	0.0593529235018958	core
pericytes	0.161196129835645	core
macrophage	0.11878102593329	core
T.reg	0.063065970466514	core
T.CD4	0.051192752609085	core
T.reg	0.0583378527738884	core
MKI67+ lymphocytes	0.0239881032378771	core
T.CD8	0.0393360199341201	core
plasma	0.0641057880323641	core
plasma	0.038333966464273	core
T.CD8	0.065026637426251	core
macrophage	0.186596349088309	core
T.reg	0.0610176303231472	core
T.reg	0.0245935542951118	core
plasma	0.06636217530268	core
T.CD4	0.0520339312053838	core
telocyte	0.193541614157541	core
plasma	0.0439457366257397	core
telocyte	0.233228875359988	core
T.CD4	0.0618777821940387	core
T.CD8	0.0463846820990678	core
plasma	0.0666929106895383	core
endothelial.stalk	0.195874175411852	core
myofibroblast.1	0.131586489395583	core
T.CD4	0.0420506374087102	core
pericytes	0.22649201023024	core
T.CD8	0.0455558762460288	core
T.reg	0.0581544191895114	core
pericytes	0.226234039690085	core
myofibroblast.1	0.100666409500495	core
T.CD4	0.0664730080811729	core
endothelial.tip	0.244788186727998	core
macrophage	0.0780619042865467	core
T.CD8	0.0614113152465349	core
pericytes	0.22527197071121	core
T.CD8	0.0526008776804362	core
macrophage	0.089751681904918	core
B cell	0.0370153907131704	core
macrophage	0.134272748004784	core
pericytes	0.249113782471943	core
T.reg	0.0453095554362881	core
T.reg	0.0296390323056789	core
plasma	0.0581910353277232	core
telocyte	0.268992469099875	core
plasma	0.0443792161542982	core
endothelial.tip	0.214676194825433	core
myofibroblast.1	0.207202020133462	core
T.CD4	0.045891110609772	core
endothelial.tip	0.250116233524332	core
T.CD8	0.0423169026491881	core
pericytes	0.257367903162517	core
T.CD4	0.0131692999857859	core
T.reg	0.0451249588292376	core
plasma	0.0181892064979293	core
T.CD4	0.0212864395216969	core
T.CD4	0.0402690661961278	core
endothelial.tip	0.202047599762232	core
macrophage	0.117307220556184	core
T.reg	0.0628133590595686	core
endothelial.stalk	0.142218395003836	core
myofibroblast.1	0.200496601950305	core
myofibroblast.1	0.182409019567188	core
MKI67+ lymphocytes	0.0257998125601279	core
endothelial.stalk	0.177479789506964	core
myofibroblast.1	0.12765822627868	core
T.CD8	0.0330062043394987	core
T.reg	0.0339123528393727	core
myofibroblast.1	0.185388727107412	core
myofibroblast.2	0.119818798623012	core
FAP+CAF	0.199639680196507	core
plasma	0.0239550848699334	core
pericytes	0.267106421470154	core
T.reg	0.0353601491743877	core
myofibroblast.1	0.194445150031871	core
mast cells	0.0548122401224613	core
macrophage	0.100551482788709	core
FAP+CAF	0.237540923870508	core
myofibroblast.1	0.247673004387601	core
FAP+CAF	0.234921262773646	core
myofibroblast.1	0.214491568036238	core
FAP+CAF	0.193283148629944	core
T.CD8	0.046040289580866	core
T.CD8	0.047281343137248	core
myofibroblast.1	0.147043107006227	core
myofibroblast.1	0.142052278383323	core
myofibroblast.1	0.168228704957066	core
myofibroblast.1	0.219344558735883	core
myofibroblast.1	0.235286954694411	core
T.CD8	0.0383175870739537	core
T.CD8	0.035700626727762	core
myofibroblast.1	0.183166399296377	core
myofibroblast.2	0.113681066302201	core
pericytes	0.213962758168991	core
B cell	0.0321290427744389	core
FAP+CAF	0.236069500880846	core
FAP+CAF	0.174060661146604	core
myofibroblast.1	0.222204877389597	core
T.CD4	0.0617927558048869	core
pericytes	0.200075398209129	core
myofibroblast.1	0.106628800624924	core
telocyte	0.228064207938248	core
myofibroblast.1	0.108276550164126	core
T.CD8	0.0930668510160297	core
enteric glial	0.138121001012409	core
T.CD8	0.0413451507173061	core
T.reg	0.0425257400312635	core
FAP+CAF	0.225982253685907	core
myofibroblast.1	0.190113172324628	core
T.reg	0.0474208469458093	core
T.reg	0.0365479466971109	core
myofibroblast.1	0.214299954173398	core
FAP+CAF	0.167891184861374	core
myofibroblast.1	0.215588350549309	core
myofibroblast.1	0.187872118195957	core
T.CD8	0.055325208037587	core
T.reg	0.0544381346492707	core
T.CD8	0.0555183940131798	core
T.CD8	0.0499968618828249	core
T.CD8	0.0467345127760606	core
pericytes	0.214073040245909	core
T.CD8	0.071444313472784	core
trophocyte	0.154249865834365	core
FAP+CAF	0.191365404779453	core
FAP+CAF	0.256872806148484	core
myofibroblast.1	0.224763097697537	core
myofibroblast.1	0.259383966690665	core
T.CD8	0.0252136560543268	core
myofibroblast.1	0.228177014799296	core
telocyte	0.246075451412235	core
telocyte	0.232630604721799	core
FAP+CAF	0.22728321326153	core
myofibroblast.2	0.17532926478078	core
T.CD8	0.0331248128731382	core
myofibroblast.1	0.184366159042985	core
T.CD8	0.0511548837624881	core
T.reg	0.0564461606616293	core
T.reg	0.0639091567598791	core
pericytes	0.20729880976962	core
endothelial.stalk	0.119698107849221	core
myofibroblast.1	0.202129738276133	core
FAP+CAF	0.128574239165357	core
myofibroblast.1	0.207603223665736	core
FAP+CAF	0.271600626020672	core
T.CD8	0.0435149481902318	core
T.reg	0.0440899703025683	core
myofibroblast.1	0.204179440310366	core
T.reg	0.0321765374259405	core
myofibroblast.1	0.157219420560594	core
T.reg	0.0382781331743057	core
myofibroblast.1	0.1881444584368	core
T.reg	0.0354756331965265	core
T.CD8	0.0315799031675768	core
T.CD8	0.0358022920336034	core
myofibroblast.1	0.19776647902264	core
myofibroblast.1	0.198962935979493	core
myofibroblast.1	0.204659912678508	core
myofibroblast.1	0.21762956382184	core
pericytes	0.191856585124006	core
myofibroblast.1	0.17997618199628	core
endothelial.stalk	0.179942187621138	core
T.CD8	0.0394887851568138	core
plasma	0.062362896522656	core
macrophage	0.123376528026096	core
T.CD8	0.0472304534845324	core
myofibroblast.1	0.166025734444198	core
T.CD8	0.0385580397837252	core
pericytes	0.223106383400635	core
myofibroblast.1	0.205522745367569	core
myofibroblast.1	0.222078218908589	core
myofibroblast.1	0.16161262381305	core
T.CD4	0.0519167938812893	core
FAP+CAF	0.233621401537474	core
myofibroblast.1	0.221975484081602	core
T.reg	0.0300109038569824	core
myofibroblast.1	0.228552369010512	core
T.reg	0.0482188242871681	core
myofibroblast.1	0.161940458383665	core
T.reg	0.0543153454440775	core
pericytes	0.187203400322121	core
T.CD8	0.0614124980945862	core
myofibroblast.1	0.197332464246704	core
myofibroblast.1	0.205390623071831	core
pericytes	0.125638360742816	core
myofibroblast.1	0.208726578289767	core
myofibroblast.1	0.156318068464863	core
T.CD8	0.0361520671962545	core
T.CD8	0.0405085536138422	core
myofibroblast.1	0.157056600361686	core
FAP+CAF	0.257327114715927	core
myofibroblast.1	0.226880615784733	core
myofibroblast.1	0.163953372885701	core
FAP+CAF	0.286545838165421	core
myofibroblast.1	0.199725610019039	core
myofibroblast.1	0.239574209837522	core
T.CD8	0.0463932343348833	core
pericytes	0.196307083978931	core
T.CD8	0.0454273393536864	core
T.reg	0.0580560992759444	core
myofibroblast.2	0.0742307354039018	core
myofibroblast.1	0.187556736854997	core
FAP+CAF	0.207514937645309	core
T.CD8	0.022177115857888	core
T.reg	0.0494033627683695	core
T.CD4	0.029664717954387	core
T.CD8	0.0276472477613442	core
FAP+CAF	0.20881792851945	core
FAP+CAF	0.2304243034344	core
T.CD8	0.0211560314729315	core
T.CD8	0.0469863846602612	core
myofibroblast.1	0.190508445983639	core
myofibroblast.1	0.172095008315279	core
plasma	0.0529645128568997	core
T.reg	0.038721045785095	core
endothelial.stalk	0.193647118587822	core
myofibroblast.1	0.224186768168079	core
myofibroblast.1	0.205481344578543	core
T.CD8	0.0452600630163696	core
T.CD8	0.0265958705381951	core
T.CD8	0.0477464194400824	inv
T.CD8	0.0270234343060315	inv
endothelial.stalk	0.0834943947206426	inv
T.reg	0.0206649836654716	inv
myofibroblast.1	0.154803571074951	inv
T.CD4	0.0484578410453022	inv
endothelial.stalk	0.0820110790434615	inv
T.CD8	0.00681176551664361	inv
endothelial.stalk	0.0625858447748492	inv
endothelial.tip	0.224156996810602	inv
MKI67+ lymphocytes	0.0227886050013054	inv
T.CD8	0.037155100435381	inv
MKI67+ lymphocytes	0.0355974926262529	inv
endothelial.stalk	0.179685911448918	inv
myofibroblast.1	0.235981863044814	inv
endothelial.stalk	0.214305778936565	inv
T.reg	0.0594142283068551	inv
T.reg	0.067093874157753	inv
T.reg	0.0407084211656265	inv
T.CD8	0.042017787109383	inv
T.CD8	0.039685886195054	inv
endothelial.stalk	0.147249947162696	inv
myofibroblast.1	0.204377993576147	inv
T.CD8	0.0385927247278444	inv
myofibroblast.2	0.153847201830285	inv
T.CD8	0.0219876990435911	inv
T.CD8	0.034913137099686	inv
myofibroblast.2	0.159375590092633	inv
T.reg	0.0515616203104487	inv
endothelial.stalk	0.133490406054082	inv
T.CD8	0.0383152796504511	inv
pericytes	0.219342538003124	inv
T.CD8	0.0304782968250984	inv
T.CD8	0.0315025048571486	inv
B cell	0.0423800473341294	inv
enteric glial	0.151511645674891	inv
endothelial.tip	0.255881228417448	inv
telocyte	0.253891117335299	inv
pericytes	0.138390497710347	inv
myofibroblast.1	0.169608483962402	inv
myofibroblast.1	0.21326008485893	inv
endothelial.tip	0.258200283831435	inv
FAP+CAF	0.292989559358227	inv
enteric glial	0.107986469104004	inv
pericytes	0.187051882171088	inv
T.CD8	0.0621508557230524	inv
T.CD8	0.0526798319306055	inv
T.CD8	0.0524488796876722	inv
pericytes	0.286474059839361	inv
pericytes	0.27554514601533	inv
MKI67+ lymphocytes	0.0406246107815228	inv
endothelial.tip	0.23033881850657	inv
endothelial.tip	0.217622184820163	inv
myofibroblast.1	0.198325009271193	inv
telocyte	0.209452918552546	inv
endothelial.tip	0.198315705233939	inv
enteric glial	0.181699469116405	inv
pericytes	0.247928832551395	inv
endothelial.stalk	0.153352816040077	inv
pericytes	0.189296245050682	inv
MKI67+ lymphocytes	0.0470125415575239	inv
pericytes	0.118429428335578	inv
pericytes	0.24475969342063	inv
macrophage	0.219673567270116	inv
endothelial.stalk	0.110496305669026	inv
telocyte	0.185908022350225	inv
enteric glial	0.181471019217836	inv
pericytes	0.156640289821132	inv
enteric glial	0.147347586850987	inv
endothelial.tip	0.257275881047589	inv
endothelial.tip	0.224624405778685	inv
pericytes	0.291713542499756	inv
pericytes	0.147371572765147	inv
pericytes	0.247741812233945	inv
pericytes	0.234352329064348	inv
macrophage	0.181093208000245	inv
myofibroblast.1	0.301464821518837	inv
macrophage	0.107188822327331	inv
pericytes	0.119463315749772	inv
pericytes	0.202092331121968	inv
T.CD8	0.0340723533384779	inv
endothelial.tip	0.239580247614365	inv
myofibroblast.1	0.142792519582637	inv
pericytes	0.271994299790616	inv
pericytes	0.244711572917133	inv
T.CD4	0.0516999422949719	inv
pericytes	0.246784919336129	inv
T.reg	0.0428610272967474	inv
endothelial.tip	0.217493431373428	inv
pericytes	0.185275961174412	inv
endothelial.tip	0.232353965713189	inv
endothelial.tip	0.216864276244894	inv
macrophage	0.0584047304851547	inv
endothelial.tip	0.212178923418819	inv
T.CD8	0.0431378331407352	inv
T.CD4	0.0660122018838372	inv
T.reg	0.0590560143944725	inv
macrophage	0.0758668179933421	inv
T.CD8	0.0485036080251705	inv
T.CD4	0.0502312656206448	inv
T.CD8	0.0622077354931672	inv
B cell	0.0415709567467642	inv
T.reg	0.0626052201557507	inv
T.reg	0.0662985763295614	inv
T.reg	0.0329049607056577	inv
macrophage	0.113540519207988	inv
T.CD8	0.06199293706391	inv
T.reg	0.0326153368600949	inv
telocyte	0.237929341067321	inv
T.reg	0.0358289662763662	inv
T.reg	0.0533919481009514	inv
T.CD4	0.0145510903503067	inv
T.reg	0.0446558023336838	inv
macrophage	0.0930403717599764	inv
macrophage	0.122393543119	inv
T.CD8	0.0497486917044151	inv
T.CD4	0.0307877892563346	inv
T.reg	0.0434865269711247	inv
MKI67+ lymphocytes	0.0645821530343691	inv
T.reg	0.0616040884050762	inv
T.reg	0.0632442221735292	inv
macrophage	0.0734850520893053	inv
T.reg	0.0312376289502109	inv
T.CD4	0.0176442377956956	inv
T.CD8	0.0520942187260982	inv
T.CD8	0.0559853964236719	inv
T.reg	0.0453040703638244	inv
MKI67+ lymphocytes	0.0429223358074664	inv
T.reg	0.0711211333650767	inv
T.CD8	0.041148324386367	inv
macrophage	0.141403655162576	inv
T.CD4	0.0434438882746363	inv
T.CD8	0.057307491981848	inv
macrophage	0.111927596422726	inv
T.reg	0.0631247599077453	inv
T.CD8	0.0572437122429088	inv
T.reg	0.0574742444606696	inv
T.CD8	0.0473871753384976	inv
T.CD8	0.0364010679696828	inv
T.CD4	0.0796774898981521	inv
T.CD8	0.0507298404502851	inv
T.CD8	0.0623457507061317	inv
T.CD4	0.0234162162297661	inv
T.reg	0.0468864874832948	inv
macrophage	0.0926094840354326	inv
T.CD8	0.0749286282785504	inv
T.CD8	0.030826299501132	inv
T.CD8	0.0755329508063976	inv
T.CD8	0.03306668000064	inv
T.reg	0.0440554163399971	inv
T.reg	0.0412984190786509	inv
T.CD8	0.0436633216375669	inv
T.reg	0.0710078927188858	inv
T.CD4	0.0407573913910837	inv
T.CD8	0.0561928081663992	inv
T.CD8	0.0447003262930269	inv
T.reg	0.0508728423306976	inv
T.CD8	0.0525599628491197	inv
T.CD4	0.0212932121127008	inv
mast cells	0.0987566006854552	inv
T.CD8	0.0817738393497821	inv
pericytes	0.263160151326218	inv
T.CD8	0.0553562125751441	inv
pericytes	0.263812034783739	inv
T.CD8	0.0454136530851731	inv
MKI67+ lymphocytes	0.041699833172959	inv
FAP+CAF	0.26327601494804	inv
T.reg	0.0427576583748448	inv
T.CD8	0.0541233293813867	inv
pericytes	0.203696801384095	inv
macrophage	0.12232110677285	inv
macrophage	0.143088371985014	inv
T.reg	0.0504163360931955	inv
T.CD8	0.0531272282523629	inv
T.CD8	0.0501300178942842	inv
T.CD8	0.0550802429738412	inv
endothelial.tip	0.224773777940749	inv
T.reg	0.0524113616059432	inv
T.CD4	0.0300094828656121	inv
T.reg	0.0643184579548407	inv
T.CD8	0.0421332762253382	inv
T.CD8	0.0328393195239953	inv
T.reg	0.0260767158085575	inv
T.CD8	0.0579509035312263	inv
T.reg	0.0398425187252388	inv
T.reg	0.0672287133208866	inv
T.reg	0.0568633764271115	inv
MKI67+ lymphocytes	0.0347656732274091	inv
T.CD8	0.0369773104430796	inv
macrophage	0.0667003208848293	inv
T.reg	0.0278123809135491	inv
macrophage	0.119154384540512	inv
T.CD8	0.0559718806298859	inv
T.reg	0.0503226950415275	inv
T.CD8	0.0402074901183645	inv
T.reg	0.0389170885898925	inv
MKI67+ lymphocytes	0.020568894900587	inv
T.reg	0.072259464730292	inv
macrophage	0.114205639103205	inv
T.reg	0.0385236322574487	inv
T.reg	0.0301961410337252	inv
T.reg	0.0616076363647317	inv
T.CD8	0.0346939377506169	inv
T.CD8	0.0583949321342787	inv
T.reg	0.055423932304167	inv
T.CD8	0.05143644676226	inv
T.CD8	0.0442995982920382	inv
T.CD8	0.03275571630284	inv
T.CD4	0.0457507497269685	inv
T.CD8	0.0571467203631047	inv
T.CD8	0.0366859187515784	inv
T.CD4	0.056960716120495	inv
T.reg	0.0471893908990921	inv
T.CD8	0.0371359833542507	inv
T.reg	0.0308374319694048	inv
T.CD8	0.0306819706590916	inv
T.CD8	0.0503486592029086	inv
trophocyte	0.246901832558728	inv
trophocyte	0.306625467728823	inv
T.CD8	0.0544286325938009	inv
myofibroblast.1	0.199586008296727	inv
T.CD8	0.0530959957661973	inv
endothelial.stalk	0.131789462291615	inv
macrophage	0.143475119450095	inv
macrophage	0.095687271007592	inv
trophocyte	0.246374210666393	inv
pericytes	0.222711918048777	inv
pericytes	0.227981409993624	inv
T.CD8	0.0532937838240485	inv
pericytes	0.218807597621272	inv
MKI67+ lymphocytes	0.0330947228000097	inv
T.CD4	0.0340109094352439	inv
T.CD4	0.0475455897682111	inv
FAP+CAF	0.224641201732155	inv
T.reg	0.0507433559922658	inv
mast cells	0.068703939797355	inv
T.CD8	0.0429942497042267	inv
T.CD8	0.0591415849840424	inv
T.CD4	0.0334347641517015	inv
T.CD4	0.0266870625483433	inv
FAP+CAF	0.28067340115541	inv
pericytes	0.224167192026146	inv
mast cells	0.0711019873894575	inv
B cell	0.0248977901195596	inv
T.CD8	0.0405331027870256	inv
T.CD8	0.0428961991698759	inv
pericytes	0.219655347396648	inv
myofibroblast.2	0.169501871658523	inv
T.CD8	0.0452605594962203	inv
T.CD8	0.0325899734839863	inv
pericytes	0.256756468541137	inv
B cell	0.052058004566957	inv
T.CD4	0.042333034713115	inv
macrophage	0.0816382080941122	inv
T.CD8	0.0410881999232702	inv
endothelial.stalk	0.0655425531123547	inv
T.CD4	0.0370638360383011	inv
myofibroblast.2	0.188436183761848	inv
trophocyte	0.305593747877241	inv
myofibroblast.2	0.0804759310921538	inv
T.reg	0.0737366092768114	inv
T.reg	0.0411433060454894	inv
plasma	0.0569887134385773	inv
T.reg	0.0333511286248889	inv
macrophage	0.0826586206054415	inv
trophocyte	0.257238374883675	inv
pericytes	0.181680374171861	inv
endothelial.stalk	0.134139244760091	inv
pericytes	0.246767977699956	inv
T.reg	0.0535144524233071	inv
T.CD8	0.0550025552778	inv
T.CD4	0.0397570350191225	inv
pericytes	0.186494109080469	inv
T.CD8	0.0388267784855223	inv
enteric glial	0.21484351008044	inv
B cell	0.0468121256770418	inv
endothelial.stalk	0.158270512587577	inv
macrophage	0.0516289227004248	inv
pericytes	0.23736259342314	inv
myofibroblast.2	0.192096715486323	inv
T.CD8	0.0306845200044817	inv
T.CD4	0.0226339086118228	inv
macrophage	0.0814624083968693	inv
trophocyte	0.25166120664818	inv
T.reg	0.0776636857447527	inv
T.CD4	0.0544539532493699	inv
T.CD8	0.0549567570756703	inv
T.reg	0.0493362216853776	inv
endothelial.tip	0.2257342312498	inv
FAP+CAF	0.275074375122559	inv
pericytes	0.219726633235441	inv
T.CD4	0.050986565075188	inv
T.CD8	0.037608544721781	inv
pericytes	0.202203360852447	inv
myofibroblast.1	0.253491525162259	inv
T.CD4	0.0327052463702136	inv
macrophage	0.102206775319193	inv
B cell	0.0358351688309734	inv
myofibroblast.1	0.215791017953833	inv
pericytes	0.245411007702313	inv
macrophage	0.113527125197821	inv
trophocyte	0.248337300343939	inv
myofibroblast.2	0.174210419575092	inv
T.reg	0.0589883094541813	inv
MKI67+ lymphocytes	0.0674532596082554	inv
pericytes	0.199281753325819	inv
myofibroblast.1	0.235679126299611	inv
T.CD4	0.0277811342189338	inv
pericytes	0.156331223254509	inv
T.CD4	0.0391544032441744	inv
FAP+CAF	0.275660134530107	inv
T.CD8	0.0380452758358992	inv
trophocyte	0.238832714812042	inv
pericytes	0.206139238614098	inv
endothelial.stalk	0.151263178109751	inv
pericytes	0.194517374673175	inv
T.CD4	0.0118903738873011	inv
T.CD4	0.0300563579999608	inv
T.CD8	0.0716670804070512	inv
pericytes	0.224436458667115	inv
endothelial.stalk	0.150794148630467	inv
T.CD4	0.022035145941834	inv
T.CD8	0.0395052165528596	inv
macrophage	0.0538537671773811	inv
myofibroblast.2	0.148138461607688	inv
T.reg	0.0409044693869449	inv
T.CD4	0.0418535738491885	inv
T.CD8	0.0429309240311962	inv
pericytes	0.248917005778858	inv
pericytes	0.243334390503802	inv
T.CD4	0.0563659386914995	inv
myofibroblast.2	0.1262173247326	inv
enteric glial	0.145924552398441	inv
T.CD4	0.0539281665291146	inv
telocyte	0.115570558571148	inv
mast cells	0.0533263650472743	inv
T.CD8	0.0566554018688525	inv
endothelial.stalk	0.147561805922716	inv
myofibroblast.1	0.180664965320046	inv
T.CD8	0.0401839940433481	inv
myofibroblast.1	0.201243770593211	inv
macrophage	0.124464890774723	inv
endothelial.stalk	0.105429813246134	inv
pericytes	0.235379152802699	inv
pericytes	0.238866541037579	inv
MKI67+ lymphocytes	0.0361582102163098	inv
macrophage	0.0620817671566502	inv
trophocyte	0.258789012673639	inv
myofibroblast.1	0.207437071044931	inv
myofibroblast.1	0.181327694694736	inv
endothelial.tip	0.174971390004004	inv
mast cells	0.0878656029889393	inv
pericytes	0.196810189045316	inv
telocyte	0.113698686454771	inv
telocyte	0.159311414481562	inv
myofibroblast.1	0.207412378666645	inv
T.CD4	0.0695014311376087	inv
telocyte	0.220355485443885	inv
pericytes	0.208566276140079	inv
T.CD8	0.0421376034117866	inv
T.CD4	0.0424761642714561	inv
trophocyte	0.242118721059038	inv
endothelial.stalk	0.160557727676321	inv
pericytes	0.211047424020389	inv
T.CD8	0.0510082556966626	inv
endothelial.stalk	0.148901863317621	inv
mast cells	0.0892359419179365	inv
mast cells	0.057382894709603	inv
T.reg	0.037813184079321	inv
myofibroblast.1	0.178689232150303	inv
endothelial.stalk	0.122684888853989	inv
pericytes	0.204854727135975	inv
pericytes	0.207021262043078	inv
T.CD4	0.0543581964820684	inv
myofibroblast.2	0.132371894446737	inv
trophocyte	0.231345298675927	inv
T.CD4	0.020602548958198	inv
endothelial.stalk	0.163229115722122	inv
myofibroblast.1	0.23341993658299	inv
T.CD4	0.0690925388592283	inv
trophocyte	0.156643731536795	inv
T.CD4	0.0395551394893293	inv
MKI67+ lymphocytes	0.0438093337360172	inv
pericytes	0.216707040136396	inv
T.CD4	0.075064978611513	inv
T.reg	0.039893413966032	inv
telocyte	0.180888168284092	inv
macrophage	0.141947065193282	inv
pericytes	0.179501006611041	inv
endothelial.stalk	0.165111434506217	inv
T.CD8	0.0291618305624601	inv
FAP+CAF	0.252539482037918	inv
macrophage	0.0752739928339243	inv
T.reg	0.0550532405805637	inv
FAP+CAF	0.24874421420044	inv
plasma	0.0637063908853586	inv
endothelial.stalk	0.0787286289710367	inv
T.CD8	0.0331366538416553	inv
T.reg	0.0325398306263151	inv
FAP+CAF	0.249120720574578	inv
macrophage	0.112045155420075	inv
pericytes	0.139304203242729	inv
macrophage	0.0468183141923368	inv
macrophage	0.0882453094301694	inv
FAP+CAF	0.253845353989441	inv
T.reg	0.035734718304691	inv
T.CD4	0.0525818398006851	inv
T.CD4	0.0533203300016822	inv
macrophage	0.12970759158745	inv
pericytes	0.145651667918217	inv
enteric glial	0.129092610823274	inv
T.reg	0.0346167864311978	inv
pericytes	0.179727976923477	inv
T.CD8	0.0500333603054132	inv
plasma	0.0585413290549435	inv
T.CD4	0.0415499676479673	inv
myofibroblast.1	0.217341703343764	inv
T.CD4	0.0109148510519017	inv
telocyte	0.217425416322324	inv
pericytes	0.2477392455376	inv
T.CD8	0.0543374928387403	inv
macrophage	0.067824770322402	inv
pericytes	0.233691346870113	inv
mast cells	0.0844518491306538	inv
telocyte	0.209082391445451	inv
T.CD4	0.062424939473458	inv
pericytes	0.202314988957421	inv
pericytes	0.20424375671376	inv
T.CD4	0.0350788211011157	inv
telocyte	0.232796108291149	inv
T.CD8	0.0417604733027638	inv
FAP+CAF	0.26566008332652	inv
T.CD8	0.0467819721153064	inv
macrophage	0.0858610330901978	inv
macrophage	0.0896247636850361	inv
T.CD4	0.0325801043987866	inv
pericytes	0.245419147135185	inv
trophocyte	0.14231099941847	inv
trophocyte	0.209333741830253	inv
trophocyte	0.141022385765216	inv
myofibroblast.1	0.219863973363556	inv
myofibroblast.2	0.126971634328099	inv
T.CD4	0.0473204954965208	inv
T.CD8	0.0263651554756781	inv
T.CD8	0.0203671946534393	inv
trophocyte	0.229284106655383	inv
myofibroblast.1	0.189029460994733	inv
MKI67+ lymphocytes	0.191771960742088	inv
trophocyte	0.263889811397597	inv
T.CD8	0.0334890495200771	inv
plasma	0.0560370964820796	inv
T.CD4	0.0340513816663148	inv
macrophage	0.0931538119381924	inv
pericytes	0.179996500424042	inv
plasma	0.050291463246816	inv
T.CD8	0.0318412901534341	inv
plasma	0.0696601566670159	inv
T.reg	0.0630904324725582	inv
trophocyte	0.284792125495271	inv
T.reg	0.0496427998325847	inv
T.reg	0.0596971453098853	inv
pericytes	0.18731980093179	inv
FAP+CAF	0.273974711411009	inv
telocyte	0.169418090960262	inv
pericytes	0.122440266180561	inv
myofibroblast.1	0.174944117509584	inv
trophocyte	0.223953635245327	inv
FAP+CAF	0.279376141321141	inv
telocyte	0.209732794465833	inv
plasma	0.0766471793954913	inv
macrophage	0.0852407889962274	inv
T.CD4	0.0346657969329463	inv
macrophage	0.0883901382806715	inv
pericytes	0.217971828492461	inv
pericytes	0.14911707745393	inv
T.CD8	0.0398161394438595	inv
myofibroblast.1	0.219607166564121	inv
macrophage	0.126714112711512	inv
T.CD8	0.0358205802687417	inv
trophocyte	0.213210842019998	inv
T.CD4	0.0302140844820633	inv
FAP+CAF	0.20901839013158	inv
myofibroblast.1	0.220165523293851	inv
pericytes	0.246262395298117	inv
telocyte	0.240727715642625	inv
pericytes	0.123450946800063	inv
B cell	0.0113765164320926	inv
endothelial.stalk	0.170691211318469	inv
MKI67+ lymphocytes	0.0210249313850726	inv
pericytes	0.225843152531698	inv
T.CD4	0.0187575120231772	inv
endothelial.tip	0.190694353687336	core
T.CD8	0.0554641984091244	core
T.CD8	0.0639333327581298	core
T.reg	0.062058111767165	core
T.CD8	0.022764038224002	core
T.reg	0.051271813217804	core
T.CD8	0.0440423106475809	core
myofibroblast.2	0.137899132524393	core
T.reg	0.045727521072534	core
T.CD8	0.037715137702977	core
T.CD8	0.0304541188302494	core
MKI67+ lymphocytes	0.0247735419948338	core
B cell	0.0311596364590419	core
T.reg	0.0398703422891302	core
plasma	0.0573211088973782	core
FAP+CAF	0.223532612417011	core
T.reg	0.0673983392689728	core
endothelial.stalk	0.151928214228616	core
myofibroblast.1	0.205353825968152	core
T.CD4	0.0342820778831143	core
macrophage	0.128806145171045	core
macrophage	0.11134697114084	core
telocyte	0.190085732538583	core
endothelial.stalk	0.222477937153703	core
T.CD8	0.0324265312981807	core
T.reg	0.0481544870322033	core
mast cells	0.0670523555589461	core
T.CD8	0.048339956140115	core
pericytes	0.203145653334117	core
T.CD8	0.039616306664248	core
T.CD8	0.0486460483959266	core
T.CD8	0.0526544053757878	core
T.CD8	0.0440775579379214	core
T.CD4	0.0187961301789321	core
FAP+CAF	0.204720979203366	core
telocyte	0.258648997716692	core
T.CD4	0.0611002883595465	core
FAP+CAF	0.21812911518806	core
plasma	0.0505075767953426	core
T.CD4	0.0597504163175702	core
T.CD8	0.0864849859022242	core
pericytes	0.179156019346309	core
T.CD8	0.0547078265923032	core
myofibroblast.1	0.242288090463961	core
endothelial.stalk	0.0909106666890608	core
T.reg	0.0334540654434753	core
macrophage	0.0878936113332835	core
T.reg	0.0690318424375372	core
T.CD8	0.0384149664536183	core
T.CD4	0.0463842015512792	core
T.CD8	0.0314403112307286	core
pericytes	0.247568487569281	core
T.CD8	0.0374328075169166	core
macrophage	0.101122987891417	core
T.CD8	0.0171246238206701	core
telocyte	0.0531099892476999	core
T.CD8	0.0588882314594508	core
endothelial.tip	0.228417812260595	core
T.CD8	0.0427723656138355	core
T.reg	0.0554139701147026	core
pericytes	0.185574955015841	core
T.CD8	0.0356888836842846	core
myofibroblast.2	0.134525271200942	core
trophocyte	0.20726593382219	core
myofibroblast.1	0.149336945516111	core
endothelial.stalk	0.188935303838267	core
plasma	0.0381469118323161	core
endothelial.stalk	0.189414823285633	core
T.reg	0.0407740259417045	core
T.CD8	0.026037106075674	core
T.CD8	0.0315731591611581	core
T.reg	0.0608582394446178	core
T.CD8	0.0219293751965355	core
endothelial.stalk	0.120015077283448	core
endothelial.stalk	0.158737675609269	core
macrophage	0.0995723822704881	core
FAP+CAF	0.212834441291014	core
pericytes	0.200853426264534	core
myofibroblast.2	0.168788080781819	core
pericytes	0.249823400533656	core
myofibroblast.1	0.13138704466655	core
pericytes	0.204300541090369	core
T.CD8	0.0732005468113641	core
T.CD8	0.0474509134220245	core
pericytes	0.206092747640025	core
T.CD4	0.0482447768469829	core
T.reg	0.0443207346620618	core
T.reg	0.03100387612449	core
myofibroblast.1	0.144905115754006	core
trophocyte	0.130261130863869	core
T.CD8	0.0202888105389422	core
T.CD8	0.0405745150437019	core
telocyte	0.192291113986235	core
myofibroblast.1	0.0958759596075709	core
T.CD8	0.02402400017847	core
endothelial.tip	0.213063071065991	core
pericytes	0.214042753046353	core
T.CD8	0.0288363297230808	core
myofibroblast.1	0.134290161461629	core
T.CD8	0.029565097206138	core
endothelial.stalk	0.153996557715789	core
FAP+CAF	0.264709463690538	core
endothelial.tip	0.203044763963061	core
T.CD8	0.0503851351145733	core
myofibroblast.1	0.184127732778594	core
myofibroblast.1	0.120400733925835	core
T.reg	0.0289361145303213	core
macrophage	0.0557867642692895	core
endothelial.stalk	0.186171936560973	core
telocyte	0.195510618175007	core
myofibroblast.2	0.145786620019809	core
myofibroblast.2	0.0798852443032128	core
T.reg	0.0396616376184524	core
endothelial.stalk	0.147158369472463	core
T.CD8	0.0329043502696089	core
T.CD8	0.0574464880491958	core
T.reg	0.0312603624638621	core
myofibroblast.1	0.159842928766055	core
T.reg	0.0365642555247714	core
macrophage	0.097214025769685	core
FAP+CAF	0.205834711846394	core
myofibroblast.1	0.204447375507527	core
T.CD8	0.0302991039738973	core
T.CD4	0.0355672382100128	core
T.reg	0.0585401246797613	core
T.reg	0.0209363598747151	core
T.CD8	0.0378426907876415	core
pericytes	0.21261126691064	core
T.reg	0.0549049032359247	core
myofibroblast.2	0.184852825067637	core
pericytes	0.238876993242018	core
T.CD8	0.0453757276502022	core
pericytes	0.2508387538933	core
T.CD4	0.0317564022584265	core
pericytes	0.146104957035401	core
T.CD8	0.0465911750369714	core
myofibroblast.1	0.243727026064591	core
T.CD8	0.0618399598768747	core
myofibroblast.1	0.137456046452345	core
T.CD8	0.0226743969321988	core
T.reg	0.0454574822766184	core
pericytes	0.160599059150246	core
endothelial.stalk	0.130889874481413	core
myofibroblast.1	0.121458808795092	core
myofibroblast.1	0.23214927743292	core
mast cells	0.0639103629711326	core
macrophage	0.0999755220515855	core
endothelial.stalk	0.133362026369935	core
pericytes	0.183160379465614	core
T.reg	0.0179516396703159	core
T.CD8	0.0395097754155098	core
T.CD8	0.0365571816231591	core
FAP+CAF	0.0945876857630634	core
endothelial.tip	0.167684553164006	core
macrophage	0.119622199961735	core
endothelial.stalk	0.130190910091605	core
pericytes	0.227279354715559	core
endothelial.stalk	0.0719812359238687	core
macrophage	0.106044583745643	core
macrophage	0.0902290073365631	core
macrophage	0.0646848323166692	core
telocyte	0.139486711618211	core
T.reg	0.0419909810402418	core
endothelial.stalk	0.14530140916906	core
myofibroblast.2	0.136909910775157	core
T.CD8	0.0368167325715683	core
myofibroblast.1	0.21895202997515	core
MKI67+ lymphocytes	0.04006480349927	core
endothelial.stalk	0.182037368661514	core
T.CD4	0.0768780032563576	core
pericytes	0.223551361948451	core
endothelial.stalk	0.193560110447241	core
macrophage	0.108096300453862	core
endothelial.stalk	0.187237472371899	core
T.reg	0.0440077329812103	core
T.reg	0.0370122962921685	core
T.CD4	0.0391143030365938	core
T.CD8	0.0475575714282614	core
T.CD4	0.00893054596890829	core
FAP+CAF	0.242362342580439	core
pericytes	0.246473492299941	core
myofibroblast.1	0.168294503663761	core
pericytes	0.15008828737753	core
T.CD8	0.0434254145069814	core
myofibroblast.1	0.127900658266597	core
T.CD4	0.0388232744572807	core
pericytes	0.159541323491095	core
myofibroblast.1	0.239651494477855	core
T.reg	0.0609316554274997	core
T.reg	0.0426526690674861	inv
MKI67+ lymphocytes	0.0104669820965814	inv
T.CD8	0.0304496613206319	inv
T.reg	0.0391856207019025	inv
T.CD4	0.049689765001688	inv
T.CD8	0.0288427679945578	inv
T.reg	0.0512134530513857	inv
T.CD8	0.0265378421103255	inv
T.CD8	0.0626022260716782	inv
T.reg	0.0508907801464897	inv
T.CD8	0.0413035693315909	inv
T.CD8	0.0357584888827062	inv
T.CD8	0.0419221266203182	inv
T.reg	0.0217365981822577	inv
T.CD8	0.0106066305404386	inv
T.reg	0.0559008024275993	inv
T.CD8	0.0396932785921629	inv
T.CD4	0.0461115862438913	inv
mast cells	0.057666507152085	inv
T.reg	0.0571866307536832	inv
T.reg	0.0533910587869889	inv
T.reg	0.0425781679089449	inv
T.reg	0.0456239395748653	inv
T.CD4	0.0394177835543901	inv
T.reg	0.0253463509943219	inv
T.CD4	0.0251623757903469	inv
T.CD4	0.0408666499406451	inv
T.CD8	0.0301691353501147	inv
T.reg	0.05753535642856	inv
T.CD8	0.056869860857057	inv
T.CD8	0.0255865338050467	inv
T.CD4	0.0385981265704322	inv
T.CD8	0.0380085889326795	inv
T.CD8	0.0330440103295205	inv
T.CD8	0.0268806722345544	inv
T.CD4	0.03322747401034	inv
T.CD8	0.0241915939187707	inv
T.CD8	0.029510526685286	inv
T.reg	0.0303997423910619	inv
macrophage	0.0812019590730111	inv
T.CD8	0.0242791063615242	inv
T.CD4	0.0444600150404271	inv
T.CD8	0.00439630048279005	inv
T.reg	0.0524489081537652	inv
T.CD4	0.0265187308344714	inv
T.CD4	0.0380438390686142	inv
T.CD4	0.0346771462785869	inv
T.reg	0.0748067194838114	inv
T.reg	0.028723352446556	inv
T.CD8	0.037121447235224	inv
T.CD4	0.0230874753067379	inv
macrophage	0.0926907559587905	inv
T.CD4	0.0541420436249778	inv
T.CD8	0.0180905891583368	inv
T.reg	0.0400748294355772	inv
myofibroblast.1	0.191363222249944	inv
T.CD4	0.0271890828455381	inv
FAP+CAF	0.153792701784918	inv
T.CD8	0.0383580188458855	inv
T.CD8	0.0359110534933951	inv
MKI67+ lymphocytes	0.00541748387450081	inv
T.CD8	0.0371126718542774	inv
FAP+CAF	0.267938911881246	inv
T.CD4	0.0292383876890324	inv
T.reg	0.047201119127973	inv
T.CD8	0.03485862121112	inv
T.CD8	0.0230457143323582	inv
macrophage	0.091253970756051	inv
T.CD8	0.0393131274520915	inv
T.CD4	0.0360954373493922	inv
T.reg	0.0517953341768585	inv
T.CD4	0.00906014512198722	inv
T.CD8	0.0309884662971074	inv
T.CD8	0.0196451359720132	inv
T.CD8	0.0375952730499961	inv
macrophage	0.157047529668431	inv
plasma	0.00650901961876363	inv
telocyte	0.220123656241726	inv
T.CD4	0.0181538813470879	inv
T.CD8	0.0358617003795057	inv
T.CD8	0.0323874680561944	inv
T.CD8	0.0134796011032453	inv
T.CD8	0.0399522657524055	inv
T.CD8	0.0234778418442911	inv
T.CD8	0.0381172707790791	inv
T.reg	0.0588055371797576	inv
T.reg	0.036383398538541	inv
pericytes	0.174207125734086	inv
T.CD4	0.0329662756921453	inv
pericytes	0.209243734211895	inv
macrophage	0.0496162923061646	inv
T.CD4	0.0363109345497025	inv
MKI67+ lymphocytes	0.0385007541365984	inv
macrophage	0.103118578663019	inv
pericytes	0.152964232187669	inv
T.reg	0.0553807618038962	inv
T.CD8	0.0531959153376048	inv
macrophage	0.102979392598845	inv
macrophage	0.0851163692329108	inv
T.CD4	0.0290527232716674	inv
FAP+CAF	0.248779210632342	inv
T.reg	0.0518530253824564	inv
T.CD4	0.0321116903894349	inv
T.CD8	0.00868742593103795	inv
T.CD4	0.0130822244163298	inv
macrophage	0.078874126263057	inv
pericytes	0.242945332570525	inv
pericytes	0.173572732316182	inv
T.reg	0.0461454366045835	inv
T.CD8	0.0324849813607434	inv
T.reg	0.0536212735660461	inv
mast cells	0.0637586810384805	core
myofibroblast.1	0.231801953097012	core
T.CD4	0.0471120309086653	core
T.CD8	0.040417346917354	core
telocyte	0.17878043083463	core
plasma	-0.0053873418715599	core
T.reg	0.0307194649583045	core
T.CD4	0.0555175275439303	core
T.reg	0.0529131243468376	core
T.CD4	0.0446273274755526	core
T.CD8	0.0245628946260022	core
T.CD4	0.0181788279813396	core
telocyte	0.196836071597939	core
plasma	0.0550845942471491	core
telocyte	0.206924791284815	core
macrophage	0.0708387683372033	core
T.CD8	0.0335647453979965	core
pericytes	0.245013836763194	core
B cell	0.0104704505170512	core
telocyte	0.212227556787804	core
T.CD8	0.0394458615856676	core
myofibroblast.1	0.228112945872259	core
T.CD4	0.0399939133868231	core
mast cells	0.0618333121581397	core
pericytes	0.193868359280316	core
T.CD4	0.00846364182827076	core
plasma	0.0378195569528378	core
T.CD4	0.0487033214845391	core
T.CD4	0.0523728343309581	core
endothelial.tip	0.213076598208647	core
T.reg	0.0415075395099789	core
T.CD4	0.050137610708773	core
pericytes	0.200830418619548	core
pericytes	0.270324800345572	core
T.CD4	0.0293745936332691	core
T.CD8	0.0367206873558155	core
telocyte	0.230171042360621	core
endothelial.stalk	0.184116253978879	core
plasma	0.0138888240156244	core
T.CD8	0.0287510107573975	core
T.CD8	0.0336462086658841	core
T.CD4	0.0479451493955866	core
endothelial.tip	0.0895478000334472	core
T.CD4	0.0310691152646392	core
pericytes	0.23979246295306	core
T.CD4	0.034766373972215	core
pericytes	0.25769915714954	core
pericytes	0.235560207039465	core
T.CD8	0.0550175217376579	core
B cell	0.0285020623684838	core
T.CD4	0.0217750557059067	core
plasma	0.0378271269222436	core
T.CD4	0.0385010210638168	core
telocyte	0.20501460771229	core
MKI67+ lymphocytes	0.0543902589909697	core
T.reg	0.0415388032347916	core
T.CD8	0.05024756073041	core
T.CD8	0.0329245838825797	core
macrophage	0.0826436701665074	core
telocyte	0.177216073598445	core
telocyte	0.150097600445772	core
T.CD8	0.0319446024660147	core
plasma	0.0277421921538599	core
T.CD4	0.0460258683758873	core
T.CD8	0.0377771980280198	core
T.CD4	0.035315969660742	core
pericytes	0.202749397911501	core
myofibroblast.1	0.256924472098302	core
T.CD4	0.0270142410034024	core
T.CD4	0.0474390249499072	core
T.CD4	0.0208251515726443	core
T.reg	0.0356471410271954	core
pericytes	0.256898630853639	core
pericytes	0.24516184017703	core
T.reg	0.0416427365576021	core
pericytes	0.232560812237238	core
telocyte	0.181786366338592	core
T.CD4	0.024871300750073	core
myofibroblast.1	0.25290474690623	core
pericytes	0.212691208907825	core
telocyte	0.207054918798219	core
pericytes	0.233159928746634	core
T.reg	0.0126781438276676	core
T.CD4	0.0621204488340702	core
pericytes	0.234393877041977	core
endothelial.stalk	0.112170063130375	core
myofibroblast.1	0.134235782707063	core
T.CD4	0.0196272541290865	core
plasma	0.0415324468058971	core
T.CD4	0.0205580931441549	core
T.CD4	0.030983653113864	core
telocyte	0.232738492986334	core
T.CD4	0.0253558159608862	core
T.CD4	0.0170711251435404	core
T.CD8	0.0432632815810071	core
T.reg	0.0407284245435863	core
pericytes	0.163310321847902	core
mast cells	0.0524551665618257	core
pericytes	0.261721523042441	core
T.CD8	0.0605959267014642	core
myofibroblast.1	0.194780419944328	core
telocyte	0.248149677173531	core
T.CD8	0.0433016956938784	core
FAP+CAF	0.258130609573564	core
B cell	0.0247225729251389	core
T.reg	0.0310382963123409	core
T.CD8	0.0315966801597434	core
T.CD4	0.0186929419214375	core
T.reg	0.0430720543154243	core
T.CD4	0.0514798464748924	core
macrophage	0.096204594940751	core
myofibroblast.1	0.215648091313148	core
T.CD4	0.0271640981847322	core
pericytes	0.110011218309052	core
T.CD8	0.0361827077755607	core
B cell	0.0327278646397698	core
myofibroblast.2	0.144153608211395	core
pericytes	0.1874112367384	core
plasma	0.0337130636319659	core
telocyte	0.232246575362403	core
plasma	0.0407602081066426	core
T.CD4	0.0241159288929774	core
T.CD4	0.0226797305297362	core
pericytes	0.275947126569281	core
T.reg	0.0385544591761412	core
T.CD4	0.0450511954253337	core
myofibroblast.1	0.140305705606287	core
pericytes	0.160409290847952	core
pericytes	0.235372134085763	core
endothelial.tip	0.204238446418202	core
endothelial.stalk	0.121251395557297	core
pericytes	0.235396456057258	core
telocyte	0.189754381783171	core
telocyte	0.201311265088812	core
MKI67+ lymphocytes	0.199690209815142	core
telocyte	0.216500035343805	core
endothelial.stalk	0.169622462757803	core
telocyte	0.225982922795347	core
endothelial.stalk	0.15358464215148	core
myofibroblast.1	0.21812591529375	core
B cell	0.0586783298545956	core
pericytes	0.220266871755347	core
telocyte	0.172367618666257	core
myofibroblast.1	0.221261381359254	core
pericytes	0.173385981577863	core
telocyte	0.205771680935429	core
telocyte	0.248453157426725	core
pericytes	0.186783162727487	core
pericytes	0.185889464249694	core
pericytes	0.210935265617423	core
pericytes	0.258739119341156	core
pericytes	0.161726113637395	core
telocyte	0.186805738490589	core
pericytes	0.230654326274305	core
mast cells	0.058274539351545	core
pericytes	0.201419876450409	core
pericytes	0.251864897675641	core
FAP+CAF	0.28972481626379	core
FAP+CAF	0.221867237819077	core
endothelial.stalk	0.174330378554078	core
myofibroblast.1	0.233008884954522	core
pericytes	0.195812867201226	core
pericytes	0.234027298313836	core
mast cells	0.0601639989421378	core
pericytes	0.194630695905101	core
pericytes	0.241218285554941	core
pericytes	0.280229685169727	core
pericytes	0.262015056126568	core
pericytes	0.133888933791653	core
endothelial.stalk	0.0847748190813673	core
pericytes	0.251550720691163	core
pericytes	0.114195059497642	core
pericytes	0.204869000689203	core
myofibroblast.1	0.214955180251175	core
pericytes	0.252799090198594	core
telocyte	0.185386851957648	core
pericytes	0.14279001895981	core
pericytes	0.206673308958745	core
telocyte	0.168464807102163	core
telocyte	0.208045596276182	core
pericytes	0.242914294273884	core
pericytes	0.25219049944245	core
myofibroblast.1	0.164282488310776	core
pericytes	0.233128297892388	core
telocyte	0.225990770908783	core
myofibroblast.1	0.208116942063624	core
enteric glial	0.176495131828883	core
pericytes	0.259799892881841	core
pericytes	0.159718524892406	core
mast cells	0.0853419804429493	core
myofibroblast.2	0.156461462061351	core
endothelial.stalk	0.150684743858207	core
pericytes	0.247064628165123	core
telocyte	0.20407577158529	core
myofibroblast.1	0.239400592982263	core
pericytes	0.229003315961688	core
pericytes	0.220971692963238	core
telocyte	0.198285154000869	core
telocyte	0.203212980932463	core
telocyte	0.223867633661087	core
T.CD8	0.0949052916068474	core
macrophage	0.0955334979056389	inv
trophocyte	0.153493895483824	inv
myofibroblast.1	0.213804428930044	inv
trophocyte	0.222104341952512	inv
trophocyte	0.188711275442073	inv
telocyte	0.213150948661552	inv
trophocyte	0.243543567661532	inv
endothelial.stalk	0.104311589196635	inv
macrophage	0.0748305231184963	inv
endothelial.stalk	0.113705457808126	inv
endothelial.stalk	0.210282749768037	inv
enteric glial	0.163096894641314	inv
trophocyte	0.187314122749348	inv
trophocyte	0.197216686234132	inv
telocyte	0.244141630162031	inv
endothelial.stalk	0.146939253649458	inv
myofibroblast.1	0.16884682620462	inv
macrophage	0.0886587727299703	inv
endothelial.stalk	0.142367704757416	inv
T.CD8	0.0270435233920888	inv
T.CD4	0.0470056396865706	inv
endothelial.stalk	0.133202084646387	inv
endothelial.stalk	0.133912168183929	inv
T.CD8	0.0257272450302181	inv
endothelial.stalk	0.133084724514814	inv
endothelial.stalk	0.120808883892164	inv
T.CD8	0.046973178818506	inv
trophocyte	0.247889388189401	inv
trophocyte	0.224440779833033	inv
T.CD4	0.0288060510430849	inv
trophocyte	0.163560413809112	inv
plasma	0.0138550327246735	inv
myofibroblast.2	0.135539310030635	inv
myofibroblast.2	0.175710868915008	inv
T.CD8	0.0314049296750266	inv
myofibroblast.1	0.22310353673065	inv
myofibroblast.1	0.145429887759315	inv
macrophage	0.109139450938389	inv
T.reg	0.0394963901310607	inv
enteric glial	0.161902559841936	inv
myofibroblast.2	0.158218739442032	inv
trophocyte	0.229920231844612	inv
endothelial.stalk	0.148241263950236	inv
enteric glial	0.159382556769844	inv
trophocyte	0.231813087324795	inv
myofibroblast.2	0.217034179143488	inv
T.CD4	0.0572358861772189	inv
trophocyte	0.245774580498159	inv
macrophage	0.114673907261638	inv
pericytes	0.19754378645928	inv
plasma	0.0156269881063386	inv
macrophage	0.0923332475902711	inv
FAP+CAF	0.221521476544651	inv
myofibroblast.2	0.13802658600985	inv
myofibroblast.1	0.145381459353981	inv
enteric glial	0.120896807489455	inv
T.reg	0.0388147126562229	inv
myofibroblast.2	0.118418191779727	inv
B cell	-0.0049413573756201	inv
myofibroblast.1	0.235321825609792	inv
myofibroblast.2	0.175090500117729	inv
T.CD4	0.0310149467594854	inv
endothelial.stalk	0.128127381230235	inv
B cell	0.0557975252556624	inv
myofibroblast.1	0.190044571504263	inv
FAP+CAF	0.286612400967484	inv
pericytes	0.188271708634591	inv
trophocyte	0.20480246275548	inv
trophocyte	0.219221445893922	inv
T.CD4	0.0189144113602241	inv
myofibroblast.1	0.206778444493291	inv
myofibroblast.1	0.193082085698317	inv
myofibroblast.2	0.175069105132468	inv
T.CD8	0.0347752857874542	inv
endothelial.stalk	0.142059362254158	inv
pericytes	0.174608636781036	inv
MKI67+ lymphocytes	0.0307094645195955	inv
plasma	0.0187645604216173	inv
T.CD4	0.038767903148644	inv
trophocyte	0.233605448020512	inv
enteric glial	0.124233600576357	inv
mast cells	0.0760427778798404	inv
T.reg	0.0365272484930881	inv
myofibroblast.2	0.130208202097671	inv
pericytes	0.237621413672092	inv
myofibroblast.2	0.18603357154175	inv
FAP+CAF	0.275506490931264	inv
T.CD4	0.0424849511728684	inv
trophocyte	0.0759365107120506	inv
mast cells	0.0760012103856681	inv
myofibroblast.1	0.140771669492133	inv
T.CD4	0.0201147266400259	inv
myofibroblast.1	0.0999884169256147	inv
myofibroblast.2	0.184351611909869	inv
mast cells	0.0459580585099655	inv
B cell	0.0396604914202388	inv
MKI67+ lymphocytes	-0.026672542388411	core
trophocyte	0.13037101989341	inv
trophocyte	0.227786682513981	inv
pericytes	0.218868731464016	inv
plasma	0.0320334566360047	core
B cell	0.0199719513742735	core
T.reg	0.0493801083757769	core
plasma	0.0713023672464599	core
myofibroblast.1	0.176142146647527	core
pericytes	0.22935654401304	core
T.CD4	0.11724800057251	core
macrophage	0.068133448777721	core
pericytes	0.226783470518567	core
plasma	0.0333715531410104	core
pericytes	0.13865960569644	core
T.CD4	0.0668944512186446	core
pericytes	0.199707977858553	core
T.reg	0.0434128152916737	core
T.CD4	0.0255056442317524	core
myofibroblast.2	0.0583494369848597	core
T.CD8	0.0519920495514203	core
plasma	0.0263790389309683	core
T.reg	0.043984163372573	core
T.CD4	0.0317820189231224	core
plasma	0.0431342762438367	core
pericytes	0.226201277603454	core

## Sheet: Fig3e
patient	metstatus	T.CD8 module score (earlyCRC scRNA-seq signature)
T1_NANO_011	N1M0	0.164813
T1_NANO_012	N1M0	0.11749
T1_NANO_014	N0M0	0.186872
T1_NANO_015	N0M0	0.215266
T1_NANO_016	N0M1	0.0770535
T1_NANO_017	N0M0	0.257079
T1_NANO_018	N0M1	0.0532973
T1_NANO_019	N0M1	0.120389
T1_NANO_020	N1M0	0.12255

## Sheet: Fig3i
ID	setSize	enrichmentScore	NES	pvalue	p.adjust	rank	leading_edge	core_enrichment
earlyCRC_trophocyte-like_CAF_MMP-	95	-0.403925	-1.60041	0.00267607	0.00267607	1361	tags=19%, list=7%, signal=18%	ASPN/COL16A1/COL10A1/GPNMB/BNC2/SPOCK1/CYP1B1/SFRP4/STEAP2/FBLN2/GFPT2/FAP/TGFB3/ADAM12/GREM1/CHI3L1/PRRX1/SFRP2
earlyCRC_telocyte	92	0.538372	2.97028	1e-10	1e-10	1552	tags=32%, list=8%, signal=29%	CXCL14/F3/IGFBP3/BMP4/TGM2/FHL2/PTCH1/FOXF1/PLAT/PDGFRA/PROCR/FAT4/SALL1/MEST/WNT5A/DLL1/ALDH1A3/VCAN/LAMB1/TMEM176B/THSD4/LRP4/ABCC4/MXRA5/FOXL1/PCDH18/EDNRB/PDZD2/PITX1
earlyCRC_trophocyte	98	-0.466919	-1.85442	3.07914e-06	3.07914e-06	3636	tags=42%, list=20%, signal=34%	SHISA3/PTGFR/IGSF10/AOX1/CXCL12/CFD/THBS4/SERPINF1/XPNPEP2/PTGIS/CCDC80/HSPB6/SLIT2/ANGPTL1/DCLK1/COLEC12/TNXB/PRELP/CP/DPT/COL16A1/MEDAG/ABI3BP/GPNMB/CHRDL1/RARRES1/SFRP1/CDON/PDGFRL/SRPX/SFRP4/CILP/C7/STEAP2/FBLN2/AKR1C1/CAPN6/LPAR1/GFPT2/GREM1/SFRP2
earlyCRC_telocyte-like_CAF	34	-0.393213	-1.33312	0.097032	0.097032	6755	tags=47%, list=37%, signal=30%	ISLR2/MYBPC2/OR5M9/ZNF888/WIF1/DNAH12/DGAT2L6/CHIA/PRR27/CLDN6/CST1/HCRTR2/EPN3/LRRC15/ICAM4/GJB2
earlyCRC_trophocyte-like_CAF_MMP+	95	-0.519001	-2.08584	8.58784e-09	8.58784e-09	1602	tags=27%, list=9%, signal=25%	TNC/DPT/DAB1/SHC3/CST2/COL16A1/COL10A1/HMGA2/BNC2/LRRC15/CRABP2/SPOCK1/MMP13/SFRP4/GAS1/POSTN/FBLN2/GJB2/GPR68/SPHK1/FAP/ADAM12/GREM1/PRRX1/MMP3/MMP1
