# Supplementary material for: Emergence of oncofetal plasticity is ubiquitous in early colorectal cancers
Source: Nature. 2026 Apr 15;654(8117):229–39. doi: 10.1038/s41586-026-10344-7 (PMC13233332; doi:10.1038/s41586-026-10344-7)
Supplement: Supplementary file 10 — Source Data Fig. 4 [file 41586_2026_10344_MOESM10_ESM.xlsx]

## Sheet: Fig4d
Patient_ID	tissueRegion	segment	mean 3D fibroblast signature score (ssGSEA)
T1_NANO_012	nor	panCK-	0.0618
T1_NANO_014	nor	panCK-	0.9975
T1_NANO_016	nor	panCK-	0.794433
T1_NANO_017	nor	panCK-	1.49805
T1_NANO_018	nor	panCK-	0.97655
T1_NANO_020	nor	panCK-	0.362325
T1_NANO_016	ade	panCK-	0.3349
T1_NANO_018	ade	panCK-	1.1284
T1_NANO_019	ade	panCK-	0.3735
T1_NANO_020	ade	panCK-	0.1771
T1_NANO_011	core	panCK-	-0.227433
T1_NANO_012	core	panCK-	1.53958
T1_NANO_014	core	panCK-	-0.299867
T1_NANO_015	core	panCK-	-0.451825
T1_NANO_016	core	panCK-	1.01213
T1_NANO_017	core	panCK-	-1.36397
T1_NANO_018	core	panCK-	1.49802
T1_NANO_019	core	panCK-	0.48926
T1_NANO_020	core	panCK-	1.87037
T1_NANO_011	inv	panCK-	2.23288
T1_NANO_012	inv	panCK-	0.458717
T1_NANO_014	inv	panCK-	2.3471
T1_NANO_015	inv	panCK-	0.6815
T1_NANO_016	inv	panCK-	3.13957
T1_NANO_017	inv	panCK-	1.36795
T1_NANO_018	inv	panCK-	-1.2105
T1_NANO_019	inv	panCK-	0.4381
T1_NANO_020	inv	panCK-	0.92348

## Sheet: Fig4h
	fold change in percentage of EMP1+ cells among live cells (normalized to basal medium condition)
basal med.	1	1	1	1	1	1	1	1
DMSO	0.833	1		1	1667	1125	1.24	1.2
CXCL12				1.2	2		1.48	1
TNFA	0.667	0.833	0.714	1
IL6		1	0.857	0.8
IFNG	0.667	0.25	0.429	0.4
GREM1		1167	1143	1
SFRPs		1167	0.857	1.2
IGF1		1083		1.2			1.56
FGF2		1	0.714	2.2
FGF7		1083	1143	1.4
PGD2				1	2667	1667	1.84	1
PGE2				1	3667	1875	2.32	2.4
TGFB1	2833			2.2	3	1.5		2.2
TGFB3	1833			1.8	2333	1208		1
WNT5A		0.917	0.857	1
CXCL14		1	0.857	1.2
BMP2	1167	1167	0.714
BMP4	0.833	1167	0.714
GDNF	0.833	1667	0.714
IL1B	0.667	1.25	0.571
HGF	0.667	1583	0.714
IL27	0.667	1	0.429
VEGF	0.667	1583	0.714
IL36A	0.833	1417	0.714
IL36B	0.833	1583	0.714
OSM	0.833	1.25	0.571

## Sheet: Fig4i
	%mNeonGreen+
DMSO	2.6	2	2.5	2.6	2.7
PGD2+PGE2	4.2	3.5	3.4	4.1	4.3
TGFB1+TGFB3	6.1	4.9	3.5	4.7	4.5
PGD2+PGE2+TGFB1+TGFB3	6.8	6.5	4.4	7.2	7.7

## Sheet: Fig4j
signature	setSize	enrichmentScore	NES	pvalue	p.adjust	qvalue	rank	leading_edge	core_enrichment
Wnt ON signature (Morral et al. 2020)	60	-0.917719	-1.77476	0.000463663	0.00370931	0.000976133	352	tags=32%, list=2%, signal=31%	PTPRO/ETS2/NRXN3/APCDD1/SP5/LEF1/PPP2R2C/SLC16A10/DPEP1/FAM216A/ASCL2/CDCA7/RGMB/CYP4X1/LGR5/VSNL1/ASB4/MYRIP/SMOC2
coreHRC (Canellas-Socias et al. 2022)	100	0.955081	1.29904	0.00305853	0.0122341	0.0032195	513	tags=31%, list=3%, signal=30%	LAMA3/AHNAK2/TNFRSF21/KRT80/CEACAM5/LAMC2/RRAS/KLK10/TM4SF1/ITGA3/TINAGL1/B4GALT1/GPRC5A/CD59/EMP1/SLPI/DUSP5/PLAUR/BAIAP2L1/GBP3/MYOF/C1orf106/TIMP2/SERINC2/SDCBP2/SLC2A1/CD68/ARFGAP3/LAMB3/RHOF/SLC44A4
epiHR (Canellas-Socias et al. 2022)	81	0.960032	1.3138	0.00779683	0.0207915	0.00547146	327	tags=26%, list=2%, signal=26%	LAMA3/KRT17/S100A2/CTSE/TNFRSF21/KRT80/SERPINB5/SCEL/LAMC2/TACSTD2/MMP7/ANXA3/KLK10/KLK7/ITGA3/GPRC5A/PSORS1C1/ZNF185/SLPI/KLK6/C1orf116
Lgr5 signature (Morral et al. 2020)	5	-0.979401	-1.46515	0.024165	0.0421868	0.0111018	159	tags=60%, list=1%, signal=59%	LRIG1/ASCL2/LGR5
REC (Efremova et al. 2024)	22	0.97488	1.37383	0.0316401	0.0421868	0.0111018	260	tags=50%, list=2%, signal=49%	KRT7/KRT17/S100A2/ANXA1/LAMC2/MMP7/KLK10/TM4SF1/GPRC5A/EMP1/PLAUR
KRAS_SIGNALING_UP	140	0.923488	1.24943	0.0313514	0.0421868	0.0111018	326	tags=11%, list=2%, signal=11%	ETS1/HOXD11/IL7R/HBEGF/AKAP12/LIF/ANGPTL4/ANO1/BTC/PRDM1/EMP1/SLPI/HKDC1/PLAUR/PTPRR/CFB
Stem (Efremova et al. 2024)	22	-0.865932	-1.53837	0.0674747	0.077114	0.0202931	1151	tags=27%, list=7%, signal=25%	MYC/LDHB/SELENBP1/FCGRT/ASCL2/NOX1
YAP signature (Wang et al. 2018)	21	0.921429	1.30129	0.171946	0.171946	0.0452489	714	tags=43%, list=4%, signal=41%	CCDC80/CYR61/LATS2/MYOF/CTGF/AXL/DOCK5/ANKRD1/AMOTL2

## Sheet: Fig4k
Ensembl_ID	gene_name	pt16_DMSO	pt16_PPTT	pt5_DMSO	pt5_PPTT
ENSG00000196878	LAMB3	-1.16084	1.16084	-0.390459	0.390459
ENSG00000125775	SDCBP2	-0.958526	0.958526	-0.762383	0.762383
ENSG00000134531	EMP1	-1.054	1.054	-0.623758	0.623758
ENSG00000131037	EPS8L1	-0.883888	0.883888	-0.847787	0.847787
ENSG00000173801	JUP	-1.10387	1.10387	-0.530544	0.530544
ENSG00000136153	LMO7	-1.22188	1.22188	0.0837103	-0.0837103
ENSG00000138119	MYOF	-1.08001	1.08001	-0.577556	0.577556
ENSG00000132470	ITGB4	-1.01038	1.01038	-0.692201	0.692201
ENSG00000013588	GPRC5A	-1.20101	1.20101	-0.239972	0.239972
ENSG00000124942	AHNAK	-0.952671	0.952671	-0.769687	0.769687
ENSG00000162545	CAMK2N1	-1.22473	1.22473	-0.00637849	0.00637849
ENSG00000167644	C19orf33	-0.680526	0.680526	-1.01828	1.01828
ENSG00000105357	MYH14	-1.0037	1.0037	-0.701845	0.701845
ENSG00000196352	CD55	-1.21971	1.21971	-0.11093	0.11093
ENSG00000139725	RHOF	-1.07056	1.07056	-0.594893	0.594893
ENSG00000135926	TMBIM1	-1.15646	1.15646	-0.403241	0.403241
ENSG00000012171	SEMA3B	-1.13992	1.13992	0.447873	-0.447873
ENSG00000142910	TINAGL1	-1.03575	1.03575	-0.653625	0.653625
ENSG00000099812	MISP	-0.942106	0.942106	-0.782583	0.782583
ENSG00000065618	COL17A1	-0.95807	0.95807	-0.762956	0.762956
ENSG00000178209	PLEC	-1.0068	1.0068	-0.697392	0.697392
ENSG00000117472	TSPAN1	-0.686424	0.686424	-1.01431	1.01431
ENSG00000080031	PTPRH	-0.916629	0.916629	-0.812275	0.812275
ENSG00000130545	CRB3	0.985936	-0.985936	-0.726588	0.726588
ENSG00000005884	ITGA3	-0.802624	0.802624	-0.925092	0.925092
ENSG00000101782	RIOK3	-1.21609	1.21609	-0.145349	0.145349
ENSG00000058085	LAMC2	-1.17577	1.17577	-0.342893	0.342893
ENSG00000106258	CYP3A5	-1.22378	1.22378	0.048666	-0.048666
ENSG00000103089	FA2H	-0.267298	0.267298	-1.19522	1.19522
ENSG00000126458	RRAS	-0.916171	0.916171	-0.812792	0.812792
ENSG00000173702	MUC13	-1.21258	1.21258	0.172163	-0.172163
ENSG00000079385	CEACAM1	-1.22377	1.22377	-0.0487757	0.0487757
ENSG00000184012	TMPRSS2	-0.636698	0.636698	-1.04624	1.04624
ENSG00000168528	SERINC2	-0.849877	0.849877	-0.881878	0.881878
ENSG00000204385	SLC44A4	-0.609791	0.609791	-1.06215	1.06215
ENSG00000156453	PCDH1	-1.1795	1.1795	-0.329816	0.329816
ENSG00000145390	USP53	-1.21663	1.21663	0.14074	-0.14074
ENSG00000136068	FLNB	-1.11579	1.11579	-0.504986	0.504986
ENSG00000161921	CXCL16	-1.2007	1.2007	-0.241487	0.241487
ENSG00000092820	EZR	-1.18043	1.18043	-0.326461	0.326461
ENSG00000146072	TNFRSF21	-1.0286	1.0286	-0.66482	0.66482
ENSG00000158825	CDA	-1.05887	1.05887	-0.615458	0.615458
ENSG00000168615	ADAM9	-1.2214	1.2214	-0.0904487	0.0904487
ENSG00000239305	RNF103	-1.22206	1.22206	-0.0811069	0.0811069
ENSG00000167767	KRT80	-1.05597	1.05597	-0.620422	0.620422
ENSG00000090776	EFNB1	-0.467329	0.467329	-1.13208	1.13208
ENSG00000166949	SMAD3	-1.20963	1.20963	-0.1918	0.1918
ENSG00000162366	PDZK1IP1	1.22474	-1.22474	0.00126216	-0.00126216
ENSG00000197324	LRP10	-0.896877	0.896877	-0.834033	0.834033
ENSG00000005001	PRSS22	-1.02234	1.02234	-0.674409	0.674409
ENSG00000185567	AHNAK2	-0.885163	0.885163	-0.846455	0.846455
ENSG00000086062	B4GALT1	-1.18921	1.18921	-0.292886	0.292886
ENSG00000122359	ANXA11	1.09381	-1.09381	-0.550987	0.550987
ENSG00000006453	BAIAP2L1	-1.17052	1.17052	-0.360403	0.360403
ENSG00000158769	F11R	-1.20175	1.20175	-0.236197	0.236197
ENSG00000138166	DUSP5	-1.15806	1.15806	-0.398618	0.398618
ENSG00000204580	DDR1	-0.688854	0.688854	-1.01266	1.01266
ENSG00000150093	ITGB1	-1.20638	1.20638	-0.211314	0.211314
ENSG00000117394	SLC2A1	-0.889482	0.889482	-0.841916	0.841916
ENSG00000147883	CDKN2B	-1.22468	1.22468	0.012284	-0.012284
ENSG00000011422	PLAUR	-1.16392	1.16392	-0.381176	0.381176
ENSG00000164171	ITGA2	-1.20925	1.20925	0.194204	-0.194204
ENSG00000163814	CDCP1	-1.07224	1.07224	-0.591858	0.591858
ENSG00000085063	CD59	-1.14729	1.14729	-0.428633	0.428633
ENSG00000046604	DSG2	-1.1999	1.1999	-0.245433	0.245433
ENSG00000129451	KLK10	-1.07528	1.07528	-0.58633	0.58633
ENSG00000242247	ARFGAP3	-1.1684	1.1684	-0.367196	0.367196
ENSG00000129226	CD68	-0.937141	0.937141	-0.788522	0.788522
ENSG00000143375	CGN	-1.12348	1.12348	-0.487631	0.487631
ENSG00000169908	TM4SF1	-1.18567	1.18567	-0.306897	0.306897
ENSG00000104695	PPP2CB	-1.18369	1.18369	-0.31443	0.31443
ENSG00000051620	HEBP2	-1.22258	1.22258	-0.072772	0.072772
ENSG00000148154	UGCG	-1.19069	1.19069	0.28679	-0.28679
ENSG00000117226	GBP3	-1.04974	1.04974	-0.630905	0.630905
ENSG00000035862	TIMP2	-1.15652	1.15652	-0.403077	0.403077
ENSG00000158828	PINK1	-0.250932	0.250932	-1.19876	1.19876
ENSG00000120306	CYSTM1	-0.306458	0.306458	-1.18578	1.18578
ENSG00000130821	SLC6A8	1.16475	-1.16475	-0.378633	0.378633
ENSG00000112033	PPARD	-1.18664	1.18664	-0.303126	0.303126
ENSG00000163898	LIPH	-1.21962	1.21962	-0.11192	0.11192
ENSG00000169583	CLIC3	0.545419	-0.545419	-1.09659	1.09659
ENSG00000166145	SPINT1	-1.01988	1.01988	-0.678112	0.678112
ENSG00000101213	PTK6	-0.120123	0.120123	-1.21884	1.21884
ENSG00000105289	TJP3	1.0837	-1.0837	-0.570612	0.570612
ENSG00000102572	STK24	-1.13975	1.13975	0.448287	-0.448287
ENSG00000105388	CEACAM5	-1.0648	1.0648	-0.605142	0.605142
ENSG00000059728	MXD1	-1.22453	1.22453	-0.0229816	0.0229816
ENSG00000130340	SNX9	-1.20808	1.20808	-0.20137	0.20137
ENSG00000140391	TSPAN3	-1.22466	1.22466	0.0142872	-0.0142872
ENSG00000124107	SLPI	-1.17301	1.17301	-0.352201	0.352201
ENSG00000125845	BMP2	-1.18889	1.18889	-0.294169	0.294169
ENSG00000188910	GJB3	-1.08084	1.08084	-0.576006	0.576006
ENSG00000053747	LAMA3	-1.00462	1.00462	-0.700523	0.700523
ENSG00000137648	TMPRSS4	-0.608086	0.608086	-1.06312	1.06312
ENSG00000139044	B4GALNT3	-1.04691	1.04691	-0.635589	0.635589

## Sheet: Fig4l
	EMP1			MMP7			ANXA1			LGR5
5CORE	2.64888	6.92359	4.22386	2.79229	3.01848	6.73015	3.65553	5.77535	4.0591	0.535979	0.482479	0.552401
5INV	5.18881	3.52373	3.33834	5.55301	5.16287	2.90095	4.20626	2.58133	3.01223	0.888489	0.619286	0.67757
9CORE	1.51006	0.686554	1.43632	1.49152	2.36126	1.62448	1.52498	1.83463	1.22819	0.461687	0.306369	0.402572
11CORE	2.2456	2.8696	4.20681	2.21004	1.67831	2.01739	2.37796	2.37981	1.93693	0.539352	0.40045	0.347355
11INV	2.46619	3.34596	2.60909	1.53316	1.61838	1.79852	1.90393	2.32906	2.09328	0.27094	0.128182	0.173659
16CORE	6.69663	9.34782	6.90095	6.96929	2.23098	11.9826	5.0461	6.62724	3.25631	0.248757	0.308398	0.508685
16INV	16.6272	11.9153	4.28111	7.97205	23.4781	7.30795	8.81449	4.55758	3.87063	0.138879	0.214281	0.198217
