# Supplementary material for: Emergence of oncofetal plasticity is ubiquitous in early colorectal cancers
Source: Nature. 2026 Apr 15;654(8117):229–39. doi: 10.1038/s41586-026-10344-7 (PMC13233332; doi:10.1038/s41586-026-10344-7)
Supplement: Supplementary file 11 — Source Data Fig. 5 [file 41586_2026_10344_MOESM11_ESM.xlsx]

## Sheet: Fig5c
tumor cells				fibroblasts
tumorStage	clusters	avg_prop		tumorStage	clusters	avg_prop
im	CSC	0.9905592015313098		im	trophocyte-like CAF MMP+	0.001171646
im	oncofetal	0.009440798468690182		im	stromal.1	0.25104191064996184
T1.sm1	CSC	0.9722901413046882		im	telocyte	0.5081219922616613
T1.sm1	oncofetal	0.02770985869531188		im	trophocyte	0.23380622011122393
T1.sm3	CSC	0.9278199582332743		im	trophocyte-like CAF MMP-	0.005858231
T1.sm3	oncofetal	0.07218004176672563		T1.sm1	trophocyte-like CAF MMP+	0.042947132
				T1.sm1	stromal.1	0.093593055
				T1.sm1	telocyte	0.6383515188293273
				T1.sm1	trophocyte	0.084596611
				T1.sm1	trophocyte-like CAF MMP-	0.1405116828433051
				T1.sm3	trophocyte-like CAF MMP+	0.18947072778975318
				T1.sm3	stromal.1	0.026288426001781617
				T1.sm3	telocyte	0.21810224419063703
				T1.sm3	trophocyte	0.040139342
				T1.sm3	trophocyte-like CAF MMP-	0.5259992601408674

## Sheet: Fig5e
IHC quantification of epithelial LAMC2 and stromal FAP in different tumor stages
	% epithelial LAMC2	LAMC Mean	% epithelial FAP	FAP Mean
im 1	0.581683	0.581683	3.16292	4.55976
im 2	0.240363		7.61398
im 3	0.749537		4.55976
T1 sm1 1	5.70282	0.870752	41.5503	14.5211
T1 sm1 2	0.870752		14.5211
T1 sm1 3	0.287356		10.5283
T1 sm3 1	4.40882	4.40882	49.297	28.7591
T1 sm3 2	8.05543		28.7591
T1 sm3 3	3.75869		22.8617

## Sheet: Fig5g
cellType	parameter	factor	c_lower	c_effect	c_upper	c_pH0	c_FDR	c_rhat	c_ess_bulk	c_ess_tail	v_lower	v_effect	v_upper	v_pH0	v_FDR	v_rhat	v_ess_bulk	v_ess_tail
B cell	(Intercept)	NA	-1.27588	-0.815996	-0.352253	0.0015	0.0002	1.00052	4163.45	3398.78	-5.75515	-5.07664	-4.40786	0	0	1.00119	3764.07	3477.79
B cell	contrastHRC	contrast	-0.708748	-0.269114	0.178098	0.22325	0.074375	0.999834	3918.33	3256.55	NA	NA	NA	NA	NA	NA	NA	NA
MKI67+ lymphocytes	(Intercept)	NA	-0.0729513	0.36587	0.799905	0.122	0.0103472	1.00046	3858.63	4039.55	-4.64705	-4.09416	-3.52803	0	0	1.00217	3986.49	3385.96
MKI67+ lymphocytes	contrastHRC	contrast	-0.934932	-0.464679	0.00904417	0.0625	0.0156071	1.00102	3902.1	3903.31	NA	NA	NA	NA	NA	NA	NA	NA
trophocyte-like CAF MMP+	(Intercept)	NA	-0.657008	-0.173323	0.309465	0.38375	0.0525952	1.0025	3427.97	3675.52	-3.47345	-2.91977	-2.3772	0	0	1.00012	3644.51	3610.82
trophocyte-like CAF MMP+	contrastHRC	contrast	0.337567	0.85343	1.35164	0.00125	0.00125	1.00013	3912.16	4004.05	NA	NA	NA	NA	NA	NA	NA	NA
SMC	(Intercept)	NA	-2.03478	-1.45908	-0.850655	0	0	1.00006	4006.45	3606.53	-5.21785	-4.4999	-3.79811	0	0	1.00072	3668.71	3125.73
SMC	contrastHRC	contrast	-0.668678	-0.173012	0.307104	0.3825	0.127417	1.00016	4210.12	3506.46	NA	NA	NA	NA	NA	NA	NA	NA
T.CD4	(Intercept)	NA	2.46147	2.7656	3.06167	0	0	1.00018	4090.47	3842.27	-2.77759	-2.2579	-1.73555	0	0	1.00386	4067.16	3944
T.CD4	contrastHRC	contrast	-0.517357	-0.106501	0.291491	0.48675	0.166912	0.999828	4121.99	3431.63	NA	NA	NA	NA	NA	NA	NA	NA
T.CD8	(Intercept)	NA	0.288281	0.583616	0.885371	0.0005	3.85e-05	0.999925	3751.6	3966.58	-5.04999	-4.49342	-3.93233	0	0	1.00073	3674.64	3409.24
T.CD8	contrastHRC	contrast	-0.0361454	0.324558	0.684213	0.1065	0.0269687	1.00115	3731.1	3025.59	NA	NA	NA	NA	NA	NA	NA	NA
T.reg	(Intercept)	NA	-0.094696	0.199994	0.504719	0.248	0.0228553	0.999779	3775.76	3757.05	-5.49317	-4.90436	-4.30293	0	0	1.00031	3789.39	3921.53
T.reg	contrastHRC	contrast	-0.0435274	0.30754	0.65945	0.1215	0.0374722	1.00097	4011.54	3888.16	NA	NA	NA	NA	NA	NA	NA	NA
endothelial.stalk	(Intercept)	NA	0.935749	1.25544	1.60146	0	0	1.00073	3261.71	3591.16	-4.41902	-3.85175	-3.29916	0	0	1.00028	3615.36	3453
endothelial.stalk	contrastHRC	contrast	-0.316585	0.106069	0.519755	0.48825	0.184764	1.00092	3569.9	3232.86	NA	NA	NA	NA	NA	NA	NA	NA
endothelial.tip	(Intercept)	NA	-2.55162	-1.86323	-1.20104	0	0	1.00057	3116.45	3164.53	-5.60102	-4.5934	-3.61784	0	0	1.00134	3145.34	3560.93
endothelial.tip	contrastHRC	contrast	-0.722468	-0.228279	0.260555	0.3065	0.0922308	1	4228.02	3690.94	NA	NA	NA	NA	NA	NA	NA	NA
enteric glial	(Intercept)	NA	-3.03621	-2.27751	-1.50132	0	0	0.999845	2828.45	2410.09	-6.58098	-5.49885	-4.41776	0	0	0.999915	3169.53	3628.09
enteric glial	contrastHRC	contrast	-0.44391	0.090002	0.600254	0.51725	0.202263	1.00331	3940.84	2939.25	NA	NA	NA	NA	NA	NA	NA	NA
epithelium	(Intercept)	NA	-2.98423	-2.02448	-1.02171	0.001	0.000107	1.00048	1083.02	1072.03	-4.04068	-2.57187	-1.15948	0.00075	3.57e-05	1.00134	1738.34	1216.17
epithelium	contrastHRC	contrast	-1.40938	-0.721489	-0.0589466	0.0305	0.00779167	1.00057	4041.49	3590.7	NA	NA	NA	NA	NA	NA	NA	NA
macrophage	(Intercept)	NA	2.06016	2.36268	2.65842	0	0	1.00017	4070.91	4003.84	-3.06364	-2.5454	-2.03501	0	0	0.999875	3586.54	3259.68
macrophage	contrastHRC	contrast	0.251055	0.594359	0.934514	0.003	0.002125	1.00068	3971.94	3867.56	NA	NA	NA	NA	NA	NA	NA	NA
mast cells	(Intercept)	NA	-1.51777	-1.14744	-0.763016	0	0	1.00065	3716.43	3600.91	-6.66616	-5.90333	-5.12523	0	0	1.00166	3902.5	3763.86
mast cells	contrastHRC	contrast	-0.710257	-0.284453	0.162302	0.2055	0.0608409	1.00052	3461.92	3277.08	NA	NA	NA	NA	NA	NA	NA	NA
myofibroblast.1	(Intercept)	NA	1.04819	1.49196	1.91478	0	0	1.00053	4054.6	4013.58	-3.1169	-2.59394	-2.07977	0	0	1.00087	3594.47	3868.93
myofibroblast.1	contrastHRC	contrast	-0.317041	0.137272	0.583611	0.4395	0.146922	0.999995	3747.62	3530.25	NA	NA	NA	NA	NA	NA	NA	NA
myofibroblast.2	(Intercept)	NA	0.0144693	0.396163	0.791643	0.059	0.00377941	0.999939	3894.36	3841.92	-4.82563	-4.26671	-3.69135	0	0	1.00043	3958.9	3903.17
myofibroblast.2	contrastHRC	contrast	-0.802511	-0.360548	0.0931555	0.1265	0.046375	1.00071	4228.44	4004.05	NA	NA	NA	NA	NA	NA	NA	NA
pericytes	(Intercept)	NA	0.668543	1.04865	1.41535	0	0	1.0001	3786.41	3495.97	-3.65505	-3.14074	-2.63185	0	0	1.00049	3859.43	3518.09
pericytes	contrastHRC	contrast	0.214393	0.634058	1.05216	0.006	0.00325	1.00007	4069.65	3726.88	NA	NA	NA	NA	NA	NA	NA	NA
plasma	(Intercept)	NA	1.08211	1.52925	1.98074	0	0	0.999906	3423.74	3460.37	-2.89062	-2.36617	-1.84784	0	0	1.00034	3731.78	3803.77
plasma	contrastHRC	contrast	-0.462653	-0.000391	0.455078	0.6665	0.239619	0.99981	3846.27	3730.64	NA	NA	NA	NA	NA	NA	NA	NA
stromal.1	(Intercept)	NA	-2.57747	-1.98212	-1.38237	0	0	1.00015	3735.15	3802.59	-6.69364	-5.80799	-4.91051	0	0	1.00121	3839.37	3806.45
stromal.1	contrastHRC	contrast	-0.690011	-0.206872	0.258055	0.32975	0.109196	1.00206	3796	3575.33	NA	NA	NA	NA	NA	NA	NA	NA
telocyte	(Intercept)	NA	1.29417	1.747	2.17904	0	0	1.00023	3793	3515.36	-2.8272	-2.33455	-1.81543	0	0	1.00114	3999.29	3920.48
telocyte	contrastHRC	contrast	-0.565367	-0.0884469	0.370246	0.5225	0.218275	1.00008	3748.24	3193.77	NA	NA	NA	NA	NA	NA	NA	NA
trophocyte	(Intercept)	NA	-3.68821	-2.20097	-0.803702	0.00225	0.000328	1.00002	1095.42	2272.53	-6.25784	-4.36248	-2.65656	0	0	1.00012	1436.31	3075.18
trophocyte	contrastHRC	contrast	-1.48729	-0.946143	-0.394477	0.003	0.00241667	1.0006	3822.32	1689.92	NA	NA	NA	NA	NA	NA	NA	NA
trophocyte-like CAF MMP-	(Intercept)	NA	-0.255063	0.236494	0.729853	0.2865	0.0360375	1.0005	4177.13	3540.4	-3.06719	-2.55465	-2.00542	0	0	1.00051	3973.72	3362.95
trophocyte-like CAF MMP-	contrastHRC	contrast	0.308152	0.810096	1.318	0.003	0.0025625	0.99988	3505.35	3298.07	NA	NA	NA	NA	NA	NA	NA	NA

## Sheet: Fig5k
average contribution of fibroblast subtypes to fibroblast compartment (mean of all patients in integrated TME dataset)
stage	fibroblast subtype	proportion among fibroblasts
early	S1	0.0508592
late	S1	0.045584
normal	S1	0.214059
early	S4	0.0119118
late	S4	0.00402082
normal	S4	0.112924
early	trophocytes	0.120887
late	trophocytes	0.0391748
normal	trophocytes	0.504396
early	trophocyte.like.CAFs.MMP-	0.193771
late	trophocyte.like.CAFs.MMP-	0.192535
normal	trophocyte.like.CAFs.MMP-	0
early	trophocyte.like.CAFs.MMP+	0.175052
late	trophocyte.like.CAFs.MMP+	0.283496
normal	trophocyte.like.CAFs.MMP+	0
early	telocyte.like.CAFs	0.18777
late	telocyte.like.CAFs	0.211955
normal	telocyte.like.CAFs	0
early	telocytes	0.259749
late	telocytes	0.223234
normal	telocytes	0.168621
