# Supplementary material for: Emergence of oncofetal plasticity is ubiquitous in early colorectal cancers
Source: Nature. 2026 Apr 15;654(8117):229–39. doi: 10.1038/s41586-026-10344-7 (PMC13233332; doi:10.1038/s41586-026-10344-7)
Supplement: Supplementary file 12 — Source Data Extended Data Fig. 1 [file 41586_2026_10344_MOESM12_ESM.xlsx]

## Sheet: Extended_Data_Fig1e
segment	region	gene	factor	variance
PanCK-	NOR	ITLN1	patient	0.332473
PanCK-	NOR	REG4	patient	0.792147
PanCK-	NOR	SPINK4	patient	0.549234
PanCK-	NOR	UGT2B15	patient	0.317021
PanCK-	NOR	MUC2	patient	0.356549
PanCK-	NOR	SLC26A3	patient	0.230128
PanCK-	NOR	CEACAM7	patient	0.167541
PanCK-	NOR	PLA2G2A	patient	0.671764
PanCK-	NOR	MMP1	patient	0.606345
PanCK-	NOR	MUC4	patient	0.0348957
PanCK-	NOR	FCGBP	patient	0.345452
PanCK-	NOR	SFRP2	patient	0.799318
PanCK-	NOR	ZG16	patient	0
PanCK-	NOR	CLCA1	patient	0.168026
PanCK-	NOR	SFRP4	patient	0.549468
PanCK-	NOR	CST1	patient	0.696804
PanCK-	NOR	CA2	patient	0.135692
PanCK-	NOR	IGHM	patient	0.737945
PanCK-	NOR	MZB1	patient	0.154763
PanCK-	NOR	IGF2	patient	0.492942
PanCK-	NOR	APOE	patient	0.800959
PanCK-	NOR	RETNLB	patient	0.819281
PanCK-	NOR	OLFM4	patient	0.24477
PanCK-	NOR	MUC5B	patient	0.576122
PanCK-	NOR	PI3	patient	0.461963
PanCK-	NOR	HEPACAM2	patient	0.348882
PanCK-	NOR	REG1A	patient	0.0600544
PanCK-	NOR	C3	patient	0
PanCK-	NOR	ST6GALNAC1	patient	0.456512
PanCK-	NOR	TNC	patient	0.201066
PanCK-	NOR	WFDC2	patient	0.87605
PanCK-	NOR	MGP	patient	0.686184
PanCK-	NOR	DEFA6	patient	0.0267763
PanCK-	NOR	APOC1	patient	0.338312
PanCK-	NOR	SLC26A2	patient	0
PanCK-	NOR	RGS5	patient	0.429351
PanCK-	NOR	ADH1B	patient	0.508138
PanCK-	NOR	LEFTY1	patient	0.654545
PanCK-	NOR	MMP7	patient	0.327295
PanCK-	NOR	MMP12	patient	0
PanCK-	NOR	MMP9	patient	0
PanCK-	NOR	DMBT1	patient	0
PanCK-	NOR	CD79A	patient	0.413015
PanCK-	NOR	COL12A1	patient	0.143552
PanCK-	NOR	B3GNT6	patient	0.385975
PanCK-	NOR	REG3A	patient	0.385639
PanCK-	NOR	CXCL9	patient	0.151982
PanCK-	NOR	FABP1	patient	0.530053
PanCK-	NOR	UBD	patient	0.788521
PanCK-	NOR	GREM1	patient	0.361184
PanCK-	NOR	DEFA5	patient	0
PanCK-	NOR	JCHAIN	patient	0.366926
PanCK-	NOR	FBLN2	patient	0
PanCK-	NOR	NXPE1	patient	0
PanCK-	NOR	TFF1	patient	0.892107
PanCK-	NOR	L1TD1	patient	6.85e-17
PanCK-	NOR	SPP1	patient	0.341904
PanCK-	NOR	MT1G	patient	0.632646
PanCK-	NOR	NXPE4	patient	0.352259
PanCK-	NOR	IGLL5	patient	0.111527
PanCK-	NOR	THBS2	patient	0.387309
PanCK-	NOR	KRT23	patient	0.0935086
PanCK-	NOR	FBXO22	patient	0.0879319
PanCK-	NOR	GCNT3	patient	0.557824
PanCK-	NOR	AGR2	patient	0.277352
PanCK-	NOR	NOTCH3	patient	0.0719387
PanCK-	NOR	CXCL14	patient	0.829674
PanCK-	NOR	DERL3	patient	0.201879
PanCK-	NOR	VSIG2	patient	0.298015
PanCK-	NOR	POSTN	patient	0.88432
PanCK-	NOR	COL5A1	patient	0.399764
PanCK-	NOR	PRRX1	patient	0.0807506
PanCK-	NOR	BCAS1	patient	0.00353251
PanCK-	NOR	LCN2	patient	0.797051
PanCK-	NOR	IGFBP3	patient	0.398258
PanCK-	NOR	SLC9A3	patient	0.320639
PanCK-	NOR	MMP3	patient	0.491069
PanCK-	NOR	CTHRC1	patient	0.204798
PanCK-	NOR	LUM	patient	0.802553
PanCK-	NOR	CHI3L1	patient	0.359932
PanCK-	NOR	FBLN1	patient	0.689928
PanCK-	NOR	LOXL2	patient	0.367912
PanCK-	NOR	CERCAM	patient	0.154792
PanCK-	NOR	ITGA11	patient	0.127047
PanCK-	NOR	CCL11	patient	0
PanCK-	NOR	COL6A3	patient	0.583451
PanCK-	NOR	AEBP1	patient	0.8475
PanCK-	NOR	MMP11	patient	0
PanCK-	NOR	HTRA1	patient	0
PanCK-	NOR	MFAP4	patient	0.18861
PanCK-	NOR	C1R	patient	0.272943
PanCK-	NOR	MLPH	patient	0
PanCK-	NOR	NNMT	patient	0
PanCK-	NOR	OR5K4	patient	0.261051
PanCK-	NOR	CDHR5	patient	0.219343
PanCK-	NOR	FN1	patient	0.609075
PanCK-	NOR	GPNMB	patient	0
PanCK-	NOR	PDPN	patient	0.20939
PanCK-	NOR	MCAM	patient	0.145603
PanCK-	NOR	ADAMDEC1	patient	0
PanCK-	NOR	B4GALNT2	patient	0.18034
PanCK-	NOR	RAB31	patient	0
PanCK-	NOR	HMGCS2	patient	0.399551
PanCK-	NOR	CLDN2	patient	0.163447
PanCK-	NOR	MUC17	patient	0
PanCK-	NOR	FAM3B	patient	0.446066
PanCK-	NOR	ANGPTL2	patient	0.468366
PanCK-	NOR	SLC4A4	patient	0.356133
PanCK-	NOR	SULF1	patient	0.184707
PanCK-	NOR	RGS1	patient	5.57e-16
PanCK-	NOR	COL7A1	patient	0.680973
PanCK-	NOR	HLA-DQA1	patient	0.557452
PanCK-	NOR	COL3A1	patient	0.842633
PanCK-	NOR	PCOLCE	patient	0.237847
PanCK-	NOR	CCL21	patient	0.474272
PanCK-	NOR	MUC1	patient	0.468829
PanCK-	NOR	DCN	patient	0.42033
PanCK-	NOR	CD248	patient	0
PanCK-	NOR	SPARC	patient	0.647149
PanCK-	NOR	PLAC8	patient	0.296753
PanCK-	NOR	SELENBP1	patient	0.493039
PanCK-	NOR	IGHA1	patient	0.161841
PanCK-	NOR	CXCL13	patient	0.26153
PanCK-	NOR	PCK1	patient	0.276333
PanCK-	NOR	MMP2	patient	0.664678
PanCK-	NOR	FSTL1	patient	0.628051
PanCK-	NOR	COL4A2	patient	0.601494
PanCK-	NOR	FBN1	patient	0.339353
PanCK-	NOR	HTRA3	patient	0.267753
PanCK-	NOR	ITIH5	patient	0.178255
PanCK-	NOR	C1QC	patient	0.79317
PanCK-	NOR	ACTG2	patient	0.705016
PanCK-	NOR	REG3G	patient	0.327151
PanCK-	NOR	ANO7	patient	0.0109794
PanCK-	NOR	CALD1	patient	0.157783
PanCK-	NOR	LCP1	patient	0.060331
PanCK-	NOR	CTSK	patient	0.133861
PanCK-	NOR	IGHG1	patient	0.352953
PanCK-	NOR	CCL18	patient	0
PanCK-	NOR	MYH11	patient	0.546534
PanCK-	NOR	CHP2	patient	0.257379
PanCK-	NOR	C11orf96	patient	0.590186
PanCK-	NOR	SLPI	patient	0.0445183
PanCK-	NOR	ZNF707	patient	0.414626
PanCK-	NOR	CCL2	patient	0.191843
PanCK-	NOR	CA1	patient	0.371277
PanCK-	NOR	DNASE1L3	patient	0.288521
PanCK-	NOR	COL8A1	patient	0.28911
PanCK-	NOR	ISLR	patient	0.442953
PanCK-	NOR	ADAM12	patient	0
PanCK-	NOR	COL4A1	patient	0.657906
PanCK-	NOR	SPINK1	patient	0
PanCK-	NOR	MXRA5	patient	0.789355
PanCK-	NOR	CCL20	patient	0.185355
PanCK-	NOR	PDGFRB	patient	0.0995237
PanCK-	NOR	ITGB2	patient	0.253523
PanCK-	NOR	COL15A1	patient	0.447787
PanCK-	NOR	VCAN	patient	0.767333
PanCK-	NOR	CXCL11	patient	0.144177
PanCK-	NOR	ERN2	patient	0.141921
PanCK-	NOR	MT1M	patient	0.36308
PanCK-	NOR	SLC39A5	patient	0.599861
PanCK-	NOR	C1QA	patient	0.384704
PanCK-	NOR	CCL28	patient	0.103551
PanCK-	NOR	DPEP1	patient	0.783207
PanCK-	NOR	INHBA	patient	0
PanCK-	NOR	RARRES2	patient	0.0843673
PanCK-	NOR	SERPING1	patient	0.373374
PanCK-	NOR	CDHR1	patient	0.180706
PanCK-	NOR	TYROBP	patient	0.108066
PanCK-	NOR	COL6A1	patient	0.748036
PanCK-	NOR	THY1	patient	0.272265
PanCK-	NOR	SLC2A1	patient	0
PanCK-	NOR	SPON2	patient	0.514392
PanCK-	NOR	ANTXR1	patient	0.329197
PanCK-	NOR	MXRA8	patient	0
PanCK-	NOR	COMP	patient	0.0408536
PanCK-	NOR	REG1B	patient	0
PanCK-	NOR	ST3GAL4	patient	0.322318
PanCK-	NOR	FXYD3	patient	0.491175
PanCK-	NOR	NKD1	patient	0.167393
PanCK-	NOR	PIGR	patient	0.107979
PanCK-	NOR	CHGA	patient	0.445063
PanCK-	NOR	IL7R	patient	0.503679
PanCK-	NOR	ACP5	patient	0.0885702
PanCK-	NOR	TIMP3	patient	0.591895
PanCK-	NOR	TNS4	patient	0.404123
PanCK-	NOR	IGHG2	patient	0.388632
PanCK-	NOR	NID2	patient	0.324966
PanCK-	NOR	TSC22D3	patient	0.692056
PanCK-	NOR	MRC2	patient	0.617568
PanCK-	NOR	COL10A1	patient	0.451063
PanCK-	NOR	COL5A2	patient	0.543773
PanCK-	NOR	IGHG3	patient	0.383319
PanCK-	NOR	FCER1G	patient	0.391247
PanCK-	NOR	VWF	patient	0.103672
PanCK-	NOR	B3GNT7	patient	0.0906068
PanCK-	NOR	BGN	patient	0.548788
PanCK-	NOR	SERPINA1	patient	0.394117
PanCK-	NOR	TPSAB1	patient	0
PanCK-	NOR	CAV1	patient	0.76613
PanCK-	NOR	MFAP2	patient	0.2637
PanCK-	NOR	LRRC26	patient	0.437955
PanCK-	NOR	RAP1GAP	patient	0.284796
PanCK-	NOR	AQP3	patient	0.610209
PanCK-	NOR	HSD11B2	patient	0.0732505
PanCK-	NOR	C1S	patient	0.361719
PanCK-	NOR	ANPEP	patient	0.495806
PanCK-	NOR	HBA2	patient	0.39338
PanCK-	NOR	MT1E	patient	0.577022
PanCK-	NOR	MUC5AC	patient	0.476828
PanCK-	NOR	FRZB	patient	0.536109
PanCK-	NOR	DKK3	patient	0.189455
PanCK-	NOR	CXCL3	patient	0.0988517
PanCK-	NOR	CXCL5	patient	9.83e-16
PanCK-	NOR	TRBC1	patient	0.455749
PanCK-	NOR	MUC12	patient	0.102052
PanCK-	NOR	CYBB	patient	0.108227
PanCK-	NOR	CTSL	patient	0
PanCK-	NOR	FCGR3A	patient	0.0236739
PanCK-	NOR	AGR3	patient	0.764401
PanCK-	NOR	C1QB	patient	0.723469
PanCK-	NOR	PIM2	patient	0.257804
PanCK-	NOR	NKX1-2	patient	0
PanCK-	NOR	IGHG4	patient	0.359306
PanCK-	NOR	PLVAP	patient	0.785688
PanCK-	NOR	CD4	patient	0.545763
PanCK-	NOR	SLC2A3	patient	0
PanCK-	NOR	COL11A1	patient	0.189799
PanCK-	NOR	DUOX2	patient	0.198149
PanCK-	NOR	ELAPOR1	patient	3.43e-17
PanCK-	NOR	SPARCL1	patient	0.598407
PanCK-	NOR	KRT20	patient	0.419783
PanCK-	NOR	TNFRSF6B	patient	0
PanCK-	NOR	PLAU	patient	0.386839
PanCK-	NOR	IGFBP5	patient	0.611391
PanCK-	NOR	LAMA3	patient	0
PanCK-	NOR	LAMA4	patient	0.631024
PanCK-	NOR	ITGA5	patient	0.117188
PanCK-	NOR	AKR1B15	patient	0.237759
PanCK-	NOR	OLFML2B	patient	0
PanCK-	NOR	C1QTNF5	patient	0
PanCK-	NOR	HLA-DPB1	patient	0.638061
PanCK-	NOR	IFIT1	patient	0
PanCK-	NOR	F3	patient	0.814115
PanCK-	NOR	PHGR1	patient	0.797039
PanCK-	NOR	CRISPLD2	patient	0.44709
PanCK-	NOR	PADI2	patient	0.309052
PanCK-	NOR	NOX1	patient	0.661391
PanCK-	NOR	CAVIN3	patient	0.0318838
PanCK-	NOR	MT1F	patient	0.282797
PanCK-	NOR	EHD2	patient	0.358863
PanCK-	NOR	HLA-DQB1	patient	0.397508
PanCK-	NOR	SERPINF1	patient	0.285558
PanCK-	NOR	CALB1	patient	0.417987
PanCK-	NOR	CDH11	patient	0.758529
PanCK-	NOR	EPHB3	patient	0.098829
PanCK-	NOR	PRAP1	patient	0.549463
PanCK-	NOR	PDGFRA	patient	0.674191
PanCK-	NOR	HMOX1	patient	0
PanCK-	NOR	TRAC	patient	0.429581
PanCK-	NOR	TSPAN1	patient	0
PanCK-	NOR	POU2AF1	patient	0.327878
PanCK-	NOR	FAM3D	patient	0.361465
PanCK-	NOR	LAPTM5	patient	0.68023
PanCK-	NOR	IDO1	patient	2.44e-17
PanCK-	NOR	PLAT	patient	0.714651
PanCK-	NOR	LGALS1	patient	0.480134
PanCK-	NOR	LYZ	patient	0.342749
PanCK-	NOR	C10orf99	patient	0.181203
PanCK-	NOR	KRT19	patient	0.618351
PanCK-	NOR	ACTA2	patient	0.577736
PanCK-	NOR	CA12	patient	0
PanCK-	NOR	MMP14	patient	0.674247
PanCK-	NOR	ADAMTS2	patient	0.255542
PanCK-	NOR	SERPINE1	patient	0.169984
PanCK-	NOR	TIMP2	patient	0.537765
PanCK-	NOR	CEACAM1	patient	0.378586
PanCK-	NOR	OLFML2A	patient	0.0144986
PanCK-	NOR	CCL8	patient	0.673562
PanCK-	NOR	GALNT8	patient	0
PanCK-	NOR	TGM2	patient	0.476081
PanCK-	NOR	NQO1	patient	0.0519831
PanCK-	NOR	AQP1	patient	0.719505
PanCK-	NOR	LAMC2	patient	0.217187
PanCK-	NOR	RPS4Y1	patient	0.717509
PanCK-	NOR	SDC2	patient	0
PanCK-	NOR	WNK2	patient	0
PanCK-	NOR	LGR5	patient	0.0784986
PanCK-	NOR	IFI44L	patient	0.198912
PanCK-	NOR	COL6A2	patient	0.685972
PanCK-	NOR	ARHGEF17	patient	0
PanCK-	NOR	PYGB	patient	0.347988
PanCK-	NOR	FAP	patient	0.772705
PanCK-	NOR	GBP5	patient	0.122788
PanCK-	NOR	HLA-DRA	patient	0.404991
PanCK-	NOR	LTBP2	patient	0
PanCK-	NOR	COL1A1	patient	0.796302
PanCK-	NOR	SMOC2	patient	0.269175
PanCK-	NOR	CCN1	patient	0.631164
PanCK-	NOR	DDX4	patient	0.0113194
PanCK-	NOR	MYO1A	patient	0.162914
PanCK-	NOR	MFGE8	patient	0.621454
PanCK-	NOR	EFEMP1	patient	0.0479306
PanCK-	NOR	MYL9	patient	0.557819
PanCK-	NOR	FKBP10	patient	0.855068
PanCK-	NOR	S100A4	patient	0.297945
PanCK-	NOR	ADAMTS12	patient	0.00574343
PanCK-	NOR	PTPRC	patient	0
PanCK-	NOR	ELN	patient	0.626178
PanCK-	NOR	COL5A3	patient	0.0539336
PanCK-	NOR	CFTR	patient	0.125686
PanCK-	NOR	CLDN1	patient	0
PanCK-	NOR	PPBP	patient	0.182368
PanCK-	NOR	TRIM31	patient	0.254191
PanCK-	NOR	LOXL1	patient	0.19467
PanCK-	NOR	MT1A	patient	0
PanCK-	NOR	ITGA4	patient	0.00618095
PanCK-	NOR	CRIP2	patient	0.357419
PanCK-	NOR	CST2	patient	0
PanCK-	NOR	LRRC32	patient	0.513221
PanCK-	NOR	COL14A1	patient	0.0401087
PanCK-	NOR	ENG	patient	0.415489
PanCK-	NOR	TMEM119	patient	0.427901
PanCK-	NOR	FGL2	patient	0.328686
PanCK-	NOR	CFH	patient	0.299411
PanCK-	NOR	SLC37A2	patient	0
PanCK-	NOR	MT1HL1	patient	0.0310001
PanCK-	NOR	FSCN1	patient	0.214914
PanCK-	NOR	CD93	patient	0
PanCK-	NOR	MX1	patient	0.747732
PanCK-	NOR	CES2	patient	0.67489
PanCK-	NOR	ST6GALNAC6	patient	0.166522
PanCK-	NOR	IRF4	patient	0.204113
PanCK-	NOR	CLEC14A	patient	0.170952
PanCK-	NOR	ID1	patient	0.453577
PanCK-	NOR	PDZK1IP1	patient	0
PanCK-	NOR	ADIRF	patient	0.131105
PanCK-	NOR	TAGLN	patient	0.61561
PanCK-	NOR	LILRB4	patient	0
PanCK-	NOR	CDH3	patient	0.270529
PanCK-	NOR	GPA33	patient	0.26625
PanCK-	NOR	S100A9	patient	0.394967
PanCK-	NOR	C4B	patient	0.324063
PanCK-	NOR	DEPP1	patient	0.329875
PanCK-	NOR	EDIL3	patient	0.596262
PanCK-	NOR	IFI6	patient	0.629898
PanCK-	NOR	TCF4	patient	0.00082161
PanCK-	NOR	CCDC80	patient	0
PanCK-	NOR	GPRC5A	patient	0.0004196
PanCK-	NOR	FOXF1	patient	0.144582
PanCK-	NOR	SRGN	patient	0.0750029
PanCK-	NOR	PDK1	patient	0.0985969
PanCK-	NOR	CNN1	patient	0.419999
PanCK-	NOR	FAT4	patient	0.34291
PanCK-	NOR	RBP1	patient	0
PanCK-	NOR	FGGY	patient	0
PanCK-	NOR	GGT5	patient	0
PanCK-	NOR	CREB3L1	patient	0
PanCK-	NOR	CYP3A5	patient	0.663199
PanCK-	NOR	BTG2	patient	0.236215
PanCK-	NOR	APOD	patient	0.401786
PanCK-	NOR	CKB	patient	0.453919
PanCK-	NOR	TSPAN6	patient	7.82e-17
PanCK-	NOR	IL1R1	patient	0.0978663
PanCK-	NOR	SOD3	patient	0.253032
PanCK-	NOR	CXCL2	patient	0.143512
PanCK-	NOR	MISP	patient	0.0710488
PanCK-	NOR	EREG	patient	0.0653627
PanCK-	NOR	KRTAP9-4	patient	0.358794
PanCK-	NOR	RUBCNL	patient	0.487702
PanCK-	NOR	QKI	patient	0.19149
PanCK-	NOR	GNG4	patient	0
PanCK-	NOR	IGKC	patient	0.394368
PanCK-	NOR	RSAD2	patient	0
PanCK-	NOR	DNM1	patient	0
PanCK-	NOR	IGFBP7	patient	0.67161
PanCK-	NOR	HLA-DPA1	patient	0.54316
PanCK-	NOR	ANK1	patient	0
PanCK-	NOR	CLDN15	patient	0.19774
PanCK-	NOR	MSR1	patient	0.573607
PanCK-	NOR	ASCL2	patient	0.170869
PanCK-	NOR	FOXA1	patient	0
PanCK-	NOR	FAM20C	patient	0.436661
PanCK-	NOR	NID1	patient	0.627363
PanCK-	NOR	RNF43	patient	0
PanCK-	NOR	TUBB6	patient	0.0838746
PanCK-	NOR	PRSS23	patient	0.326067
PanCK-	NOR	GDF15	patient	0.0246816
PanCK-	NOR	TFF3	patient	0.366514
PanCK-	NOR	S100P	patient	0
PanCK-	NOR	SLC8A1	patient	0.0406815
PanCK-	NOR	EFEMP2	patient	0.0788388
PanCK-	NOR	TYMP	patient	0.168804
PanCK-	NOR	IFIT3	patient	0.47708
PanCK-	NOR	MALL	patient	0.44673
PanCK-	NOR	HCLS1	patient	0
PanCK-	NOR	IL1RN	patient	0
PanCK-	NOR	TCEA3	patient	0.0774968
PanCK-	NOR	ATP2C2	patient	0.016567
PanCK-	NOR	SEMA6A	patient	0.515869
PanCK-	NOR	PLEKHO1	patient	0.0386699
PanCK-	NOR	LAMB3	patient	0.0220997
PanCK-	NOR	FILIP1L	patient	0.462058
PanCK-	NOR	MYLK	patient	0.604879
PanCK-	NOR	PECAM1	patient	0
PanCK-	NOR	F2R	patient	0
PanCK-	NOR	PLXDC1	patient	8.72e-16
PanCK-	NOR	EVA1B	patient	0.547495
PanCK-	NOR	THBS1	patient	0.0862126
PanCK-	NOR	IGFBP2	patient	0.141619
PanCK-	NOR	CXCL1	patient	0.737191
PanCK-	NOR	PCSK1	patient	0.134087
PanCK-	NOR	XAF1	patient	0
PanCK-	NOR	TNFRSF17	patient	0.0724381
PanCK-	NOR	LCP2	patient	0.0235978
PanCK-	NOR	ARL4C	patient	0.105639
PanCK-	NOR	TESC	patient	0.209156
PanCK-	NOR	CPNE7	patient	0
PanCK-	NOR	GPR15	patient	0
PanCK-	NOR	MPEG1	patient	0
PanCK-	NOR	SOCS3	patient	0.492709
PanCK-	NOR	EVI2B	patient	0.101747
PanCK-	NOR	COL1A2	patient	0.826495
PanCK-	NOR	CD68	patient	0.518124
PanCK-	NOR	CFB	patient	0.439175
PanCK-	NOR	CFD	patient	0.461115
PanCK-	NOR	TMC5	patient	0
PanCK-	NOR	GBP1	patient	0.336922
PanCK-	NOR	STAB1	patient	0.292332
PanCK-	NOR	FHL1	patient	0.516499
PanCK-	NOR	C19orf33	patient	2.77e-17
PanCK-	NOR	MT1X	patient	0.574925
PanCK-	NOR	ANO9	patient	0.455899
PanCK-	NOR	UNC13A	patient	0.259545
PanCK-	NOR	ITGA1	patient	0.353358
PanCK-	NOR	FGD2	patient	0.100767
PanCK-	NOR	PLXNC1	patient	1.86e-16
PanCK-	NOR	GJB2	patient	8.1e-17
PanCK-	NOR	HOXD11	patient	0.637683
PanCK-	NOR	SERPINH1	patient	0
PanCK-	NOR	ATP10B	patient	0.351933
PanCK-	NOR	TMPRSS2	patient	0
PanCK-	NOR	CAVIN1	patient	0.0819439
PanCK-	NOR	PDE4D	patient	0.17561
PanCK-	NOR	CDH17	patient	0.0434288
PanCK-	NOR	SLAMF8	patient	0
PanCK-	NOR	RFTN1	patient	0
PanCK-	NOR	SPI1	patient	0.221152
PanCK-	NOR	SAA2	patient	0.148047
PanCK-	NOR	B3GALT5	patient	0.202869
PanCK-	NOR	UNC5B	patient	0
PanCK-	NOR	CCL24	patient	0.568039
PanCK-	NOR	ALOX5AP	patient	0
PanCK-	NOR	PALLD	patient	0.0772719
PanCK-	NOR	ADGRA2	patient	0
PanCK-	NOR	CDKN1A	patient	0.155893
PanCK-	NOR	KRT80	patient	0
PanCK-	NOR	FGFR1	patient	0.483036
PanCK-	NOR	ATOH1	patient	0.270281
PanCK-	NOR	ATP2A3	patient	0
PanCK-	NOR	HLA-DQA2	patient	0.537629
PanCK-	NOR	INAVA	patient	0.650332
PanCK-	NOR	CES3	patient	9.47e-16
PanCK-	NOR	GAS1	patient	0
PanCK-	NOR	HOXB9	patient	0.154536
PanCK-	NOR	NTM	patient	0
PanCK-	NOR	EGFL7	patient	9.91e-16
PanCK-	NOR	CD163	patient	0.447238
PanCK-	NOR	CYGB	patient	0.565512
PanCK-	NOR	ISG15	patient	0
PanCK-	NOR	ZEB2	patient	0.0959127
PanCK-	NOR	DPYSL3	patient	0
PanCK-	NOR	CD53	patient	0.363491
PanCK-	NOR	PDK4	patient	0.680561
PanCK-	NOR	ANXA1	patient	0.459125
PanCK-	NOR	SLA	patient	0
PanCK-	NOR	TENT5C	patient	0.0111834
PanCK-	NOR	MS4A7	patient	0.458805
PanCK-	NOR	ALDH1A3	patient	0.220418
PanCK-	NOR	IGFBP6	patient	0.400584
PanCK-	NOR	ITGAX	patient	0.369343
PanCK-	NOR	HES6	patient	0
PanCK-	NOR	MAOA	patient	0.549358
PanCK-	NOR	ID3	patient	0.306598
PanCK-	NOR	PHLDA3	patient	0
PanCK-	NOR	ASPN	patient	0.485178
PanCK-	NOR	MT1H	patient	0.353995
PanCK-	NOR	PLXND1	patient	0
PanCK-	NOR	KDM5D	patient	0.109572
PanCK-	NOR	EIF6	patient	0
PanCK-	NOR	LSP1	patient	2.59e-15
PanCK-	NOR	LMCD1	patient	0
PanCK-	NOR	LY6G6D	patient	0.426174
PanCK-	NOR	ICAM1	patient	0
PanCK-	NOR	TMEM45B	patient	0
PanCK-	NOR	CCN2	patient	0.763285
PanCK-	NOR	SLC44A4	patient	0
PanCK-	NOR	GNG11	patient	0.060332
PanCK-	NOR	MS4A12	patient	0.070252
PanCK-	NOR	A2M	patient	0.543158
PanCK-	NOR	SMS	patient	0.0270545
PanCK-	NOR	FOXQ1	patient	0
PanCK-	NOR	NUPR1	patient	0.484697
PanCK-	NOR	FABP2	patient	0.0635905
PanCK-	NOR	KLF4	patient	0.0823994
PanCK-	NOR	AXIN2	patient	0
PanCK-	NOR	MAF	patient	0
PanCK-	NOR	UBE2C	patient	0
PanCK-	NOR	GPC1	patient	0.093946
PanCK-	NOR	EMP3	patient	0.0790499
PanCK-	NOR	CYP51A1	patient	0
PanCK-	NOR	CD48	patient	0.0902968
PanCK-	NOR	TCN1	patient	0.512402
PanCK-	NOR	TRAP1	patient	0.0466141
PanCK-	NOR	PROX1	patient	0.0186182
PanCK-	NOR	IFI30	patient	0.366426
PanCK-	NOR	COL16A1	patient	0.236187
PanCK-	NOR	MSLN	patient	0.171362
PanCK-	NOR	EPYC	patient	0
PanCK-	NOR	ANXA6	patient	0.230388
PanCK-	NOR	GPAT3	patient	0
PanCK-	NOR	LRATD1	patient	0.051401
PanCK-	NOR	ZNF532	patient	7.1e-17
PanCK-	NOR	TNNC2	patient	0
PanCK-	NOR	TGFB1	patient	0
PanCK-	NOR	ITM2C	patient	0
PanCK-	NOR	C12orf75	patient	0.130127
PanCK-	NOR	CLDN4	patient	0.0901036
PanCK-	NOR	AXL	patient	0.256265
PanCK-	NOR	SCD	patient	0.0151183
PanCK-	NOR	PHLDA2	patient	0
PanCK-	NOR	PLAUR	patient	0.358782
PanCK-	NOR	DLC1	patient	0
PanCK-	NOR	WIPF1	patient	0.220922
PanCK-	NOR	CYTIP	patient	0.0231132
PanCK-	NOR	SCNN1A	patient	0.496561
PanCK-	NOR	ATP8A1	patient	0.258102
PanCK-	NOR	ACSL5	patient	0.160593
PanCK-	NOR	CTSC	patient	0.119384
PanCK-	NOR	ANXA3	patient	0.00419533
PanCK-	NOR	KLK6	patient	0
PanCK-	NOR	ENTPD1	patient	0
PanCK-	NOR	CD2	patient	0.277261
PanCK-	NOR	PXDN	patient	0.0546988
PanCK-	NOR	SDC4	patient	0.382482
PanCK-	NOR	ADGRL2	patient	0.415513
PanCK-	NOR	ARHGDIB	patient	0.159574
PanCK-	NOR	GEM	patient	0.149959
PanCK-	NOR	ROBO1	patient	0
PanCK-	NOR	SOX18	patient	0.188143
PanCK-	NOR	CD24	patient	0
PanCK-	NOR	KLRB1	patient	0.568855
PanCK-	NOR	VAV3	patient	0
PanCK-	NOR	DHCR24	patient	0
PanCK-	NOR	DHRS11	patient	0.0223156
PanCK-	NOR	LY6E	patient	0.257731
PanCK-	NOR	CD163L1	patient	0
PanCK-	NOR	MTMR11	patient	0.549387
PanCK-	NOR	CD14	patient	0.0812683
PanCK-	NOR	FCGR2C	patient	0.266454
PanCK-	NOR	NCF1	patient	0
PanCK-	NOR	ANO1	patient	0.601894
PanCK-	NOR	EPHB2	patient	0.180948
PanCK-	NOR	CLIC4	patient	0.351702
PanCK-	NOR	EDNRB	patient	0.696542
PanCK-	NOR	CACNA1H	patient	0
PanCK-	NOR	CDC25B	patient	0
PanCK-	NOR	LHFPL6	patient	0.731931
PanCK-	NOR	REP15	patient	0.331437
PanCK-	NOR	HEG1	patient	0
PanCK-	NOR	CEL	patient	0.147363
PanCK-	NOR	FPR3	patient	0.242366
PanCK-	NOR	HIC1	patient	0.0670849
PanCK-	NOR	ADAMTS1	patient	0.31024
PanCK-	NOR	MYO7B	patient	0.118406
PanCK-	NOR	GLIPR1	patient	0
PanCK-	NOR	LDB2	patient	0.297127
PanCK-	NOR	OAS3	patient	0
PanCK-	NOR	FYB1	patient	0.146542
PanCK-	NOR	FYN	patient	0
PanCK-	NOR	AKR1C3	patient	0.245907
PanCK-	NOR	HERPUD1	patient	0.17031
PanCK-	NOR	NRP1	patient	0.0253986
PanCK-	NOR	PPP1R18	patient	0.170126
PanCK-	NOR	HLA-DMA	patient	0.0347631
PanCK-	NOR	EDNRA	patient	0.012132
PanCK-	NOR	H2BC21	patient	0.130212
PanCK-	NOR	SPOCK1	patient	0.058157
PanCK-	NOR	TACSTD2	patient	0
PanCK-	NOR	RAB34	patient	0
PanCK-	NOR	AREG	patient	0.0183369
PanCK-	NOR	CEMIP	patient	0.31802
PanCK-	NOR	CD34	patient	0.0620449
PanCK-	NOR	SPINT1	patient	0
PanCK-	NOR	NXN	patient	0
PanCK-	NOR	WNT11	patient	0.116014
PanCK-	NOR	IRAG1	patient	0.0539398
PanCK-	NOR	THEMIS2	patient	0.319247
PanCK-	NOR	PDLIM3	patient	0.607682
PanCK-	NOR	SLC12A2	patient	0.0971584
PanCK-	NOR	TUB	patient	0.185737
PanCK-	NOR	CYP4F12	patient	0.363068
PanCK-	NOR	TIMP1	patient	0.290719
PanCK-	NOR	AIF1	patient	0
PanCK-	NOR	EPS8L1	patient	0
PanCK-	NOR	AOC1	patient	0
PanCK-	NOR	BMP1	patient	0
PanCK-	NOR	RCN3	patient	0.623554
PanCK-	NOR	DUOXA2	patient	0.307716
PanCK-	NOR	APCDD1	patient	0.684764
PanCK-	NOR	KCNN4	patient	0.0813439
PanCK-	NOR	MSN	patient	0
PanCK-	NOR	ZG16B	patient	0.624443
PanCK-	NOR	PRAC1	patient	0.153519
PanCK-	NOR	RAB26	patient	0.228488
PanCK-	NOR	SLITRK6	patient	0.21893
PanCK-	NOR	KCNQ1	patient	0
PanCK-	NOR	MUC3A	patient	0
PanCK-	NOR	PRR15	patient	0
PanCK-	NOR	NPTX2	patient	0.00847878
PanCK-	NOR	COL18A1	patient	0.436247
PanCK-	NOR	ADAM19	patient	0.0194178
PanCK-	NOR	FNDC1	patient	0.23334
PanCK-	NOR	CDCA7	patient	0
PanCK-	NOR	TPM2	patient	0.5082
PanCK-	NOR	EVL	patient	0.467508
PanCK-	NOR	HOXB6	patient	0.0530898
PanCK-	NOR	ATP9A	patient	0
PanCK-	NOR	GALNT3	patient	0.39099
PanCK-	NOR	TRIM22	patient	0.25993
PanCK-	NOR	ETV4	patient	0
PanCK-	NOR	CEACAM5	patient	0
PanCK-	NOR	CPZ	patient	0
PanCK-	NOR	XKR6	patient	0.0969385
PanCK-	NOR	IKZF1	patient	0.440825
PanCK-	NOR	TNS1	patient	1.11e-15
PanCK-	NOR	PRSS33	patient	0
PanCK-	NOR	ANOS1	patient	0.307513
PanCK-	NOR	TBX2	patient	0
PanCK-	NOR	WASF1	patient	0.0751784
PanCK-	NOR	FERMT2	patient	0.146627
PanCK-	NOR	CDH1	patient	0
PanCK-	NOR	NR4A1	patient	0.360286
PanCK-	NOR	JAML	patient	0.128441
PanCK-	NOR	G0S2	patient	0.205944
PanCK-	NOR	EVC	patient	0.0841186
PanCK-	NOR	HK2	patient	0
PanCK-	NOR	C15orf48	patient	0.101558
PanCK-	NOR	FCRL5	patient	0.277386
PanCK-	NOR	MDK	patient	0.593967
PanCK-	NOR	CD3E	patient	0.408966
PanCK-	NOR	GASK1B	patient	0.238545
PanCK-	NOR	PRDM1	patient	0.287458
PanCK-	NOR	SELENOM	patient	0.335733
PanCK-	NOR	PPP2R2B	patient	0.474898
PanCK-	NOR	H4C9	patient	0.0700477
PanCK-	NOR	PODN	patient	0
PanCK-	NOR	LIMD2	patient	0.279095
PanCK-	NOR	RGS2	patient	0
PanCK-	NOR	ATP8B2	patient	0.103617
PanCK-	NOR	ADAMTS9	patient	0.107626
PanCK-	NOR	FAM177B	patient	0.580507
PanCK-	NOR	DPYD	patient	0
PanCK-	NOR	ARSL	patient	0.052407
PanCK-	NOR	TSPAN13	patient	0.262452
PanCK-	NOR	CXCL8	patient	0
PanCK-	NOR	PAQR4	patient	0
PanCK-	NOR	CDH5	patient	0
PanCK-	NOR	TMPRSS4	patient	0.285803
PanCK-	NOR	TRPM3	patient	0.270803
PanCK-	NOR	GPSM2	patient	0
PanCK-	NOR	PSMA7	patient	0.0565138
PanCK-	NOR	PLXDC2	patient	0.0997563
PanCK-	NOR	CTSA	patient	0.799595
PanCK-	NOR	PLK2	patient	0
PanCK-	NOR	EMP1	patient	0.485623
PanCK-	NOR	CSF1R	patient	0
PanCK-	NOR	LIMS2	patient	0.493589
PanCK-	NOR	EHF	patient	0
PanCK-	NOR	LOX	patient	0
PanCK-	NOR	TSPAN8	patient	0.224108
PanCK-	NOR	H2BC3	patient	0.510754
PanCK-	NOR	CRIP1	patient	0.468096
PanCK-	NOR	ATP8B1	patient	0.00464133
PanCK-	NOR	GJB1	patient	0
PanCK-	NOR	MYH14	patient	0
PanCK-	NOR	FOS	patient	0.571754
PanCK-	NOR	SGK1	patient	0
PanCK-	NOR	GGH	patient	0
PanCK-	NOR	CLDN3	patient	0.299701
PanCK-	NOR	GAL3ST2	patient	0
PanCK-	NOR	ADAM33	patient	0
PanCK-	NOR	H4C6	patient	0.133638
PanCK-	NOR	HSPH1	patient	0
PanCK-	NOR	MAGEA4	patient	5.75e-17
PanCK-	NOR	CD55	patient	0.28789
PanCK-	NOR	DACT1	patient	0
PanCK-	NOR	EMILIN1	patient	0.681398
PanCK-	NOR	MUC13	patient	0.255958
PanCK-	NOR	ITGA3	patient	0.533787
PanCK-	NOR	AKR1B1	patient	0.109918
PanCK-	NOR	MLXIPL	patient	0
PanCK-	NOR	SLC27A4	patient	0.337105
PanCK-	NOR	VIM	patient	0.346441
PanCK-	NOR	SLAMF7	patient	0
PanCK-	NOR	MT2A	patient	0.78876
PanCK-	NOR	EIF1AY	patient	0.0533514
PanCK-	NOR	TNS2	patient	0.403932
PanCK-	NOR	BST2	patient	0.212185
PanCK-	NOR	MCM7	patient	0.218768
PanCK-	NOR	KIF12	patient	0.165978
PanCK-	NOR	CMTM3	patient	0.0414104
PanCK-	NOR	ECM1	patient	0.139561
PanCK-	NOR	TPSG1	patient	0.0423164
PanCK-	NOR	CDX2	patient	0.800768
PanCK-	NOR	STOM	patient	0.29217
PanCK-	NOR	FMOD	patient	0.32233
PanCK-	NOR	NR1H3	patient	0
PanCK-	NOR	SELENOP	patient	0.588625
PanCK-	NOR	H3C3	patient	0.538382
PanCK-	NOR	CD46	patient	0.16363
PanCK-	NOR	ALDOB	patient	0.191189
PanCK-	NOR	CLEC11A	patient	0.184196
PanCK-	NOR	CTSE	patient	0.235356
PanCK-	NOR	PERP	patient	0
PanCK-	NOR	FERMT1	patient	0.378354
PanCK-	NOR	MACC1	patient	0
PanCK-	NOR	UBE2T	patient	0
PanCK-	NOR	ADGRF5	patient	0
PanCK-	NOR	DPT	patient	0.169652
PanCK-	NOR	TRIM2	patient	0
PanCK-	NOR	KLF2	patient	0.249876
PanCK-	NOR	MEF2C	patient	0.332405
PanCK-	NOR	PBLD	patient	3e-16
PanCK-	NOR	TM4SF1	patient	0.331201
PanCK-	NOR	LBH	patient	0
PanCK-	NOR	GPX2	patient	0.0983481
PanCK-	NOR	IFI44	patient	0.521789
PanCK-	NOR	GM2A	patient	0.0970187
PanCK-	NOR	SLC5A1	patient	0
PanCK-	NOR	ZNF764	patient	0
PanCK-	NOR	ADAMTS4	patient	0.350868
PanCK-	NOR	HNF4A	patient	0.122217
PanCK-	NOR	CAPN8	patient	0.267932
PanCK-	NOR	NPDC1	patient	0.31135
PanCK-	NOR	CHST15	patient	0
PanCK-	NOR	NRP2	patient	0
PanCK-	NOR	WNT2B	patient	0.361987
PanCK-	NOR	LTBP3	patient	0.42128
PanCK-	NOR	MEP1A	patient	0.186325
PanCK-	NOR	LYPD8	patient	0.0751112
PanCK-	NOR	MEIS1	patient	0
PanCK-	NOR	DDR2	patient	0.103963
PanCK-	NOR	USH1C	patient	0
PanCK-	NOR	NOS2	patient	0.0710993
PanCK-	NOR	SATB2	patient	0.328613
PanCK-	NOR	GYPC	patient	1.5e-16
PanCK-	NOR	IFI16	patient	0.232097
PanCK-	NOR	KLLN	patient	0.0847434
PanCK-	NOR	SYP	patient	0.0891531
PanCK-	NOR	SLC7A5	patient	0
PanCK-	NOR	CRACR2B	patient	0.322714
PanCK-	NOR	PHLDB1	patient	0.355848
PanCK-	NOR	GOLM1	patient	0.624018
PanCK-	NOR	PMP22	patient	0.191668
PanCK-	NOR	LRP4	patient	0
PanCK-	NOR	TMEM158	patient	0
PanCK-	NOR	SMIM35	patient	2.84e-16
PanCK-	NOR	GUCY2C	patient	0
PanCK-	NOR	HSPA1A	patient	0.682312
PanCK-	NOR	TPX2	patient	0
PanCK-	NOR	SAMD5	patient	0.291738
PanCK-	NOR	MET	patient	0
PanCK-	NOR	CGN	patient	0.171808
PanCK-	NOR	SP5	patient	0.199485
PanCK-	NOR	RARRES1	patient	0.242805
PanCK-	NOR	KLK11	patient	0
PanCK-	NOR	CCL19	patient	0
PanCK-	NOR	BTNL3	patient	0.106414
PanCK-	NOR	BBC3	patient	0
PanCK-	NOR	MELTF	patient	0.368951
PanCK-	NOR	IFIT2	patient	0.320643
PanCK-	NOR	LAIR1	patient	0.0287459
PanCK-	NOR	IRS2	patient	0
PanCK-	NOR	GALNT4	patient	0.722887
PanCK-	NOR	FAM83E	patient	0
PanCK-	NOR	ARHGAP44	patient	0
PanCK-	NOR	EDN1	patient	0.326225
PanCK-	NOR	CSGALNACT2	patient	0.11186
PanCK-	NOR	RNASE4	patient	0.47399
PanCK-	NOR	TMEM54	patient	0.383435
PanCK-	NOR	KLF5	patient	0.405051
PanCK-	NOR	ACE2	patient	0.332934
PanCK-	NOR	KRT17	patient	0.382273
PanCK-	NOR	LTB	patient	0
PanCK-	NOR	PTGDR	patient	0.0875005
PanCK-	NOR	ITGB4	patient	0.263886
PanCK-	NOR	ETS1	patient	0
PanCK-	NOR	GAS7	patient	0
PanCK-	NOR	ISG20	patient	0.611759
PanCK-	NOR	ESAM	patient	0
PanCK-	NOR	GPX7	patient	0.119123
PanCK-	NOR	FAM83H	patient	0
PanCK-	NOR	LCE2D	patient	0
PanCK-	NOR	PPP1R9A	patient	0
PanCK-	NOR	TPST1	patient	0.509334
PanCK-	NOR	OAS2	patient	0.386295
PanCK-	NOR	DOCK2	patient	0
PanCK-	NOR	CCDC88A	patient	0.0770832
PanCK-	NOR	GUCY1A1	patient	0.319033
PanCK-	NOR	GRID1	patient	0
PanCK-	NOR	IL2RG	patient	0
PanCK-	NOR	RAB5IF	patient	0.572504
PanCK-	NOR	VNN1	patient	0.225461
PanCK-	NOR	LTBP1	patient	0.460144
PanCK-	NOR	LGALS4	patient	0.433629
PanCK-	NOR	SAMSN1	patient	0.550604
PanCK-	NOR	PKP3	patient	0.0851055
PanCK-	NOR	DES	patient	0.467553
PanCK-	NOR	SYTL1	patient	0.2805
PanCK-	NOR	STYXL2	patient	0
PanCK-	NOR	CORO1A	patient	0.108479
PanCK-	NOR	ACADS	patient	0
PanCK-	NOR	CLEC3B	patient	0.269987
PanCK-	NOR	MYC	patient	0.42147
PanCK-	NOR	SLC9A2	patient	0
PanCK-	NOR	ELMO1	patient	0
PanCK-	NOR	HSPA6	patient	3.45e-17
PanCK-	NOR	ST14	patient	7.37e-17
PanCK-	NOR	TINAGL1	patient	0.0816807
PanCK-	NOR	EMILIN2	patient	0
PanCK-	NOR	MGARP	patient	0
PanCK-	NOR	SERPINA3	patient	0.0415383
PanCK-	NOR	ETHE1	patient	0.457064
PanCK-	NOR	LST1	patient	0.0752828
PanCK-	NOR	DDR1	patient	0.0409989
PanCK-	NOR	PDLIM7	patient	0.437938
PanCK-	NOR	MDFIC	patient	0
PanCK-	NOR	AHCYL2	patient	0
PanCK-	NOR	CD37	patient	0.255451
PanCK-	NOR	PHLDA1	patient	0
PanCK-	NOR	HOXB8	patient	0.465332
PanCK-	NOR	NLGN2	patient	0.0823632
PanCK-	NOR	CD27	patient	0
PanCK-	NOR	MANSC1	patient	0.139726
PanCK-	NOR	QPCT	patient	0.252627
PanCK-	NOR	NREP	patient	0.290036
PanCK-	NOR	F11R	patient	0.261914
PanCK-	NOR	TUBB2B	patient	0.332264
PanCK-	NOR	SYT13	patient	0
PanCK-	NOR	DYSF	patient	0
PanCK-	NOR	HID1	patient	0.231578
PanCK-	NOR	PIK3CG	patient	0
PanCK-	NOR	TSPAN9	patient	0
PanCK-	NOR	TM4SF20	patient	0
PanCK-	NOR	TGFBI	patient	0.597693
PanCK-	NOR	ZCCHC24	patient	0.268735
PanCK-	NOR	DGAT1	patient	0.111998
PanCK-	NOR	PPP1R14D	patient	0
PanCK-	NOR	GNB4	patient	0
PanCK-	NOR	EPCAM	patient	0.363426
PanCK-	NOR	CCDC102B	patient	0.372181
PanCK-	NOR	HKDC1	patient	0.317426
PanCK-	NOR	MYO1F	patient	0.0532653
PanCK-	NOR	ZEB1	patient	0
PanCK-	NOR	VIL1	patient	0.601548
PanCK-	NOR	SMIM22	patient	0
PanCK-	NOR	FOXA2	patient	0.334775
PanCK-	NOR	LCN15	patient	0.107355
PanCK-	NOR	VSIG4	patient	0
PanCK-	NOR	OLFML3	patient	0.423212
PanCK-	NOR	CHST5	patient	0
PanCK-	NOR	RNF186	patient	0.0941733
PanCK-	NOR	LARGE2	patient	0.204871
PanCK-	NOR	SDCBP2	patient	0.0640537
PanCK-	NOR	GALNT5	patient	0
PanCK-	NOR	SLC6A8	patient	0.281384
PanCK-	NOR	TRPM4	patient	0.177669
PanCK-	NOR	TNFAIP2	patient	0.0125087
PanCK-	NOR	IL32	patient	0.421839
PanCK-	NOR	B3GNT3	patient	0
PanCK-	NOR	LSR	patient	0.421043
PanCK-	NOR	PMEPA1	patient	0.201201
PanCK-	NOR	JAK3	patient	0
PanCK-	NOR	PLCE1	patient	0.235839
PanCK-	NOR	LAMB2	patient	0.433524
PanCK-	NOR	MAL2	patient	0
PanCK-	NOR	EPHA2	patient	0.189259
PanCK-	NOR	ZBTB16	patient	0.377602
PanCK-	NOR	PTK7	patient	0.0324178
PanCK-	NOR	COLCA2	patient	0.411118
PanCK-	NOR	WWTR1	patient	0.144119
PanCK-	NOR	HSPG2	patient	0.443021
PanCK-	NOR	GPX3	patient	0.807946
PanCK-	NOR	PLS1	patient	0
PanCK-	NOR	MYBL2	patient	0.652481
PanCK-	NOR	PKIB	patient	0.282478
PanCK-	NOR	ZBP1	patient	0.10186
PanCK-	NOR	SLC15A3	patient	0.230129
PanCK-	NOR	ITLN2	patient	0
PanCK-	NOR	S100A14	patient	0.205136
PanCK-	NOR	TNFRSF11A	patient	0
PanCK-	NOR	MTO1	patient	0
PanCK-	NOR	PRSS22	patient	0.156507
PanCK-	NOR	BCAT1	patient	0
PanCK-	NOR	EPS8L3	patient	0.0227596
PanCK-	NOR	CCL13	patient	0.314836
PanCK-	NOR	NR1H4	patient	0
PanCK-	NOR	LAMC1	patient	0.371115
PanCK-	NOR	ERBB3	patient	0.181201
PanCK-	NOR	GALNT7	patient	0
PanCK-	NOR	HHLA2	patient	0.367991
PanCK-	NOR	PLEKHJ1	patient	0
PanCK-	NOR	MKI67	patient	0.170772
PanCK-	NOR	IQCM	patient	0.125277
PanCK-	NOR	TCF7	patient	0.253796
PanCK-	NOR	FREM1	patient	0
PanCK-	NOR	ODC1	patient	0.0716226
PanCK-	NOR	OLR1	patient	0.0127301
PanCK-	NOR	RFPL2	patient	0.109248
PanCK-	NOR	CSPG4	patient	0.30994
PanCK-	NOR	BOC	patient	0.222132
PanCK-	NOR	GLT8D2	patient	0.15899
PanCK-	NOR	GIMAP4	patient	0.129101
PanCK-	NOR	GABRP	patient	0
PanCK-	NOR	EPHX2	patient	0.43916
PanCK-	NOR	TMEM141	patient	0
PanCK-	NOR	ENTPD8	patient	0.0489633
PanCK-	NOR	TPRN	patient	0.0384427
PanCK-	NOR	GRM8	patient	0.154947
PanCK-	NOR	GMDS	patient	0
PanCK-	NOR	VSIR	patient	0.267687
PanCK-	NOR	PRSS21	patient	0
PanCK-	NOR	DDIT4	patient	0.851101
PanCK-	NOR	MTRNR2L1	patient	0.241032
PanCK-	NOR	BAIAP2L1	patient	0.257107
PanCK-	NOR	ADGRL4	patient	0.342386
PanCK-	NOR	CLU	patient	0.306712
PanCK-	NOR	PLCB4	patient	0.168286
PanCK-	NOR	DLL1	patient	0.0858402
PanCK-	NOR	DHRS9	patient	0
PanCK-	NOR	WNK4	patient	0.215813
PanCK-	NOR	FGR	patient	0
PanCK-	NOR	RGS16	patient	0.49792
PanCK-	NOR	ADAM28	patient	5.06e-17
PanCK-	NOR	CRYAB	patient	0.208494
PanCK-	NOR	SS18L2	patient	0.473664
PanCK-	NOR	RASSF4	patient	0.265412
PanCK-	NOR	KRTCAP3	patient	0.218381
PanCK-	NOR	ADAP1	patient	0.472233
PanCK-	NOR	PKN3	patient	0.523341
PanCK-	NOR	CLDN7	patient	0.531432
PanCK-	NOR	TNFRSF12A	patient	0.22292
PanCK-	NOR	FASN	patient	0
PanCK-	NOR	ANXA5	patient	0.507837
PanCK-	NOR	CYB5B	patient	0.428421
PanCK-	NOR	DSG2	patient	0.168062
PanCK-	NOR	NCF2	patient	0
PanCK-	NOR	CASP1	patient	0.521621
PanCK-	NOR	HCK	patient	0
PanCK-	NOR	TMC4	patient	0
PanCK-	NOR	RNF157	patient	0
PanCK-	NOR	ODF3B	patient	0
PanCK-	NOR	IER3	patient	0.282046
PanCK-	NOR	TGFB1I1	patient	0.404475
PanCK-	NOR	RERG	patient	0
PanCK-	NOR	CXADR	patient	0
PanCK-	NOR	PLPP2	patient	0
PanCK-	NOR	SOX9	patient	0
PanCK-	NOR	TCF21	patient	0.532994
PanCK-	NOR	TRIM29	patient	0.442536
PanCK-	NOR	VPS37D	patient	0.0225556
PanCK-	NOR	GALNT12	patient	0
PanCK-	NOR	TRIM36	patient	0.31369
PanCK-	NOR	SSC5D	patient	0.0747199
PanCK-	NOR	PPP1R1B	patient	0.278387
PanCK-	NOR	METTL7A	patient	0.334023
PanCK-	NOR	GPR68	patient	0
PanCK-	NOR	C6orf15	patient	0
PanCK-	NOR	IP6K3	patient	0
PanCK-	NOR	SLCO2B1	patient	0
PanCK-	NOR	AMOTL1	patient	0
PanCK-	NOR	KLHL6	patient	0.0374327
PanCK-	NOR	BSPRY	patient	0.147913
PanCK-	NOR	SLCO4A1	patient	0
PanCK-	NOR	PTPRM	patient	0
PanCK-	NOR	GMFG	patient	0.140893
PanCK-	NOR	TNFRSF4	patient	0.180186
PanCK-	NOR	PDLIM4	patient	0
PanCK-	NOR	TREM2	patient	0
PanCK-	NOR	LMNB2	patient	0.288435
PanCK-	NOR	DDC	patient	0
PanCK-	NOR	RAB11FIP1	patient	0.533936
PanCK-	NOR	ITGAL	patient	0.0873891
PanCK-	NOR	RGCC	patient	0.465248
PanCK-	NOR	HPN	patient	0.228903
PanCK-	NOR	P3H1	patient	0.411655
PanCK-	NOR	NHSL1	patient	0
PanCK-	NOR	RUNX1T1	patient	3.73e-15
PanCK-	NOR	ALDH1L1	patient	0.458154
PanCK-	NOR	OAS1	patient	0
PanCK-	NOR	APOBEC3C	patient	0.395953
PanCK-	NOR	HOXD10	patient	0
PanCK-	NOR	PLA2G7	patient	0.201422
PanCK-	NOR	C9orf152	patient	0
PanCK-	NOR	VASH1	patient	0.0284686
PanCK-	NOR	NOS3	patient	0.157106
PanCK-	NOR	BICDL2	patient	0.0472448
PanCK-	NOR	PROM1	patient	0
PanCK-	NOR	ADAMTS14	patient	0.0217428
PanCK-	NOR	H2AC8	patient	0.0038964
PanCK-	NOR	TRIB2	patient	0
PanCK-	NOR	MCTP1	patient	0.381366
PanCK-	NOR	FOXE3	patient	0
PanCK-	NOR	SLC7A1	patient	0.245285
PanCK-	NOR	GLIPR2	patient	8.29e-17
PanCK-	NOR	SECTM1	patient	0.476308
PanCK-	NOR	COX5A	patient	0
PanCK-	NOR	GUCY1B1	patient	0.0797981
PanCK-	NOR	CKMT1A	patient	0
PanCK-	NOR	LGALS3	patient	0.648714
PanCK-	NOR	PPFIA2	patient	0.373228
PanCK-	NOR	APOL1	patient	0.248827
PanCK-	NOR	VSTM4	patient	0.224363
PanCK-	NOR	SIAE	patient	0.2173
PanCK-	NOR	STMN3	patient	0.414405
PanCK-	NOR	CD1C	patient	0
PanCK-	NOR	IQGAP3	patient	0
PanCK-	NOR	WNT5A	patient	0
PanCK-	NOR	DNTTIP1	patient	0
PanCK-	NOR	TRABD2A	patient	7.73e-17
PanCK-	NOR	PCNX2	patient	0
PanCK-	NOR	DDX58	patient	0.212121
PanCK-	NOR	KRT6A	patient	0.579883
PanCK-	NOR	ARFGEF3	patient	0.303261
PanCK-	NOR	ELF3	patient	0.35424
PanCK-	NOR	PTPRCAP	patient	0.118086
PanCK-	NOR	UBE2E2	patient	9.17e-16
PanCK-	NOR	STXBP1	patient	0.282602
PanCK-	NOR	SUPT4H1	patient	0
PanCK-	NOR	FUT3	patient	0.376752
PanCK-	NOR	STRA6	patient	0.165186
PanCK-	NOR	IL18R1	patient	0.0798528
PanCK-	NOR	DHH	patient	0
PanCK-	NOR	UCHL3	patient	0.0859688
PanCK-	NOR	SPOCK2	patient	0
PanCK-	NOR	CILP	patient	0
PanCK-	NOR	ABHD11	patient	0
PanCK-	NOR	PLCB2	patient	0
PanCK-	NOR	FDFT1	patient	0
PanCK-	NOR	ARHGAP15	patient	0.150278
PanCK-	NOR	SIPA1	patient	0.0827072
PanCK-	NOR	CYSTM1	patient	0.273817
PanCK-	NOR	PLCG2	patient	0.092421
PanCK-	NOR	ADM	patient	0
PanCK-	NOR	PGGHG	patient	0.143088
PanCK-	NOR	CHN1	patient	0.134239
PanCK-	NOR	SNRPB	patient	0.150879
PanCK-	NOR	VIPR1	patient	1.56e-16
PanCK-	NOR	LRP1	patient	0.426705
PanCK-	NOR	NEURL1	patient	0.0571804
PanCK-	NOR	C1QTNF6	patient	0.185475
PanCK-	NOR	IL10RA	patient	0
PanCK-	NOR	SLC9A3R2	patient	0.244919
PanCK-	NOR	FIBIN	patient	0
PanCK-	NOR	LCK	patient	0.373602
PanCK-	NOR	NKD2	patient	0.266214
PanCK-	NOR	ATP1A1	patient	0.116381
PanCK-	NOR	SGCD	patient	0.435158
PanCK-	NOR	AMN	patient	0
PanCK-	NOR	NEBL	patient	0.452723
PanCK-	NOR	GRB7	patient	0.298554
PanCK-	NOR	GUCA2A	patient	0
PanCK-	NOR	PTCH1	patient	0.692655
PanCK-	NOR	IL2RA	patient	0
PanCK-	NOR	CPXM1	patient	0.328772
PanCK-	NOR	KPNA3	patient	0.0120214
PanCK-	NOR	PLOD2	patient	0.0628343
PanCK-	NOR	EPPK1	patient	0.112986
PanCK-	NOR	SBSPON	patient	0.201308
PanCK-	NOR	HOXA9	patient	0.117376
PanCK-	NOR	GBP2	patient	0.0450858
PanCK-	NOR	IKZF3	patient	0.153176
PanCK-	NOR	APBA2	patient	0
PanCK-	NOR	H4C13	patient	0.379459
PanCK-	NOR	EPB41L4B	patient	0.250694
PanCK-	NOR	CIITA	patient	0.280694
PanCK-	NOR	DSE	patient	0.0340998
PanCK-	NOR	ARHGAP9	patient	0
PanCK-	NOR	ESM1	patient	0
PanCK-	NOR	ASIC2	patient	0
PanCK-	NOR	H3C11	patient	0.650148
PanCK-	NOR	EQTN	patient	0
PanCK-	NOR	GXYLT2	patient	0.146311
PanCK-	NOR	SLCO1B3	patient	0.401732
PanCK-	NOR	SYTL2	patient	0
PanCK-	NOR	CYP2S1	patient	0.459263
PanCK-	NOR	BMP8A	patient	0
PanCK-	NOR	GABRE	patient	0.640046
PanCK-	NOR	MAP7	patient	0
PanCK-	NOR	PCNA	patient	0.091448
PanCK-	NOR	PRSS2	patient	0
PanCK-	NOR	PLEKHO2	patient	0
PanCK-	NOR	SIRPA	patient	0.336143
PanCK-	NOR	PSMB9	patient	0.219686
PanCK-	NOR	DHCR7	patient	0
PanCK-	NOR	PLPP1	patient	0.346062
PanCK-	NOR	GSTM2	patient	0
PanCK-	NOR	SLC17A9	patient	0.146518
PanCK-	NOR	A1CF	patient	0.0293934
PanCK-	NOR	ASRGL1	patient	0.32243
PanCK-	NOR	C19orf48	patient	0.107242
PanCK-	NOR	LIPA	patient	0.290233
PanCK-	NOR	DAPP1	patient	0.0849288
PanCK-	NOR	OR2A12	patient	0
PanCK-	NOR	HSPD1	patient	0
PanCK-	NOR	SFN	patient	0.0316025
PanCK-	NOR	KRTAP7-1	patient	0.0580507
PanCK-	NOR	BRD3OS	patient	0
PanCK-	NOR	H2AX	patient	0
PanCK-	NOR	POF1B	patient	0
PanCK-	NOR	SMIM31	patient	0.0909468
PanCK-	NOR	ARHGEF25	patient	0.180695
PanCK-	NOR	AHI1	patient	0.0929625
PanCK-	NOR	PARVG	patient	0
PanCK-	NOR	EVPL	patient	0
PanCK-	NOR	DDX3Y	patient	0.402053
PanCK-	NOR	ANKRD40CL	patient	0
PanCK-	NOR	BIK	patient	0.0397168
PanCK-	NOR	PRDX5	patient	0.470074
PanCK-	NOR	KCNE5	patient	0
PanCK-	NOR	EIF3H	patient	0
PanCK-	NOR	NOP56	patient	0.214268
PanCK-	NOR	MXRA7	patient	0.0939287
PanCK-	NOR	MRPL57	patient	0
PanCK-	NOR	FRMD6	patient	0.0556402
PanCK-	NOR	MSH2	patient	0
PanCK-	NOR	CENPU	patient	0
PanCK-	NOR	PTCH2	patient	0.0346429
PanCK-	NOR	H2BC14	patient	0.424652
PanCK-	NOR	IFITM1	patient	0.637424
PanCK-	NOR	DUSP5	patient	0.126577
PanCK-	NOR	GLCCI1	patient	0.00324008
PanCK-	NOR	ZNF385A	patient	0.169933
PanCK-	NOR	SULT2B1	patient	0.424735
PanCK-	NOR	PKD2	patient	0.235978
PanCK-	NOR	CCL5	patient	0.467867
PanCK-	NOR	DIO2	patient	0.118162
PanCK-	NOR	ACAN	patient	0.342756
PanCK-	NOR	DRAM1	patient	0.308238
PanCK-	NOR	STAT1	patient	0.0932521
PanCK-	NOR	JUP	patient	0.724352
PanCK-	NOR	CKMT2	patient	0
PanCK-	NOR	ENTPD6	patient	0.0811228
PanCK-	NOR	SHANK3	patient	0
PanCK-	NOR	EBF4	patient	0
PanCK-	NOR	PPARG	patient	0
PanCK-	NOR	XDH	patient	0.712727
PanCK-	NOR	H2AC16	patient	0.0400578
PanCK-	NOR	CENPS	patient	0
PanCK-	NOR	ITGB5	patient	0
PanCK-	NOR	ZKSCAN1	patient	0.300667
PanCK-	NOR	CCL22	patient	0
PanCK-	NOR	TBC1D9	patient	0.622988
PanCK-	NOR	MYO1D	patient	0
PanCK-	NOR	CPE	patient	0.0255422
PanCK-	NOR	CYP27A1	patient	0.705348
PanCK-	NOR	RFLNB	patient	0.459956
PanCK-	NOR	TIAM1	patient	0
PanCK-	NOR	NUTM1	patient	0.23327
PanCK-	NOR	H4C5	patient	0.10664
PanCK-	NOR	KRT16	patient	0.302334
PanCK-	NOR	NCKAP1L	patient	0.124701
PanCK-	NOR	ZNF429	patient	0
PanCK-	NOR	TGFB3	patient	0
PanCK-	NOR	COBL	patient	0.433579
PanCK-	NOR	PRODH	patient	0.415835
PanCK-	NOR	DKC1	patient	0.108862
PanCK-	NOR	DYNLRB1	patient	0.319635
PanCK-	NOR	ABCC3	patient	0.306848
PanCK-	NOR	NDFIP2	patient	0.117369
PanCK-	NOR	ENTPD2	patient	0.274395
PanCK-	NOR	SLCO2A1	patient	0
PanCK-	NOR	P3H3	patient	0
PanCK-	NOR	SHROOM3	patient	0.141787
PanCK-	NOR	CSRP2	patient	0.119643
PanCK-	NOR	ANLN	patient	0.00995841
PanCK-	NOR	BACE2	patient	0.403538
PanCK-	NOR	RASGRP2	patient	0
PanCK-	NOR	NR3C2	patient	0.031022
PanCK-	NOR	NCCRP1	patient	0
PanCK-	NOR	CLDN5	patient	0
PanCK-	NOR	PTPRF	patient	0.0891601
PanCK-	NOR	SERPINE2	patient	0.180952
PanCK-	NOR	SLC36A3	patient	0
PanCK-	NOR	OR2T34	patient	0
PanCK-	NOR	AKAP12	patient	0.23474
PanCK-	NOR	TAMALIN	patient	0
PanCK-	NOR	AGFG2	patient	0
PanCK-	NOR	PPIG	patient	0
PanCK-	NOR	AHCY	patient	0
PanCK-	NOR	MRAP	patient	0.175619
PanCK-	NOR	CBX6	patient	0.232388
PanCK-	NOR	CD180	patient	0
PanCK-	NOR	WNT2	patient	0
PanCK-	NOR	FADS2	patient	0.039254
PanCK-	NOR	CCDC183	patient	0.238282
PanCK-	NOR	GATA6	patient	0
PanCK-	NOR	BCL2A1	patient	0
PanCK-	NOR	IRS1	patient	0.423251
PanCK-	NOR	KIRREL1	patient	0
PanCK-	NOR	TWIST2	patient	0.131009
PanCK-	NOR	TDGF1	patient	0.0851003
PanCK-	NOR	LAMB1	patient	0.21596
PanCK-	NOR	FLT1	patient	0.332047
PanCK-	NOR	EPS8L2	patient	0.0702685
PanCK-	NOR	FHL3	patient	0
PanCK-	NOR	RASGRP3	patient	1.94e-16
PanCK-	NOR	PROSER1	patient	0.249934
PanCK-	NOR	H3C7	patient	0.173388
PanCK-	NOR	HEYL	patient	0
PanCK-	NOR	PDE4DIP	patient	0.0911656
PanCK-	NOR	CRYBB1	patient	0
PanCK-	NOR	KRT18	patient	0
PanCK-	NOR	TNFRSF11B	patient	0
PanCK-	NOR	CCDC182	patient	0.0200148
PanCK-	NOR	GP2	patient	0.306078
PanCK-	NOR	PPIP5K2	patient	0.122614
PanCK-	NOR	RPL10	patient	0.0106152
PanCK-	NOR	SLC11A1	patient	0.584612
PanCK-	NOR	SELE	patient	0
PanCK-	NOR	CLEC7A	patient	0
PanCK-	NOR	UBE2S	patient	0.0704234
PanCK-	NOR	LCN6	patient	0
PanCK-	NOR	SH3BP1	patient	0.216593
PanCK-	NOR	GPR183	patient	0
PanCK-	NOR	ZDHHC19	patient	0
PanCK-	NOR	PYGL	patient	0.167941
PanCK-	NOR	RGL3	patient	0
PanCK-	NOR	POPDC2	patient	0
PanCK-	NOR	TMEM88	patient	0
PanCK-	NOR	PER1	patient	0.492473
PanCK-	NOR	IL6ST	patient	0.182769
PanCK-	NOR	VAT1	patient	0.036296
PanCK-	NOR	PLEK	patient	0
PanCK-	NOR	TSPAN7	patient	0.117338
PanCK-	NOR	ESRP1	patient	0.398199
PanCK-	NOR	CSF2RB	patient	0
PanCK-	NOR	SPDEF	patient	0.00398684
PanCK-	NOR	TPPP3	patient	0
PanCK-	NOR	CAPN9	patient	0.393793
PanCK-	NOR	PAM	patient	0.434827
PanCK-	NOR	SPINT2	patient	0
PanCK-	NOR	UXT	patient	0.522294
PanCK-	NOR	KLK12	patient	0
PanCK-	NOR	RRM2	patient	0.348459
PanCK-	NOR	SSX1	patient	0
PanCK-	NOR	H3C12	patient	0.60991
PanCK-	NOR	VEGFA	patient	0.544589
PanCK-	NOR	TOGARAM2	patient	1.76e-16
PanCK-	NOR	EPB41L4A	patient	0
PanCK-	NOR	PLPP3	patient	0.182472
PanCK-	NOR	GJA1	patient	0.595118
PanCK-	NOR	NME1	patient	0.315287
PanCK-	NOR	KCNJ15	patient	0
PanCK-	NOR	RAB15	patient	0.232345
PanCK-	NOR	FBXO32	patient	0.174237
PanCK-	NOR	ALDH1A1	patient	0
PanCK-	NOR	NT5E	patient	0.338479
PanCK-	NOR	STARD10	patient	0.271479
PanCK-	NOR	FLNA	patient	0.73794
PanCK-	NOR	WARS1	patient	0.172727
PanCK-	NOR	JAM2	patient	0
PanCK-	NOR	KCNMA1	patient	0.345214
PanCK-	NOR	CDK1	patient	0
PanCK-	NOR	TMEM30B	patient	0
PanCK-	NOR	IL33	patient	0.407939
PanCK-	NOR	PRKCH	patient	0.587045
PanCK-	NOR	SGIP1	patient	0.282725
PanCK-	NOR	RPL22L1	patient	0.454183
PanCK-	NOR	DSC2	patient	0.0751026
PanCK-	NOR	GSS	patient	0.0152592
PanCK-	NOR	PRR16	patient	0.179967
PanCK-	NOR	NDN	patient	0
PanCK-	NOR	SCPEP1	patient	0
PanCK-	NOR	IFI27	patient	0.874095
PanCK-	NOR	KIFC2	patient	0
PanCK-	NOR	SEMA4G	patient	0
PanCK-	NOR	ESRP2	patient	0.234111
PanCK-	NOR	INSIG1	patient	0.622517
PanCK-	NOR	RAB25	patient	0.119965
PanCK-	NOR	STAT2	patient	0
PanCK-	NOR	SLC52A2	patient	0.303655
PanCK-	NOR	MAJIN	patient	0
PanCK-	NOR	TCEAL9	patient	0.337207
PanCK-	NOR	FAT1	patient	0.454526
PanCK-	NOR	ETS2	patient	0
PanCK-	NOR	IPO5	patient	0.248985
PanCK-	NOR	HOMER1	patient	0
PanCK-	NOR	DBN1	patient	0
PanCK-	NOR	CTLA4	patient	0
PanCK-	NOR	EPB41L1	patient	0.3416
PanCK-	NOR	HSD17B12	patient	0.144235
PanCK-	NOR	H2BC18	patient	0.0671747
PanCK-	NOR	CCL4L2	patient	0.11019
PanCK-	NOR	RALGAPA2	patient	0.208793
PanCK-	NOR	CTSH	patient	0.119419
PanCK-	NOR	LPXN	patient	0.166238
PanCK-	NOR	SMIM24	patient	0.368067
PanCK-	NOR	KLK8	patient	0.188435
PanCK-	NOR	CHDH	patient	0.013044
PanCK-	NOR	CD3D	patient	0.294682
PanCK-	NOR	RAPGEFL1	patient	0.450686
PanCK-	NOR	P2RY8	patient	0.098106
PanCK-	NOR	TFCP2L1	patient	0
PanCK-	NOR	THBS4	patient	0.168569
PanCK-	NOR	PTPRS	patient	1.52e-16
PanCK-	NOR	TNFSF12	patient	0.168275
PanCK-	NOR	TMEM97	patient	0
PanCK-	NOR	RPUSD4	patient	0
PanCK-	NOR	LIF	patient	0.372874
PanCK-	NOR	EIF4A2	patient	0.611576
PanCK-	NOR	VXN	patient	0
PanCK-	NOR	DCBLD1	patient	0.0784216
PanCK-	NOR	PRUNE2	patient	0.244595
PanCK-	NOR	OCIAD2	patient	0
PanCK-	NOR	HOXB5	patient	0
PanCK-	NOR	ARSD	patient	0.457817
PanCK-	NOR	TMEM204	patient	6.63e-17
PanCK-	NOR	KLHL5	patient	0.476211
PanCK-	NOR	GPC6	patient	0.38827
PanCK-	NOR	C2CD4A	patient	0
PanCK-	NOR	KLK10	patient	0.104918
PanCK-	NOR	TOP2A	patient	0.648132
PanCK-	NOR	WFDC1	patient	0.219665
PanCK-	NOR	SLC6A6	patient	0
PanCK-	NOR	ADRM1	patient	0.146235
PanCK-	NOR	CLDN12	patient	0
PanCK-	NOR	SIGLEC1	patient	0
PanCK-	NOR	HCST	patient	0.266495
PanCK-	NOR	SAMHD1	patient	0.186267
PanCK-	NOR	NDUFA4L2	patient	0
PanCK-	NOR	ALDH1B1	patient	0.27871
PanCK-	NOR	SLC22A18	patient	0.0542709
PanCK-	NOR	KLK7	patient	0
PanCK-	NOR	KDELR3	patient	0
PanCK-	NOR	CKS2	patient	0.241713
PanCK-	NOR	SLC16A1	patient	0
PanCK-	NOR	MME	patient	0
PanCK-	NOR	SYNPO	patient	0.242382
PanCK-	NOR	RAC2	patient	0.119417
PanCK-	NOR	EPAS1	patient	0.357552
PanCK-	NOR	BCAP31	patient	0.0456135
PanCK-	NOR	SYT11	patient	0
PanCK-	NOR	FUT2	patient	0.333057
PanCK-	NOR	PTGR2	patient	0
PanCK-	NOR	KDR	patient	0
PanCK-	NOR	RNF144A	patient	0.175548
PanCK-	NOR	NIBAN1	patient	0
PanCK-	NOR	PATE4	patient	0
PanCK-	NOR	SLFN5	patient	0.081527
PanCK-	NOR	SLC1A3	patient	2.56e-15
PanCK-	NOR	CAPN5	patient	0.213042
PanCK-	NOR	PABPC1L	patient	0.743131
PanCK-	NOR	TOB1	patient	0.0317442
PanCK-	NOR	LDLR	patient	0.299347
PanCK-	NOR	HLA-DMB	patient	0.0673428
PanCK-	NOR	NRARP	patient	0.145571
PanCK-	NOR	LAX1	patient	3.53e-16
PanCK-	NOR	APLNR	patient	0
PanCK-	NOR	RASSF10	patient	0
PanCK-	NOR	SCARF2	patient	0.228355
PanCK-	NOR	REPIN1	patient	5.23e-16
PanCK-	NOR	RASEF	patient	0
PanCK-	NOR	GRHL2	patient	0.0745288
PanCK-	NOR	NUDT4B	patient	0
PanCK-	NOR	LLGL2	patient	0.182324
PanCK-	NOR	AFP	patient	0.231056
PanCK-	NOR	ADCY10	patient	0.2306
PanCK-	NOR	ST6GAL1	patient	0.218461
PanCK-	NOR	TIGIT	patient	0.179054
PanCK-	NOR	GDA	patient	0.337379
PanCK-	NOR	INMT	patient	0.0449147
PanCK-	NOR	MYRF	patient	0.0433601
PanCK-	NOR	LAPTM4B	patient	0
PanCK-	NOR	BCL2L1	patient	0.181513
PanCK-	NOR	SLC38A5	patient	0.467512
PanCK-	NOR	STRAP	patient	0
PanCK-	NOR	HSPE1	patient	0.26837
PanCK-	NOR	GADD45B	patient	0.150865
PanCK-	NOR	NOTUM	patient	0.291615
PanCK-	NOR	HOXA3	patient	0
PanCK-	NOR	ZNF613	patient	0
PanCK-	NOR	ARHGAP4	patient	0
PanCK-	NOR	PCSK9	patient	0.440315
PanCK-	NOR	VAMP4	patient	0.0168249
PanCK-	NOR	RALY	patient	0.683812
PanCK-	NOR	GNAI2	patient	0
PanCK-	NOR	GPCPD1	patient	0
PanCK-	NOR	RAMP3	patient	0
PanCK-	NOR	STXBP6	patient	0.0868712
PanCK-	NOR	ANXA13	patient	0
PanCK-	NOR	PLP2	patient	0.441722
PanCK-	NOR	FAM174B	patient	0.54247
PanCK-	NOR	PARD6B	patient	0
PanCK-	NOR	ABO	patient	0.2318
PanCK-	NOR	B4GALNT3	patient	4.3e-16
PanCK-	NOR	MSC	patient	0.181183
PanCK-	NOR	CLIC3	patient	0
PanCK-	NOR	GIMAP7	patient	0.123387
PanCK-	NOR	OR5D14	patient	0
PanCK-	NOR	GNG2	patient	0.031168
PanCK-	NOR	HS6ST2	patient	0.0752296
PanCK-	NOR	ELK3	patient	0.0611181
PanCK-	NOR	CCT4	patient	0.226305
PanCK-	NOR	ANKRD18A	patient	0
PanCK-	NOR	H2BC9	patient	0
PanCK-	NOR	ADGRG1	patient	0.0877831
PanCK-	NOR	PLCD3	patient	0.320773
PanCK-	NOR	S100A2	patient	0
PanCK-	NOR	STMN1	patient	0.342808
PanCK-	NOR	ARHGAP8	patient	0
PanCK-	NOR	SLC35D3	patient	0.0549661
PanCK-	NOR	NES	patient	0.255052
PanCK-	NOR	FOXA3	patient	0
PanCK-	NOR	NXPE2	patient	0.306769
PanCK-	NOR	ACSS2	patient	0.00635134
PanCK-	NOR	FXYD6	patient	0
PanCK-	NOR	PIGZ	patient	0
PanCK-	NOR	SH3RF2	patient	0.0854874
PanCK-	NOR	FSTL3	patient	0.458653
PanCK-	NOR	SLC35A3	patient	0.100367
PanCK-	NOR	CES1	patient	0.00393194
PanCK-	NOR	RCSD1	patient	0
PanCK-	NOR	MOGAT2	patient	0.00207719
PanCK-	NOR	NOTCH4	patient	0
PanCK-	NOR	SLC44A3	patient	0.20901
PanCK-	NOR	DSP	patient	0
PanCK-	NOR	PLPP4	patient	4.68e-17
PanCK-	NOR	SNRPF	patient	0
PanCK-	NOR	MERTK	patient	0.650081
PanCK-	NOR	TMEM45A	patient	0
PanCK-	NOR	SLC6A20	patient	0.318342
PanCK-	NOR	MAPK13	patient	0.426129
PanCK-	NOR	FBXL13	patient	0
PanCK-	NOR	SEMA4A	patient	0
PanCK-	NOR	SLC7A8	patient	0.234399
PanCK-	NOR	LRPPRC	patient	0
PanCK-	NOR	CNN3	patient	0.242371
PanCK-	NOR	SRPX2	patient	0.735556
PanCK-	NOR	TTC39A	patient	0.493329
PanCK-	NOR	RBMS1	patient	0.107979
PanCK-	NOR	SLC9A9	patient	0.173925
PanCK-	NOR	TFF2	patient	0.0691634
PanCK-	NOR	RGL1	patient	0.013347
PanCK-	NOR	OSMR	patient	0.332501
PanCK-	NOR	MAP4K1	patient	0
PanCK-	NOR	TBXAS1	patient	0
PanCK-	NOR	TAP1	patient	0.242515
PanCK-	NOR	WFIKKN1	patient	0
PanCK-	NOR	DDX27	patient	0.205476
PanCK-	NOR	NRG1	patient	0
PanCK-	NOR	DYNC2I2	patient	0
PanCK-	NOR	HMGA1	patient	0.210517
PanCK-	NOR	ROBO2	patient	0
PanCK-	NOR	TFRC	patient	0
PanCK-	NOR	NR1I2	patient	0
PanCK-	NOR	SMARCA1	patient	0.351243
PanCK-	NOR	S1PR3	patient	0.531576
PanCK-	NOR	LPL	patient	0
PanCK-	NOR	SGK2	patient	0
PanCK-	NOR	SPART	patient	0
PanCK-	NOR	PLEKHS1	patient	0
PanCK-	NOR	GLI1	patient	0.337683
PanCK-	NOR	CLIC5	patient	0.218517
PanCK-	NOR	SCCPDH	patient	0
PanCK-	NOR	NOXO1	patient	0.0437408
PanCK-	NOR	RHOF	patient	0.103316
PanCK-	NOR	CRYL1	patient	0.00408307
PanCK-	NOR	TMEM238	patient	0
PanCK-	NOR	NR3C1	patient	0
PanCK-	NOR	LIPH	patient	0.0751435
PanCK-	NOR	ARMCX1	patient	0
PanCK-	NOR	SPATA13	patient	0.203488
PanCK-	NOR	OSER1	patient	0
PanCK-	NOR	TNFRSF13C	patient	0.636012
PanCK-	NOR	HELZ2	patient	0.232981
PanCK-	NOR	HBB	patient	0
PanCK-	NOR	CXCL12	patient	0.0409468
PanCK-	NOR	TRAF5	patient	0
PanCK-	NOR	FZD7	patient	0.0388311
PanCK-	NOR	BTD	patient	0.380715
PanCK-	NOR	DAPK1	patient	0
PanCK-	NOR	PDLIM2	patient	0.189998
PanCK-	NOR	H2AC13	patient	0
PanCK-	NOR	CDH12	patient	0
PanCK-	NOR	HLA-DRB1	patient	0.529984
PanCK-	NOR	CYTH4	patient	0.0706815
PanCK-	NOR	CDC42EP5	patient	0.48469
PanCK-	NOR	AP1M2	patient	0.236312
PanCK-	NOR	H4C3	patient	0.415997
PanCK-	NOR	PLEK2	patient	0
PanCK-	NOR	EPHA4	patient	0
PanCK-	NOR	SPSB1	patient	0.0170536
PanCK-	NOR	ACVRL1	patient	0.281032
PanCK-	NOR	PRSS3	patient	0.162591
PanCK-	NOR	NCF4	patient	4.89e-16
PanCK-	NOR	STC1	patient	0.144049
PanCK-	NOR	MNDA	patient	0
PanCK-	NOR	WAS	patient	0.146391
PanCK-	NOR	CLEC4E	patient	0
PanCK-	NOR	JAM3	patient	0.351795
PanCK-	NOR	ITGAV	patient	0.530241
PanCK-	NOR	MAGEH1	patient	0
PanCK-	NOR	OR4D10	patient	0
PanCK-	NOR	RASSF8	patient	0
PanCK-	NOR	CBFA2T3	patient	0.32335
PanCK-	NOR	FKBP5	patient	0.00562472
PanCK-	NOR	PTGDS	patient	0.448252
PanCK-	NOR	TWSG1	patient	0.0994973
PanCK-	NOR	DNAJC6	patient	0.0728386
PanCK-	NOR	ABCA1	patient	0
PanCK-	NOR	NR2F1	patient	0.234588
PanCK-	NOR	NKG7	patient	0
PanCK-	NOR	CD80	patient	0
PanCK-	NOR	SEMA3C	patient	0.296491
PanCK-	NOR	BMP4	patient	0.316363
PanCK-	NOR	PKP2	patient	0.111669
PanCK-	NOR	TOP1MT	patient	0
PanCK-	NOR	ZNF771	patient	0.763347
PanCK-	NOR	RAMP2	patient	0
PanCK-	NOR	CCR7	patient	0.165946
PanCK-	NOR	EAF2	patient	0
PanCK-	NOR	ADTRP	patient	0.210204
PanCK-	NOR	CTSB	patient	0.526788
PanCK-	NOR	FLRT2	patient	0.0385917
PanCK-	NOR	SULF2	patient	2.66e-17
PanCK-	NOR	PTGER3	patient	0
PanCK-	NOR	CCN4	patient	0
PanCK-	NOR	GPR34	patient	0.192815
PanCK-	NOR	BTNL8	patient	0.470479
PanCK-	NOR	HLA-DOA	patient	0.0759397
PanCK-	NOR	HHIP	patient	0.200292
PanCK-	NOR	ALOX5	patient	0
PanCK-	NOR	FOLR2	patient	0.209706
PanCK-	NOR	GGT6	patient	0
PanCK-	NOR	GINS1	patient	0
PanCK-	NOR	SRGAP2B	patient	0.155308
PanCK-	NOR	ERGIC3	patient	0.239426
PanCK-	NOR	ANKRD44	patient	0.147476
PanCK-	NOR	KIF19	patient	0.356639
PanCK-	NOR	GPR160	patient	0
PanCK-	NOR	H2AC21	patient	0.246348
PanCK-	NOR	TK1	patient	0
PanCK-	NOR	RNASE1	patient	0.729329
PanCK-	NOR	SLIT2	patient	0.190688
PanCK-	NOR	CLDN10	patient	0
PanCK-	NOR	ACOX1	patient	0.00783034
PanCK-	NOR	CD177	patient	0.00135459
PanCK-	NOR	JPT1	patient	0.599378
PanCK-	NOR	MST1R	patient	0
PanCK-	NOR	GNE	patient	0
PanCK-	NOR	AKAP1	patient	0.312766
PanCK-	NOR	MSI1	patient	0.0779588
PanCK-	NOR	CCND1	patient	0.0128416
PanCK-	NOR	SYDE1	patient	0
PanCK-	NOR	CLIP3	patient	0
PanCK-	NOR	HCFC1R1	patient	0
PanCK-	NOR	NFATC1	patient	0.00162663
PanCK-	NOR	EIF3E	patient	0.417361
PanCK-	NOR	PAPSS2	patient	0
PanCK-	NOR	COX7B	patient	0
PanCK-	NOR	MCM4	patient	0
PanCK-	NOR	NFATC4	patient	0.154805
PanCK-	NOR	TOX	patient	0
PanCK-	NOR	MYO6	patient	0
PanCK-	NOR	PLD3	patient	0
PanCK-	NOR	GALNTL5	patient	0
PanCK-	NOR	FRYL	patient	0
PanCK-	NOR	IGFBP4	patient	0.601628
PanCK-	NOR	BMP8B	patient	0.330201
PanCK-	NOR	ECT2	patient	0
PanCK-	NOR	TFPI	patient	0.75968
PanCK-	NOR	AGPAT2	patient	0.185956
PanCK-	NOR	IL3	patient	3.12e-17
PanCK-	NOR	SPON1	patient	0.650062
PanCK-	NOR	SVEP1	patient	0.276506
PanCK-	NOR	ITGB8	patient	0.238094
PanCK-	NOR	PLEKHB1	patient	0.101086
PanCK-	NOR	CLMP	patient	0.0163229
PanCK-	NOR	REXO2	patient	0.0938839
PanCK-	NOR	ULBP1	patient	0.268506
PanCK-	NOR	SSPN	patient	0.508137
PanCK-	NOR	SERINC5	patient	0.256928
PanCK-	NOR	NEO1	patient	0
PanCK-	NOR	SCML1	patient	0.16854
PanCK-	NOR	SLC24A3	patient	0.0298087
PanCK-	NOR	KIFC3	patient	0.0876226
PanCK-	NOR	SEPTIN1	patient	0.0133811
PanCK-	NOR	FIG4	patient	0
PanCK-	NOR	FXYD5	patient	0.606794
PanCK-	NOR	SLC39A8	patient	0.310692
PanCK-	NOR	LGMN	patient	0.0415261
PanCK-	NOR	F2RL3	patient	0.21034
PanCK-	NOR	PKIG	patient	0.104976
PanCK-	NOR	DNAJC15	patient	0.486284
PanCK-	NOR	PAPLN	patient	0.15579
PanCK-	NOR	SPIRE2	patient	0
PanCK-	NOR	TMEM140	patient	0
PanCK-	NOR	HDGFL3	patient	0
PanCK-	NOR	H3C15	patient	0.287709
PanCK-	NOR	CPNE5	patient	0
PanCK-	NOR	ANXA4	patient	0
PanCK-	NOR	MPV17L	patient	0.369285
PanCK-	NOR	ADAP2	patient	0
PanCK-	NOR	MEIS2	patient	0.129239
PanCK-	NOR	PAFAH1B3	patient	0
PanCK-	NOR	H1-0	patient	0.0652169
PanCK-	NOR	MAP2K6	patient	0
PanCK-	NOR	RAB3IL1	patient	3.78e-16
PanCK-	NOR	TNFAIP3	patient	0.162284
PanCK-	NOR	GDF7	patient	0
PanCK-	NOR	CCT5	patient	0
PanCK-	NOR	FABP4	patient	0.109446
PanCK-	NOR	USP17L15	patient	0.203046
PanCK-	NOR	MVD	patient	0.231365
PanCK-	NOR	TSPAN4	patient	0
PanCK-	NOR	ADGRE2	patient	0
PanCK-	NOR	LMOD1	patient	0.351131
PanCK-	NOR	PPP1R16A	patient	0.125274
PanCK-	NOR	POU2F2	patient	0.230143
PanCK-	NOR	CD247	patient	0
PanCK-	NOR	TLR2	patient	0.560575
PanCK-	NOR	CPN1	patient	0.294056
PanCK-	NOR	H3C8	patient	0.373907
PanCK-	NOR	ENGASE	patient	0
PanCK-	NOR	TMEM123	patient	0.728836
PanCK-	NOR	SLC25A10	patient	0
PanCK-	NOR	SET	patient	0.0833401
PanCK-	NOR	POLL	patient	0
PanCK-	NOR	CA4	patient	0
PanCK-	NOR	IL2RB	patient	0.115188
PanCK-	NOR	ZNF630	patient	0
PanCK-	NOR	SH2B3	patient	0.036812
PanCK-	NOR	RIPOR1	patient	0
PanCK-	NOR	CMPK2	patient	0.260469
PanCK-	NOR	ECSCR	patient	0
PanCK-	NOR	BATF3	patient	0.0689672
PanCK-	NOR	MCOLN2	patient	0.0982933
PanCK-	NOR	HSPA1B	patient	0.653494
PanCK-	NOR	EYA2	patient	0
PanCK-	NOR	EIF2S2	patient	0
PanCK-	NOR	CFHR1	patient	0
PanCK-	NOR	NABP1	patient	0
PanCK-	NOR	MMRN2	patient	0.0952949
PanCK-	NOR	ARID4A	patient	0.321731
PanCK-	NOR	KIF5B	patient	0
PanCK-	NOR	UBE2L6	patient	0.274795
PanCK-	NOR	CDT1	patient	0
PanCK-	NOR	PLA2G10	patient	0.280573
PanCK-	NOR	DUSP1	patient	0.294543
PanCK-	NOR	PGRMC1	patient	0.469708
PanCK-	NOR	KPNA2	patient	0.240711
PanCK-	NOR	MMP28	patient	0.0230985
PanCK-	NOR	IL1R2	patient	0
PanCK-	NOR	GPX8	patient	0.00275231
PanCK-	NOR	FERMT3	patient	0.19928
PanCK-	NOR	CD74	patient	0.476113
PanCK-	NOR	TEX50	patient	0
PanCK-	NOR	H4C4	patient	0.0153479
PanCK-	NOR	ELOA3P	patient	0
PanCK-	NOR	NELFCD	patient	6.03e-16
PanCK-	NOR	NCOA7	patient	0.126926
PanCK-	NOR	GRIN2D	patient	0
PanCK-	NOR	TMEM176A	patient	0.371922
PanCK-	NOR	COX7A1	patient	0
PanCK-	NOR	SULT1B1	patient	0
PanCK-	NOR	FUT4	patient	0.529169
PanCK-	NOR	KIAA1522	patient	0
PanCK-	NOR	LRRC8C	patient	3.04e-17
PanCK-	NOR	MRPL37	patient	0.218809
PanCK-	NOR	SH3PXD2B	patient	0.104502
PanCK-	NOR	MYB	patient	1.38e-15
PanCK-	NOR	BZW2	patient	0
PanCK-	NOR	PCDH7	patient	0
PanCK-	NOR	APOC2	patient	0
PanCK-	NOR	BIN2	patient	0.0645866
PanCK-	NOR	MAGED4	patient	0
PanCK-	NOR	STRADA	patient	0
PanCK-	NOR	USP17L3	patient	0.354344
PanCK-	NOR	EBPL	patient	0
PanCK-	NOR	RASAL3	patient	0.45999
PanCK-	NOR	C12orf54	patient	0
PanCK-	NOR	CEBPB	patient	0.304944
PanCK-	NOR	CNTLN	patient	0.512842
PanCK-	NOR	TM9SF4	patient	0.165881
PanCK-	NOR	GFPT2	patient	0.137851
PanCK-	NOR	ENC1	patient	0.47667
PanCK-	NOR	TMEM63A	patient	0.351687
PanCK-	NOR	PKDCC	patient	0.360215
PanCK-	NOR	NUAK1	patient	0.0512514
PanCK-	NOR	CSF2RA	patient	0.426394
PanCK-	NOR	ZFP36L1	patient	0.530797
PanCK-	NOR	TIE1	patient	0.0389443
PanCK-	NOR	MS4A8	patient	0
PanCK-	NOR	CAV2	patient	0
PanCK-	NOR	STAP2	patient	0.230596
PanCK-	NOR	PIGT	patient	0.521984
PanCK-	NOR	ZNF703	patient	0.44418
PanCK-	NOR	NDRG1	patient	0.553291
PanCK-	NOR	STK17B	patient	0.148664
PanCK-	NOR	USP9X	patient	0
PanCK-	NOR	CPQ	patient	0.159812
PanCK-	NOR	TMEM184B	patient	0.193811
PanCK-	NOR	MUC20	patient	0.625268
PanCK-	NOR	ITGAM	patient	0
PanCK-	NOR	CDC20	patient	0
PanCK-	NOR	SLC44A1	patient	0.562264
PanCK-	NOR	LFNG	patient	0
PanCK-	NOR	C2CD4B	patient	0.133317
PanCK-	NOR	CAPZA3	patient	0.215622
PanCK-	NOR	FZD5	patient	0.180112
PanCK-	NOR	DLG4	patient	0.221748
PanCK-	NOR	APOLD1	patient	0
PanCK-	NOR	BHLHE41	patient	1e-16
PanCK-	NOR	HPGD	patient	0.165164
PanCK-	NOR	LEF1	patient	0
PanCK-	NOR	COTL1	patient	0.318523
PanCK-	NOR	C5AR1	patient	0.375758
PanCK-	NOR	OTULINL	patient	0
PanCK-	NOR	LHFPL2	patient	0.367671
PanCK-	NOR	ZSCAN31	patient	0
PanCK-	NOR	PSMD3	patient	0.2482
PanCK-	NOR	IWS1	patient	0
PanCK-	NOR	PPA1	patient	0.236883
PanCK-	NOR	WAPL	patient	0.316514
PanCK-	NOR	TJP3	patient	0.475097
PanCK-	NOR	SOCS1	patient	0.123605
PanCK-	NOR	PRR5L	patient	0.225716
PanCK-	NOR	CSE1L	patient	0.521265
PanCK-	NOR	PIK3IP1	patient	0
PanCK-	NOR	CT47B1	patient	0.372889
PanCK-	NOR	PATJ	patient	0.54847
PanCK-	NOR	GLIS2	patient	0.539688
PanCK-	NOR	MOGAT3	patient	0
PanCK-	NOR	PTGS2	patient	0
PanCK-	NOR	SNTB1	patient	0.0983583
PanCK-	NOR	CCND2	patient	0.162941
PanCK-	NOR	EGR1	patient	0.473516
PanCK-	NOR	DDX21	patient	0
PanCK-	NOR	IRF8	patient	0
PanCK-	NOR	HMGCS1	patient	0
PanCK-	NOR	ZNF502	patient	0.131557
PanCK-	NOR	CD40	patient	0
PanCK-	NOR	SORD	patient	0
PanCK-	NOR	OR5P2	patient	0
PanCK-	NOR	SEC11C	patient	0
PanCK-	NOR	F2RL2	patient	0
PanCK-	NOR	H2AC12	patient	0.385505
PanCK-	NOR	COMMD6	patient	0
PanCK-	NOR	HAVCR2	patient	0.15567
PanCK-	NOR	GBP4	patient	0.0653911
PanCK-	NOR	AMIGO2	patient	0
PanCK-	NOR	TCIM	patient	0.510776
PanCK-	NOR	PPARD	patient	0.151131
PanCK-	NOR	KCTD12	patient	0.264932
PanCK-	NOR	ATP11A	patient	4.11e-17
PanCK-	NOR	MMP13	patient	0.0164109
PanCK-	NOR	LRG1	patient	0.398977
PanCK-	NOR	HMGN3	patient	0.367345
PanCK-	NOR	TM9SF2	patient	0.382804
PanCK-	NOR	ANG	patient	0
PanCK-	NOR	RASL12	patient	0
PanCK-	NOR	BAG5	patient	0
PanCK-	NOR	VAV2	patient	0
PanCK-	NOR	SCN9A	patient	0.229123
PanCK-	NOR	AOC3	patient	0
PanCK-	NOR	PLEKHH2	patient	0
PanCK-	NOR	PALM2AKAP2	patient	3.61e-16
PanCK-	NOR	AKR7A3	patient	0
PanCK-	NOR	NSMF	patient	0
PanCK-	NOR	DOCK10	patient	0.254219
PanCK-	NOR	STING1	patient	0.38704
PanCK-	NOR	PPARGC1A	patient	0.0593923
PanCK-	NOR	SLFN11	patient	0.0535146
PanCK-	NOR	ADCY7	patient	0
PanCK-	NOR	PLXNB1	patient	0.144486
PanCK-	NOR	PIK3CD	patient	0
PanCK-	NOR	SLC7A7	patient	0
PanCK-	NOR	ARHGEF10L	patient	0.117094
PanCK-	NOR	NPAS3	patient	0
PanCK-	NOR	SENP2	patient	0
PanCK-	NOR	PSAT1	patient	0.327733
PanCK-	NOR	IL7	patient	0
PanCK-	NOR	C3AR1	patient	0.239722
PanCK-	NOR	BMP7	patient	0.348428
PanCK-	NOR	HLX	patient	0.0291529
PanCK-	NOR	GOLIM4	patient	0.30303
PanCK-	NOR	GGTA1	patient	0.00199491
PanCK-	NOR	CLEC2B	patient	0
PanCK-	NOR	COPS5	patient	0
PanCK-	NOR	PTAFR	patient	0
PanCK-	NOR	RGS19	patient	0.292934
PanCK-	NOR	DNER	patient	0.74177
PanCK-	NOR	ZBTB7C	patient	0
PanCK-	NOR	CREB3L2	patient	0.56091
PanCK-	NOR	CCDC3	patient	0
PanCK-	NOR	PLEKHA8	patient	0
PanCK-	NOR	HES4	patient	0.270929
PanCK-	NOR	CPA3	patient	0.514747
PanCK-	NOR	IMPDH2	patient	0.110349
PanCK-	NOR	CHMP4B	patient	0.0431357
PanCK-	NOR	CLIC6	patient	0.0732345
PanCK-	NOR	C20orf27	patient	0.321293
PanCK-	NOR	GMPR	patient	0
PanCK-	NOR	CDHR2	patient	0.0242888
PanCK-	NOR	EBP	patient	0
PanCK-	NOR	USP47	patient	0
PanCK-	NOR	H1-7	patient	0.529379
PanCK-	NOR	BHLHE40	patient	0.112725
PanCK-	NOR	RNF114	patient	0.0825753
PanCK-	NOR	CALHM2	patient	0
PanCK-	NOR	EMP2	patient	0
PanCK-	NOR	RGMA	patient	0.358369
PanCK-	NOR	SERINC2	patient	0
PanCK-	NOR	GOT2	patient	0.0871212
PanCK-	NOR	UGT3A1	patient	0.233617
PanCK-	NOR	ACTC1	patient	0.13982
PanCK-	NOR	BICC1	patient	0.599691
PanCK-	NOR	CLCA4	patient	0.0427724
PanCK-	NOR	GSPT1	patient	0
PanCK-	NOR	MMP24OS	patient	0.666685
PanCK-	NOR	TNFSF11	patient	0.105912
PanCK-	NOR	ITSN2	patient	0
PanCK-	NOR	GPR155	patient	0.064099
PanCK-	NOR	FZD4	patient	0.28759
PanCK-	NOR	PRKDC	patient	0.724888
PanCK-	NOR	TAGAP	patient	0.0511913
PanCK-	NOR	GRP	patient	0
PanCK-	NOR	CXCL16	patient	0
PanCK-	NOR	PPM1K	patient	0.390701
PanCK-	NOR	RFC1	patient	0
PanCK-	NOR	HSD17B4	patient	0.421014
PanCK-	NOR	SORCS1	patient	0.103898
PanCK-	NOR	MAP1LC3A	patient	0.5935
PanCK-	NOR	DAB2	patient	0.00920322
PanCK-	NOR	RBP2	patient	0.0849664
PanCK-	NOR	FLT4	patient	0.32271
PanCK-	NOR	SLAMF1	patient	0.0899416
PanCK-	NOR	RHOH	patient	0.0360176
PanCK-	NOR	XBP1	patient	0.462393
PanCK-	NOR	SPATA6L	patient	0.685469
PanCK-	NOR	RECQL4	patient	0.339478
PanCK-	NOR	SLC38A11	patient	2.26e-15
PanCK-	NOR	PAPOLG	patient	0
PanCK-	NOR	DYNLL2	patient	0
PanCK-	NOR	HDHD3	patient	0.405508
PanCK-	NOR	TAL1	patient	0.137365
PanCK-	NOR	F2RL1	patient	0.104321
PanCK-	NOR	H2BC11	patient	0.465197
PanCK-	NOR	H2AC17	patient	0.255032
PanCK-	NOR	LSAMP	patient	0.0688358
PanCK-	NOR	H3C13	patient	0.428524
PanCK-	NOR	MRC1	patient	0.204119
PanCK-	NOR	SLC31A2	patient	0
PanCK-	NOR	FBLN5	patient	0.256185
PanCK-	NOR	SOX30	patient	0
PanCK-	NOR	CHPF	patient	0.469038
PanCK-	NOR	SH2D3C	patient	0.503129
PanCK-	NOR	VAPB	patient	0.0880011
PanCK-	NOR	ALS2CL	patient	0.401217
PanCK-	NOR	GALNT15	patient	0
PanCK-	NOR	MYO5C	patient	0.00989209
PanCK-	NOR	TSEN2	patient	0.274538
PanCK-	NOR	CHSY1	patient	0
PanCK-	NOR	MLEC	patient	3.52e-15
PanCK-	NOR	NAALADL2	patient	0.0815963
PanCK-	NOR	LBR	patient	0.295351
PanCK-	NOR	ANP32B	patient	0
PanCK-	NOR	NAMPT	patient	0.360842
PanCK-	NOR	MTUS1	patient	0
PanCK-	NOR	GRINA	patient	0.285695
PanCK-	NOR	GSDMB	patient	0.082035
PanCK-	NOR	TMEM37	patient	0
PanCK-	NOR	TRPV2	patient	0.172184
PanCK-	NOR	NFKB2	patient	8.61e-17
PanCK-	NOR	PDE7B	patient	0
PanCK-	NOR	TFPI2	patient	0.350791
PanCK-	NOR	LILRB2	patient	0.0578538
PanCK-	NOR	MIPEP	patient	0.0904793
PanCK-	NOR	NACA	patient	0.141745
PanCK-	NOR	SH3BP5	patient	0
PanCK-	NOR	TPD52L2	patient	0.682658
PanCK-	NOR	H2BC8	patient	0.717448
PanCK-	NOR	LAT2	patient	0
PanCK-	NOR	GRID2IP	patient	0.0447113
PanCK-	NOR	PLAAT4	patient	0.173386
PanCK-	NOR	KRT8	patient	0.424553
PanCK-	NOR	C7	patient	0.271638
PanCK-	NOR	CD22	patient	0.226001
PanCK-	NOR	FGD5	patient	0.174466
PanCK-	NOR	TMC8	patient	0
PanCK-	NOR	CD109	patient	0.0374581
PanCK-	NOR	JUN	patient	0.439722
PanCK-	NOR	MAN1C1	patient	0.0347923
PanCK-	NOR	LGALS2	patient	0
PanCK-	NOR	COL27A1	patient	0.196202
PanCK-	NOR	POLD2	patient	0.407751
PanCK-	NOR	IFFO1	patient	0.169518
PanCK-	NOR	MAN1A1	patient	0
PanCK-	NOR	LSM4	patient	0
PanCK-	NOR	LAD1	patient	0.347477
PanCK-	NOR	TALDO1	patient	0
PanCK-	NOR	TIMM17B	patient	0
PanCK-	NOR	PLS3	patient	0.0761203
PanCK-	NOR	PTPRO	patient	0
PanCK-	NOR	CTSS	patient	0.678563
PanCK-	NOR	TMPO	patient	0.537963
PanCK-	NOR	TNS3	patient	0.13928
PanCK-	NOR	CCT7	patient	0
PanCK-	NOR	CLDN23	patient	0
PanCK-	NOR	FMNL1	patient	0
PanCK-	NOR	IFITM3	patient	0.516641
PanCK-	NOR	TNXB	patient	0.185397
PanCK-	NOR	SLC25A5	patient	0.00100463
PanCK-	NOR	PLTP	patient	0.356573
PanCK-	NOR	RBP5	patient	0
PanCK-	NOR	CCDC8	patient	0
PanCK-	NOR	LPIN3	patient	0
PanCK-	NOR	CH25H	patient	0.203313
PanCK-	NOR	CYP2W1	patient	0.814813
PanCK-	NOR	SNX18	patient	0
PanCK-	NOR	GALE	patient	0.0591006
PanCK-	NOR	BMF	patient	0.227378
PanCK-	NOR	PCDH17	patient	0.0363959
PanCK-	NOR	CTSF	patient	0.191968
PanCK-	NOR	PRKCB	patient	1.29e-16
PanCK-	NOR	MMP15	patient	0
PanCK-	NOR	LILRB3	patient	0
PanCK-	NOR	UCP2	patient	0
PanCK-	NOR	SLC5A6	patient	0.350684
PanCK-	NOR	CCNA2	patient	0
PanCK-	NOR	IFRD2	patient	0.208427
PanCK-	NOR	TSC22D1	patient	0.486821
PanCK-	NOR	CYP4F11	patient	0.28397
PanCK-	NOR	HDC	patient	0.0783949
PanCK-	NOR	MX2	patient	0.00999779
PanCK-	NOR	CD82	patient	0.00723899
PanCK-	NOR	CHRDL1	patient	0
PanCK-	NOR	PROCR	patient	0
PanCK-	NOR	DUSP4	patient	0.237831
PanCK-	NOR	CPNE1	patient	0.831689
PanCK-	NOR	KPNA4	patient	0.287271
PanCK-	NOR	GSN	patient	0.552068
PanCK-	NOR	H1-5	patient	0.370123
PanCK-	NOR	RASA3	patient	0
PanCK-	NOR	NEU1	patient	0.649698
PanCK-	NOR	SCN4B	patient	0.35106
PanCK-	NOR	LRRC25	patient	0.377127
PanCK-	NOR	SLC40A1	patient	0.409861
PanCK-	NOR	LAP3	patient	0
PanCK-	NOR	ELL2	patient	0.0836414
PanCK-	NOR	WDR72	patient	0.379214
PanCK-	NOR	UPK1B	patient	0.149534
PanCK-	NOR	PCMTD2	patient	0
PanCK-	NOR	GPR35	patient	0.600718
PanCK-	NOR	ACOD1	patient	0
PanCK-	NOR	TMEM184A	patient	0.503239
PanCK-	NOR	EIF1AX	patient	0.0328989
PanCK-	NOR	APOBR	patient	0
PanCK-	NOR	CANT1	patient	0.335416
PanCK-	NOR	FBXL6	patient	0.228352
PanCK-	NOR	MCC	patient	0
PanCK-	NOR	SMAP2	patient	0.21035
PanCK-	NOR	SOD1	patient	0.137305
PanCK-	NOR	SEPTIN6	patient	0
PanCK-	NOR	EMCN	patient	9.44e-17
PanCK-	NOR	ISX	patient	0.0665486
PanCK-	NOR	BATF2	patient	0
PanCK-	NOR	FMNL3	patient	0
PanCK-	NOR	VASN	patient	0
PanCK-	NOR	PPIC	patient	0.261641
PanCK-	NOR	LRP11	patient	0.108967
PanCK-	NOR	IRF1	patient	0.271005
PanCK-	NOR	SLC1A5	patient	0.0843969
PanCK-	NOR	FBP1	patient	0.594263
PanCK-	NOR	EIF3B	patient	0.00405797
PanCK-	NOR	LDHB	patient	0.714062
PanCK-	NOR	PTPN2	patient	0
PanCK-	NOR	ADCY4	patient	0.232865
PanCK-	NOR	KIF3B	patient	0
PanCK-	NOR	ZNF469	patient	0.262212
PanCK-	NOR	OR8S1	patient	0.012899
PanCK-	NOR	CAPG	patient	0.500455
PanCK-	NOR	PILRA	patient	0
PanCK-	NOR	IGDCC4	patient	0.458389
PanCK-	NOR	PAICS	patient	0.158825
PanCK-	NOR	FCRL1	patient	0
[truncated: 14,001 more rows]

## Sheet: Extended_Data_Fig1f-i
patient	region	iCMS	CMS	stromal_proportion
T1_NANO_020	core	iCMS2	CMS2	0.3
T1_NANO_020	core	Undetermined	CMS2	0.19
T1_NANO_020	core	iCMS2	CMS2	0.3
T1_NANO_020	core	iCMS2	CMS2	0.21
T1_NANO_020	inv	iCMS2	CMS2	0.31
T1_NANO_020	inv	iCMS2	CMS2	0.43
T1_NANO_020	inv	iCMS2	CMS2	0.28
T1_NANO_020	inv	iCMS2	Undetermined	0.6
T1_NANO_020	inv	iCMS2	CMS2	0.48
T1_NANO_019	core	iCMS2	Undetermined	0.3
T1_NANO_019	core	iCMS2	Undetermined	0.48
T1_NANO_019	core	iCMS2	Undetermined	0.4
T1_NANO_019	core	iCMS2	CMS2	0.4
T1_NANO_019	core	iCMS2	CMS4	0.46
T1_NANO_019	inv	iCMS2	CMS2	0.37
T1_NANO_019	inv	iCMS2	Undetermined	0.52
T1_NANO_019	inv	iCMS2	Undetermined	0.38
T1_NANO_019	inv	iCMS2	CMS4	0.34
T1_NANO_019	inv	iCMS2	CMS2	0.53
T1_NANO_018	core	iCMS3	CMS3	0.38
T1_NANO_018	core	iCMS3	CMS3	0.51
T1_NANO_018	core	iCMS3	CMS3	0.17
T1_NANO_018	core	iCMS3	CMS3	0.17
T1_NANO_018	inv	iCMS3	CMS4	0.75
T1_NANO_018	inv	iCMS3	CMS3	0.53
T1_NANO_018	inv	iCMS3	CMS3	0.45
T1_NANO_018	inv	iCMS3	CMS3	0.47
T1_NANO_017	core	Undetermined	Undetermined	0.33
T1_NANO_017	core	Undetermined	Undetermined	0.25
T1_NANO_017	core	Undetermined	Undetermined	0.32
T1_NANO_017	core	Undetermined	Undetermined	0.5
T1_NANO_017	inv	Undetermined	CMS1	0.54
T1_NANO_017	inv	Undetermined	CMS4	0.6
T1_NANO_017	inv	Undetermined	CMS1	0.54
T1_NANO_017	inv	Undetermined	CMS4	0.58
T1_NANO_016	core	iCMS2	Undetermined	0
T1_NANO_016	core	iCMS2	Undetermined	0
T1_NANO_016	core	iCMS2	Undetermined	0
T1_NANO_016	inv	iCMS2	Undetermined	0
T1_NANO_016	inv	iCMS2	Undetermined	0
T1_NANO_016	inv	iCMS2	Undetermined	0
T1_NANO_015	core	iCMS2	CMS2	0.33
T1_NANO_015	core	iCMS2	CMS2	0.37
T1_NANO_015	core	iCMS2	CMS2	0.3
T1_NANO_015	core	iCMS2	CMS2	0.54
T1_NANO_015	inv	iCMS2	CMS4	0.75
T1_NANO_015	inv	iCMS2	CMS4	0.59
T1_NANO_015	inv	iCMS2	CMS4	0.62
T1_NANO_015	inv	iCMS2	CMS2	0.7
T1_NANO_014	core	iCMS2	CMS2	0.27
T1_NANO_014	core	iCMS2	CMS2	0.34
T1_NANO_014	core	iCMS2	CMS2	0.24
T1_NANO_014	core	iCMS2	CMS2	0.34
T1_NANO_014	core	iCMS2	CMS2	0.24
T1_NANO_014	core	iCMS2	CMS2	0.3
T1_NANO_014	inv	iCMS2	CMS4	0.67
T1_NANO_014	inv	iCMS2	CMS4	0.66
T1_NANO_014	inv	iCMS2	CMS4	0.62
T1_NANO_014	inv	iCMS2	CMS4	0.56
T1_NANO_014	inv	iCMS2	CMS4	0.46
T1_NANO_014	inv	iCMS2	CMS4	0.7
T1_NANO_013	core	iCMS3	CMS4	0.62
T1_NANO_013	core	iCMS3	CMS4	0.63
T1_NANO_013	core	iCMS3	CMS4	0.54
T1_NANO_013	core	iCMS3	Undetermined	0.51
T1_NANO_013	inv	iCMS3	CMS3	0.45
T1_NANO_013	inv	iCMS3	CMS3	0.41
T1_NANO_013	inv	iCMS3	CMS3	0.56
T1_NANO_013	inv	iCMS3	CMS3	0.44
T1_NANO_013	inv	iCMS3	CMS4	0.75
T1_NANO_012	core	iCMS2	CMS4	0.42
T1_NANO_012	core	iCMS2	CMS4	0.63
T1_NANO_012	core	iCMS2	CMS4	0.64
T1_NANO_012	core	iCMS2	CMS4	0.54
T1_NANO_012	core	iCMS2	CMS4	0.47
T1_NANO_012	core	iCMS2	CMS4	0.56
T1_NANO_012	inv	iCMS2	CMS4	0.63
T1_NANO_012	inv	iCMS2	CMS4	0.68
T1_NANO_012	inv	iCMS2	CMS4	0.69
T1_NANO_012	inv	iCMS2	CMS4	0.66
T1_NANO_012	inv	iCMS2	CMS4	0.7
T1_NANO_012	inv	Undetermined	CMS4	0.67
T1_NANO_011	core	iCMS2	CMS2	0.38
T1_NANO_011	core	iCMS2	CMS2	0.38
T1_NANO_011	core	iCMS2	CMS4	0.38
T1_NANO_011	core	iCMS2	CMS4	0.36
T1_NANO_011	core	iCMS2	CMS4	0.42
T1_NANO_011	core	iCMS2	CMS4	0.43
T1_NANO_011	inv	Undetermined	Undetermined	0.42
T1_NANO_011	inv	Undetermined	Undetermined	0.48
T1_NANO_011	inv	Undetermined	Undetermined	0.46
T1_NANO_011	inv	Undetermined	CMS1	0.63
T1_NANO_011	inv	iCMS2	CMS4	0.48
T1_NANO_011	inv	iCMS2	Undetermined	0.48

## Sheet: Extended_Data_Fig1j
signature	NES	adjusted p-value
earlyCRCcore	-9.71471	2.75e-10
stemNOTUM_Efremova	-6.40829	2.75e-10
CRC3_Heiser	-5.24765	2.75e-10
earlyCRCinv	5.23653	2.75e-10
iREC_Efremova	4.5231	2.75e-10
HLAhi_Efremova	4.14838	2.75e-10
CRC2_Heiser	-3.76744	2.75e-10
REC_Efremova	3.44785	2.75e-10
CRC4_Heiser	-3.28165	2.75e-10
CRC1_Heiser	2.62682	2.75e-10
Injury_Repair_Moorman	2.6132	2.75e-10
regenSC_Vasquez	2.61204	2.75e-10
Intestine_Moorman	-3.23187	2.32339e-07
yap_up100_Gregorieff	2.48213	2.81744e-07
EMT_Moorman	2.10916	1.20388e-06
Secretory_Intestine_Moorman	2.42205	1.4044e-06
EpiHR_CanellasSocias	2.33529	4.0324e-06
CoreHRC_CanellasSocias	2.4324	4.06249e-06
proliferation_MerlosSuarez	-2.08412	9.76846e-05
fetal_Mustata	1.88427	0.000108764
Mex3aHi_Alvarez	2.02811	0.000315128
Mex3aLo_Alvarez	-2.30861	0.000474931
Lgr5_Munoz	-2.14268	0.000774281
Squamous_Moorman	1.65532	0.00110478
Neuroendocrine_Moorman	1.62918	0.0056161
Tumor_ISC-like_Moorman	-1.92423	0.00660317
IEX_Heiser	-1.31277	0.0143205
Absorptive_Intestine_Moorman	1.5432	0.0482085
Endoderm_Development_Moorman	1.46442	0.0881313
Osteoblast_Moorman	1.41178	0.101393
ISCEphb2_MerlosSuarez	-1.23699	0.211953
WntON_Morral	1.08282	0.390659
Ki67hivslo_Cortina	0.781434	0.741972

## Sheet: Extended_Data_Fig1l
GOBP: antigen processing and presentation					GOBP: response to type II interferon					GOBP: positive regulation of inflammatory response
ROI_id	segment	metstatus	module_score		ROI_id	segment	metstatus	module_score		ROI_id	segment	metstatus	module_score
DSP.1001660016773.G.B03.dcc	panCK+	N1M0	0.0463173		DSP.1001660016773.G.B03.dcc	panCK+	N1M0	0.0191235		DSP.1001660016773.G.B03.dcc	panCK+	N1M0	-0.0186545
DSP.1001660016773.G.B05.dcc	panCK+	N1M0	0.0400049		DSP.1001660016773.G.B05.dcc	panCK+	N1M0	0.0145358		DSP.1001660016773.G.B05.dcc	panCK+	N1M0	-0.0041687
DSP.1001660016773.G.B07.dcc	panCK+	N1M0	0.029535		DSP.1001660016773.G.B07.dcc	panCK+	N1M0	0.00563096		DSP.1001660016773.G.B07.dcc	panCK+	N1M0	-0.0243436
DSP.1001660016773.G.B09.dcc	panCK+	N1M0	0.124551		DSP.1001660016773.G.B09.dcc	panCK+	N1M0	0.109588		DSP.1001660016773.G.B09.dcc	panCK+	N1M0	0.0188225
DSP.1001660016773.G.B11.dcc	panCK+	N1M0	0.071722		DSP.1001660016773.G.B11.dcc	panCK+	N1M0	0.0621517		DSP.1001660016773.G.B11.dcc	panCK+	N1M0	-0.00898705
DSP.1001660016773.G.C01.dcc	panCK+	N1M0	0.0710199		DSP.1001660016773.G.C01.dcc	panCK+	N1M0	0.0452243		DSP.1001660016773.G.C01.dcc	panCK+	N1M0	-0.0125013
DSP.1001660016773.G.D05.dcc	panCK+	N0M0	0.182978		DSP.1001660016773.G.D05.dcc	panCK+	N0M0	0.150127		DSP.1001660016773.G.D05.dcc	panCK+	N0M0	0.0453962
DSP.1001660016773.G.D07.dcc	panCK+	N0M0	0.134163		DSP.1001660016773.G.D07.dcc	panCK+	N0M0	0.108066		DSP.1001660016773.G.D07.dcc	panCK+	N0M0	0.0146589
DSP.1001660016773.G.D09.dcc	panCK+	N0M0	0.141633		DSP.1001660016773.G.D09.dcc	panCK+	N0M0	0.107301		DSP.1001660016773.G.D09.dcc	panCK+	N0M0	0.014252
DSP.1001660016773.G.D11.dcc	panCK+	N0M0	0.0623342		DSP.1001660016773.G.D11.dcc	panCK+	N0M0	0.0706704		DSP.1001660016773.G.D11.dcc	panCK+	N0M0	-0.000885438
DSP.1001660016773.G.E01.dcc	panCK+	N0M0	0.10667		DSP.1001660016773.G.E01.dcc	panCK+	N0M0	0.0712012		DSP.1001660016773.G.E01.dcc	panCK+	N0M0	-0.00136203
DSP.1001660016773.G.E03.dcc	panCK+	N0M0	0.151654		DSP.1001660016773.G.E03.dcc	panCK+	N0M0	0.114107		DSP.1001660016773.G.E03.dcc	panCK+	N0M0	0.0196697
DSP.1001660016774.D.B06.dcc	panCK+	N1M0	0.0205836		DSP.1001660016774.D.B06.dcc	panCK+	N1M0	0.00488105		DSP.1001660016774.D.B06.dcc	panCK+	N1M0	-0.0108024
DSP.1001660016774.D.B08.dcc	panCK+	N1M0	0.074101		DSP.1001660016774.D.B08.dcc	panCK+	N1M0	0.01971		DSP.1001660016774.D.B08.dcc	panCK+	N1M0	-0.00670919
DSP.1001660016774.D.B10.dcc	panCK+	N1M0	0.0457918		DSP.1001660016774.D.B10.dcc	panCK+	N1M0	-0.00127912		DSP.1001660016774.D.B10.dcc	panCK+	N1M0	-0.00265564
DSP.1001660016774.D.B12.dcc	panCK+	N1M0	0.0949935		DSP.1001660016774.D.B12.dcc	panCK+	N1M0	0.0427224		DSP.1001660016774.D.B12.dcc	panCK+	N1M0	-0.00727105
DSP.1001660016774.D.C02.dcc	panCK+	N1M0	0.0727165		DSP.1001660016774.D.C02.dcc	panCK+	N1M0	0.0131785		DSP.1001660016774.D.C02.dcc	panCK+	N1M0	-0.0121065
DSP.1001660016774.D.E08.dcc	panCK+	N0M1	-0.0018788		DSP.1001660016774.D.E08.dcc	panCK+	N0M1	-0.0112004		DSP.1001660016774.D.E08.dcc	panCK+	N0M1	-0.0252171
DSP.1001660016774.D.E10.dcc	panCK+	N0M1	-0.029988		DSP.1001660016774.D.E10.dcc	panCK+	N0M1	0.00497031		DSP.1001660016774.D.E10.dcc	panCK+	N0M1	-0.0276942
DSP.1001660016774.D.E12.dcc	panCK+	N0M1	-0.0364116		DSP.1001660016774.D.E12.dcc	panCK+	N0M1	-0.0134639		DSP.1001660016774.D.E12.dcc	panCK+	N0M1	-0.0383194
DSP.1001660016774.D.F02.dcc	panCK+	N0M1	-0.0031296		DSP.1001660016774.D.F02.dcc	panCK+	N0M1	0.000622478		DSP.1001660016774.D.F02.dcc	panCK+	N0M1	-0.0270695
DSP.1001660016774.D.F04.dcc	panCK+	N0M1	0.0273211		DSP.1001660016774.D.F04.dcc	panCK+	N0M1	0.0146758		DSP.1001660016774.D.F04.dcc	panCK+	N0M1	-0.00960782
DSP.1001660016774.D.G06.dcc	panCK+	N1M0	0.0530838		DSP.1001660016774.D.G06.dcc	panCK+	N1M0	0.0164681		DSP.1001660016774.D.G06.dcc	panCK+	N1M0	-0.00464889
DSP.1001660016774.D.G08.dcc	panCK+	N1M0	0.0359049		DSP.1001660016774.D.G08.dcc	panCK+	N1M0	0.0194217		DSP.1001660016774.D.G08.dcc	panCK+	N1M0	-0.00114935
DSP.1001660016774.D.G10.dcc	panCK+	N1M0	0.0427027		DSP.1001660016774.D.G10.dcc	panCK+	N1M0	0.0373346		DSP.1001660016774.D.G10.dcc	panCK+	N1M0	0.000846196
DSP.1001660016774.D.G12.dcc	panCK+	N1M0	0.0433558		DSP.1001660016774.D.G12.dcc	panCK+	N1M0	0.0227156		DSP.1001660016774.D.G12.dcc	panCK+	N1M0	-0.00429887
DSP.1001660016774.D.H02.dcc	panCK+	N1M0	0.0463883		DSP.1001660016774.D.H02.dcc	panCK+	N1M0	0.0247276		DSP.1001660016774.D.H02.dcc	panCK+	N1M0	0.00908651
DSP.1001660016774.D.H04.dcc	panCK+	N1M0	0.0591545		DSP.1001660016774.D.H04.dcc	panCK+	N1M0	0.0156882		DSP.1001660016774.D.H04.dcc	panCK+	N1M0	0.00179465
DSP.1001660016775.E.B03.dcc	panCK+	N0M1	-0.0056348		DSP.1001660016775.E.B03.dcc	panCK+	N0M1	-0.00266289		DSP.1001660016775.E.B03.dcc	panCK+	N0M1	-0.0255245
DSP.1001660016775.E.B05.dcc	panCK+	N0M1	-0.0101955		DSP.1001660016775.E.B05.dcc	panCK+	N0M1	-0.0209109		DSP.1001660016775.E.B05.dcc	panCK+	N0M1	-0.0336788
DSP.1001660016775.E.B07.dcc	panCK+	N0M1	-0.0273414		DSP.1001660016775.E.B07.dcc	panCK+	N0M1	-0.0171545		DSP.1001660016775.E.B07.dcc	panCK+	N0M1	-0.0371231
DSP.1001660016775.E.C11.dcc	panCK+	N0M0	0.104846		DSP.1001660016775.E.C11.dcc	panCK+	N0M0	0.106379		DSP.1001660016775.E.C11.dcc	panCK+	N0M0	0.0326294
DSP.1001660016775.E.D01.dcc	panCK+	N0M0	0.106739		DSP.1001660016775.E.D01.dcc	panCK+	N0M0	0.0762174		DSP.1001660016775.E.D01.dcc	panCK+	N0M0	-0.000518785
DSP.1001660016775.E.D03.dcc	panCK+	N0M0	0.199128		DSP.1001660016775.E.D03.dcc	panCK+	N0M0	0.139942		DSP.1001660016775.E.D03.dcc	panCK+	N0M0	0.0451367
DSP.1001660016775.E.D05.dcc	panCK+	N0M0	0.211349		DSP.1001660016775.E.D05.dcc	panCK+	N0M0	0.10369		DSP.1001660016775.E.D05.dcc	panCK+	N0M0	0.0321001
DSP.1001660016775.E.E11.dcc	panCK+	N0M1	0.0391875		DSP.1001660016775.E.E11.dcc	panCK+	N0M1	0.0164302		DSP.1001660016775.E.E11.dcc	panCK+	N0M1	-0.0060244
DSP.1001660016775.E.F01.dcc	panCK+	N0M1	0.00637742		DSP.1001660016775.E.F01.dcc	panCK+	N0M1	-0.0202826		DSP.1001660016775.E.F01.dcc	panCK+	N0M1	-0.0137386
DSP.1001660016775.E.F03.dcc	panCK+	N0M1	0.00394971		DSP.1001660016775.E.F03.dcc	panCK+	N0M1	-0.0240897		DSP.1001660016775.E.F03.dcc	panCK+	N0M1	-0.0190235
DSP.1001660016775.E.F05.dcc	panCK+	N0M1	-0.0094289		DSP.1001660016775.E.F05.dcc	panCK+	N0M1	-0.0269926		DSP.1001660016775.E.F05.dcc	panCK+	N0M1	-0.0233827
DSP.1001660016775.E.G11.dcc	panCK+	N0M0	0.122252		DSP.1001660016775.E.G11.dcc	panCK+	N0M0	0.0866075		DSP.1001660016775.E.G11.dcc	panCK+	N0M0	9.21054e-05
DSP.1001660016775.E.H01.dcc	panCK+	N0M0	0.119087		DSP.1001660016775.E.H01.dcc	panCK+	N0M0	0.0967739		DSP.1001660016775.E.H01.dcc	panCK+	N0M0	0.0174466
DSP.1001660016775.E.H03.dcc	panCK+	N0M0	0.110292		DSP.1001660016775.E.H03.dcc	panCK+	N0M0	0.0628508		DSP.1001660016775.E.H03.dcc	panCK+	N0M0	0.00252098
DSP.1001660016775.E.H05.dcc	panCK+	N0M0	0.130982		DSP.1001660016775.E.H05.dcc	panCK+	N0M0	0.105675		DSP.1001660016775.E.H05.dcc	panCK+	N0M0	0.0208938
