# Supplementary material for: Emergence of oncofetal plasticity is ubiquitous in early colorectal cancers
Source: Nature. 2026 Apr 15;654(8117):229–39. doi: 10.1038/s41586-026-10344-7 (PMC13233332; doi:10.1038/s41586-026-10344-7)
Supplement: Supplementary file 13 — Source Data Extended Data Fig. 2 [file 41586_2026_10344_MOESM13_ESM.xlsx]

## Sheet: Extended_Data_Fig2d
gene	relative_expression	HRC	patient	study
EMP1	0.104575	FALSE	11	t1
MMP7	0	FALSE	11	t1
ANXA1	0.0464731	FALSE	11	t1
LAMC2	0.423862	FALSE	11	t1
LGR5	0.326883	FALSE	11	t1
EMP1	0.585906	TRUE	11	t1
MMP7	0.111855	TRUE	11	t1
ANXA1	0.0176564	TRUE	11	t1
LAMC2	0.937917	TRUE	11	t1
LGR5	0.144271	TRUE	11	t1
EMP1	0.104449	FALSE	13	t1
MMP7	0.404926	FALSE	13	t1
ANXA1	0.153323	FALSE	13	t1
LAMC2	0.32253	FALSE	13	t1
LGR5	0.883915	FALSE	13	t1
EMP1	0.764427	TRUE	13	t1
MMP7	2.76749	TRUE	13	t1
ANXA1	0.555188	TRUE	13	t1
LAMC2	1.26827	TRUE	13	t1
LGR5	0.202638	TRUE	13	t1
EMP1	0.0636694	FALSE	14	t1
MMP7	0.0499721	FALSE	14	t1
ANXA1	0.225567	FALSE	14	t1
LAMC2	0.240932	FALSE	14	t1
LGR5	0.309609	FALSE	14	t1
EMP1	0.687401	TRUE	14	t1
MMP7	0.12369	TRUE	14	t1
ANXA1	0.595834	TRUE	14	t1
LAMC2	0.785636	TRUE	14	t1
LGR5	0.0449654	TRUE	14	t1
EMP1	0.018104	FALSE	16	t1
MMP7	0.110366	FALSE	16	t1
ANXA1	0.181595	FALSE	16	t1
LAMC2	0.337998	FALSE	16	t1
LGR5	0.0797219	FALSE	16	t1
EMP1	0.982015	TRUE	16	t1
MMP7	0.174489	TRUE	16	t1
ANXA1	1.05814	TRUE	16	t1
LAMC2	1.67122	TRUE	16	t1
LGR5	0	TRUE	16	t1
EMP1	0.202848	FALSE	5	t1
MMP7	0.109916	FALSE	5	t1
ANXA1	0.0354576	FALSE	5	t1
LAMC2	0.361279	FALSE	5	t1
LGR5	0.284848	FALSE	5	t1
EMP1	1.13135	TRUE	5	t1
MMP7	0	TRUE	5	t1
ANXA1	0	TRUE	5	t1
LAMC2	0.929909	TRUE	5	t1
LGR5	0	TRUE	5	t1
EMP1	0.0449891	FALSE	C103	pelka
MMP7	0.354106	FALSE	C103	pelka
ANXA1	0.0430995	FALSE	C103	pelka
LAMC2	0.0329988	FALSE	C103	pelka
LGR5	0.104271	FALSE	C103	pelka
EMP1	0.939972	TRUE	C103	pelka
MMP7	1.1298	TRUE	C103	pelka
ANXA1	0.343928	TRUE	C103	pelka
LAMC2	0.427675	TRUE	C103	pelka
LGR5	0.0186579	TRUE	C103	pelka
EMP1	0.0574585	FALSE	C104	pelka
MMP7	0.0715676	FALSE	C104	pelka
ANXA1	0.0685993	FALSE	C104	pelka
LAMC2	0.0636347	FALSE	C104	pelka
LGR5	0.0678994	FALSE	C104	pelka
EMP1	0.711413	TRUE	C104	pelka
MMP7	0.478926	TRUE	C104	pelka
ANXA1	0.287956	TRUE	C104	pelka
LAMC2	0.676304	TRUE	C104	pelka
LGR5	0.00489714	TRUE	C104	pelka
EMP1	0.0530518	FALSE	C105	pelka
MMP7	0.0500519	FALSE	C105	pelka
ANXA1	0.0189744	FALSE	C105	pelka
LAMC2	0.0885136	FALSE	C105	pelka
LGR5	0.169448	FALSE	C105	pelka
EMP1	1.26722	TRUE	C105	pelka
MMP7	0.294415	TRUE	C105	pelka
ANXA1	0.228277	TRUE	C105	pelka
LAMC2	0.617819	TRUE	C105	pelka
LGR5	0	TRUE	C105	pelka
EMP1	0.0802458	FALSE	C106	pelka
MMP7	0.0240868	FALSE	C106	pelka
ANXA1	0.315035	FALSE	C106	pelka
LAMC2	0.107446	FALSE	C106	pelka
LGR5	0.0233777	FALSE	C106	pelka
EMP1	0.629131	TRUE	C106	pelka
MMP7	0.050615	TRUE	C106	pelka
ANXA1	0.852568	TRUE	C106	pelka
LAMC2	0.396207	TRUE	C106	pelka
LGR5	0	TRUE	C106	pelka
EMP1	0.0723368	FALSE	C107	pelka
MMP7	0.0561371	FALSE	C107	pelka
ANXA1	0.388031	FALSE	C107	pelka
LAMC2	0.0909451	FALSE	C107	pelka
LGR5	0.0131331	FALSE	C107	pelka
EMP1	1.11782	TRUE	C107	pelka
MMP7	0.301804	TRUE	C107	pelka
ANXA1	1.4989	TRUE	C107	pelka
LAMC2	0.676057	TRUE	C107	pelka
LGR5	0	TRUE	C107	pelka
EMP1	0.139974	FALSE	C109	pelka
MMP7	0.0338339	FALSE	C109	pelka
ANXA1	0.0228346	FALSE	C109	pelka
LAMC2	0.0943921	FALSE	C109	pelka
LGR5	0.0137776	FALSE	C109	pelka
EMP1	1.31876	TRUE	C109	pelka
MMP7	0.0571979	TRUE	C109	pelka
ANXA1	0.0776629	TRUE	C109	pelka
LAMC2	0.598743	TRUE	C109	pelka
LGR5	0.0262175	TRUE	C109	pelka
EMP1	0.119093	FALSE	C110	pelka
MMP7	0.086526	FALSE	C110	pelka
ANXA1	0.598062	FALSE	C110	pelka
LAMC2	0.193362	FALSE	C110	pelka
LGR5	0.0838904	FALSE	C110	pelka
EMP1	0.3905	TRUE	C110	pelka
MMP7	0.165877	TRUE	C110	pelka
ANXA1	1.29768	TRUE	C110	pelka
LAMC2	0.703196	TRUE	C110	pelka
LGR5	0.0208793	TRUE	C110	pelka
EMP1	0.110861	FALSE	C111	pelka
MMP7	0.0171087	FALSE	C111	pelka
ANXA1	0.387536	FALSE	C111	pelka
LAMC2	0.129045	FALSE	C111	pelka
LGR5	0.0389762	FALSE	C111	pelka
EMP1	0.385452	TRUE	C111	pelka
MMP7	0.0175442	TRUE	C111	pelka
ANXA1	0.719231	TRUE	C111	pelka
LAMC2	0.429141	TRUE	C111	pelka
LGR5	0.00233995	TRUE	C111	pelka
EMP1	0.0175517	FALSE	C112	pelka
MMP7	0.00962344	FALSE	C112	pelka
ANXA1	0.0415419	FALSE	C112	pelka
LAMC2	0.149713	FALSE	C112	pelka
LGR5	0.0813874	FALSE	C112	pelka
EMP1	0.532838	TRUE	C112	pelka
MMP7	0.137801	TRUE	C112	pelka
ANXA1	0.680068	TRUE	C112	pelka
LAMC2	1.30286	TRUE	C112	pelka
LGR5	0	TRUE	C112	pelka
EMP1	0.115022	FALSE	C113	pelka
MMP7	0.491444	FALSE	C113	pelka
ANXA1	0.256734	FALSE	C113	pelka
LAMC2	0.101661	FALSE	C113	pelka
LGR5	0.0789347	FALSE	C113	pelka
EMP1	0.768026	TRUE	C113	pelka
MMP7	1.07475	TRUE	C113	pelka
ANXA1	1.0532	TRUE	C113	pelka
LAMC2	0.557316	TRUE	C113	pelka
LGR5	0.02887	TRUE	C113	pelka
EMP1	0.0378264	FALSE	C114	pelka
MMP7	0.276984	FALSE	C114	pelka
ANXA1	0.430729	FALSE	C114	pelka
LAMC2	0.105996	FALSE	C114	pelka
LGR5	0.0748896	FALSE	C114	pelka
EMP1	0.613345	TRUE	C114	pelka
MMP7	0.819947	TRUE	C114	pelka
ANXA1	1.30134	TRUE	C114	pelka
LAMC2	0.554833	TRUE	C114	pelka
LGR5	0	TRUE	C114	pelka
EMP1	0.0853987	FALSE	C115	pelka
MMP7	0.0521292	FALSE	C115	pelka
ANXA1	0.325311	FALSE	C115	pelka
LAMC2	0.186787	FALSE	C115	pelka
LGR5	0.0478021	FALSE	C115	pelka
EMP1	1.03305	TRUE	C115	pelka
MMP7	0.191691	TRUE	C115	pelka
ANXA1	1.33832	TRUE	C115	pelka
LAMC2	1.17464	TRUE	C115	pelka
LGR5	0	TRUE	C115	pelka
EMP1	0.0388286	FALSE	C116	pelka
MMP7	0.00637051	FALSE	C116	pelka
ANXA1	0.0848199	FALSE	C116	pelka
LAMC2	0.0552935	FALSE	C116	pelka
LGR5	0.00530499	FALSE	C116	pelka
EMP1	0.511803	TRUE	C116	pelka
MMP7	0.013184	TRUE	C116	pelka
ANXA1	0.368952	TRUE	C116	pelka
LAMC2	0.387568	TRUE	C116	pelka
LGR5	0	TRUE	C116	pelka
EMP1	0.0781269	FALSE	C118	pelka
MMP7	0.324707	FALSE	C118	pelka
ANXA1	0.229157	FALSE	C118	pelka
LAMC2	0.0917892	FALSE	C118	pelka
LGR5	0.012613	FALSE	C118	pelka
EMP1	0.544808	TRUE	C118	pelka
MMP7	0.2956	TRUE	C118	pelka
ANXA1	0.49056	TRUE	C118	pelka
LAMC2	0.27398	TRUE	C118	pelka
LGR5	0.00394206	TRUE	C118	pelka
EMP1	0.0101345	FALSE	C119	pelka
MMP7	0.0114525	FALSE	C119	pelka
ANXA1	0.179478	FALSE	C119	pelka
LAMC2	0.0519428	FALSE	C119	pelka
LGR5	0.00296507	FALSE	C119	pelka
EMP1	0.0945324	TRUE	C119	pelka
MMP7	0	TRUE	C119	pelka
ANXA1	0.737316	TRUE	C119	pelka
LAMC2	0.876633	TRUE	C119	pelka
LGR5	0.07174	TRUE	C119	pelka
EMP1	0.0520387	FALSE	C122	pelka
MMP7	0.0948551	FALSE	C122	pelka
ANXA1	0.114384	FALSE	C122	pelka
LAMC2	0.0649952	FALSE	C122	pelka
LGR5	0.15404	FALSE	C122	pelka
EMP1	0.479784	TRUE	C122	pelka
MMP7	0.182191	TRUE	C122	pelka
ANXA1	0.758719	TRUE	C122	pelka
LAMC2	0.532594	TRUE	C122	pelka
LGR5	0.00473821	TRUE	C122	pelka
EMP1	0.127807	FALSE	C123	pelka
MMP7	0.00103675	FALSE	C123	pelka
ANXA1	0.115025	FALSE	C123	pelka
LAMC2	0.106088	FALSE	C123	pelka
LGR5	0.020379	FALSE	C123	pelka
EMP1	0.764139	TRUE	C123	pelka
MMP7	0	TRUE	C123	pelka
ANXA1	0.250556	TRUE	C123	pelka
LAMC2	0.639303	TRUE	C123	pelka
LGR5	0	TRUE	C123	pelka
EMP1	0.107471	FALSE	C124	pelka
MMP7	0.0222883	FALSE	C124	pelka
ANXA1	0.301195	FALSE	C124	pelka
LAMC2	0.134695	FALSE	C124	pelka
LGR5	0.0313271	FALSE	C124	pelka
EMP1	0.966054	TRUE	C124	pelka
MMP7	0.215842	TRUE	C124	pelka
ANXA1	0.893177	TRUE	C124	pelka
LAMC2	0.870022	TRUE	C124	pelka
LGR5	0.00972054	TRUE	C124	pelka
EMP1	0.0434324	FALSE	C125	pelka
MMP7	0.0216472	FALSE	C125	pelka
ANXA1	0.0219338	FALSE	C125	pelka
LAMC2	0.0719329	FALSE	C125	pelka
LGR5	0.0713956	FALSE	C125	pelka
EMP1	0.931082	TRUE	C125	pelka
MMP7	0.136302	TRUE	C125	pelka
ANXA1	0.361108	TRUE	C125	pelka
LAMC2	0.896436	TRUE	C125	pelka
LGR5	0.0295758	TRUE	C125	pelka
EMP1	0.161899	FALSE	C126	pelka
MMP7	0.0699256	FALSE	C126	pelka
ANXA1	0.519979	FALSE	C126	pelka
LAMC2	0.0689468	FALSE	C126	pelka
LGR5	0.0351122	FALSE	C126	pelka
EMP1	1.11826	TRUE	C126	pelka
MMP7	0.157892	TRUE	C126	pelka
ANXA1	1.31815	TRUE	C126	pelka
LAMC2	0.422925	TRUE	C126	pelka
LGR5	0.00379766	TRUE	C126	pelka
EMP1	0.330874	FALSE	C129	pelka
MMP7	0.21503	FALSE	C129	pelka
ANXA1	0.208433	FALSE	C129	pelka
LAMC2	0.186674	FALSE	C129	pelka
LGR5	0.0245263	FALSE	C129	pelka
EMP1	1.2412	TRUE	C129	pelka
MMP7	0.382448	TRUE	C129	pelka
ANXA1	0.3057	TRUE	C129	pelka
LAMC2	0.86372	TRUE	C129	pelka
LGR5	0.00787118	TRUE	C129	pelka
EMP1	0.186774	FALSE	C130	pelka
MMP7	0.0651242	FALSE	C130	pelka
ANXA1	0.72467	FALSE	C130	pelka
LAMC2	0.116093	FALSE	C130	pelka
LGR5	0.00275559	FALSE	C130	pelka
EMP1	0.92672	TRUE	C130	pelka
MMP7	0.0881521	TRUE	C130	pelka
ANXA1	1.6753	TRUE	C130	pelka
LAMC2	0.403049	TRUE	C130	pelka
LGR5	0.00165566	TRUE	C130	pelka
EMP1	0.14015	FALSE	C132	pelka
MMP7	0.00769389	FALSE	C132	pelka
ANXA1	1.18511	FALSE	C132	pelka
LAMC2	0.151717	FALSE	C132	pelka
LGR5	0.0919352	FALSE	C132	pelka
EMP1	0.910202	TRUE	C132	pelka
MMP7	0	TRUE	C132	pelka
ANXA1	1.69618	TRUE	C132	pelka
LAMC2	0.648272	TRUE	C132	pelka
LGR5	0.0345311	TRUE	C132	pelka
EMP1	0.0819099	FALSE	C133	pelka
MMP7	0.0185253	FALSE	C133	pelka
ANXA1	0.416373	FALSE	C133	pelka
LAMC2	0.220246	FALSE	C133	pelka
LGR5	0.00095247	FALSE	C133	pelka
EMP1	0.723277	TRUE	C133	pelka
MMP7	0.0363288	TRUE	C133	pelka
ANXA1	1.02756	TRUE	C133	pelka
LAMC2	0.891708	TRUE	C133	pelka
LGR5	0.00597613	TRUE	C133	pelka
EMP1	0.0561149	FALSE	C134	pelka
MMP7	0.00102424	FALSE	C134	pelka
ANXA1	0.0896283	FALSE	C134	pelka
LAMC2	0.0640037	FALSE	C134	pelka
LGR5	0.0228736	FALSE	C134	pelka
EMP1	0.963638	TRUE	C134	pelka
MMP7	0	TRUE	C134	pelka
ANXA1	0.724777	TRUE	C134	pelka
LAMC2	0.646027	TRUE	C134	pelka
LGR5	0	TRUE	C134	pelka
EMP1	0.124729	FALSE	C135	pelka
MMP7	0.0320634	FALSE	C135	pelka
ANXA1	0.302689	FALSE	C135	pelka
LAMC2	0.10619	FALSE	C135	pelka
LGR5	0.00720512	FALSE	C135	pelka
EMP1	0.839508	TRUE	C135	pelka
MMP7	0.303207	TRUE	C135	pelka
ANXA1	1.01598	TRUE	C135	pelka
LAMC2	0.818512	TRUE	C135	pelka
LGR5	0	TRUE	C135	pelka
EMP1	0.0768056	FALSE	C136	pelka
MMP7	0.0268896	FALSE	C136	pelka
ANXA1	0.0695985	FALSE	C136	pelka
LAMC2	0.118975	FALSE	C136	pelka
LGR5	0.0773921	FALSE	C136	pelka
EMP1	0.969759	TRUE	C136	pelka
MMP7	0.0701947	TRUE	C136	pelka
ANXA1	0.22999	TRUE	C136	pelka
LAMC2	0.698741	TRUE	C136	pelka
LGR5	0.00608552	TRUE	C136	pelka
EMP1	0.200435	FALSE	C137	pelka
MMP7	0.0549637	FALSE	C137	pelka
ANXA1	0.2729	FALSE	C137	pelka
LAMC2	0.0921627	FALSE	C137	pelka
LGR5	0.0139625	FALSE	C137	pelka
EMP1	0.840694	TRUE	C137	pelka
MMP7	0.125586	TRUE	C137	pelka
ANXA1	0.920599	TRUE	C137	pelka
LAMC2	0.54897	TRUE	C137	pelka
LGR5	0.0231016	TRUE	C137	pelka
EMP1	0.0706334	FALSE	C138	pelka
MMP7	0.030486	FALSE	C138	pelka
ANXA1	0.158348	FALSE	C138	pelka
LAMC2	0.138928	FALSE	C138	pelka
LGR5	0.0836427	FALSE	C138	pelka
EMP1	0.882926	TRUE	C138	pelka
MMP7	0.0431561	TRUE	C138	pelka
ANXA1	0.48076	TRUE	C138	pelka
LAMC2	0.580211	TRUE	C138	pelka
LGR5	0.0466951	TRUE	C138	pelka
EMP1	0.0638036	FALSE	C139	pelka
MMP7	0.00792863	FALSE	C139	pelka
ANXA1	0.189444	FALSE	C139	pelka
LAMC2	0.10157	FALSE	C139	pelka
LGR5	0.0457771	FALSE	C139	pelka
EMP1	0.706348	TRUE	C139	pelka
MMP7	0.0832444	TRUE	C139	pelka
ANXA1	0.606866	TRUE	C139	pelka
LAMC2	0.449066	TRUE	C139	pelka
LGR5	0.00699573	TRUE	C139	pelka
EMP1	0.0696647	FALSE	C140	pelka
MMP7	0.213975	FALSE	C140	pelka
ANXA1	0.0600911	FALSE	C140	pelka
LAMC2	0.0584394	FALSE	C140	pelka
LGR5	0.131064	FALSE	C140	pelka
EMP1	1.36264	TRUE	C140	pelka
MMP7	0.357351	TRUE	C140	pelka
ANXA1	0.0650382	TRUE	C140	pelka
LAMC2	0.566209	TRUE	C140	pelka
LGR5	0.0374325	TRUE	C140	pelka
EMP1	0.0677204	FALSE	C142	pelka
MMP7	0.0207669	FALSE	C142	pelka
ANXA1	0.288336	FALSE	C142	pelka
LAMC2	0.133686	FALSE	C142	pelka
LGR5	0.0480178	FALSE	C142	pelka
EMP1	1.01952	TRUE	C142	pelka
MMP7	0.0575777	TRUE	C142	pelka
ANXA1	1.08608	TRUE	C142	pelka
LAMC2	0.610577	TRUE	C142	pelka
LGR5	0	TRUE	C142	pelka
EMP1	0.101265	FALSE	C143	pelka
MMP7	0.241974	FALSE	C143	pelka
ANXA1	0.238605	FALSE	C143	pelka
LAMC2	0.0923905	FALSE	C143	pelka
LGR5	0.125162	FALSE	C143	pelka
EMP1	1.35754	TRUE	C143	pelka
MMP7	0.556091	TRUE	C143	pelka
ANXA1	0.68475	TRUE	C143	pelka
LAMC2	0.492773	TRUE	C143	pelka
LGR5	0.0275908	TRUE	C143	pelka
EMP1	0.0304669	FALSE	C144	pelka
MMP7	0.00596457	FALSE	C144	pelka
ANXA1	0.271182	FALSE	C144	pelka
LAMC2	0.124793	FALSE	C144	pelka
LGR5	0.131519	FALSE	C144	pelka
EMP1	0.196172	TRUE	C144	pelka
MMP7	0.00955717	TRUE	C144	pelka
ANXA1	0.506906	TRUE	C144	pelka
LAMC2	0.363177	TRUE	C144	pelka
LGR5	0.0178763	TRUE	C144	pelka
EMP1	0.0693342	FALSE	C145	pelka
MMP7	0.0369762	FALSE	C145	pelka
ANXA1	0.130599	FALSE	C145	pelka
LAMC2	0.153332	FALSE	C145	pelka
LGR5	0	FALSE	C145	pelka
EMP1	0	TRUE	C145	pelka
MMP7	1.81697	TRUE	C145	pelka
ANXA1	1.41062	TRUE	C145	pelka
LAMC2	2.64287	TRUE	C145	pelka
LGR5	0	TRUE	C145	pelka
EMP1	0.11499	FALSE	C146	pelka
MMP7	0.00132281	FALSE	C146	pelka
ANXA1	0.0405295	FALSE	C146	pelka
LAMC2	0.109614	FALSE	C146	pelka
LGR5	0.0359245	FALSE	C146	pelka
EMP1	0.655126	TRUE	C146	pelka
MMP7	0	TRUE	C146	pelka
ANXA1	0.096585	TRUE	C146	pelka
LAMC2	0.40542	TRUE	C146	pelka
LGR5	0.0104973	TRUE	C146	pelka
EMP1	0.174653	FALSE	C147	pelka
MMP7	0.184111	FALSE	C147	pelka
ANXA1	0.569899	FALSE	C147	pelka
LAMC2	0.117058	FALSE	C147	pelka
LGR5	0.0203693	FALSE	C147	pelka
EMP1	0.741595	TRUE	C147	pelka
MMP7	0.360239	TRUE	C147	pelka
ANXA1	1.27962	TRUE	C147	pelka
LAMC2	0.45115	TRUE	C147	pelka
LGR5	0.00282506	TRUE	C147	pelka
EMP1	0.0822722	FALSE	C149	pelka
MMP7	0.00354323	FALSE	C149	pelka
ANXA1	0.0199226	FALSE	C149	pelka
LAMC2	0.0272575	FALSE	C149	pelka
LGR5	0.00850874	FALSE	C149	pelka
EMP1	1.28759	TRUE	C149	pelka
MMP7	0	TRUE	C149	pelka
ANXA1	0.0974464	TRUE	C149	pelka
LAMC2	0.17031	TRUE	C149	pelka
LGR5	0	TRUE	C149	pelka
EMP1	0.0402347	FALSE	C150	pelka
MMP7	0.00013261	FALSE	C150	pelka
ANXA1	0.0107355	FALSE	C150	pelka
LAMC2	0.0740172	FALSE	C150	pelka
LGR5	0.0607566	FALSE	C150	pelka
EMP1	0.762953	TRUE	C150	pelka
MMP7	0	TRUE	C150	pelka
ANXA1	0	TRUE	C150	pelka
LAMC2	0.343058	TRUE	C150	pelka
LGR5	0	TRUE	C150	pelka
EMP1	0.288532	FALSE	C151	pelka
MMP7	0	FALSE	C151	pelka
ANXA1	0.377306	FALSE	C151	pelka
LAMC2	0.121564	FALSE	C151	pelka
LGR5	0.00548531	FALSE	C151	pelka
EMP1	1.51537	TRUE	C151	pelka
MMP7	0.00648132	TRUE	C151	pelka
ANXA1	1.20979	TRUE	C151	pelka
LAMC2	1.50013	TRUE	C151	pelka
LGR5	0.00273945	TRUE	C151	pelka
EMP1	0.148896	FALSE	C152	pelka
MMP7	0.00275746	FALSE	C152	pelka
ANXA1	0.166044	FALSE	C152	pelka
LAMC2	0.208904	FALSE	C152	pelka
LGR5	0.0160038	FALSE	C152	pelka
EMP1	0.497425	TRUE	C152	pelka
MMP7	0.0276264	TRUE	C152	pelka
ANXA1	0.446251	TRUE	C152	pelka
LAMC2	0.776351	TRUE	C152	pelka
LGR5	0	TRUE	C152	pelka
EMP1	0.117387	FALSE	C153	pelka
MMP7	0.035546	FALSE	C153	pelka
ANXA1	0.0230298	FALSE	C153	pelka
LAMC2	0.054754	FALSE	C153	pelka
LGR5	0.0670209	FALSE	C153	pelka
EMP1	1.53266	TRUE	C153	pelka
MMP7	0.139046	TRUE	C153	pelka
ANXA1	0.069385	TRUE	C153	pelka
LAMC2	0.506045	TRUE	C153	pelka
LGR5	0.0320625	TRUE	C153	pelka
EMP1	0.0325191	FALSE	C154	pelka
MMP7	0.0965686	FALSE	C154	pelka
ANXA1	0.725253	FALSE	C154	pelka
LAMC2	0.14744	FALSE	C154	pelka
LGR5	0.0124144	FALSE	C154	pelka
EMP1	0.316605	TRUE	C154	pelka
MMP7	0.302805	TRUE	C154	pelka
ANXA1	1.31267	TRUE	C154	pelka
LAMC2	0.401365	TRUE	C154	pelka
LGR5	0.00259505	TRUE	C154	pelka
EMP1	0.072363	FALSE	C155	pelka
MMP7	0.189977	FALSE	C155	pelka
ANXA1	0.289665	FALSE	C155	pelka
LAMC2	0.184835	FALSE	C155	pelka
LGR5	0.27258	FALSE	C155	pelka
EMP1	0.527218	TRUE	C155	pelka
MMP7	0.933984	TRUE	C155	pelka
ANXA1	1.29106	TRUE	C155	pelka
LAMC2	1.3607	TRUE	C155	pelka
LGR5	0.0827387	TRUE	C155	pelka
EMP1	0.0416454	FALSE	C156	pelka
MMP7	0.179308	FALSE	C156	pelka
ANXA1	0.232983	FALSE	C156	pelka
LAMC2	0.106778	FALSE	C156	pelka
LGR5	0.0776621	FALSE	C156	pelka
EMP1	0.608753	TRUE	C156	pelka
MMP7	0.379445	TRUE	C156	pelka
ANXA1	1.32716	TRUE	C156	pelka
LAMC2	0.62949	TRUE	C156	pelka
LGR5	0	TRUE	C156	pelka
EMP1	0.299177	FALSE	C157	pelka
MMP7	0.0238346	FALSE	C157	pelka
ANXA1	0.0659548	FALSE	C157	pelka
LAMC2	0.187878	FALSE	C157	pelka
LGR5	0.224907	FALSE	C157	pelka
EMP1	1.41424	TRUE	C157	pelka
MMP7	0.214481	TRUE	C157	pelka
ANXA1	0.477469	TRUE	C157	pelka
LAMC2	0.664009	TRUE	C157	pelka
LGR5	0.0900868	TRUE	C157	pelka
EMP1	0.0497687	FALSE	C158	pelka
MMP7	0.11421	FALSE	C158	pelka
ANXA1	0.278072	FALSE	C158	pelka
LAMC2	0.221566	FALSE	C158	pelka
LGR5	0.115421	FALSE	C158	pelka
EMP1	0.468112	TRUE	C158	pelka
MMP7	0.152845	TRUE	C158	pelka
ANXA1	0.904969	TRUE	C158	pelka
LAMC2	1.01009	TRUE	C158	pelka
LGR5	0.00068671	TRUE	C158	pelka
EMP1	0.0650562	FALSE	C159	pelka
MMP7	0.373745	FALSE	C159	pelka
ANXA1	0.358977	FALSE	C159	pelka
LAMC2	0.129592	FALSE	C159	pelka
LGR5	0.267494	FALSE	C159	pelka
EMP1	0.763222	TRUE	C159	pelka
MMP7	1.47532	TRUE	C159	pelka
ANXA1	1.47787	TRUE	C159	pelka
LAMC2	0.944275	TRUE	C159	pelka
LGR5	0.00672645	TRUE	C159	pelka
EMP1	0.154726	FALSE	C160	pelka
MMP7	0.0334708	FALSE	C160	pelka
ANXA1	0.295966	FALSE	C160	pelka
LAMC2	0.252	FALSE	C160	pelka
LGR5	0.151735	FALSE	C160	pelka
EMP1	0.439086	TRUE	C160	pelka
MMP7	0.107233	TRUE	C160	pelka
ANXA1	0.674263	TRUE	C160	pelka
LAMC2	0.631608	TRUE	C160	pelka
LGR5	0.0261764	TRUE	C160	pelka
EMP1	0.0962982	FALSE	C161	pelka
MMP7	0.0293004	FALSE	C161	pelka
ANXA1	0.0393392	FALSE	C161	pelka
LAMC2	0.133078	FALSE	C161	pelka
LGR5	0.118386	FALSE	C161	pelka
EMP1	0.970825	TRUE	C161	pelka
MMP7	0.375618	TRUE	C161	pelka
ANXA1	0.457783	TRUE	C161	pelka
LAMC2	0.673373	TRUE	C161	pelka
LGR5	0.00875212	TRUE	C161	pelka
EMP1	0.0641463	FALSE	C162	pelka
MMP7	0.113976	FALSE	C162	pelka
ANXA1	0.120151	FALSE	C162	pelka
LAMC2	0.187875	FALSE	C162	pelka
LGR5	0.374935	FALSE	C162	pelka
EMP1	0.654812	TRUE	C162	pelka
MMP7	1.24566	TRUE	C162	pelka
ANXA1	0.680053	TRUE	C162	pelka
LAMC2	1.02963	TRUE	C162	pelka
LGR5	0.0195231	TRUE	C162	pelka
EMP1	0.0823113	FALSE	C163	pelka
MMP7	0.008143	FALSE	C163	pelka
ANXA1	0.246259	FALSE	C163	pelka
LAMC2	0.138847	FALSE	C163	pelka
LGR5	0.0226171	FALSE	C163	pelka
EMP1	1.22849	TRUE	C163	pelka
MMP7	0.0638414	TRUE	C163	pelka
ANXA1	0.824459	TRUE	C163	pelka
LAMC2	0.743773	TRUE	C163	pelka
LGR5	0.029449	TRUE	C163	pelka
EMP1	0.121413	FALSE	C164	pelka
MMP7	0.0394852	FALSE	C164	pelka
ANXA1	0.108581	FALSE	C164	pelka
LAMC2	0.0833288	FALSE	C164	pelka
LGR5	0.0479376	FALSE	C164	pelka
EMP1	1.08786	TRUE	C164	pelka
MMP7	0.133819	TRUE	C164	pelka
ANXA1	0.511074	TRUE	C164	pelka
LAMC2	0.459876	TRUE	C164	pelka
LGR5	0.00253751	TRUE	C164	pelka
EMP1	0.00889555	FALSE	C165	pelka
MMP7	0.0134642	FALSE	C165	pelka
ANXA1	0.130863	FALSE	C165	pelka
LAMC2	0.182123	FALSE	C165	pelka
LGR5	0.0205053	FALSE	C165	pelka
EMP1	0.0297386	TRUE	C165	pelka
MMP7	0.00313026	TRUE	C165	pelka
ANXA1	0.322223	TRUE	C165	pelka
LAMC2	0.532603	TRUE	C165	pelka
LGR5	0	TRUE	C165	pelka
EMP1	0.0454099	FALSE	C166	pelka
MMP7	0.014751	FALSE	C166	pelka
ANXA1	0.0346239	FALSE	C166	pelka
LAMC2	0.0864262	FALSE	C166	pelka
LGR5	0.455783	FALSE	C166	pelka
EMP1	0.895028	TRUE	C166	pelka
MMP7	0.240604	TRUE	C166	pelka
ANXA1	0.402139	TRUE	C166	pelka
LAMC2	0.562462	TRUE	C166	pelka
LGR5	0.10788	TRUE	C166	pelka
EMP1	0.143217	FALSE	C167	pelka
MMP7	0.0661383	FALSE	C167	pelka
ANXA1	0.864802	FALSE	C167	pelka
LAMC2	0.134219	FALSE	C167	pelka
LGR5	0	FALSE	C167	pelka
EMP1	0.231354	TRUE	C167	pelka
MMP7	0.0543247	TRUE	C167	pelka
ANXA1	1.40348	TRUE	C167	pelka
LAMC2	0.329923	TRUE	C167	pelka
LGR5	0	TRUE	C167	pelka
EMP1	0.130978	FALSE	C168	pelka
MMP7	0.283336	FALSE	C168	pelka
ANXA1	0.52039	FALSE	C168	pelka
LAMC2	0.216574	FALSE	C168	pelka
LGR5	0.0384262	FALSE	C168	pelka
EMP1	0.679542	TRUE	C168	pelka
MMP7	0.50241	TRUE	C168	pelka
ANXA1	1.23707	TRUE	C168	pelka
LAMC2	0.671631	TRUE	C168	pelka
LGR5	0.00152945	TRUE	C168	pelka
EMP1	0.111193	FALSE	C169	pelka
MMP7	0.0369406	FALSE	C169	pelka
ANXA1	0.806481	FALSE	C169	pelka
LAMC2	0.156289	FALSE	C169	pelka
LGR5	0.0335239	FALSE	C169	pelka
EMP1	0.679275	TRUE	C169	pelka
MMP7	0.121466	TRUE	C169	pelka
ANXA1	1.88582	TRUE	C169	pelka
LAMC2	0.985922	TRUE	C169	pelka
LGR5	0.0105037	TRUE	C169	pelka
EMP1	0.163161	FALSE	C170	pelka
MMP7	0.0607764	FALSE	C170	pelka
ANXA1	0.744197	FALSE	C170	pelka
LAMC2	0.170639	FALSE	C170	pelka
LGR5	0.0569574	FALSE	C170	pelka
EMP1	0.838089	TRUE	C170	pelka
MMP7	0.239752	TRUE	C170	pelka
ANXA1	1.37162	TRUE	C170	pelka
LAMC2	0.669729	TRUE	C170	pelka
LGR5	0.00948183	TRUE	C170	pelka
EMP1	0.127487	FALSE	C171	pelka
MMP7	0.0901776	FALSE	C171	pelka
ANXA1	0.138835	FALSE	C171	pelka
LAMC2	0.17993	FALSE	C171	pelka
LGR5	0.452885	FALSE	C171	pelka
EMP1	1.00709	TRUE	C171	pelka
MMP7	0.497267	TRUE	C171	pelka
ANXA1	0.800645	TRUE	C171	pelka
LAMC2	0.979141	TRUE	C171	pelka
LGR5	0.154558	TRUE	C171	pelka
EMP1	0.146892	FALSE	C172	pelka
MMP7	0.0583612	FALSE	C172	pelka
ANXA1	0.254672	FALSE	C172	pelka
LAMC2	0.0789427	FALSE	C172	pelka
LGR5	0.0916517	FALSE	C172	pelka
EMP1	1.15774	TRUE	C172	pelka
MMP7	0.42602	TRUE	C172	pelka
ANXA1	0.833174	TRUE	C172	pelka
LAMC2	0.335864	TRUE	C172	pelka
LGR5	0.00520068	TRUE	C172	pelka
EMP1	0.103048	FALSE	C173	pelka
MMP7	0.0268357	FALSE	C173	pelka
ANXA1	0.262474	FALSE	C173	pelka
LAMC2	0.161583	FALSE	C173	pelka
LGR5	0.0473971	FALSE	C173	pelka
EMP1	1.11532	TRUE	C173	pelka
MMP7	0.0841921	TRUE	C173	pelka
ANXA1	1.19808	TRUE	C173	pelka
LAMC2	0.914744	TRUE	C173	pelka
LGR5	0.00330403	TRUE	C173	pelka
EMP1	0.140675	FALSE	KUL01	kul
MMP7	0.068664	FALSE	KUL01	kul
ANXA1	0.661551	FALSE	KUL01	kul
LAMC2	0.224439	FALSE	KUL01	kul
LGR5	0.0343714	FALSE	KUL01	kul
EMP1	0.714459	TRUE	KUL01	kul
MMP7	0.112944	TRUE	KUL01	kul
ANXA1	0.877728	TRUE	KUL01	kul
LAMC2	0.79465	TRUE	KUL01	kul
LGR5	0.011466	TRUE	KUL01	kul
EMP1	0.0708357	FALSE	KUL19	kul
MMP7	0	FALSE	KUL19	kul
ANXA1	0.409675	FALSE	KUL19	kul
LAMC2	0.0398649	FALSE	KUL19	kul
LGR5	0.0242491	FALSE	KUL19	kul
EMP1	0.87522	TRUE	KUL19	kul
MMP7	0.0745091	TRUE	KUL19	kul
ANXA1	0.991756	TRUE	KUL19	kul
LAMC2	0.76087	TRUE	KUL19	kul
LGR5	0.13167	TRUE	KUL19	kul
EMP1	0.287829	FALSE	KUL21	kul
MMP7	2.01652	FALSE	KUL21	kul
ANXA1	1.09249	FALSE	KUL21	kul
LAMC2	0.170095	FALSE	KUL21	kul
LGR5	0.0519812	FALSE	KUL21	kul
EMP1	0.89083	TRUE	KUL21	kul
MMP7	2.22345	TRUE	KUL21	kul
ANXA1	1.39854	TRUE	KUL21	kul
LAMC2	0.561601	TRUE	KUL21	kul
LGR5	0.0135819	TRUE	KUL21	kul
EMP1	0.0323437	FALSE	KUL28	kul
MMP7	0.227345	FALSE	KUL28	kul
ANXA1	0.0991921	FALSE	KUL28	kul
LAMC2	0.0851525	FALSE	KUL28	kul
LGR5	0.0323437	FALSE	KUL28	kul
EMP1	0.953132	TRUE	KUL28	kul
MMP7	1.75251	TRUE	KUL28	kul
ANXA1	0.968168	TRUE	KUL28	kul
LAMC2	1.01077	TRUE	KUL28	kul
LGR5	0	TRUE	KUL28	kul
EMP1	0.207539	FALSE	KUL30	kul
MMP7	0.205843	FALSE	KUL30	kul
ANXA1	0.035292	FALSE	KUL30	kul
LAMC2	0.100053	FALSE	KUL30	kul
LGR5	0.192925	FALSE	KUL30	kul
EMP1	1.13958	TRUE	KUL30	kul
MMP7	0.804987	TRUE	KUL30	kul
ANXA1	0.362756	TRUE	KUL30	kul
LAMC2	0.606625	TRUE	KUL30	kul
LGR5	0	TRUE	KUL30	kul
EMP1	0.102756	FALSE	KUL31	kul
MMP7	0.113868	FALSE	KUL31	kul
ANXA1	0.121959	FALSE	KUL31	kul
LAMC2	0.229086	FALSE	KUL31	kul
LGR5	0.254858	FALSE	KUL31	kul
EMP1	1.39965	TRUE	KUL31	kul
MMP7	0.490856	TRUE	KUL31	kul
ANXA1	0.469521	TRUE	KUL31	kul
LAMC2	0.784408	TRUE	KUL31	kul
LGR5	0.0535369	TRUE	KUL31	kul
EMP1	0.385773	FALSE	SMC01	smc
MMP7	0.608695	FALSE	SMC01	smc
ANXA1	0.939228	FALSE	SMC01	smc
LAMC2	0.419793	FALSE	SMC01	smc
LGR5	0.0664359	FALSE	SMC01	smc
EMP1	1.36965	TRUE	SMC01	smc
MMP7	1.03113	TRUE	SMC01	smc
ANXA1	1.75632	TRUE	SMC01	smc
LAMC2	0.946229	TRUE	SMC01	smc
LGR5	0.00380173	TRUE	SMC01	smc
EMP1	0.343462	FALSE	SMC02	smc
MMP7	0.398537	FALSE	SMC02	smc
ANXA1	0.23917	FALSE	SMC02	smc
LAMC2	0.294534	FALSE	SMC02	smc
LGR5	0.355638	FALSE	SMC02	smc
EMP1	1.30961	TRUE	SMC02	smc
MMP7	1.38732	TRUE	SMC02	smc
ANXA1	1.04416	TRUE	SMC02	smc
LAMC2	1.06613	TRUE	SMC02	smc
LGR5	0.138559	TRUE	SMC02	smc
EMP1	0.52503	FALSE	SMC03	smc
MMP7	0.0083691	FALSE	SMC03	smc
ANXA1	0.609271	FALSE	SMC03	smc
LAMC2	0.138425	FALSE	SMC03	smc
LGR5	0.0185398	FALSE	SMC03	smc
EMP1	1.19563	TRUE	SMC03	smc
MMP7	0.00628374	TRUE	SMC03	smc
ANXA1	1.26294	TRUE	SMC03	smc
LAMC2	0.319389	TRUE	SMC03	smc
LGR5	0.0110122	TRUE	SMC03	smc
EMP1	0.630858	FALSE	SMC04	smc
MMP7	0.130593	FALSE	SMC04	smc
ANXA1	0.931804	FALSE	SMC04	smc
LAMC2	0.529741	FALSE	SMC04	smc
LGR5	0.299883	FALSE	SMC04	smc
EMP1	1.51394	TRUE	SMC04	smc
MMP7	0.728391	TRUE	SMC04	smc
ANXA1	1.47887	TRUE	SMC04	smc
LAMC2	1.31582	TRUE	SMC04	smc
LGR5	0.144096	TRUE	SMC04	smc
EMP1	0.65324	FALSE	SMC05	smc
MMP7	1.07299	FALSE	SMC05	smc
ANXA1	1.37382	FALSE	SMC05	smc
LAMC2	0.105177	FALSE	SMC05	smc
LGR5	0.245522	FALSE	SMC05	smc
EMP1	0.820532	TRUE	SMC05	smc
MMP7	1.19441	TRUE	SMC05	smc
ANXA1	0.936436	TRUE	SMC05	smc
LAMC2	0.723354	TRUE	SMC05	smc
LGR5	0	TRUE	SMC05	smc
EMP1	0.0728205	FALSE	SMC06	smc
MMP7	0.0483362	FALSE	SMC06	smc
ANXA1	0.313454	FALSE	SMC06	smc
LAMC2	0.135805	FALSE	SMC06	smc
LGR5	0.449988	FALSE	SMC06	smc
EMP1	0.808404	TRUE	SMC06	smc
MMP7	0.852541	TRUE	SMC06	smc
ANXA1	0.616317	TRUE	SMC06	smc
LAMC2	0.616317	TRUE	SMC06	smc
LGR5	0	TRUE	SMC06	smc
EMP1	0.303573	FALSE	SMC07	smc
MMP7	0.519951	FALSE	SMC07	smc
ANXA1	0.504106	FALSE	SMC07	smc
LAMC2	0.341966	FALSE	SMC07	smc
LGR5	0.26902	FALSE	SMC07	smc
EMP1	1.29118	TRUE	SMC07	smc
MMP7	1.28609	TRUE	SMC07	smc
ANXA1	1.24696	TRUE	SMC07	smc
LAMC2	1.02038	TRUE	SMC07	smc
LGR5	0.14338	TRUE	SMC07	smc
EMP1	0.0354047	FALSE	SMC08	smc
MMP7	0.0185461	FALSE	SMC08	smc
ANXA1	0.165817	FALSE	SMC08	smc
LAMC2	0.0949219	FALSE	SMC08	smc
LGR5	0.0851044	FALSE	SMC08	smc
EMP1	0.610821	TRUE	SMC08	smc
MMP7	0.280801	TRUE	SMC08	smc
ANXA1	0.344488	TRUE	SMC08	smc
LAMC2	0.354313	TRUE	SMC08	smc
LGR5	0	TRUE	SMC08	smc
EMP1	0.87875	FALSE	SMC09	smc
MMP7	0.321494	FALSE	SMC09	smc
ANXA1	0.135672	FALSE	SMC09	smc
LAMC2	0.465906	FALSE	SMC09	smc
LGR5	0.24762	FALSE	SMC09	smc
EMP1	1.61949	TRUE	SMC09	smc
MMP7	0.686747	TRUE	SMC09	smc
ANXA1	0.375487	TRUE	SMC09	smc
LAMC2	0.914248	TRUE	SMC09	smc
LGR5	0.0681279	TRUE	SMC09	smc
EMP1	0.402232	FALSE	SMC10	smc
MMP7	0.113836	FALSE	SMC10	smc
ANXA1	0.934938	FALSE	SMC10	smc
LAMC2	0.206814	FALSE	SMC10	smc
LGR5	0.143073	FALSE	SMC10	smc
EMP1	1.23879	TRUE	SMC10	smc
MMP7	0.303541	TRUE	SMC10	smc
ANXA1	1.69073	TRUE	SMC10	smc
LAMC2	0.88608	TRUE	SMC10	smc
LGR5	0.0276822	TRUE	SMC10	smc
EMP1	0.678619	FALSE	SMC11	smc
MMP7	0.128515	FALSE	SMC11	smc
ANXA1	0.259011	FALSE	SMC11	smc
LAMC2	0.268554	FALSE	SMC11	smc
LGR5	0.0845619	FALSE	SMC11	smc
EMP1	1.60067	TRUE	SMC11	smc
MMP7	0.203196	TRUE	SMC11	smc
ANXA1	0.566528	TRUE	SMC11	smc
LAMC2	0.476562	TRUE	SMC11	smc
LGR5	0.00697549	TRUE	SMC11	smc
EMP1	0.417728	FALSE	SMC14	smc
MMP7	0.672623	FALSE	SMC14	smc
ANXA1	0.752748	FALSE	SMC14	smc
LAMC2	0.210638	FALSE	SMC14	smc
LGR5	0.0772243	FALSE	SMC14	smc
EMP1	1.44709	TRUE	SMC14	smc
MMP7	1.1805	TRUE	SMC14	smc
ANXA1	1.30118	TRUE	SMC14	smc
LAMC2	1.0751	TRUE	SMC14	smc
LGR5	0.0687284	TRUE	SMC14	smc
EMP1	0.214166	FALSE	SMC15	smc
MMP7	0.560678	FALSE	SMC15	smc
ANXA1	0.405406	FALSE	SMC15	smc
LAMC2	0.263067	FALSE	SMC15	smc
LGR5	0.59247	FALSE	SMC15	smc
EMP1	0.862838	TRUE	SMC15	smc
MMP7	0.876261	TRUE	SMC15	smc
ANXA1	0.825961	TRUE	SMC15	smc
LAMC2	1.00633	TRUE	SMC15	smc
LGR5	0.207265	TRUE	SMC15	smc
EMP1	0.387758	FALSE	SMC16	smc
MMP7	1.4578	FALSE	SMC16	smc
ANXA1	1.6763	FALSE	SMC16	smc
LAMC2	0.472846	FALSE	SMC16	smc
LGR5	0.062744	FALSE	SMC16	smc
EMP1	1.05192	TRUE	SMC16	smc
MMP7	1.78164	TRUE	SMC16	smc
ANXA1	1.87661	TRUE	SMC16	smc
LAMC2	0.751643	TRUE	SMC16	smc
LGR5	0.00509529	TRUE	SMC16	smc
EMP1	0.58948	FALSE	SMC17	smc
MMP7	0.62121	FALSE	SMC17	smc
ANXA1	0.903887	FALSE	SMC17	smc
LAMC2	0.271461	FALSE	SMC17	smc
LGR5	0.0178743	FALSE	SMC17	smc
EMP1	1.1968	TRUE	SMC17	smc
MMP7	0.905425	TRUE	SMC17	smc
ANXA1	1.66982	TRUE	SMC17	smc
LAMC2	1.12412	TRUE	SMC17	smc
LGR5	0.0021563	TRUE	SMC17	smc
EMP1	0.664175	FALSE	SMC18	smc
MMP7	0.0203281	FALSE	SMC18	smc
ANXA1	0.646938	FALSE	SMC18	smc
LAMC2	0.247577	FALSE	SMC18	smc
LGR5	0.129434	FALSE	SMC18	smc
EMP1	1.47028	TRUE	SMC18	smc
MMP7	0.0839514	TRUE	SMC18	smc
ANXA1	1.18632	TRUE	SMC18	smc
LAMC2	0.699006	TRUE	SMC18	smc
LGR5	0.0365603	TRUE	SMC18	smc
EMP1	0.687892	FALSE	SMC19	smc
MMP7	0.98613	FALSE	SMC19	smc
ANXA1	0.365953	FALSE	SMC19	smc
LAMC2	0.46388	FALSE	SMC19	smc
LGR5	0.339719	FALSE	SMC19	smc
EMP1	1.59162	TRUE	SMC19	smc
MMP7	1.24467	TRUE	SMC19	smc
ANXA1	0.888271	TRUE	SMC19	smc
LAMC2	1.21366	TRUE	SMC19	smc
LGR5	0.215542	TRUE	SMC19	smc
EMP1	0.587604	FALSE	SMC20	smc
MMP7	0.294429	FALSE	SMC20	smc
ANXA1	0.698	FALSE	SMC20	smc
LAMC2	1.13999	FALSE	SMC20	smc
LGR5	0.054061	FALSE	SMC20	smc
EMP1	1.2073	TRUE	SMC20	smc
MMP7	0.675662	TRUE	SMC20	smc
ANXA1	1.34344	TRUE	SMC20	smc
LAMC2	1.71183	TRUE	SMC20	smc
LGR5	0.00819933	TRUE	SMC20	smc
EMP1	0.706334	FALSE	SMC21	smc
MMP7	0.209461	FALSE	SMC21	smc
ANXA1	0.148152	FALSE	SMC21	smc
LAMC2	0.52544	FALSE	SMC21	smc
LGR5	0.149545	FALSE	SMC21	smc
EMP1	1.37856	TRUE	SMC21	smc
MMP7	0.429273	TRUE	SMC21	smc
ANXA1	0.321465	TRUE	SMC21	smc
LAMC2	1.11079	TRUE	SMC21	smc
LGR5	0.121581	TRUE	SMC21	smc
EMP1	0.324665	FALSE	SMC22	smc
MMP7	0.318725	FALSE	SMC22	smc
ANXA1	0.0551355	FALSE	SMC22	smc
LAMC2	0.309214	FALSE	SMC22	smc
LGR5	0.392581	FALSE	SMC22	smc
EMP1	1.38692	TRUE	SMC22	smc
MMP7	0.88503	TRUE	SMC22	smc
ANXA1	0.224001	TRUE	SMC22	smc
LAMC2	0.937034	TRUE	SMC22	smc
LGR5	0.201844	TRUE	SMC22	smc
EMP1	0.504966	FALSE	SMC23	smc
MMP7	0.111618	FALSE	SMC23	smc
ANXA1	0.152837	FALSE	SMC23	smc
LAMC2	0.555497	FALSE	SMC23	smc
LGR5	0.105641	FALSE	SMC23	smc
EMP1	1.83186	TRUE	SMC23	smc
MMP7	0.187004	TRUE	SMC23	smc
ANXA1	0.701017	TRUE	SMC23	smc
LAMC2	1.42556	TRUE	SMC23	smc
LGR5	0.0931945	TRUE	SMC23	smc
EMP1	0.318516	FALSE	SMC24	smc
MMP7	0.339518	FALSE	SMC24	smc
ANXA1	0.464908	FALSE	SMC24	smc
LAMC2	0.563004	FALSE	SMC24	smc
LGR5	0.485333	FALSE	SMC24	smc
EMP1	0.696895	TRUE	SMC24	smc
MMP7	0.781884	TRUE	SMC24	smc
ANXA1	0.922097	TRUE	SMC24	smc
LAMC2	1.0676	TRUE	SMC24	smc
LGR5	0.297142	TRUE	SMC24	smc
EMP1	0.208682	FALSE	SMC25	smc
MMP7	0.217363	FALSE	SMC25	smc
ANXA1	0.134401	FALSE	SMC25	smc
LAMC2	0.420906	FALSE	SMC25	smc
LGR5	0.209997	FALSE	SMC25	smc
EMP1	0.799015	TRUE	SMC25	smc
MMP7	0.25372	TRUE	SMC25	smc
ANXA1	0.261125	TRUE	SMC25	smc
LAMC2	0.94953	TRUE	SMC25	smc
LGR5	0.231304	TRUE	SMC25	smc

## Sheet: Extended_Data_Fig2f
	LAMC2	LAMB3	CD55	LMO7	EMP1	PLAUR	EZR	GPRC5A	SLC2A1	TM4SF1	TMBIM1	TSPAN1	SDCBP2	MUC13	CEACAM5	TSPAN3	DSG2	SLC44A4	LRP10	ITGB4	AHNAK	PLEC	MYH14	FLNB	TMPRSS4	LAMA3	LIPH	CYP3A5	SPINT1	TINAGL1	CD59	SERINC2	ITGB1	ADAM9	ANXA11	B4GALT1	CEACAM1	TMPRSS2	USP53	BAIAP2L1	CGN	F11R	C1orf106	JUP	MISP	RIOK3	CAMK2N1	STK24	MXD1
LAMC2	1	0.254164	0.205114	0.196131	0.231534	0.264242	0.212049	0.232334	0.17448	0.231109	0.200489	0.169675	0.179042	0.189108	0.167288	0.125861	0.163852	0.135752	0.136902	0.192623	0.196618	0.214605	0.185666	0.159866	0.153119	0.240527	0.160217	0.18059	0.13552	0.173788	0.17127	0.154314	0.17139	0.173285	0.134452	0.142104	0.182234	0.156379	0.140755	0.148499	0.129927	0.165649	0.143631	0.178126	0.142973	0.137491	0.129286	0.136089	0.134732
LAMB3	0.254164	1	0.217972	0.231108	0.247592	0.234243	0.228257	0.248722	0.215055	0.194643	0.233175	0.209266	0.211016	0.223766	0.196585	0.182	0.188383	0.166571	0.159367	0.242287	0.205268	0.231595	0.180589	0.179708	0.143742	0.206415	0.176376	0.206546	0.198402	0.188468	0.154245	0.164529	0.196101	0.167321	0.155349	0.149711	0.150673	0.169681	0.149992	0.15727	0.154111	0.182379	0.178568	0.203005	0.157333	0.175682	0.201394	0.175129	0.151603
CD55	0.205114	0.217972	1	0.254749	0.22112	0.275466	0.217401	0.226254	0.210618	0.211165	0.232798	0.236157	0.255095	0.245727	0.196828	0.242945	0.205855	0.190001	0.183733	0.17777	0.173539	0.17326	0.154107	0.157612	0.159306	0.161027	0.200094	0.210646	0.192042	0.185864	0.207408	0.188666	0.195391	0.196691	0.16234	0.162102	0.205959	0.146978	0.153423	0.160856	0.143469	0.184518	0.15985	0.161835	0.170026	0.177469	0.147363	0.183849	0.144619
LMO7	0.196131	0.231108	0.254749	1	0.199682	0.211353	0.225007	0.2511	0.199119	0.254506	0.214289	0.124341	0.207449	0.213911	0.191969	0.213276	0.241528	0.149211	0.142755	0.198725	0.191904	0.19724	0.159989	0.17256	0.172089	0.169228	0.186061	0.202397	0.17452	0.182773	0.159373	0.15875	0.188072	0.165801	0.167881	0.132451	0.186923	0.154793	0.1686	0.186583	0.180747	0.188844	0.172641	0.194878	0.173713	0.179642	0.230879	0.254791	0.137323
EMP1	0.231534	0.247592	0.22112	0.199682	1	0.299073	0.240592	0.299014	0.262733	0.247357	0.250076	0.233949	0.246557	0.198514	0.170074	0.159993	0.149765	0.148402	0.144821	0.199936	0.217805	0.225514	0.209704	0.184426	0.12878	0.218992	0.161869	0.196235	0.166585	0.167896	0.175352	0.157087	0.163947	0.151942	0.175943	0.155928	0.218973	0.181055	0.175129	0.14233	0.158215	0.164727	0.147925	0.187674	0.194253	0.16439	0.193604	0.166372	0.18829
PLAUR	0.264242	0.234243	0.275466	0.211353	0.299073	1	0.262602	0.289297	0.222678	0.283044	0.224883	0.192311	0.220432	0.206773	0.167123	0.161805	0.137943	0.132193	0.15279	0.161959	0.177933	0.221475	0.17596	0.149579	0.146289	0.211909	0.18611	0.208665	0.151922	0.172534	0.182045	0.14868	0.1603	0.163643	0.16645	0.131842	0.231344	0.171426	0.162034	0.151142	0.119569	0.166486	0.150955	0.172683	0.175934	0.143553	0.14045	0.148056	0.183148
EZR	0.212049	0.228257	0.217401	0.225007	0.240592	0.262602	1	0.280835	0.246589	0.2335	0.229174	0.223083	0.205419	0.228695	0.209923	0.20222	0.206037	0.158871	0.166563	0.220392	0.234744	0.225887	0.235044	0.226982	0.183619	0.194707	0.178769	0.176422	0.187427	0.155028	0.173725	0.133702	0.20655	0.190013	0.215809	0.152069	0.166589	0.182001	0.144585	0.164861	0.131244	0.184899	0.168962	0.234717	0.200234	0.161757	0.157355	0.16579	0.143758
GPRC5A	0.232334	0.248722	0.226254	0.2511	0.299014	0.289297	0.280835	1	0.239719	0.321109	0.262851	0.220413	0.208076	0.273469	0.264542	0.207463	0.256041	0.177832	0.168357	0.277826	0.256626	0.270537	0.266536	0.25972	0.222641	0.212786	0.231055	0.222024	0.197912	0.204325	0.195266	0.166681	0.228982	0.21503	0.217842	0.159992	0.230027	0.221886	0.202514	0.196319	0.161392	0.208325	0.204756	0.250391	0.2323	0.182949	0.209016	0.211068	0.191029
SLC2A1	0.17448	0.215055	0.210618	0.199119	0.262733	0.222678	0.246589	0.239719	1	0.229612	0.237524	0.157006	0.178561	0.184854	0.158113	0.167083	0.167263	0.113002	0.124292	0.232879	0.206865	0.201287	0.173742	0.194349	0.175071	0.13629	0.127919	0.139935	0.176631	0.182574	0.129526	0.134989	0.199702	0.188979	0.158079	0.125412	0.131107	0.102049	0.117567	0.120323	0.11305	0.163491	0.141679	0.193992	0.155254	0.150691	0.209831	0.163454	0.113979
TM4SF1	0.231109	0.194643	0.211165	0.254506	0.247357	0.283044	0.2335	0.321109	0.229612	1	0.205832	0.129957	0.173618	0.189561	0.164264	0.182513	0.193964	0.0957426	0.10993	0.197575	0.165616	0.175102	0.14622	0.138937	0.156718	0.177969	0.162486	0.141107	0.155576	0.217075	0.203047	0.133357	0.183472	0.180983	0.175805	0.119531	0.183217	0.124195	0.158323	0.157448	0.103339	0.154967	0.134885	0.166028	0.16633	0.149683	0.171708	0.182694	0.102024
TMBIM1	0.200489	0.233175	0.232798	0.214289	0.250076	0.224883	0.229174	0.262851	0.237524	0.205832	1	0.267736	0.255171	0.263359	0.213798	0.236999	0.208272	0.206479	0.180181	0.219607	0.210553	0.214356	0.207972	0.198527	0.182837	0.158817	0.164297	0.15855	0.212427	0.19031	0.19964	0.184474	0.212752	0.185826	0.208047	0.140946	0.196243	0.184955	0.153776	0.164162	0.143794	0.182896	0.180112	0.206903	0.187394	0.18423	0.202555	0.193593	0.157945
TSPAN1	0.169675	0.209266	0.236157	0.124341	0.233949	0.192311	0.223083	0.220413	0.157006	0.129957	0.267736	1	0.285532	0.29977	0.263016	0.276199	0.190638	0.2729	0.228834	0.228288	0.246442	0.196377	0.233946	0.188825	0.194131	0.177345	0.180569	0.21742	0.20327	0.154901	0.233411	0.232662	0.206236	0.178848	0.205381	0.142974	0.199254	0.2193	0.138311	0.130865	0.142955	0.169976	0.152365	0.170501	0.161099	0.194889	0.162563	0.118151	0.173469
SDCBP2	0.179042	0.211016	0.255095	0.207449	0.246557	0.220432	0.205419	0.208076	0.178561	0.173618	0.255171	0.285532	1	0.227494	0.14965	0.192384	0.152494	0.212601	0.170032	0.164842	0.193583	0.197343	0.16585	0.162807	0.174869	0.175403	0.146291	0.214156	0.188999	0.171529	0.196066	0.219143	0.137302	0.136763	0.189187	0.137516	0.216436	0.171084	0.134091	0.148235	0.155416	0.131666	0.141825	0.124189	0.182907	0.201983	0.184834	0.160638	0.169236
MUC13	0.189108	0.223766	0.245727	0.213911	0.198514	0.206773	0.228695	0.273469	0.184854	0.189561	0.263359	0.29977	0.227494	1	0.314677	0.282119	0.247873	0.253901	0.224514	0.213105	0.216755	0.205077	0.233348	0.202527	0.202596	0.153411	0.202402	0.212979	0.212901	0.175546	0.196193	0.201965	0.206019	0.190187	0.19323	0.16141	0.22679	0.22803	0.167568	0.180186	0.18968	0.232857	0.187124	0.221084	0.208881	0.200876	0.197694	0.21137	0.188035
CEACAM5	0.167288	0.196585	0.196828	0.191969	0.170074	0.167123	0.209923	0.264542	0.158113	0.164264	0.213798	0.263016	0.14965	0.314677	1	0.23262	0.265953	0.231808	0.198082	0.198721	0.188474	0.18131	0.22174	0.189866	0.206337	0.116375	0.179564	0.187108	0.173028	0.143075	0.173749	0.173684	0.214655	0.173068	0.153517	0.164362	0.259891	0.18688	0.169364	0.167951	0.130524	0.187735	0.174863	0.203728	0.191049	0.146633	0.203465	0.206625	0.146215
TSPAN3	0.125861	0.182	0.242945	0.213276	0.159993	0.161805	0.20222	0.207463	0.167083	0.182513	0.236999	0.276199	0.192384	0.282119	0.23262	1	0.261024	0.227771	0.19448	0.205922	0.187692	0.146253	0.180647	0.187338	0.168549	0.125669	0.148774	0.155986	0.218403	0.164787	0.20477	0.200187	0.205352	0.198633	0.203144	0.154308	0.151697	0.184456	0.107783	0.138304	0.138295	0.182791	0.168213	0.1792	0.172651	0.185232	0.203375	0.182046	0.125217
DSG2	0.163852	0.188383	0.205855	0.241528	0.149765	0.137943	0.206037	0.256041	0.167263	0.193964	0.208272	0.190638	0.152494	0.247873	0.265953	0.261024	1	0.204381	0.186567	0.230836	0.212763	0.176038	0.196868	0.206794	0.205229	0.16452	0.154529	0.17186	0.200964	0.173649	0.174802	0.183362	0.242488	0.210697	0.164289	0.160176	0.157667	0.15929	0.158178	0.160945	0.1381	0.195687	0.167566	0.213493	0.165259	0.188987	0.206476	0.22993	0.106728
SLC44A4	0.135752	0.166571	0.190001	0.149211	0.148402	0.132193	0.158871	0.177832	0.113002	0.0957426	0.206479	0.2729	0.212601	0.253901	0.231808	0.227771	0.204381	1	0.204222	0.171822	0.20973	0.166093	0.187083	0.187083	0.200203	0.130425	0.153548	0.208139	0.168555	0.125335	0.157985	0.172116	0.138971	0.136596	0.164228	0.13413	0.176991	0.170903	0.135468	0.161327	0.146664	0.142194	0.135444	0.16846	0.151144	0.144075	0.151889	0.138274	0.132145
LRP10	0.136902	0.159367	0.183733	0.142755	0.144821	0.15279	0.166563	0.168357	0.124292	0.10993	0.180181	0.228834	0.170032	0.224514	0.198082	0.19448	0.186567	0.204222	1	0.148783	0.153617	0.145384	0.157278	0.136228	0.158371	0.125513	0.131857	0.154323	0.162208	0.141753	0.158509	0.183096	0.152439	0.141393	0.168831	0.134415	0.161087	0.165012	0.115528	0.125243	0.118373	0.158189	0.135565	0.140581	0.132751	0.13455	0.122973	0.131772	0.116564
ITGB4	0.192623	0.242287	0.17777	0.198725	0.199936	0.161959	0.220392	0.277826	0.232879	0.197575	0.219607	0.228288	0.164842	0.213105	0.198721	0.205922	0.230836	0.171822	0.148783	1	0.256145	0.24409	0.236274	0.218512	0.198728	0.181732	0.169246	0.160782	0.179278	0.180074	0.150326	0.157934	0.227797	0.19239	0.152107	0.127823	0.125178	0.164414	0.116373	0.139673	0.136782	0.160414	0.157867	0.215231	0.159023	0.170963	0.201247	0.185422	0.0993071
AHNAK	0.196618	0.205268	0.173539	0.191904	0.217805	0.177933	0.234744	0.256626	0.206865	0.165616	0.210553	0.246442	0.193583	0.216755	0.188474	0.187692	0.212763	0.20973	0.153617	0.256145	1	0.250369	0.230923	0.245334	0.194446	0.173316	0.187142	0.176009	0.1765	0.150118	0.157029	0.152953	0.179256	0.196973	0.184928	0.155286	0.126399	0.164015	0.125408	0.143027	0.145403	0.143115	0.15145	0.21474	0.170041	0.16886	0.200057	0.161902	0.121216
PLEC	0.214605	0.231595	0.17326	0.19724	0.225514	0.221475	0.225887	0.270537	0.201287	0.175102	0.214356	0.196377	0.197343	0.205077	0.18131	0.146253	0.176038	0.166093	0.145384	0.24409	0.250369	1	0.227227	0.217233	0.199055	0.200585	0.171798	0.200358	0.163435	0.167763	0.118382	0.138581	0.187561	0.165665	0.155361	0.147261	0.183361	0.147104	0.151805	0.161937	0.153929	0.167178	0.173758	0.189238	0.177689	0.135711	0.196811	0.163544	0.129514
MYH14	0.185666	0.180589	0.154107	0.159989	0.209704	0.17596	0.235044	0.266536	0.173742	0.14622	0.207972	0.233946	0.16585	0.233348	0.22174	0.180647	0.196868	0.187083	0.157278	0.236274	0.230923	0.227227	1	0.238825	0.193444	0.159187	0.166881	0.179102	0.149724	0.137948	0.136069	0.147981	0.178723	0.155926	0.156593	0.125325	0.203952	0.179441	0.145587	0.143973	0.160798	0.18133	0.154476	0.218625	0.208136	0.154543	0.169154	0.18541	0.144963
FLNB	0.159866	0.179708	0.157612	0.17256	0.184426	0.149579	0.226982	0.25972	0.194349	0.138937	0.198527	0.188825	0.162807	0.202527	0.189866	0.187338	0.206794	0.187083	0.136228	0.218512	0.245334	0.217233	0.238825	1	0.194515	0.152701	0.157953	0.164131	0.127644	0.134318	0.121743	0.12413	0.174043	0.16914	0.167898	0.135873	0.170258	0.152124	0.147083	0.139578	0.133496	0.138055	0.145907	0.189784	0.162564	0.142868	0.138742	0.163256	0.121513
TMPRSS4	0.153119	0.143742	0.159306	0.172089	0.12878	0.146289	0.183619	0.222641	0.175071	0.156718	0.182837	0.194131	0.174869	0.202596	0.206337	0.168549	0.205229	0.200203	0.158371	0.198728	0.194446	0.199055	0.193444	0.194515	1	0.134016	0.153566	0.180149	0.140952	0.13896	0.123156	0.148649	0.165605	0.141247	0.13539	0.104903	0.159721	0.132714	0.128074	0.145443	0.133953	0.14323	0.138715	0.172158	0.146334	0.149775	0.177292	0.160043	0.0901357
LAMA3	0.240527	0.206415	0.161027	0.169228	0.218992	0.211909	0.194707	0.212786	0.13629	0.177969	0.158817	0.177345	0.175403	0.153411	0.116375	0.125669	0.16452	0.130425	0.125513	0.181732	0.173316	0.200585	0.159187	0.152701	0.134016	1	0.15823	0.191546	0.113296	0.162354	0.142134	0.137289	0.132839	0.135833	0.0991724	0.112516	0.136552	0.139402	0.103443	0.116999	0.118435	0.137472	0.123653	0.175261	0.117581	0.138985	0.10106	0.113672	0.141452
LIPH	0.160217	0.176376	0.200094	0.186061	0.161869	0.18611	0.178769	0.231055	0.127919	0.162486	0.164297	0.180569	0.146291	0.202402	0.179564	0.148774	0.154529	0.153548	0.131857	0.169246	0.187142	0.171798	0.166881	0.157953	0.153566	0.15823	1	0.212044	0.13567	0.111867	0.114388	0.10722	0.143652	0.128279	0.127307	0.124256	0.144416	0.148118	0.142983	0.139917	0.128147	0.13565	0.159002	0.160055	0.136871	0.151735	0.132608	0.137893	0.159566
CYP3A5	0.18059	0.206546	0.210646	0.202397	0.196235	0.208665	0.176422	0.222024	0.139935	0.141107	0.15855	0.21742	0.214156	0.212979	0.187108	0.155986	0.17186	0.208139	0.154323	0.160782	0.176009	0.200358	0.179102	0.164131	0.180149	0.191546	0.212044	1	0.155617	0.153435	0.108795	0.150461	0.138934	0.115572	0.112108	0.114507	0.20353	0.178292	0.180902	0.172908	0.160142	0.159059	0.163824	0.15475	0.132025	0.167023	0.17317	0.12986	0.1678
SPINT1	0.13552	0.198402	0.192042	0.17452	0.166585	0.151922	0.187427	0.197912	0.176631	0.155576	0.212427	0.20327	0.188999	0.212901	0.173028	0.218403	0.200964	0.168555	0.162208	0.179278	0.1765	0.163435	0.149724	0.127644	0.140952	0.113296	0.13567	0.155617	1	0.188535	0.15779	0.162409	0.186649	0.161298	0.174552	0.121825	0.130068	0.152673	0.119124	0.121242	0.142377	0.169864	0.160944	0.166054	0.177608	0.160604	0.192183	0.152944	0.127652
TINAGL1	0.173788	0.188468	0.185864	0.182773	0.167896	0.172534	0.155028	0.204325	0.182574	0.217075	0.19031	0.154901	0.171529	0.175546	0.143075	0.164787	0.173649	0.125335	0.141753	0.180074	0.150118	0.167763	0.137948	0.134318	0.13896	0.162354	0.111867	0.153435	0.188535	1	0.145935	0.179373	0.150472	0.127294	0.157576	0.109166	0.137948	0.111493	0.111692	0.128729	0.123827	0.147129	0.122112	0.156646	0.136766	0.151481	0.164945	0.139383	0.0987923
CD59	0.17127	0.154245	0.207408	0.159373	0.175352	0.182045	0.173725	0.195266	0.129526	0.203047	0.19964	0.233411	0.196066	0.196193	0.173749	0.20477	0.174802	0.157985	0.158509	0.150326	0.157029	0.118382	0.136069	0.121743	0.123156	0.142134	0.114388	0.108795	0.15779	0.145935	1	0.188717	0.171857	0.162868	0.17442	0.115357	0.180569	0.144565	0.11591	0.108009	0.0930924	0.140662	0.0976014	0.123879	0.129775	0.133234	0.126875	0.13966	0.105328
SERINC2	0.154314	0.164529	0.188666	0.15875	0.157087	0.14868	0.133702	0.166681	0.134989	0.133357	0.184474	0.232662	0.219143	0.201965	0.173684	0.200187	0.183362	0.172116	0.183096	0.157934	0.152953	0.138581	0.147981	0.12413	0.148649	0.137289	0.10722	0.150461	0.162409	0.179373	0.188717	1	0.149159	0.134936	0.147273	0.11363	0.13579	0.131207	0.0966552	0.134478	0.1076	0.134674	0.117608	0.134693	0.143465	0.152292	0.193945	0.148554	0.113701
ITGB1	0.17139	0.196101	0.195391	0.188072	0.163947	0.1603	0.20655	0.228982	0.199702	0.183472	0.212752	0.206236	0.137302	0.206019	0.214655	0.205352	0.242488	0.138971	0.152439	0.227797	0.179256	0.187561	0.178723	0.174043	0.165605	0.132839	0.143652	0.138934	0.186649	0.150472	0.171857	0.149159	1	0.198049	0.173351	0.132836	0.147469	0.168701	0.133883	0.115659	0.1188	0.199594	0.133095	0.185118	0.112639	0.159914	0.188195	0.178893	0.11107
ADAM9	0.173285	0.167321	0.196691	0.165801	0.151942	0.163643	0.190013	0.21503	0.188979	0.180983	0.185826	0.178848	0.136763	0.190187	0.173068	0.198633	0.210697	0.136596	0.141393	0.19239	0.196973	0.165665	0.155926	0.16914	0.141247	0.135833	0.128279	0.115572	0.161298	0.127294	0.162868	0.134936	0.198049	1	0.161678	0.123683	0.121479	0.145079	0.104286	0.0918066	0.0964675	0.157429	0.116563	0.154398	0.120161	0.138807	0.112083	0.147487	0.103974
ANXA11	0.134452	0.155349	0.16234	0.167881	0.175943	0.16645	0.215809	0.217842	0.158079	0.175805	0.208047	0.205381	0.189187	0.19323	0.153517	0.203144	0.164289	0.164228	0.168831	0.152107	0.184928	0.155361	0.156593	0.167898	0.13539	0.0991724	0.127307	0.112108	0.174552	0.157576	0.17442	0.147273	0.173351	0.161678	1	0.104946	0.134898	0.138205	0.0978348	0.126192	0.132977	0.143619	0.129198	0.155532	0.17481	0.128734	0.147798	0.155933	0.106295
B4GALT1	0.142104	0.149711	0.162102	0.132451	0.155928	0.131842	0.152069	0.159992	0.125412	0.119531	0.140946	0.142974	0.137516	0.16141	0.164362	0.154308	0.160176	0.13413	0.134415	0.127823	0.155286	0.147261	0.125325	0.135873	0.104903	0.112516	0.124256	0.114507	0.121825	0.109166	0.115357	0.11363	0.132836	0.123683	0.104946	1	0.154622	0.133867	0.126896	0.123276	0.103467	0.121414	0.13927	0.126577	0.117664	0.11225	0.140613	0.130166	0.112898
CEACAM1	0.182234	0.150673	0.205959	0.186923	0.218973	0.231344	0.166589	0.230027	0.131107	0.183217	0.196243	0.199254	0.216436	0.22679	0.259891	0.151697	0.157667	0.176991	0.161087	0.125178	0.126399	0.183361	0.203952	0.170258	0.159721	0.136552	0.144416	0.20353	0.130068	0.137948	0.180569	0.13579	0.147469	0.121479	0.134898	0.154622	1	0.197581	0.201309	0.184952	0.139294	0.167499	0.139335	0.132848	0.160229	0.129688	0.146716	0.146474	0.171727
TMPRSS2	0.156379	0.169681	0.146978	0.154793	0.181055	0.171426	0.182001	0.221886	0.102049	0.124195	0.184955	0.2193	0.171084	0.22803	0.18688	0.184456	0.15929	0.170903	0.165012	0.164414	0.164015	0.147104	0.179441	0.152124	0.132714	0.139402	0.148118	0.178292	0.152673	0.111493	0.144565	0.131207	0.168701	0.145079	0.138205	0.133867	0.197581	1	0.142958	0.13911	0.132004	0.150905	0.144509	0.160559	0.138993	0.154109	0.135248	0.144718	0.164995
USP53	0.140755	0.149992	0.153423	0.1686	0.175129	0.162034	0.144585	0.202514	0.117567	0.158323	0.153776	0.138311	0.134091	0.167568	0.169364	0.107783	0.158178	0.135468	0.115528	0.116373	0.125408	0.151805	0.145587	0.147083	0.128074	0.103443	0.142983	0.180902	0.119124	0.111692	0.11591	0.0966552	0.133883	0.104286	0.0978348	0.126896	0.201309	0.142958	1	0.162805	0.124784	0.130794	0.120715	0.13729	0.132508	0.11636	0.133545	0.145475	0.132133
BAIAP2L1	0.148499	0.15727	0.160856	0.186583	0.14233	0.151142	0.164861	0.196319	0.120323	0.157448	0.164162	0.130865	0.148235	0.180186	0.167951	0.138304	0.160945	0.161327	0.125243	0.139673	0.143027	0.161937	0.143973	0.139578	0.145443	0.116999	0.139917	0.172908	0.121242	0.128729	0.108009	0.134478	0.115659	0.0918066	0.126192	0.123276	0.184952	0.13911	0.162805	1	0.140462	0.125102	0.120247	0.133069	0.141837	0.131278	0.157785	0.141351	0.126006
CGN	0.129927	0.154111	0.143469	0.180747	0.158215	0.119569	0.131244	0.161392	0.11305	0.103339	0.143794	0.142955	0.155416	0.18968	0.130524	0.138295	0.1381	0.146664	0.118373	0.136782	0.145403	0.153929	0.160798	0.133496	0.133953	0.118435	0.128147	0.160142	0.142377	0.123827	0.0930924	0.1076	0.1188	0.0964675	0.132977	0.103467	0.139294	0.132004	0.124784	0.140462	1	0.151029	0.151853	0.140431	0.125758	0.150369	0.164404	0.136665	0.12882
F11R	0.165649	0.182379	0.184518	0.188844	0.164727	0.166486	0.184899	0.208325	0.163491	0.154967	0.182896	0.169976	0.131666	0.232857	0.187735	0.182791	0.195687	0.142194	0.158189	0.160414	0.143115	0.167178	0.18133	0.138055	0.14323	0.137472	0.13565	0.159059	0.169864	0.147129	0.140662	0.134674	0.199594	0.157429	0.143619	0.121414	0.167499	0.150905	0.130794	0.125102	0.151029	1	0.155427	0.177839	0.138898	0.154434	0.151528	0.161705	0.136143
C1orf106	0.143631	0.178568	0.15985	0.172641	0.147925	0.150955	0.168962	0.204756	0.141679	0.134885	0.180112	0.152365	0.141825	0.187124	0.174863	0.168213	0.167566	0.135444	0.135565	0.157867	0.15145	0.173758	0.154476	0.145907	0.138715	0.123653	0.159002	0.163824	0.160944	0.122112	0.0976014	0.117608	0.133095	0.116563	0.129198	0.13927	0.139335	0.144509	0.120715	0.120247	0.151853	0.155427	1	0.160853	0.172322	0.15742	0.167276	0.155766	0.138871
JUP	0.178126	0.203005	0.161835	0.194878	0.187674	0.172683	0.234717	0.250391	0.193992	0.166028	0.206903	0.170501	0.124189	0.221084	0.203728	0.1792	0.213493	0.16846	0.140581	0.215231	0.21474	0.189238	0.218625	0.189784	0.172158	0.175261	0.160055	0.15475	0.166054	0.156646	0.123879	0.134693	0.185118	0.154398	0.155532	0.126577	0.132848	0.160559	0.13729	0.133069	0.140431	0.177839	0.160853	1	0.197842	0.152896	0.165032	0.179402	0.141303
MISP	0.142973	0.157333	0.170026	0.173713	0.194253	0.175934	0.200234	0.2323	0.155254	0.16633	0.187394	0.161099	0.182907	0.208881	0.191049	0.172651	0.165259	0.151144	0.132751	0.159023	0.170041	0.177689	0.208136	0.162564	0.146334	0.117581	0.136871	0.132025	0.177608	0.136766	0.129775	0.143465	0.112639	0.120161	0.17481	0.117664	0.160229	0.138993	0.132508	0.141837	0.125758	0.138898	0.172322	0.197842	1	0.147813	0.163869	0.172549	0.124578
RIOK3	0.137491	0.175682	0.177469	0.179642	0.16439	0.143553	0.161757	0.182949	0.150691	0.149683	0.18423	0.194889	0.201983	0.200876	0.146633	0.185232	0.188987	0.144075	0.13455	0.170963	0.16886	0.135711	0.154543	0.142868	0.149775	0.138985	0.151735	0.167023	0.160604	0.151481	0.133234	0.152292	0.159914	0.138807	0.128734	0.11225	0.129688	0.154109	0.11636	0.131278	0.150369	0.154434	0.15742	0.152896	0.147813	1	0.178556	0.168424	0.156293
CAMK2N1	0.129286	0.201394	0.147363	0.230879	0.193604	0.14045	0.157355	0.209016	0.209831	0.171708	0.202555	0.162563	0.184834	0.197694	0.203465	0.203375	0.206476	0.151889	0.122973	0.201247	0.200057	0.196811	0.169154	0.138742	0.177292	0.10106	0.132608	0.17317	0.192183	0.164945	0.126875	0.193945	0.188195	0.112083	0.147798	0.140613	0.146716	0.135248	0.133545	0.157785	0.164404	0.151528	0.167276	0.165032	0.163869	0.178556	1	0.231554	0.138891
STK24	0.136089	0.175129	0.183849	0.254791	0.166372	0.148056	0.16579	0.211068	0.163454	0.182694	0.193593	0.118151	0.160638	0.21137	0.206625	0.182046	0.22993	0.138274	0.131772	0.185422	0.161902	0.163544	0.18541	0.163256	0.160043	0.113672	0.137893	0.12986	0.152944	0.139383	0.13966	0.148554	0.178893	0.147487	0.155933	0.130166	0.146474	0.144718	0.145475	0.141351	0.136665	0.161705	0.155766	0.179402	0.172549	0.168424	0.231554	1	0.107693
MXD1	0.134732	0.151603	0.144619	0.137323	0.18829	0.183148	0.143758	0.191029	0.113979	0.102024	0.157945	0.173469	0.169236	0.188035	0.146215	0.125217	0.106728	0.132145	0.116564	0.0993071	0.121216	0.129514	0.144963	0.121513	0.0901357	0.141452	0.159566	0.1678	0.127652	0.0987923	0.105328	0.113701	0.11107	0.103974	0.106295	0.112898	0.171727	0.164995	0.132133	0.126006	0.12882	0.136143	0.138871	0.141303	0.124578	0.156293	0.138891	0.107693	1
DUSP5	0.145636	0.143985	0.151533	0.140215	0.198207	0.218255	0.138198	0.176254	0.106663	0.149924	0.1391	0.111342	0.138242	0.1188	0.0916807	0.114424	0.0761083	0.0376503	0.0650651	0.0871468	0.087783	0.12816	0.0951904	0.0738182	0.0626696	0.128597	0.1148	0.125424	0.126455	0.103571	0.0938668	0.0675433	0.0978088	0.0971039	0.0999063	0.0771761	0.128088	0.101754	0.113681	0.0894096	0.0775718	0.114704	0.129252	0.125464	0.134573	0.114067	0.122148	0.0910913	0.163291
RNF103	0.106297	0.128227	0.120924	0.134675	0.122894	0.103558	0.124568	0.15234	0.116529	0.103794	0.152908	0.146162	0.154145	0.170559	0.164902	0.13173	0.15131	0.121123	0.114319	0.120247	0.139536	0.111548	0.119356	0.109997	0.122768	0.0877814	0.0938043	0.134954	0.11121	0.111741	0.095563	0.111318	0.120373	0.119358	0.114746	0.0879475	0.118747	0.106388	0.104636	0.110121	0.0963956	0.129705	0.1197	0.121482	0.127048	0.13111	0.146147	0.125677	0.134606
CDKN2B	0.132372	0.145414	0.153936	0.161635	0.137044	0.155614	0.104763	0.123765	0.0711076	0.106037	0.140902	0.131448	0.185157	0.132252	0.0908062	0.115883	0.115535	0.118856	0.08739	0.105968	0.112788	0.119684	0.092885	0.0813198	0.078523	0.107207	0.129813	0.13834	0.0962017	0.0913781	0.100137	0.12304	0.084254	0.0851106	0.0827781	0.0823669	0.113087	0.0963064	0.107504	0.111144	0.110384	0.0862574	0.107201	0.107368	0.0954147	0.147236	0.140781	0.112437	0.136223
UGCG	0.121485	0.149528	0.173018	0.176215	0.119237	0.118183	0.126008	0.161841	0.125876	0.135583	0.131472	0.0939732	0.116981	0.15213	0.118652	0.129167	0.156053	0.103946	0.11102	0.113798	0.115194	0.101095	0.100279	0.118512	0.0796701	0.0952531	0.12494	0.134249	0.111991	0.109676	0.108864	0.106245	0.126363	0.118096	0.0990597	0.0831454	0.10119	0.104257	0.112328	0.111485	0.118687	0.133729	0.0983488	0.112865	0.085735	0.142369	0.124607	0.134712	0.11524
PPP2CB	0.109827	0.133928	0.132806	0.143148	0.126369	0.122734	0.150458	0.183201	0.129088	0.133694	0.139137	0.141681	0.129532	0.177184	0.151861	0.139571	0.170494	0.109613	0.121207	0.13423	0.14049	0.138426	0.1229	0.143609	0.119066	0.109226	0.126128	0.107278	0.135577	0.106417	0.11759	0.103606	0.141895	0.144954	0.111042	0.113909	0.120854	0.139197	0.148941	0.108313	0.126093	0.132125	0.139749	0.149624	0.125626	0.142512	0.142818	0.153647	0.120599
SSFA2	0.11726	0.140225	0.182395	0.189683	0.154327	0.141346	0.154959	0.179668	0.136054	0.137222	0.133186	0.12991	0.141871	0.175931	0.15257	0.151983	0.194451	0.110626	0.114986	0.133257	0.137465	0.153719	0.118806	0.129284	0.137423	0.125859	0.11348	0.15551	0.127356	0.106702	0.129132	0.120653	0.163488	0.138059	0.105267	0.105354	0.145123	0.114458	0.148417	0.121272	0.113724	0.138855	0.126396	0.132941	0.117037	0.125749	0.155039	0.159282	0.112834
ITGA2	0.175983	0.179532	0.169688	0.213156	0.152092	0.140462	0.134819	0.204562	0.149304	0.18912	0.173356	0.13144	0.121379	0.166875	0.182154	0.153447	0.222258	0.129528	0.135334	0.196095	0.15734	0.165208	0.143081	0.13435	0.156325	0.143916	0.132574	0.143967	0.134538	0.132286	0.134713	0.121774	0.208414	0.163923	0.128068	0.112563	0.13489	0.122779	0.156856	0.121952	0.11639	0.15292	0.133903	0.163506	0.125668	0.147228	0.165747	0.178884	0.114669
CDCP1	0.128412	0.142195	0.174562	0.167937	0.129071	0.153863	0.148527	0.170649	0.127359	0.134854	0.151322	0.129486	0.126148	0.153548	0.137	0.151218	0.185079	0.114372	0.118167	0.143807	0.134565	0.127843	0.136966	0.13798	0.126899	0.114934	0.13006	0.111267	0.155487	0.120973	0.134408	0.114994	0.16139	0.145277	0.133476	0.109129	0.157814	0.136478	0.117446	0.108206	0.0988783	0.144304	0.126892	0.123219	0.118284	0.125599	0.12199	0.124263	0.0936104
SNX9	0.126139	0.144438	0.178215	0.205809	0.156077	0.170057	0.15233	0.172478	0.132384	0.157112	0.165677	0.135738	0.167928	0.172768	0.138279	0.152901	0.1747	0.11748	0.123239	0.119118	0.143787	0.138732	0.131178	0.143001	0.123626	0.118723	0.138617	0.142457	0.150014	0.131032	0.147407	0.125863	0.151581	0.143135	0.146808	0.107178	0.146132	0.128639	0.145152	0.128572	0.134798	0.119761	0.132767	0.137143	0.144544	0.133474	0.135527	0.177147	0.128144
TNFRSF21	0.145645	0.116435	0.15477	0.141796	0.172718	0.190169	0.192724	0.181681	0.163683	0.177252	0.138824	0.112603	0.115678	0.142156	0.140601	0.107537	0.136984	0.102537	0.107197	0.114458	0.120714	0.142067	0.141121	0.126159	0.104637	0.113196	0.137439	0.117595	0.125375	0.0893628	0.118065	0.104174	0.138151	0.140254	0.113793	0.0913731	0.141227	0.126457	0.118888	0.122181	0.0954852	0.146971	0.116454	0.126085	0.126556	0.117929	0.107114	0.12254	0.109539
FA2H	0.126831	0.122028	0.133741	0.127119	0.147294	0.15689	0.162941	0.180373	0.123364	0.131878	0.145191	0.144715	0.155126	0.173319	0.143749	0.122627	0.139267	0.132391	0.104776	0.141362	0.138817	0.153159	0.136917	0.129241	0.119081	0.121102	0.110685	0.119565	0.11677	0.124759	0.100048	0.113676	0.112569	0.11801	0.108053	0.0917494	0.144475	0.113155	0.118742	0.116331	0.0985924	0.134207	0.105803	0.139717	0.119737	0.122309	0.104232	0.114504	0.10278
SMAD3	0.129443	0.136386	0.115871	0.149124	0.131875	0.112934	0.105244	0.170933	0.120801	0.114411	0.129038	0.10545	0.123234	0.136507	0.114361	0.124938	0.126844	0.0862011	0.065713	0.139541	0.132343	0.121032	0.111961	0.0975915	0.0885381	0.0960518	0.0833581	0.135447	0.116154	0.102926	0.0802731	0.103877	0.113677	0.123238	0.0978363	0.0761216	0.0992282	0.111758	0.118909	0.0937015	0.109051	0.113069	0.0920109	0.119553	0.09719	0.117552	0.122442	0.124848	0.0839638
PCDH1	0.111033	0.141331	0.134712	0.13633	0.138331	0.110752	0.123684	0.176925	0.113465	0.120549	0.140426	0.1354	0.127297	0.155429	0.129265	0.122343	0.133193	0.124268	0.121476	0.141909	0.132757	0.119607	0.125357	0.127971	0.123902	0.0882263	0.134182	0.114727	0.116269	0.112326	0.119904	0.0999295	0.105991	0.103951	0.113394	0.0822352	0.124253	0.107825	0.102749	0.112621	0.104062	0.116889	0.0915324	0.132205	0.127747	0.100213	0.121608	0.118475	0.0872486
DDR1	0.133441	0.166496	0.139895	0.151731	0.125829	0.106175	0.16631	0.195512	0.170996	0.14541	0.171752	0.15602	0.119406	0.200024	0.173581	0.188215	0.191075	0.160348	0.153649	0.193771	0.169494	0.13188	0.151046	0.149012	0.151555	0.110853	0.119801	0.140368	0.159682	0.138786	0.12008	0.128025	0.16662	0.131059	0.148512	0.110825	0.0892759	0.104842	0.101109	0.118426	0.113524	0.140442	0.137957	0.149779	0.112951	0.143956	0.175765	0.128747	0.0685384
EFNB1	0.121794	0.165776	0.112074	0.132561	0.163351	0.156655	0.168976	0.202254	0.156694	0.129174	0.166865	0.149076	0.124267	0.16642	0.169505	0.131186	0.155709	0.107952	0.125116	0.174163	0.156171	0.172011	0.16843	0.165656	0.139895	0.114989	0.108676	0.137462	0.148659	0.147198	0.106296	0.102511	0.146646	0.104518	0.127415	0.10474	0.133733	0.12354	0.107571	0.0950623	0.114831	0.132623	0.137321	0.152102	0.148859	0.111078	0.15608	0.131309	0.0976736
RRAS	0.112909	0.138404	0.128838	0.117687	0.141251	0.127986	0.128261	0.153996	0.121193	0.11602	0.152241	0.160488	0.15557	0.124048	0.155805	0.136574	0.131945	0.129395	0.120935	0.146496	0.139641	0.155745	0.149956	0.123289	0.128148	0.0960792	0.106591	0.0991503	0.113449	0.121049	0.10557	0.12513	0.105655	0.106996	0.133008	0.0951448	0.124218	0.090186	0.105768	0.11416	0.104694	0.103555	0.111163	0.129769	0.123293	0.109006	0.15899	0.125026	0.0880232
HEBP2	0.110319	0.128425	0.143044	0.150992	0.118182	0.107871	0.160834	0.179731	0.11099	0.15194	0.13819	0.114731	0.126219	0.152461	0.137459	0.16125	0.18191	0.123535	0.133112	0.132036	0.119489	0.132641	0.137775	0.132126	0.131877	0.0957183	0.0958614	0.111445	0.110889	0.120337	0.128337	0.132336	0.157515	0.11558	0.1372	0.0872024	0.115506	0.109139	0.0701516	0.11684	0.0978939	0.135763	0.110652	0.138112	0.103129	0.0892445	0.16751	0.153841	0.083964
CRB3	0.139908	0.125028	0.156615	0.12045	0.148131	0.133454	0.141409	0.15367	0.140198	0.159163	0.151372	0.154871	0.13715	0.116507	0.115699	0.137161	0.128198	0.101925	0.110083	0.135654	0.129999	0.108314	0.131403	0.0907344	0.116137	0.111458	0.090035	0.0754725	0.135521	0.129511	0.139735	0.139042	0.129968	0.108568	0.115128	0.0980023	0.109959	0.109698	0.0813488	0.0976895	0.0777896	0.0988737	0.107053	0.121625	0.114741	0.115013	0.128455	0.121023	0.0738443
GJB3	0.149289	0.16852	0.154099	0.132058	0.184236	0.16673	0.17325	0.192282	0.171904	0.196773	0.14214	0.119558	0.118655	0.114554	0.0697253	0.124106	0.0983796	0.0892374	0.102796	0.137925	0.161103	0.161957	0.114699	0.131502	0.10005	0.131625	0.0970913	0.106115	0.126547	0.143846	0.108007	0.0872936	0.109396	0.117708	0.141807	0.097884	0.0835848	0.0690041	0.0745334	0.0867647	0.0977957	0.0937381	0.125891	0.118337	0.121038	0.0724731	0.108356	0.0845305	0.0731253
PRSS22	0.160297	0.146506	0.15909	0.125748	0.136151	0.139771	0.133025	0.146057	0.131751	0.155858	0.130602	0.12932	0.156109	0.137744	0.0857695	0.0981072	0.0992682	0.0961237	0.106766	0.120779	0.107348	0.117962	0.090338	0.0846677	0.0829425	0.109655	0.106499	0.118358	0.118862	0.138602	0.115132	0.129767	0.0989755	0.089206	0.101853	0.0770005	0.109343	0.0916724	0.0643069	0.100168	0.0796121	0.108009	0.0917744	0.123977	0.0868952	0.113812	0.0965483	0.0910774	0.0962658
COL17A1	0.155104	0.177176	0.123451	0.135329	0.18212	0.106771	0.136338	0.184832	0.135545	0.110157	0.155169	0.218022	0.178424	0.179524	0.19478	0.131207	0.141961	0.155433	0.11059	0.212344	0.176073	0.167796	0.169484	0.143963	0.13816	0.128576	0.123279	0.180936	0.121648	0.091908	0.0948487	0.131415	0.146392	0.105678	0.0998708	0.102542	0.147517	0.148306	0.0963378	0.115219	0.140077	0.11719	0.119513	0.142528	0.101631	0.136254	0.183083	0.136124	0.131759
CDA	0.134978	0.151952	0.144993	0.135901	0.18558	0.133835	0.160277	0.141335	0.185891	0.136469	0.185602	0.240633	0.229644	0.162032	0.114163	0.142913	0.0723349	0.114234	0.110951	0.163038	0.163125	0.154573	0.156911	0.103699	0.119377	0.12891	0.107769	0.0939634	0.132794	0.108606	0.141066	0.153858	0.132969	0.117402	0.134122	0.0702584	0.132561	0.143469	0.0792444	0.074676	0.103475	0.116831	0.106013	0.128498	0.100942	0.127014	0.162893	0.120483	0.133518
PDZK1IP1	0.143451	0.138153	0.149504	0.0982036	0.118549	0.0937576	0.135892	0.159163	0.13622	0.132831	0.182456	0.259778	0.169501	0.211937	0.192821	0.164954	0.12557	0.168569	0.12705	0.170644	0.145827	0.109481	0.158154	0.110021	0.126774	0.0987608	0.126251	0.145897	0.140155	0.123534	0.160757	0.164059	0.134163	0.114094	0.138697	0.0924985	0.139037	0.145266	0.0933434	0.106864	0.0667713	0.103809	0.114644	0.133356	0.125446	0.109779	0.157279	0.122812	0.0848573
CLIC3	0.0712223	0.1269	0.0990755	0.0845653	0.156494	0.0744679	0.13475	0.107464	0.194407	0.0940008	0.149105	0.174206	0.134213	0.0971319	0.0947417	0.0875226	0.0765208	0.0991335	0.0857404	0.158192	0.143319	0.114778	0.124959	0.111453	0.10708	0.0747954	0.0846909	0.0724497	0.0941713	0.0635803	0.079579	0.0970256	0.101162	0.0966385	0.0917529	0.0613668	0.0587916	0.0662006	0.0309331	0.0763658	0.0712733	0.0839846	0.0704983	0.112352	0.0649119	0.0980239	0.116185	0.0667317	0.0521187
KRT80	0.152048	0.176724	0.109494	0.127796	0.231789	0.16375	0.179125	0.192498	0.235708	0.161819	0.185202	0.123118	0.12202	0.115988	0.105369	0.100553	0.102224	0.0567861	0.0509293	0.170111	0.150632	0.138763	0.13517	0.125091	0.0894116	0.12034	0.104087	0.0867891	0.134082	0.120859	0.0896398	0.0784797	0.130685	0.140659	0.119081	0.0896976	0.0673097	0.0728062	0.0971498	0.0795898	0.0842511	0.0962212	0.0993913	0.16367	0.114704	0.118537	0.156636	0.119707	0.0982508
TIMP2	0.131267	0.144496	0.137239	0.123167	0.150428	0.132922	0.1369	0.118305	0.128827	0.0982901	0.142737	0.148094	0.129539	0.123337	0.0809095	0.115388	0.0860585	0.09104	0.0972588	0.140879	0.127386	0.137958	0.107948	0.0791489	0.0675566	0.0992907	0.123686	0.0940083	0.10143	0.087272	0.115948	0.109924	0.140361	0.122483	0.0890909	0.0934501	0.0937404	0.126295	0.0880899	0.0541797	0.0887676	0.104114	0.0864022	0.11227	0.0628198	0.119787	0.119636	0.0852808	0.119443
KLK10	0.171629	0.158673	0.178413	0.115847	0.202363	0.174451	0.170948	0.17998	0.176712	0.149941	0.177603	0.20306	0.161226	0.144385	0.0782202	0.121551	0.107842	0.0843067	0.116642	0.197409	0.165861	0.175949	0.164211	0.134486	0.112195	0.133614	0.0783051	0.0856896	0.131175	0.129271	0.168508	0.120432	0.128781	0.160273	0.146992	0.0678561	0.100738	0.0809549	0.0581125	0.0477429	0.0732082	0.0918316	0.0694356	0.114294	0.0919655	0.0864389	0.100546	0.0810568	0.0645234
SEMA3B	0.130825	0.170598	0.116198	0.086783	0.205552	0.140486	0.139353	0.173621	0.180238	0.104137	0.177021	0.208422	0.185241	0.154971	0.122009	0.110425	0.0854117	0.127598	0.0999218	0.180594	0.151654	0.186744	0.183338	0.160208	0.120009	0.141549	0.120172	0.169789	0.140252	0.117732	0.0833715	0.133952	0.116878	0.0939597	0.106405	0.0741872	0.133345	0.118109	0.11662	0.0844463	0.103905	0.0964775	0.0879583	0.143513	0.107064	0.122668	0.142901	0.0758082	0.132319
EPS8L1	0.201341	0.180885	0.152706	0.163843	0.198219	0.180033	0.183203	0.198731	0.16921	0.181254	0.180737	0.203059	0.208373	0.165451	0.135131	0.12281	0.120475	0.137203	0.134125	0.177768	0.170611	0.186601	0.180485	0.138873	0.13736	0.164232	0.168315	0.153111	0.143482	0.124494	0.120063	0.139976	0.121559	0.139977	0.148771	0.0979677	0.142939	0.122168	0.111375	0.126008	0.125125	0.133432	0.114277	0.16541	0.130858	0.134702	0.136188	0.106751	0.130331
ITGA3	0.121301	0.172581	0.11114	0.146644	0.149873	0.132762	0.1588	0.214296	0.162942	0.11517	0.162356	0.170638	0.13552	0.162393	0.122597	0.141359	0.156463	0.140894	0.117266	0.210192	0.195218	0.186126	0.168037	0.160844	0.148022	0.15554	0.148573	0.141253	0.131093	0.125588	0.108008	0.119942	0.159841	0.130537	0.116688	0.100231	0.0735317	0.116096	0.0819899	0.091918	0.103283	0.122574	0.107951	0.160169	0.100393	0.141204	0.145674	0.106561	0.0974206
MYOF	0.134828	0.134518	0.124971	0.109519	0.161572	0.135506	0.16952	0.184512	0.153451	0.101416	0.129561	0.187978	0.157999	0.137137	0.104932	0.114776	0.121228	0.11293	0.089809	0.191887	0.186043	0.168844	0.152076	0.161403	0.135531	0.150051	0.138814	0.14791	0.0952634	0.0848994	0.098123	0.0956755	0.153553	0.158867	0.116873	0.080324	0.069336	0.0930627	0.086944	0.0911359	0.0773904	0.106325	0.0861159	0.134869	0.0802227	0.126963	0.0797441	0.0767399	0.0904111
AHNAK2	0.153766	0.166429	0.118546	0.126549	0.178768	0.136922	0.143355	0.160759	0.190661	0.11636	0.142403	0.143564	0.164725	0.0997603	0.0588045	0.0925133	0.0725486	0.0737457	0.0611749	0.171362	0.162653	0.180063	0.111772	0.114323	0.11478	0.146104	0.0928801	0.126758	0.0898544	0.0903535	0.097771	0.12378	0.127761	0.12519	0.0903793	0.0662695	0.0607982	0.0852848	0.0611464	0.0815182	0.0891496	0.0936878	0.078887	0.118875	0.0703291	0.120263	0.134159	0.0775274	0.104826
C19orf33	0.127754	0.15882	0.146761	0.0654829	0.168117	0.159134	0.137734	0.121904	0.131826	0.0924411	0.160502	0.225524	0.170836	0.148419	0.0997182	0.132188	0.0682585	0.108619	0.0921655	0.153486	0.13209	0.114014	0.139062	0.115741	0.0751943	0.0934121	0.0955104	0.105096	0.0989697	0.0956746	0.106078	0.117274	0.0676012	0.0956403	0.0904819	0.0824774	0.10403	0.0805165	0.0406287	0.0520578	0.0574338	0.0631816	0.0817817	0.111236	0.126437	0.0933896	0.0975316	0.0593889	0.0722694
CYSTM1	0.0990506	0.0991558	0.207228	0.125456	0.122313	0.121799	0.14353	0.118008	0.0954346	0.133361	0.186611	0.204998	0.17212	0.178885	0.123512	0.21205	0.147628	0.152169	0.124261	0.118237	0.1136	0.0684022	0.112691	0.115759	0.102461	0.0593388	0.0842306	0.0826375	0.124331	0.110772	0.171213	0.153449	0.117662	0.130453	0.156934	0.0888085	0.138451	0.106503	0.0749135	0.117299	0.0683556	0.0798151	0.0809692	0.0784871	0.127841	0.098421	0.106314	0.109106	0.0697261
CXCL16	0.146295	0.159316	0.191587	0.150314	0.174138	0.197299	0.171615	0.157112	0.152932	0.175751	0.195442	0.160419	0.154464	0.179085	0.107265	0.188403	0.126273	0.12538	0.140151	0.127175	0.140455	0.133564	0.124622	0.109362	0.109114	0.104739	0.110411	0.0992948	0.155053	0.146736	0.145913	0.1329	0.138798	0.138249	0.163173	0.103858	0.0946218	0.0954446	0.0763166	0.0908	0.0953708	0.121308	0.11577	0.109128	0.129704	0.0876434	0.125998	0.0975443	0.0900668
SLPI	0.117698	0.163529	0.211647	0.137592	0.158682	0.163885	0.176319	0.163413	0.164418	0.146191	0.21438	0.244296	0.200195	0.209892	0.182677	0.212186	0.124275	0.141674	0.147309	0.16021	0.149254	0.125813	0.150389	0.130113	0.138975	0.0758523	0.0957913	0.101873	0.155525	0.134395	0.174102	0.139269	0.142246	0.138543	0.155432	0.093666	0.121644	0.120508	0.0539716	0.0833253	0.0830155	0.128912	0.136467	0.122631	0.131017	0.0983578	0.141672	0.134418	0.0820522
GBP3	0.119439	0.118595	0.165909	0.158356	0.130803	0.111527	0.112183	0.140506	0.0885276	0.102593	0.142305	0.167624	0.154412	0.166872	0.110933	0.157027	0.171065	0.139724	0.128601	0.1276	0.119558	0.0981943	0.132354	0.086875	0.114196	0.0997206	0.131377	0.141233	0.132805	0.091166	0.141959	0.124868	0.109629	0.116054	0.111323	0.111361	0.128572	0.127273	0.100131	0.09859	0.11929	0.101609	0.111899	0.0926064	0.107514	0.14214	0.120959	0.122856	0.116733
TJP3	0.08646	0.127592	0.125241	0.128881	0.126321	0.113639	0.130048	0.153522	0.0977069	0.105328	0.159193	0.176333	0.171157	0.181561	0.130204	0.151766	0.150677	0.134203	0.115039	0.148085	0.133785	0.122227	0.162515	0.132089	0.11813	0.105065	0.114957	0.145916	0.140479	0.110038	0.0924539	0.118596	0.105003	0.0761429	0.131593	0.0868961	0.12777	0.145178	0.0929871	0.111226	0.126424	0.0947539	0.126532	0.133833	0.161805	0.128916	0.119503	0.146167	0.100983
CD68	0.103538	0.119223	0.161688	0.105786	0.119195	0.142839	0.102156	0.109402	0.0862194	0.0786461	0.156456	0.155421	0.162924	0.142031	0.122067	0.144656	0.0931069	0.124679	0.119577	0.0846895	0.0789087	0.101547	0.0964554	0.0745005	0.0879876	0.0704215	0.0765083	0.110882	0.116895	0.0872337	0.112032	0.141611	0.104837	0.0917628	0.0949104	0.0737805	0.138882	0.110683	0.0835339	0.102213	0.0669744	0.0942717	0.0918572	0.0691781	0.0962747	0.0938826	0.112886	0.11254	0.0953497
ARFGAP3	0.10297	0.131665	0.132762	0.133845	0.11351	0.0983755	0.136627	0.115197	0.124182	0.0811338	0.14795	0.155651	0.148229	0.156364	0.105585	0.148561	0.110925	0.121807	0.115503	0.115984	0.123793	0.121935	0.112205	0.0905614	0.0852466	0.0854826	0.106837	0.0989488	0.138656	0.0918476	0.10087	0.117894	0.121541	0.0952661	0.117919	0.0993989	0.1044	0.106957	0.0929851	0.0887762	0.0917271	0.115619	0.0962215	0.122682	0.0861131	0.120712	0.112858	0.0936875	0.105151
RHOF	0.150617	0.149037	0.192221	0.157916	0.229734	0.20296	0.161851	0.190014	0.138739	0.155708	0.199279	0.185295	0.220602	0.143819	0.109212	0.157724	0.107746	0.120648	0.109567	0.137793	0.147766	0.151845	0.150064	0.137428	0.0964503	0.136958	0.0991956	0.109551	0.138864	0.104919	0.144814	0.136251	0.106585	0.108118	0.115929	0.136618	0.177407	0.132609	0.124953	0.0923087	0.0990923	0.115031	0.116268	0.121924	0.164709	0.120356	0.137486	0.110954	0.14531
PTPRH	0.133314	0.158035	0.160382	0.137396	0.157906	0.16187	0.136882	0.152083	0.0961257	0.0975555	0.17427	0.208949	0.189622	0.164337	0.127744	0.141595	0.108291	0.156616	0.135668	0.142595	0.158589	0.145487	0.140437	0.107641	0.099009	0.110606	0.128228	0.173827	0.14082	0.114804	0.111933	0.135611	0.116976	0.107412	0.129476	0.0893867	0.142836	0.162764	0.120433	0.119869	0.123172	0.110224	0.0942055	0.105061	0.110742	0.130848	0.118863	0.0938299	0.126859
SLC6A8	0.116845	0.150999	0.141892	0.142251	0.197698	0.150123	0.158028	0.185257	0.153904	0.089626	0.191985	0.207566	0.228337	0.175581	0.144866	0.162171	0.160826	0.172647	0.149292	0.14391	0.187415	0.180124	0.141134	0.142446	0.143429	0.136303	0.119334	0.175905	0.132325	0.105382	0.124212	0.156746	0.12	0.123481	0.106304	0.123952	0.198825	0.156014	0.133777	0.118953	0.124921	0.126296	0.123568	0.102019	0.113899	0.133449	0.137084	0.106067	0.127594
B4GALNT3	0.103895	0.125336	0.060442	0.0834259	0.134704	0.101634	0.131072	0.172782	0.0849402	0.0921298	0.115907	0.131274	0.101811	0.146545	0.128885	0.0976668	0.0811578	0.095638	0.0775762	0.116441	0.147652	0.153152	0.188546	0.151327	0.135863	0.100663	0.121221	0.135135	0.0591118	0.0755463	0.0666598	0.0794542	0.0887007	0.0844333	0.102601	0.0818862	0.143235	0.119345	0.103099	0.129779	0.107118	0.0799689	0.0878066	0.106494	0.101528	0.101322	0.0941856	0.0898044	0.10701
PTK6	0.0762628	0.109481	0.104091	0.119258	0.110516	0.0803096	0.108914	0.138914	0.101256	0.0623951	0.127813	0.131433	0.133441	0.144543	0.164415	0.107231	0.105293	0.134748	0.0846852	0.135434	0.133305	0.150045	0.153151	0.126908	0.134475	0.0720519	0.10908	0.142534	0.116439	0.107283	0.0659905	0.10987	0.101434	0.0748476	0.0931071	0.0815461	0.154418	0.0985829	0.0984758	0.118399	0.116801	0.1048	0.0943693	0.130657	0.125278	0.103213	0.149619	0.10582	0.0903743
PINK1	0.0870228	0.107483	0.0838299	0.0884378	0.0895714	0.0608844	0.104004	0.109028	0.094167	0.081509	0.114181	0.131066	0.118359	0.121698	0.0977263	0.111143	0.0947765	0.0985601	0.0872377	0.122867	0.126221	0.105256	0.102681	0.0920374	0.0832589	0.0831284	0.0915767	0.121229	0.0976935	0.0891139	0.102628	0.135192	0.0916497	0.0900697	0.0760468	0.0715568	0.0658294	0.0965658	0.0687923	0.082553	0.0666174	0.0860372	0.0948912	0.110616	0.0883219	0.111782	0.130797	0.0879708	0.0811291
AC009133.12	0.0717252	0.10403	0.0829441	0.0802741	0.0882131	0.0577731	0.0895764	0.114607	0.0721375	0.0471101	0.12398	0.141909	0.125736	0.13098	0.107256	0.0871476	0.0816434	0.120004	0.107605	0.12329	0.0968437	0.115794	0.109905	0.0858846	0.0923546	0.0739319	0.112712	0.131003	0.0981582	0.0560739	0.0540332	0.0814628	0.0729031	0.0722209	0.0811469	0.0662297	0.084781	0.109948	0.075804	0.0646527	0.0891396	0.0817109	0.108088	0.100329	0.0789628	0.0920977	0.0903548	0.0669775	0.0944171
BMP2	0.101132	0.0954726	0.0832925	0.10048	0.108435	0.089829	0.0889985	0.114351	0.0874091	0.0547339	0.099719	0.121497	0.132788	0.119455	0.117518	0.103718	0.115988	0.114842	0.0829065	0.0930814	0.124415	0.0753081	0.104468	0.105925	0.0795028	0.0688741	0.0720781	0.10814	0.0765424	0.0609686	0.0683362	0.0741242	0.0759703	0.0826535	0.057876	0.0672592	0.0917297	0.107531	0.0796062	0.0907446	0.0684595	0.0772353	0.0809213	0.0768866	0.075969	0.0945751	0.0875486	0.0744599	0.0955686
PPARD	0.110802	0.115064	0.101713	0.100698	0.112173	0.0977338	0.0954328	0.124667	0.0913065	0.0802251	0.0980043	0.089457	0.104909	0.0979435	0.0901353	0.0818089	0.0959406	0.0896056	0.0860543	0.106124	0.109543	0.111229	0.104962	0.0858127	0.0659163	0.0983054	0.0698006	0.075732	0.0645614	0.0762438	0.0871588	0.098368	0.0820257	0.0878226	0.078815	0.0763695	0.0898023	0.0947569	0.0709457	0.0884026	0.0796605	0.082973	0.0788915	0.107569	0.0671367	0.0689746	0.0855164	0.0876549	0.0865913
ABHD11-AS1	0.0920143	0.0975049	0.0757747	0.102762	0.120841	0.107932	0.0722107	0.103055	0.0955436	0.0871362	0.107134	0.12193	0.113212	0.099719	0.0661716	0.0748878	0.0899152	0.0871239	0.0775785	0.0885845	0.0997041	0.0750964	0.0846306	0.0535366	0.0733106	0.0597103	0.0641008	0.0851361	0.0791361	0.0637217	0.0775378	0.100442	0.0598455	0.0752083	0.0627506	0.0604642	0.0919727	0.0755498	0.0762745	0.0648957	0.0565315	0.0666397	0.0782287	0.076688	0.0903918	0.0700414	0.0839259	0.0839142	0.0683144
ERO1L	0.0327798	0.0215605	0.0391624	0.0413214	0.0211217	0.0354889	0.0363011	0.0585052	0.0401548	0.0467132	0.0525753	0.0312765	0.0327333	0.0468611	0.0565205	0.0491535	0.050208	0.034736	0.0306078	0.0312805	0.0411017	0.0356138	0.04558	0.0412057	0.0451008	0.0199361	0.0256078	0.0217533	0.0268741	0.0270566	0.0393412	0.0363536	0.0352968	0.0533552	0.0350251	0.0349665	0.0284844	0.0114974	0.0243567	0.0337653	0.0173073	0.0257321	0.018145	0.0328264	0.0464272	0.0382103	0.0395032	0.0404908	0.0138527
[truncated: 51 more columns]

## Sheet: Extended_Data_Fig2g
patient	tumor_stage	HRC_signature_expression_among_HRCs	study	early_advanced	HRC_abundance
5	1	0.317234	t1	early	0.0526316
11	1	0.335694	t1	early	0.136752
13	1	0.323084	t1	early	0.037037
14	2	0.372381	t1	early	0.115108
16	1	0.465392	t1	early	0.111111
C103	2	0.355213	pelka	early	0.0201996
C104	3	0.334256	pelka	advanced	0.0459559
C105	4	0.378947	pelka	advanced	0.0645432
C107	3	0.372118	pelka	advanced	0.0688259
C112	3	0.333749	pelka	advanced	0.0123609
C113	2	0.349497	pelka	early	0.096283
C124	4	0.40072	pelka	advanced	0.0834915
C125	3	0.354062	pelka	advanced	0.0212121
C126	4	0.413454	pelka	advanced	0.294805
C129	3	0.399297	pelka	advanced	0.248175
C133	4	0.407589	pelka	advanced	0.260632
C134	4	0.363617	pelka	advanced	0.0218531
C135	1	0.337325	pelka	early	0.0396246
C136	3	0.35063	pelka	advanced	0.0807043
C140	1	0.3401	pelka	early	0.0321678
C145	4	0.302307	pelka	advanced	0.0224719
C149	4	0.349922	pelka	advanced	0.0633484
C150	3	0.289073	pelka	advanced	0.00966184
C153	2	0.368165	pelka	early	0.0361953
C155	3	0.333652	pelka	advanced	0.0869565
C157	4	0.336892	pelka	advanced	0.077278
C159	3	0.405052	pelka	advanced	0.0169903
C160	4	0.331998	pelka	advanced	0.107608
C161	3	0.309447	pelka	advanced	0.0281294
C162	4	0.33125	pelka	advanced	0.0217216
C166	3	0.379192	pelka	advanced	0.0660851
C171	2	0.36941	pelka	early	0.072938
C172	3	0.364324	pelka	advanced	0.0944625
KUL19	3	0.425017	kul	advanced	0.0487805
KUL21	4	0.425503	kul	advanced	0.657434
KUL28	2	0.267122	kul	early	0.0638298
KUL30	2	0.346849	kul	early	0.145
KUL31	1	0.414294	kul	early	0.151013
SMC01	2	0.35551	smc	early	0.158061
SMC02	3	0.431634	smc	advanced	0.250784
SMC04	3	0.367245	smc	advanced	0.325843
SMC05	2	0.401724	smc	early	0.25
SMC07	1	0.329128	smc	early	0.129032
SMC08	3	0.29484	smc	advanced	0.0316901
SMC09	2	0.371927	smc	early	0.262914
SMC11	3	0.389973	smc	advanced	0.322148
SMC14	3	0.460362	smc	advanced	0.548611
SMC15	2	0.348225	smc	early	0.0866426
SMC16	3	0.406219	smc	advanced	0.456235
SMC17	3	0.641416	smc	advanced	0.760664
SMC18	2	0.343819	smc	early	0.20352
SMC19	3	0.349681	smc	advanced	0.476852
SMC20	3	0.486852	smc	advanced	0.856148
SMC21	4	0.356384	smc	advanced	0.492401
SMC22	3	0.454284	smc	advanced	0.440141
SMC23	3	0.427636	smc	advanced	0.282895
SMC25	4	0.342142	smc	advanced	0.249307

## Sheet: Extended_Data_Fig2h
signature	patient	stage	percentage_of_tumor_cells_positive_for_signature
earlyCRCinv1001	5	1	0.157895
earlyCRCinv1001	13	1	0.4
earlyCRCinv1001	11	1	0.0512821
earlyCRCinv1001	16	1	0.133333
earlyCRCinv1001	14	2	0.172662
earlyCRCinv1001	KUL19	3	0.109039
earlyCRCinv1001	KUL21	4	0.523324
earlyCRCinv1001	KUL28	2	0.0212766
earlyCRCinv1001	KUL30	2	0.115
earlyCRCinv1001	KUL31	1	0.0423573
earlyCRCinv1001	SMC01	2	0.179136
earlyCRCinv1001	SMC02	3	0.225705
earlyCRCinv1001	SMC04	3	0.250936
earlyCRCinv1001	SMC05	2	0.25
earlyCRCinv1001	SMC07	1	0.0989247
earlyCRCinv1001	SMC08	3	0.0352113
earlyCRCinv1001	SMC09	2	0.0827815
earlyCRCinv1001	SMC11	3	0.14094
earlyCRCinv1001	SMC14	3	0.6875
earlyCRCinv1001	SMC15	2	0.285199
earlyCRCinv1001	SMC16	3	0.226672
earlyCRCinv1001	SMC17	3	0.680095
earlyCRCinv1001	SMC18	2	0.0153022
earlyCRCinv1001	SMC19	3	0.189815
earlyCRCinv1001	SMC20	3	0.893271
earlyCRCinv1001	SMC21	4	0.12766
earlyCRCinv1001	SMC22	3	0.0959507
earlyCRCinv1001	SMC23	3	0.273026
earlyCRCinv1001	SMC25	4	0.0886427
earlyCRCinv1001	C103	2	0.00974335
earlyCRCinv1001	C104	3	0.0358456
earlyCRCinv1001	C105	4	0.0259849
earlyCRCinv1001	C107	3	0.0263158
earlyCRCinv1001	C112	3	0.0154512
earlyCRCinv1001	C113	2	0.103896
earlyCRCinv1001	C124	4	0.127135
earlyCRCinv1001	C125	3	0.0109091
earlyCRCinv1001	C126	4	0.27013
earlyCRCinv1001	C129	3	0.195363
earlyCRCinv1001	C133	4	0.125409
earlyCRCinv1001	C134	4	0.258741
earlyCRCinv1001	C135	1	0.180396
earlyCRCinv1001	C136	3	0.00880411
earlyCRCinv1001	C140	1	0.00512821
earlyCRCinv1001	C145	4	0.0674157
earlyCRCinv1001	C149	4	0.00226244
earlyCRCinv1001	C150	3	0.00543478
earlyCRCinv1001	C153	2	0.0105219
earlyCRCinv1001	C155	3	0.170652
earlyCRCinv1001	C157	4	0.0213379
earlyCRCinv1001	C159	3	0.270631
earlyCRCinv1001	C160	4	0.0855856
earlyCRCinv1001	C161	3	0.0276606
earlyCRCinv1001	C162	4	0.0418343
earlyCRCinv1001	C166	3	0.00916031
earlyCRCinv1001	C171	2	0.131788
earlyCRCinv1001	C172	3	0.0456026
earlyCRCcore1002	5	1	0
earlyCRCcore1002	13	1	0
earlyCRCcore1002	11	1	0
earlyCRCcore1002	16	1	0.0444444
earlyCRCcore1002	14	2	0
earlyCRCcore1002	KUL19	3	0.0329986
earlyCRCcore1002	KUL21	4	0.00218659
earlyCRCcore1002	KUL28	2	0.0212766
earlyCRCcore1002	KUL30	2	0.05
earlyCRCcore1002	KUL31	1	0.0994475
earlyCRCcore1002	SMC01	2	0.00632244
earlyCRCcore1002	SMC02	3	0
earlyCRCcore1002	SMC04	3	0.00374532
earlyCRCcore1002	SMC05	2	0
earlyCRCcore1002	SMC07	1	0.0129032
earlyCRCcore1002	SMC08	3	0.028169
earlyCRCcore1002	SMC09	2	0.0013245
earlyCRCcore1002	SMC11	3	0.0402685
earlyCRCcore1002	SMC14	3	0.00694444
earlyCRCcore1002	SMC15	2	0
earlyCRCcore1002	SMC16	3	0.000412882
earlyCRCcore1002	SMC17	3	0.00236967
earlyCRCcore1002	SMC18	2	0.00612089
earlyCRCcore1002	SMC19	3	0
earlyCRCcore1002	SMC20	3	0
earlyCRCcore1002	SMC21	4	0.00303951
earlyCRCcore1002	SMC22	3	0.00440141
earlyCRCcore1002	SMC23	3	0.00328947
earlyCRCcore1002	SMC25	4	0.0138504
earlyCRCcore1002	C103	2	0.0434886
earlyCRCcore1002	C104	3	0.158088
earlyCRCcore1002	C105	4	0.186085
earlyCRCcore1002	C107	3	0.103239
earlyCRCcore1002	C112	3	0.399258
earlyCRCcore1002	C113	2	0.102105
earlyCRCcore1002	C124	4	0.1537
earlyCRCcore1002	C125	3	0.266667
earlyCRCcore1002	C126	4	0.203896
earlyCRCcore1002	C129	3	0.0764277
earlyCRCcore1002	C133	4	0.0141767
earlyCRCcore1002	C134	4	0.263112
earlyCRCcore1002	C135	1	0.331595
earlyCRCcore1002	C136	3	0.358034
earlyCRCcore1002	C140	1	0.37296
earlyCRCcore1002	C145	4	0.0786517
earlyCRCcore1002	C149	4	0.207014
earlyCRCcore1002	C150	3	0.43599
earlyCRCcore1002	C153	2	0.157828
earlyCRCcore1002	C155	3	0.0728261
earlyCRCcore1002	C157	4	0.00461361
earlyCRCcore1002	C159	3	0.0254854
earlyCRCcore1002	C160	4	0.004004
earlyCRCcore1002	C161	3	0.0150023
earlyCRCcore1002	C162	4	0.109413
earlyCRCcore1002	C166	3	0.00676118
earlyCRCcore1002	C171	2	0.0238582
earlyCRCcore1002	C172	3	0.0456026
CoreHRC_CanellasSocias20223	5	1	0.0263158
CoreHRC_CanellasSocias20223	13	1	0.0148148
CoreHRC_CanellasSocias20223	11	1	0.0769231
CoreHRC_CanellasSocias20223	16	1	0.0666667
CoreHRC_CanellasSocias20223	14	2	0.0647482
CoreHRC_CanellasSocias20223	KUL19	3	0.035868
CoreHRC_CanellasSocias20223	KUL21	4	0.546647
CoreHRC_CanellasSocias20223	KUL28	2	0.0212766
CoreHRC_CanellasSocias20223	KUL30	2	0.08
CoreHRC_CanellasSocias20223	KUL31	1	0.112339
CoreHRC_CanellasSocias20223	SMC01	2	0.11275
CoreHRC_CanellasSocias20223	SMC02	3	0.210031
CoreHRC_CanellasSocias20223	SMC04	3	0.23221
CoreHRC_CanellasSocias20223	SMC05	2	0.125
CoreHRC_CanellasSocias20223	SMC07	1	0.0795699
CoreHRC_CanellasSocias20223	SMC08	3	0.0105634
CoreHRC_CanellasSocias20223	SMC09	2	0.18543
CoreHRC_CanellasSocias20223	SMC11	3	0.255034
CoreHRC_CanellasSocias20223	SMC14	3	0.465278
CoreHRC_CanellasSocias20223	SMC15	2	0.0433213
CoreHRC_CanellasSocias20223	SMC16	3	0.3654
CoreHRC_CanellasSocias20223	SMC17	3	0.708531
CoreHRC_CanellasSocias20223	SMC18	2	0.133894
CoreHRC_CanellasSocias20223	SMC19	3	0.324074
CoreHRC_CanellasSocias20223	SMC20	3	0.735499
CoreHRC_CanellasSocias20223	SMC21	4	0.346505
CoreHRC_CanellasSocias20223	SMC22	3	0.362676
CoreHRC_CanellasSocias20223	SMC23	3	0.217105
CoreHRC_CanellasSocias20223	SMC25	4	0.163435
CoreHRC_CanellasSocias20223	C103	2	0.0130703
CoreHRC_CanellasSocias20223	C104	3	0.0229779
CoreHRC_CanellasSocias20223	C105	4	0.0427494
CoreHRC_CanellasSocias20223	C107	3	0.0546559
CoreHRC_CanellasSocias20223	C112	3	0.00803461
CoreHRC_CanellasSocias20223	C113	2	0.0653829
CoreHRC_CanellasSocias20223	C124	4	0.0645161
CoreHRC_CanellasSocias20223	C125	3	0.0145455
CoreHRC_CanellasSocias20223	C126	4	0.237662
CoreHRC_CanellasSocias20223	C129	3	0.18377
CoreHRC_CanellasSocias20223	C133	4	0.201745
CoreHRC_CanellasSocias20223	C134	4	0.0122378
CoreHRC_CanellasSocias20223	C135	1	0.0229406
CoreHRC_CanellasSocias20223	C136	3	0.056493
CoreHRC_CanellasSocias20223	C140	1	0.0219114
CoreHRC_CanellasSocias20223	C145	4	0.0224719
CoreHRC_CanellasSocias20223	C149	4	0.0395928
CoreHRC_CanellasSocias20223	C150	3	0.00301932
CoreHRC_CanellasSocias20223	C153	2	0.0265152
CoreHRC_CanellasSocias20223	C155	3	0.0608696
CoreHRC_CanellasSocias20223	C157	4	0.0449827
CoreHRC_CanellasSocias20223	C159	3	0.0121359
CoreHRC_CanellasSocias20223	C160	4	0.0645646
CoreHRC_CanellasSocias20223	C161	3	0.0140647
CoreHRC_CanellasSocias20223	C162	4	0.0128721
CoreHRC_CanellasSocias20223	C166	3	0.0434024
CoreHRC_CanellasSocias20223	C171	2	0.0470348
CoreHRC_CanellasSocias20223	C172	3	0.0618893
EpiHR_CanellasSocias20224	5	1	0
EpiHR_CanellasSocias20224	13	1	0.0148148
EpiHR_CanellasSocias20224	11	1	0.017094
EpiHR_CanellasSocias20224	16	1	0.0444444
EpiHR_CanellasSocias20224	14	2	0.057554
EpiHR_CanellasSocias20224	KUL19	3	0.0143472
EpiHR_CanellasSocias20224	KUL21	4	0.862245
EpiHR_CanellasSocias20224	KUL28	2	0
EpiHR_CanellasSocias20224	KUL30	2	0.06
EpiHR_CanellasSocias20224	KUL31	1	0.0349908
EpiHR_CanellasSocias20224	SMC01	2	0.0263435
EpiHR_CanellasSocias20224	SMC02	3	0.119122
EpiHR_CanellasSocias20224	SMC04	3	0.337079
EpiHR_CanellasSocias20224	SMC05	2	0.375
EpiHR_CanellasSocias20224	SMC07	1	0.0451613
EpiHR_CanellasSocias20224	SMC08	3	0
EpiHR_CanellasSocias20224	SMC09	2	0.097351
EpiHR_CanellasSocias20224	SMC11	3	0.0738255
EpiHR_CanellasSocias20224	SMC14	3	0.722222
EpiHR_CanellasSocias20224	SMC15	2	0.0180505
EpiHR_CanellasSocias20224	SMC16	3	0.485962
EpiHR_CanellasSocias20224	SMC17	3	0.694313
EpiHR_CanellasSocias20224	SMC18	2	0.0749809
EpiHR_CanellasSocias20224	SMC19	3	0.412037
EpiHR_CanellasSocias20224	SMC20	3	0.805104
EpiHR_CanellasSocias20224	SMC21	4	0.371429
EpiHR_CanellasSocias20224	SMC22	3	0.382923
EpiHR_CanellasSocias20224	SMC23	3	0.101974
EpiHR_CanellasSocias20224	SMC25	4	0.0249307
EpiHR_CanellasSocias20224	C103	2	0.00427757
EpiHR_CanellasSocias20224	C104	3	0.0202206
EpiHR_CanellasSocias20224	C105	4	0.0176027
EpiHR_CanellasSocias20224	C107	3	0.048583
EpiHR_CanellasSocias20224	C112	3	0.00185414
EpiHR_CanellasSocias20224	C113	2	0.09897
EpiHR_CanellasSocias20224	C124	4	0.0417457
EpiHR_CanellasSocias20224	C125	3	0.00242424
EpiHR_CanellasSocias20224	C126	4	0.233766
EpiHR_CanellasSocias20224	C129	3	0.186346
EpiHR_CanellasSocias20224	C133	4	0.321701
EpiHR_CanellasSocias20224	C134	4	0.0104895
EpiHR_CanellasSocias20224	C135	1	0.0135558
EpiHR_CanellasSocias20224	C136	3	0.0168745
EpiHR_CanellasSocias20224	C140	1	0.0032634
EpiHR_CanellasSocias20224	C145	4	0.0224719
EpiHR_CanellasSocias20224	C149	4	0.00339367
EpiHR_CanellasSocias20224	C150	3	0.00120773
EpiHR_CanellasSocias20224	C153	2	0.00631313
EpiHR_CanellasSocias20224	C155	3	0.051087
EpiHR_CanellasSocias20224	C157	4	0.0265283
EpiHR_CanellasSocias20224	C159	3	0.0121359
EpiHR_CanellasSocias20224	C160	4	0.0955956
EpiHR_CanellasSocias20224	C161	3	0.00984529
EpiHR_CanellasSocias20224	C162	4	0.0122285
EpiHR_CanellasSocias20224	C166	3	0.0130862
EpiHR_CanellasSocias20224	C171	2	0.0286299
EpiHR_CanellasSocias20224	C172	3	0.0162866
WntON_Morral20205	5	1	0.105263
WntON_Morral20205	13	1	0.718519
WntON_Morral20205	11	1	0.17094
WntON_Morral20205	16	1	0.155556
WntON_Morral20205	14	2	0.28777
WntON_Morral20205	KUL19	3	0.00573888
WntON_Morral20205	KUL21	4	0.00801749
WntON_Morral20205	KUL28	2	0.0212766
WntON_Morral20205	KUL30	2	0.085
WntON_Morral20205	KUL31	1	0.0331492
WntON_Morral20205	SMC01	2	0.118019
WntON_Morral20205	SMC02	3	0.031348
WntON_Morral20205	SMC04	3	0.0224719
WntON_Morral20205	SMC05	2	0
WntON_Morral20205	SMC07	1	0.0752688
WntON_Morral20205	SMC08	3	0.0176056
WntON_Morral20205	SMC09	2	0.0145695
WntON_Morral20205	SMC11	3	0.090604
WntON_Morral20205	SMC14	3	0.0347222
WntON_Morral20205	SMC15	2	0.238267
WntON_Morral20205	SMC16	3	0.00206441
WntON_Morral20205	SMC17	3	0
WntON_Morral20205	SMC18	2	0.0788064
WntON_Morral20205	SMC19	3	0.0277778
WntON_Morral20205	SMC20	3	0
WntON_Morral20205	SMC21	4	0.0151976
WntON_Morral20205	SMC22	3	0.132923
WntON_Morral20205	SMC23	3	0.0230263
WntON_Morral20205	SMC25	4	0
WntON_Morral20205	C103	2	0.0102186
WntON_Morral20205	C104	3	0.0974265
WntON_Morral20205	C105	4	0.0846605
WntON_Morral20205	C107	3	0.00809717
WntON_Morral20205	C112	3	0.0444994
WntON_Morral20205	C113	2	0.0631438
WntON_Morral20205	C124	4	0.028463
WntON_Morral20205	C125	3	0.0284848
WntON_Morral20205	C126	4	0.0909091
WntON_Morral20205	C129	3	0.000858738
WntON_Morral20205	C133	4	0
WntON_Morral20205	C134	4	0.464161
WntON_Morral20205	C135	1	0.126173
WntON_Morral20205	C136	3	0.0154072
WntON_Morral20205	C140	1	0.032634
WntON_Morral20205	C145	4	0
WntON_Morral20205	C149	4	0
WntON_Morral20205	C150	3	0.0664251
WntON_Morral20205	C153	2	0.003367
WntON_Morral20205	C155	3	0.152174
WntON_Morral20205	C157	4	0.11015
WntON_Morral20205	C159	3	0.223301
WntON_Morral20205	C160	4	0.0415415
WntON_Morral20205	C161	3	0.0970464
WntON_Morral20205	C162	4	0.274175
WntON_Morral20205	C166	3	0.188222
WntON_Morral20205	C171	2	0.23631
WntON_Morral20205	C172	3	0.0260586
yap_up100_Gregorieff20156	5	1	0.105263
yap_up100_Gregorieff20156	13	1	0.00740741
yap_up100_Gregorieff20156	11	1	0.034188
yap_up100_Gregorieff20156	16	1	0.0444444
yap_up100_Gregorieff20156	14	2	0.122302
yap_up100_Gregorieff20156	KUL19	3	0.0215208
yap_up100_Gregorieff20156	KUL21	4	0.610058
yap_up100_Gregorieff20156	KUL28	2	0.0212766
yap_up100_Gregorieff20156	KUL30	2	0.04
yap_up100_Gregorieff20156	KUL31	1	0.0092081
yap_up100_Gregorieff20156	SMC01	2	0.127503
yap_up100_Gregorieff20156	SMC02	3	0.175549
yap_up100_Gregorieff20156	SMC04	3	0.254682
yap_up100_Gregorieff20156	SMC05	2	0.375
yap_up100_Gregorieff20156	SMC07	1	0.184946
yap_up100_Gregorieff20156	SMC08	3	0.0105634
yap_up100_Gregorieff20156	SMC09	2	0.175497
yap_up100_Gregorieff20156	SMC11	3	0.238255
yap_up100_Gregorieff20156	SMC14	3	0.673611
yap_up100_Gregorieff20156	SMC15	2	0.0902527
yap_up100_Gregorieff20156	SMC16	3	0.534682
yap_up100_Gregorieff20156	SMC17	3	0.64455
yap_up100_Gregorieff20156	SMC18	2	0.0795715
yap_up100_Gregorieff20156	SMC19	3	0.402778
yap_up100_Gregorieff20156	SMC20	3	0.696056
yap_up100_Gregorieff20156	SMC21	4	0.429787
yap_up100_Gregorieff20156	SMC22	3	0.367077
yap_up100_Gregorieff20156	SMC23	3	0.203947
yap_up100_Gregorieff20156	SMC25	4	0.0526316
yap_up100_Gregorieff20156	C103	2	0.0201996
yap_up100_Gregorieff20156	C104	3	0.0128676
yap_up100_Gregorieff20156	C105	4	0.0134116
yap_up100_Gregorieff20156	C107	3	0.0404858
yap_up100_Gregorieff20156	C112	3	0.00309023
yap_up100_Gregorieff20156	C113	2	0.0394089
yap_up100_Gregorieff20156	C124	4	0.0227704
yap_up100_Gregorieff20156	C125	3	0.00909091
yap_up100_Gregorieff20156	C126	4	0.0805195
yap_up100_Gregorieff20156	C129	3	0.222413
yap_up100_Gregorieff20156	C133	4	0.246456
yap_up100_Gregorieff20156	C134	4	0.0034965
yap_up100_Gregorieff20156	C135	1	0.0104275
yap_up100_Gregorieff20156	C136	3	0.00953778
yap_up100_Gregorieff20156	C140	1	0.00652681
yap_up100_Gregorieff20156	C145	4	0.0449438
yap_up100_Gregorieff20156	C149	4	0.00226244
yap_up100_Gregorieff20156	C150	3	0
yap_up100_Gregorieff20156	C153	2	0.00883838
yap_up100_Gregorieff20156	C155	3	0.051087
yap_up100_Gregorieff20156	C157	4	0.0138408
yap_up100_Gregorieff20156	C159	3	0.0206311
yap_up100_Gregorieff20156	C160	4	0.043043
yap_up100_Gregorieff20156	C161	3	0.0243788
yap_up100_Gregorieff20156	C162	4	0.0318584
yap_up100_Gregorieff20156	C166	3	0.010687
yap_up100_Gregorieff20156	C171	2	0.0286299
yap_up100_Gregorieff20156	C172	3	0.019544
fetal_Mustata20137	5	1	0.0526316
fetal_Mustata20137	13	1	0.037037
fetal_Mustata20137	11	1	0.00854701
fetal_Mustata20137	16	1	0.0444444
fetal_Mustata20137	14	2	0.115108
fetal_Mustata20137	KUL19	3	0.025825
fetal_Mustata20137	KUL21	4	0.623178
fetal_Mustata20137	KUL28	2	0.0212766
fetal_Mustata20137	KUL30	2	0.05
fetal_Mustata20137	KUL31	1	0.0257827
fetal_Mustata20137	SMC01	2	0.0727081
fetal_Mustata20137	SMC02	3	0.128527
fetal_Mustata20137	SMC04	3	0.303371
fetal_Mustata20137	SMC05	2	0.125
fetal_Mustata20137	SMC07	1	0.111828
fetal_Mustata20137	SMC08	3	0.00352113
fetal_Mustata20137	SMC09	2	0.168874
fetal_Mustata20137	SMC11	3	0.0536913
fetal_Mustata20137	SMC14	3	0.6875
fetal_Mustata20137	SMC15	2	0.0974729
fetal_Mustata20137	SMC16	3	0.622626
fetal_Mustata20137	SMC17	3	0.699052
fetal_Mustata20137	SMC18	2	0.0910482
fetal_Mustata20137	SMC19	3	0.416667
fetal_Mustata20137	SMC20	3	0.951276
fetal_Mustata20137	SMC21	4	0.3769
fetal_Mustata20137	SMC22	3	0.37412
fetal_Mustata20137	SMC23	3	0.111842
fetal_Mustata20137	SMC25	4	0.0138504
fetal_Mustata20137	C103	2	0.00522814
fetal_Mustata20137	C104	3	0.0119485
fetal_Mustata20137	C105	4	0.00754401
fetal_Mustata20137	C107	3	0.0323887
fetal_Mustata20137	C112	3	0.00370828
fetal_Mustata20137	C113	2	0.0685177
fetal_Mustata20137	C124	4	0.0474383
fetal_Mustata20137	C125	3	0.00606061
fetal_Mustata20137	C126	4	0.168831
fetal_Mustata20137	C129	3	0.103907
fetal_Mustata20137	C133	4	0.345692
fetal_Mustata20137	C134	4	0.0104895
fetal_Mustata20137	C135	1	0.00729927
fetal_Mustata20137	C136	3	0.0110051
fetal_Mustata20137	C140	1	0.0027972
fetal_Mustata20137	C145	4	0.0561798
fetal_Mustata20137	C149	4	0.00452489
fetal_Mustata20137	C150	3	0
fetal_Mustata20137	C153	2	0.0117845
fetal_Mustata20137	C155	3	0.048913
fetal_Mustata20137	C157	4	0.0132641
fetal_Mustata20137	C159	3	0.00970874
fetal_Mustata20137	C160	4	0.147648
fetal_Mustata20137	C161	3	0.00515706
fetal_Mustata20137	C162	4	0.00579244
fetal_Mustata20137	C166	3	0.0141767
fetal_Mustata20137	C171	2	0.0240854
fetal_Mustata20137	C172	3	0.0162866
Ki67hivslo_Cortina20178	5	1	0.0789474
Ki67hivslo_Cortina20178	13	1	0.00740741
Ki67hivslo_Cortina20178	11	1	0.0940171
Ki67hivslo_Cortina20178	16	1	0.0444444
Ki67hivslo_Cortina20178	14	2	0.0431655
Ki67hivslo_Cortina20178	KUL19	3	0.140603
Ki67hivslo_Cortina20178	KUL21	4	0.0400875
Ki67hivslo_Cortina20178	KUL28	2	0.148936
Ki67hivslo_Cortina20178	KUL30	2	0.085
Ki67hivslo_Cortina20178	KUL31	1	0.0589319
Ki67hivslo_Cortina20178	SMC01	2	0.198103
Ki67hivslo_Cortina20178	SMC02	3	0.0376176
Ki67hivslo_Cortina20178	SMC04	3	0.101124
Ki67hivslo_Cortina20178	SMC05	2	0
Ki67hivslo_Cortina20178	SMC07	1	0.251613
Ki67hivslo_Cortina20178	SMC08	3	0.0774648
Ki67hivslo_Cortina20178	SMC09	2	0.0788079
Ki67hivslo_Cortina20178	SMC11	3	0.0436242
Ki67hivslo_Cortina20178	SMC14	3	0.0277778
Ki67hivslo_Cortina20178	SMC15	2	0.0433213
Ki67hivslo_Cortina20178	SMC16	3	0.116433
Ki67hivslo_Cortina20178	SMC17	3	0.0450237
Ki67hivslo_Cortina20178	SMC18	2	0.096404
Ki67hivslo_Cortina20178	SMC19	3	0.00462963
Ki67hivslo_Cortina20178	SMC20	3	0.0232019
Ki67hivslo_Cortina20178	SMC21	4	0.0699088
Ki67hivslo_Cortina20178	SMC22	3	0.0994718
Ki67hivslo_Cortina20178	SMC23	3	0.0328947
Ki67hivslo_Cortina20178	SMC25	4	0.066482
Ki67hivslo_Cortina20178	C103	2	0.151616
Ki67hivslo_Cortina20178	C104	3	0.0321691
Ki67hivslo_Cortina20178	C105	4	0.0569992
Ki67hivslo_Cortina20178	C107	3	0.0425101
Ki67hivslo_Cortina20178	C112	3	0.0611867
Ki67hivslo_Cortina20178	C113	2	0.0425437
Ki67hivslo_Cortina20178	C124	4	0.0322581
Ki67hivslo_Cortina20178	C125	3	0.121818
Ki67hivslo_Cortina20178	C126	4	0.0350649
Ki67hivslo_Cortina20178	C129	3	0.158008
Ki67hivslo_Cortina20178	C133	4	0.0905125
Ki67hivslo_Cortina20178	C134	4	0.0183566
Ki67hivslo_Cortina20178	C135	1	0.0281543
Ki67hivslo_Cortina20178	C136	3	0.0711665
Ki67hivslo_Cortina20178	C140	1	0.0899767
Ki67hivslo_Cortina20178	C145	4	0.0449438
Ki67hivslo_Cortina20178	C149	4	0.0678733
Ki67hivslo_Cortina20178	C150	3	0.0815217
Ki67hivslo_Cortina20178	C153	2	0.119529
Ki67hivslo_Cortina20178	C155	3	0.0978261
Ki67hivslo_Cortina20178	C157	4	0.0743945
Ki67hivslo_Cortina20178	C159	3	0.17233
Ki67hivslo_Cortina20178	C160	4	0.207708
Ki67hivslo_Cortina20178	C161	3	0.0961088
Ki67hivslo_Cortina20178	C162	4	0.0960579
Ki67hivslo_Cortina20178	C166	3	0.196292
Ki67hivslo_Cortina20178	C171	2	0.0543058
Ki67hivslo_Cortina20178	C172	3	0.162866
Lgr5_Munoz20129	5	1	0.394737
Lgr5_Munoz20129	13	1	0.911111
Lgr5_Munoz20129	11	1	0.495726
Lgr5_Munoz20129	16	1	0.266667
Lgr5_Munoz20129	14	2	0.496403
Lgr5_Munoz20129	KUL19	3	0.0243902
Lgr5_Munoz20129	KUL21	4	0.0153061
Lgr5_Munoz20129	KUL28	2	0.0212766
Lgr5_Munoz20129	KUL30	2	0.095
Lgr5_Munoz20129	KUL31	1	0.151013
Lgr5_Munoz20129	SMC01	2	0.0537408
Lgr5_Munoz20129	SMC02	3	0.0438871
Lgr5_Munoz20129	SMC04	3	0.0337079
Lgr5_Munoz20129	SMC05	2	0.125
Lgr5_Munoz20129	SMC07	1	0.0430108
Lgr5_Munoz20129	SMC08	3	0.109155
Lgr5_Munoz20129	SMC09	2	0.0496689
Lgr5_Munoz20129	SMC11	3	0.0436242
Lgr5_Munoz20129	SMC14	3	0.0833333
Lgr5_Munoz20129	SMC15	2	0.119134
Lgr5_Munoz20129	SMC16	3	0.0474814
Lgr5_Munoz20129	SMC17	3	0.0118483
Lgr5_Munoz20129	SMC18	2	0.0734507
Lgr5_Munoz20129	SMC19	3	0.0740741
Lgr5_Munoz20129	SMC20	3	0.00464037
Lgr5_Munoz20129	SMC21	4	0.0449848
Lgr5_Munoz20129	SMC22	3	0.234155
Lgr5_Munoz20129	SMC23	3	0.0427632
Lgr5_Munoz20129	SMC25	4	0.0193906
Lgr5_Munoz20129	C103	2	0.0144962
Lgr5_Munoz20129	C104	3	0.118566
Lgr5_Munoz20129	C105	4	0.191115
Lgr5_Munoz20129	C107	3	0.0668016
Lgr5_Munoz20129	C112	3	0.0339926
Lgr5_Munoz20129	C113	2	0.0582176
Lgr5_Munoz20129	C124	4	0.0151803
Lgr5_Munoz20129	C125	3	0.0381818
Lgr5_Munoz20129	C126	4	0.0818182
Lgr5_Munoz20129	C129	3	0.000858738
Lgr5_Munoz20129	C133	4	0.00545256
Lgr5_Munoz20129	C134	4	0.0839161
Lgr5_Munoz20129	C135	1	0.0187696
Lgr5_Munoz20129	C136	3	0.0161409
Lgr5_Munoz20129	C140	1	0.0391608
Lgr5_Munoz20129	C145	4	0.011236
Lgr5_Munoz20129	C149	4	0.00452489
Lgr5_Munoz20129	C150	3	0.00966184
Lgr5_Munoz20129	C153	2	0.00799663
Lgr5_Munoz20129	C155	3	0.0684783
Lgr5_Munoz20129	C157	4	0.143599
Lgr5_Munoz20129	C159	3	0.186893
Lgr5_Munoz20129	C160	4	0.00800801
Lgr5_Munoz20129	C161	3	0.0403188
Lgr5_Munoz20129	C162	4	0.221722
Lgr5_Munoz20129	C166	3	0.243402
Lgr5_Munoz20129	C171	2	0.298114
Lgr5_Munoz20129	C172	3	0.0162866
Mex3aLo_Alvarez202210	5	1	0.0526316
Mex3aLo_Alvarez202210	13	1	0.0148148
Mex3aLo_Alvarez202210	11	1	0.034188
Mex3aLo_Alvarez202210	16	1	0.0444444
Mex3aLo_Alvarez202210	14	2	0.0431655
Mex3aLo_Alvarez202210	KUL19	3	0.123386
Mex3aLo_Alvarez202210	KUL21	4	0.0306122
Mex3aLo_Alvarez202210	KUL28	2	0.212766
Mex3aLo_Alvarez202210	KUL30	2	0.08
Mex3aLo_Alvarez202210	KUL31	1	0.0736648
Mex3aLo_Alvarez202210	SMC01	2	0.268704
Mex3aLo_Alvarez202210	SMC02	3	0.0438871
Mex3aLo_Alvarez202210	SMC04	3	0.093633
Mex3aLo_Alvarez202210	SMC05	2	0.125
Mex3aLo_Alvarez202210	SMC07	1	0.356989
Mex3aLo_Alvarez202210	SMC08	3	0.0880282
Mex3aLo_Alvarez202210	SMC09	2	0.138411
Mex3aLo_Alvarez202210	SMC11	3	0.0402685
Mex3aLo_Alvarez202210	SMC14	3	0.0208333
Mex3aLo_Alvarez202210	SMC15	2	0.0469314
Mex3aLo_Alvarez202210	SMC16	3	0.139141
Mex3aLo_Alvarez202210	SMC17	3	0.0521327
Mex3aLo_Alvarez202210	SMC18	2	0.108646
Mex3aLo_Alvarez202210	SMC19	3	0.00925926
Mex3aLo_Alvarez202210	SMC20	3	0.0162413
Mex3aLo_Alvarez202210	SMC21	4	0.0857143
Mex3aLo_Alvarez202210	SMC22	3	0.126761
Mex3aLo_Alvarez202210	SMC23	3	0.0361842
Mex3aLo_Alvarez202210	SMC25	4	0.0886427
Mex3aLo_Alvarez202210	C103	2	0.173717
Mex3aLo_Alvarez202210	C104	3	0.0257353
Mex3aLo_Alvarez202210	C105	4	0.052808
Mex3aLo_Alvarez202210	C107	3	0.0364372
Mex3aLo_Alvarez202210	C112	3	0.0618047
Mex3aLo_Alvarez202210	C113	2	0.0398567
Mex3aLo_Alvarez202210	C124	4	0.0170778
Mex3aLo_Alvarez202210	C125	3	0.127879
Mex3aLo_Alvarez202210	C126	4	0.0363636
Mex3aLo_Alvarez202210	C129	3	0.145985
Mex3aLo_Alvarez202210	C133	4	0.0970556
Mex3aLo_Alvarez202210	C134	4	0.00524476
Mex3aLo_Alvarez202210	C135	1	0.0114703
Mex3aLo_Alvarez202210	C136	3	0.0851064
Mex3aLo_Alvarez202210	C140	1	0.0974359
Mex3aLo_Alvarez202210	C145	4	0.0674157
Mex3aLo_Alvarez202210	C149	4	0.0576923
Mex3aLo_Alvarez202210	C150	3	0.0978261
Mex3aLo_Alvarez202210	C153	2	0.14436
Mex3aLo_Alvarez202210	C155	3	0.0641304
Mex3aLo_Alvarez202210	C157	4	0.0565167
Mex3aLo_Alvarez202210	C159	3	0.120146
Mex3aLo_Alvarez202210	C160	4	0.16967
Mex3aLo_Alvarez202210	C161	3	0.0834505
Mex3aLo_Alvarez202210	C162	4	0.081255
Mex3aLo_Alvarez202210	C166	3	0.18626
Mex3aLo_Alvarez202210	C171	2	0.0265849
Mex3aLo_Alvarez202210	C172	3	0.18241
Mex3aHi_Alvarez202211	5	1	0.131579
Mex3aHi_Alvarez202211	13	1	0.0444444
Mex3aHi_Alvarez202211	11	1	0.034188
Mex3aHi_Alvarez202211	16	1	0.0666667
Mex3aHi_Alvarez202211	14	2	0.158273
Mex3aHi_Alvarez202211	KUL19	3	0.00860832
Mex3aHi_Alvarez202211	KUL21	4	0.0663265
Mex3aHi_Alvarez202211	KUL28	2	0
Mex3aHi_Alvarez202211	KUL30	2	0.21
Mex3aHi_Alvarez202211	KUL31	1	0.0313076
Mex3aHi_Alvarez202211	SMC01	2	0.269758
Mex3aHi_Alvarez202211	SMC02	3	0.153605
Mex3aHi_Alvarez202211	SMC04	3	0.2397
Mex3aHi_Alvarez202211	SMC05	2	0.125
Mex3aHi_Alvarez202211	SMC07	1	0.412903
Mex3aHi_Alvarez202211	SMC08	3	0.0528169
Mex3aHi_Alvarez202211	SMC09	2	0.16755
Mex3aHi_Alvarez202211	SMC11	3	0.328859
Mex3aHi_Alvarez202211	SMC14	3	0.423611
Mex3aHi_Alvarez202211	SMC15	2	0.357401
Mex3aHi_Alvarez202211	SMC16	3	0.49422
Mex3aHi_Alvarez202211	SMC17	3	0.521327
Mex3aHi_Alvarez202211	SMC18	2	0.115532
Mex3aHi_Alvarez202211	SMC19	3	0.37963
Mex3aHi_Alvarez202211	SMC20	3	0.951276
Mex3aHi_Alvarez202211	SMC21	4	0.390881
Mex3aHi_Alvarez202211	SMC22	3	0.201585
Mex3aHi_Alvarez202211	SMC23	3	0.305921
Mex3aHi_Alvarez202211	SMC25	4	0.146814
Mex3aHi_Alvarez202211	C103	2	0.0095057
Mex3aHi_Alvarez202211	C104	3	0.0496324
Mex3aHi_Alvarez202211	C105	4	0.0184409
Mex3aHi_Alvarez202211	C107	3	0.00607287
Mex3aHi_Alvarez202211	C112	3	0.00679852
Mex3aHi_Alvarez202211	C113	2	0.0506046
Mex3aHi_Alvarez202211	C124	4	0.0815939
Mex3aHi_Alvarez202211	C125	3	0.0151515
Mex3aHi_Alvarez202211	C126	4	0.0467532
Mex3aHi_Alvarez202211	C129	3	0.0296264
Mex3aHi_Alvarez202211	C133	4	0.374046
Mex3aHi_Alvarez202211	C134	4	0.0192308
Mex3aHi_Alvarez202211	C135	1	0.00938478
Mex3aHi_Alvarez202211	C136	3	0.0212766
Mex3aHi_Alvarez202211	C140	1	0.0135198
Mex3aHi_Alvarez202211	C145	4	0.0337079
Mex3aHi_Alvarez202211	C149	4	0.0180995
Mex3aHi_Alvarez202211	C150	3	0.0169082
Mex3aHi_Alvarez202211	C153	2	0.0547138
Mex3aHi_Alvarez202211	C155	3	0.0434783
Mex3aHi_Alvarez202211	C157	4	0.0132641
Mex3aHi_Alvarez202211	C159	3	0.0303398
Mex3aHi_Alvarez202211	C160	4	0.00650651
Mex3aHi_Alvarez202211	C161	3	0.0384435
Mex3aHi_Alvarez202211	C162	4	0.0688656
Mex3aHi_Alvarez202211	C166	3	0.102072
Mex3aHi_Alvarez202211	C171	2	0.0497614
Mex3aHi_Alvarez202211	C172	3	0.00325733
regenSC_Vasquez202212	5	1	0.184211
regenSC_Vasquez202212	13	1	0.0592593
regenSC_Vasquez202212	11	1	0.025641
regenSC_Vasquez202212	16	1	0.0444444
regenSC_Vasquez202212	14	2	0.0863309
regenSC_Vasquez202212	KUL19	3	0.0229555
regenSC_Vasquez202212	KUL21	4	0.357143
regenSC_Vasquez202212	KUL28	2	0.0212766
regenSC_Vasquez202212	KUL30	2	0.115
regenSC_Vasquez202212	KUL31	1	0.0570902
regenSC_Vasquez202212	SMC01	2	0.280295
regenSC_Vasquez202212	SMC02	3	0.23511
regenSC_Vasquez202212	SMC04	3	0.35206
regenSC_Vasquez202212	SMC05	2	0.25
regenSC_Vasquez202212	SMC07	1	0.15914
regenSC_Vasquez202212	SMC08	3	0.0528169
regenSC_Vasquez202212	SMC09	2	0.409272
regenSC_Vasquez202212	SMC11	3	0.167785
regenSC_Vasquez202212	SMC14	3	0.680556
regenSC_Vasquez202212	SMC15	2	0.234657
regenSC_Vasquez202212	SMC16	3	0.398844
regenSC_Vasquez202212	SMC17	3	0.696682
regenSC_Vasquez202212	SMC18	2	0.181331
regenSC_Vasquez202212	SMC19	3	0.351852
regenSC_Vasquez202212	SMC20	3	0.682135
regenSC_Vasquez202212	SMC21	4	0.469909
regenSC_Vasquez202212	SMC22	3	0.464789
regenSC_Vasquez202212	SMC23	3	0.279605
regenSC_Vasquez202212	SMC25	4	0.119114
regenSC_Vasquez202212	C103	2	0.0140209
regenSC_Vasquez202212	C104	3	0.0238971
regenSC_Vasquez202212	C105	4	0.0410729
regenSC_Vasquez202212	C107	3	0.0404858
regenSC_Vasquez202212	C112	3	0.00494438
regenSC_Vasquez202212	C113	2	0.0662785
regenSC_Vasquez202212	C124	4	0.0322581
regenSC_Vasquez202212	C125	3	0.00848485
regenSC_Vasquez202212	C126	4	0.164935
regenSC_Vasquez202212	C129	3	0.0463718
regenSC_Vasquez202212	C133	4	0.134133
regenSC_Vasquez202212	C134	4	0.0113636
regenSC_Vasquez202212	C135	1	0.0187696
regenSC_Vasquez202212	C136	3	0.0212766
regenSC_Vasquez202212	C140	1	0.00559441
regenSC_Vasquez202212	C145	4	0.0449438
regenSC_Vasquez202212	C149	4	0.00565611
regenSC_Vasquez202212	C150	3	0.00422705
regenSC_Vasquez202212	C153	2	0.0176768
regenSC_Vasquez202212	C155	3	0.0663043
regenSC_Vasquez202212	C157	4	0.0178777
regenSC_Vasquez202212	C159	3	0.0291262
regenSC_Vasquez202212	C160	4	0.034034
regenSC_Vasquez202212	C161	3	0.00843882
regenSC_Vasquez202212	C162	4	0.00836685
regenSC_Vasquez202212	C166	3	0.0320611
regenSC_Vasquez202212	C171	2	0.0456714
regenSC_Vasquez202212	C172	3	0.029316
iREC_Efremova202413	5	1	0.0526316
iREC_Efremova202413	13	1	0.177778
iREC_Efremova202413	11	1	0.025641
iREC_Efremova202413	16	1	0.0222222
iREC_Efremova202413	14	2	0.00719424
iREC_Efremova202413	KUL19	3	0.123386
iREC_Efremova202413	KUL21	4	0.430029
iREC_Efremova202413	KUL28	2	0.0212766
iREC_Efremova202413	KUL30	2	0.08
iREC_Efremova202413	KUL31	1	0.0110497
iREC_Efremova202413	SMC01	2	0.306639
iREC_Efremova202413	SMC02	3	0.188088
iREC_Efremova202413	SMC04	3	0.2397
iREC_Efremova202413	SMC05	2	0.75
iREC_Efremova202413	SMC07	1	0.0645161
iREC_Efremova202413	SMC08	3	0.0387324
iREC_Efremova202413	SMC09	2	0.303974
iREC_Efremova202413	SMC11	3	0.231544
iREC_Efremova202413	SMC14	3	0.569444
iREC_Efremova202413	SMC15	2	0.389892
iREC_Efremova202413	SMC16	3	0.0148637
iREC_Efremova202413	SMC17	3	0.50237
iREC_Efremova202413	SMC18	2	0.00306044
iREC_Efremova202413	SMC19	3	0.0648148
iREC_Efremova202413	SMC20	3	0.00928074
iREC_Efremova202413	SMC21	4	0.26383
iREC_Efremova202413	SMC22	3	0.0316901
iREC_Efremova202413	SMC23	3	0.177632
iREC_Efremova202413	SMC25	4	0.124654
iREC_Efremova202413	C103	2	0.134981
iREC_Efremova202413	C104	3	0.0716912
iREC_Efremova202413	C105	4	0.0276614
iREC_Efremova202413	C107	3	0.097166
iREC_Efremova202413	C112	3	0.0111248
iREC_Efremova202413	C113	2	0.0425437
iREC_Efremova202413	C124	4	0.0322581
iREC_Efremova202413	C125	3	0.0272727
iREC_Efremova202413	C126	4	0.11039
iREC_Efremova202413	C129	3	0.272649
iREC_Efremova202413	C133	4	0.0163577
iREC_Efremova202413	C134	4	0.00699301
iREC_Efremova202413	C135	1	0.0740355
iREC_Efremova202413	C136	3	0.131328
iREC_Efremova202413	C140	1	0.0195804
iREC_Efremova202413	C145	4	0.0224719
iREC_Efremova202413	C149	4	0.0113122
iREC_Efremova202413	C150	3	0.00362319
iREC_Efremova202413	C153	2	0.0290404
iREC_Efremova202413	C155	3	0.0532609
iREC_Efremova202413	C157	4	0.00288351
iREC_Efremova202413	C159	3	0.0351942
iREC_Efremova202413	C160	4	0.00500501
iREC_Efremova202413	C161	3	0.0759494
iREC_Efremova202413	C162	4	0.217056
iREC_Efremova202413	C166	3	0.00654308
iREC_Efremova202413	C171	2	0.0629402
iREC_Efremova202413	C172	3	0.00651466
REC_Efremova202414	5	1	0
REC_Efremova202414	13	1	0.0148148
REC_Efremova202414	11	1	0.017094
REC_Efremova202414	16	1	0.0444444
REC_Efremova202414	14	2	0.028777
REC_Efremova202414	KUL19	3	0.0286944
REC_Efremova202414	KUL21	4	0.773324
REC_Efremova202414	KUL28	2	0.0425532
REC_Efremova202414	KUL30	2	0.04
REC_Efremova202414	KUL31	1	0.0313076
REC_Efremova202414	SMC01	2	0.0516333
REC_Efremova202414	SMC02	3	0.159875
REC_Efremova202414	SMC04	3	0.194757
REC_Efremova202414	SMC05	2	0.25
REC_Efremova202414	SMC07	1	0.0752688
REC_Efremova202414	SMC08	3	0.00352113
REC_Efremova202414	SMC09	2	0.145033
REC_Efremova202414	SMC11	3	0.0771812
REC_Efremova202414	SMC14	3	0.604167
REC_Efremova202414	SMC15	2	0.0144404
REC_Efremova202414	SMC16	3	0.490917
REC_Efremova202414	SMC17	3	0.736967
REC_Efremova202414	SMC18	2	0.0520275
REC_Efremova202414	SMC19	3	0.148148
REC_Efremova202414	SMC20	3	0.62877
REC_Efremova202414	SMC21	4	0.132523
REC_Efremova202414	SMC22	3	0.320423
REC_Efremova202414	SMC23	3	0.115132
REC_Efremova202414	SMC25	4	0.0304709
REC_Efremova202414	C103	2	0.00926806
REC_Efremova202414	C104	3	0.0202206
REC_Efremova202414	C105	4	0.0343671
REC_Efremova202414	C107	3	0.0870445
REC_Efremova202414	C112	3	0.00370828
REC_Efremova202414	C113	2	0.0765786
REC_Efremova202414	C124	4	0.0588235
REC_Efremova202414	C125	3	0.00787879
REC_Efremova202414	C126	4	0.258442
REC_Efremova202414	C129	3	0.373122
REC_Efremova202414	C133	4	0.302072
REC_Efremova202414	C134	4	0.0166084
REC_Efremova202414	C135	1	0.0250261
REC_Efremova202414	C136	3	0.0330154
REC_Efremova202414	C140	1	0.00839161
REC_Efremova202414	C145	4	0.0449438
REC_Efremova202414	C149	4	0.010181
REC_Efremova202414	C150	3	0.00241546
REC_Efremova202414	C153	2	0.0218855
REC_Efremova202414	C155	3	0.0836957
REC_Efremova202414	C157	4	0.011534
REC_Efremova202414	C159	3	0.0121359
REC_Efremova202414	C160	4	0.113614
REC_Efremova202414	C161	3	0.0135959
REC_Efremova202414	C162	4	0.0168946
REC_Efremova202414	C166	3	0.0124318
REC_Efremova202414	C171	2	0.0279482
REC_Efremova202414	C172	3	0.0390879
HLAhi_Efremova202415	5	1	0.131579
HLAhi_Efremova202415	13	1	0.207407
HLAhi_Efremova202415	11	1	0.017094
HLAhi_Efremova202415	16	1	0.0444444
HLAhi_Efremova202415	14	2	0.0143885
HLAhi_Efremova202415	KUL19	3	0.131994
HLAhi_Efremova202415	KUL21	4	0.416181
HLAhi_Efremova202415	KUL28	2	0.0212766
HLAhi_Efremova202415	KUL30	2	0.11
HLAhi_Efremova202415	KUL31	1	0.00184162
HLAhi_Efremova202415	SMC01	2	0.438356
HLAhi_Efremova202415	SMC02	3	0.163009
HLAhi_Efremova202415	SMC04	3	0.209738
HLAhi_Efremova202415	SMC05	2	0.75
HLAhi_Efremova202415	SMC07	1	0.0860215
HLAhi_Efremova202415	SMC08	3	0.0528169
HLAhi_Efremova202415	SMC09	2	0.42649
HLAhi_Efremova202415	SMC11	3	0.288591
HLAhi_Efremova202415	SMC14	3	0.458333
HLAhi_Efremova202415	SMC15	2	0.490975
HLAhi_Efremova202415	SMC16	3	0.00990917
HLAhi_Efremova202415	SMC17	3	0.405213
HLAhi_Efremova202415	SMC18	2	0.000765111
HLAhi_Efremova202415	SMC19	3	0.0555556
HLAhi_Efremova202415	SMC20	3	0
HLAhi_Efremova202415	SMC21	4	0.29848
HLAhi_Efremova202415	SMC22	3	0.0572183
HLAhi_Efremova202415	SMC23	3	0.177632
HLAhi_Efremova202415	SMC25	4	0.135734
HLAhi_Efremova202415	C103	2	0.136169
HLAhi_Efremova202415	C104	3	0.0735294
HLAhi_Efremova202415	C105	4	0.022632
HLAhi_Efremova202415	C107	3	0.109312
HLAhi_Efremova202415	C112	3	0.00618047
HLAhi_Efremova202415	C113	2	0.0609046
HLAhi_Efremova202415	C124	4	0.0113852
HLAhi_Efremova202415	C125	3	0.0381818
HLAhi_Efremova202415	C126	4	0.0571429
HLAhi_Efremova202415	C129	3	0.221125
HLAhi_Efremova202415	C133	4	0.0141767
HLAhi_Efremova202415	C134	4	0.00874126
HLAhi_Efremova202415	C135	1	0.0583942
HLAhi_Efremova202415	C136	3	0.144534
HLAhi_Efremova202415	C140	1	0.0172494
HLAhi_Efremova202415	C145	4	0.011236
HLAhi_Efremova202415	C149	4	0.0113122
HLAhi_Efremova202415	C150	3	0.00362319
HLAhi_Efremova202415	C153	2	0.0290404
HLAhi_Efremova202415	C155	3	0.0380435
HLAhi_Efremova202415	C157	4	0.00230681
HLAhi_Efremova202415	C159	3	0.0303398
HLAhi_Efremova202415	C160	4	0.00550551
HLAhi_Efremova202415	C161	3	0.0492264
HLAhi_Efremova202415	C162	4	0.197747
HLAhi_Efremova202415	C166	3	0.00436205
HLAhi_Efremova202415	C171	2	0.0540786
HLAhi_Efremova202415	C172	3	0.00651466
stemNOTUM_Efremova202416	5	1	0.605263
stemNOTUM_Efremova202416	13	1	0.414815
stemNOTUM_Efremova202416	11	1	0.247863
stemNOTUM_Efremova202416	16	1	0.111111
stemNOTUM_Efremova202416	14	2	0.266187
stemNOTUM_Efremova202416	KUL19	3	0.0143472
stemNOTUM_Efremova202416	KUL21	4	0
stemNOTUM_Efremova202416	KUL28	2	0.0425532
stemNOTUM_Efremova202416	KUL30	2	0.255
stemNOTUM_Efremova202416	KUL31	1	0.21547
stemNOTUM_Efremova202416	SMC01	2	0.164384
stemNOTUM_Efremova202416	SMC02	3	0.15674
stemNOTUM_Efremova202416	SMC04	3	0.0861423
stemNOTUM_Efremova202416	SMC05	2	0
stemNOTUM_Efremova202416	SMC07	1	0.251613
stemNOTUM_Efremova202416	SMC08	3	0.489437
stemNOTUM_Efremova202416	SMC09	2	0.0682119
stemNOTUM_Efremova202416	SMC11	3	0.127517
stemNOTUM_Efremova202416	SMC14	3	0.0486111
stemNOTUM_Efremova202416	SMC15	2	0.494585
stemNOTUM_Efremova202416	SMC16	3	0
stemNOTUM_Efremova202416	SMC17	3	0
stemNOTUM_Efremova202416	SMC18	2	0.112471
stemNOTUM_Efremova202416	SMC19	3	0.0648148
stemNOTUM_Efremova202416	SMC20	3	0
stemNOTUM_Efremova202416	SMC21	4	0.357447
stemNOTUM_Efremova202416	SMC22	3	0.223592
stemNOTUM_Efremova202416	SMC23	3	0.0460526
stemNOTUM_Efremova202416	SMC25	4	0.0775623
stemNOTUM_Efremova202416	C103	2	0.0185361
stemNOTUM_Efremova202416	C104	3	0.0119485
stemNOTUM_Efremova202416	C105	4	0.0519698
stemNOTUM_Efremova202416	C107	3	0.00202429
stemNOTUM_Efremova202416	C112	3	0.0692213
stemNOTUM_Efremova202416	C113	2	0.0250784
stemNOTUM_Efremova202416	C124	4	0
stemNOTUM_Efremova202416	C125	3	0.267879
stemNOTUM_Efremova202416	C126	4	0.0038961
stemNOTUM_Efremova202416	C129	3	0
stemNOTUM_Efremova202416	C133	4	0
stemNOTUM_Efremova202416	C134	4	0.0367133
stemNOTUM_Efremova202416	C135	1	0.00208551
stemNOTUM_Efremova202416	C136	3	0.079237
stemNOTUM_Efremova202416	C140	1	0.027972
stemNOTUM_Efremova202416	C145	4	0
stemNOTUM_Efremova202416	C149	4	0.00678733
stemNOTUM_Efremova202416	C150	3	0.0561594
stemNOTUM_Efremova202416	C153	2	0.0382997
stemNOTUM_Efremova202416	C155	3	0.0445652
stemNOTUM_Efremova202416	C157	4	0.180507
stemNOTUM_Efremova202416	C159	3	0.026699
stemNOTUM_Efremova202416	C160	4	0.000500501
stemNOTUM_Efremova202416	C161	3	0.0975152
stemNOTUM_Efremova202416	C162	4	0.244087
stemNOTUM_Efremova202416	C166	3	0.222465
stemNOTUM_Efremova202416	C171	2	0.0568053
stemNOTUM_Efremova202416	C172	3	0
ISCEphb2_MerlosSuarez201117	5	1	0.210526
ISCEphb2_MerlosSuarez201117	13	1	0.681481
ISCEphb2_MerlosSuarez201117	11	1	0.145299
ISCEphb2_MerlosSuarez201117	16	1	0.266667
ISCEphb2_MerlosSuarez201117	14	2	0.302158
ISCEphb2_MerlosSuarez201117	KUL19	3	0.13056
ISCEphb2_MerlosSuarez201117	KUL21	4	0.0357143
ISCEphb2_MerlosSuarez201117	KUL28	2	0.0425532
ISCEphb2_MerlosSuarez201117	KUL30	2	0.045
ISCEphb2_MerlosSuarez201117	KUL31	1	0.14733
ISCEphb2_MerlosSuarez201117	SMC01	2	0.0621707
ISCEphb2_MerlosSuarez201117	SMC02	3	0.0407524
ISCEphb2_MerlosSuarez201117	SMC04	3	0.157303
ISCEphb2_MerlosSuarez201117	SMC05	2	0.375
ISCEphb2_MerlosSuarez201117	SMC07	1	0.0494624
ISCEphb2_MerlosSuarez201117	SMC08	3	0.179577
ISCEphb2_MerlosSuarez201117	SMC09	2	0.0311258
ISCEphb2_MerlosSuarez201117	SMC11	3	0.033557
ISCEphb2_MerlosSuarez201117	SMC14	3	0.0972222
ISCEphb2_MerlosSuarez201117	SMC15	2	0.194946
ISCEphb2_MerlosSuarez201117	SMC16	3	0.127993
ISCEphb2_MerlosSuarez201117	SMC17	3	0.021327
ISCEphb2_MerlosSuarez201117	SMC18	2	0.0650344
ISCEphb2_MerlosSuarez201117	SMC19	3	0.0972222
ISCEphb2_MerlosSuarez201117	SMC20	3	0.025522
ISCEphb2_MerlosSuarez201117	SMC21	4	0.049848
ISCEphb2_MerlosSuarez201117	SMC22	3	0.127641
ISCEphb2_MerlosSuarez201117	SMC23	3	0.0822368
ISCEphb2_MerlosSuarez201117	SMC25	4	0.00831025
ISCEphb2_MerlosSuarez201117	C103	2	0.140684
ISCEphb2_MerlosSuarez201117	C104	3	0.0597426
ISCEphb2_MerlosSuarez201117	C105	4	0.0620285
ISCEphb2_MerlosSuarez201117	C107	3	0.0748988
ISCEphb2_MerlosSuarez201117	C112	3	0.0463535
ISCEphb2_MerlosSuarez201117	C113	2	0.0398567
ISCEphb2_MerlosSuarez201117	C124	4	0.0113852
ISCEphb2_MerlosSuarez201117	C125	3	0.184848
ISCEphb2_MerlosSuarez201117	C126	4	0.0597403
ISCEphb2_MerlosSuarez201117	C129	3	0.0137398
ISCEphb2_MerlosSuarez201117	C133	4	0.0338059
ISCEphb2_MerlosSuarez201117	C134	4	0.0314685
ISCEphb2_MerlosSuarez201117	C135	1	0.0135558
ISCEphb2_MerlosSuarez201117	C136	3	0.0674982
ISCEphb2_MerlosSuarez201117	C140	1	0.0200466
ISCEphb2_MerlosSuarez201117	C145	4	0.0449438
ISCEphb2_MerlosSuarez201117	C149	4	0.010181
ISCEphb2_MerlosSuarez201117	C150	3	0.0766908
ISCEphb2_MerlosSuarez201117	C153	2	0.0606061
ISCEphb2_MerlosSuarez201117	C155	3	0.0847826
ISCEphb2_MerlosSuarez201117	C157	4	0.193195
ISCEphb2_MerlosSuarez201117	C159	3	0.243932
ISCEphb2_MerlosSuarez201117	C160	4	0.0305305
ISCEphb2_MerlosSuarez201117	C161	3	0.0182841
ISCEphb2_MerlosSuarez201117	C162	4	0.20708
ISCEphb2_MerlosSuarez201117	C166	3	0.135224
ISCEphb2_MerlosSuarez201117	C171	2	0.188366
ISCEphb2_MerlosSuarez201117	C172	3	0.0228013
proliferation_MerlosSuarez201118	5	1	0.157895
proliferation_MerlosSuarez201118	13	1	0.0296296
proliferation_MerlosSuarez201118	11	1	0.0598291
proliferation_MerlosSuarez201118	16	1	0.0666667
proliferation_MerlosSuarez201118	14	2	0.0719424
proliferation_MerlosSuarez201118	KUL19	3	0.0846485
proliferation_MerlosSuarez201118	KUL21	4	0.0517493
proliferation_MerlosSuarez201118	KUL28	2	0.191489
proliferation_MerlosSuarez201118	KUL30	2	0.075
proliferation_MerlosSuarez201118	KUL31	1	0.0810313
proliferation_MerlosSuarez201118	SMC01	2	0.273973
proliferation_MerlosSuarez201118	SMC02	3	0.0532915
proliferation_MerlosSuarez201118	SMC04	3	0.093633
proliferation_MerlosSuarez201118	SMC05	2	0
proliferation_MerlosSuarez201118	SMC07	1	0.290323
proliferation_MerlosSuarez201118	SMC08	3	0.0492958
proliferation_MerlosSuarez201118	SMC09	2	0.123179
proliferation_MerlosSuarez201118	SMC11	3	0.0436242
proliferation_MerlosSuarez201118	SMC14	3	0.0138889
proliferation_MerlosSuarez201118	SMC15	2	0.0433213
proliferation_MerlosSuarez201118	SMC16	3	0.175888
proliferation_MerlosSuarez201118	SMC17	3	0.035545
proliferation_MerlosSuarez201118	SMC18	2	0.125478
proliferation_MerlosSuarez201118	SMC19	3	0.00925926
proliferation_MerlosSuarez201118	SMC20	3	0.0185615
proliferation_MerlosSuarez201118	SMC21	4	0.087538
proliferation_MerlosSuarez201118	SMC22	3	0.151408
proliferation_MerlosSuarez201118	SMC23	3	0.0526316
proliferation_MerlosSuarez201118	SMC25	4	0.0720222
proliferation_MerlosSuarez201118	C103	2	0.151616
proliferation_MerlosSuarez201118	C104	3	0.0358456
proliferation_MerlosSuarez201118	C105	4	0.0511316
proliferation_MerlosSuarez201118	C107	3	0.0222672
proliferation_MerlosSuarez201118	C112	3	0.0766378
proliferation_MerlosSuarez201118	C113	2	0.0340349
proliferation_MerlosSuarez201118	C124	4	0.0113852
proliferation_MerlosSuarez201118	C125	3	0.0781818
proliferation_MerlosSuarez201118	C126	4	0.0181818
proliferation_MerlosSuarez201118	C129	3	0.0665522
proliferation_MerlosSuarez201118	C133	4	0.08506
proliferation_MerlosSuarez201118	C134	4	0.0122378
proliferation_MerlosSuarez201118	C135	1	0.012513
proliferation_MerlosSuarez201118	C136	3	0.0616288
proliferation_MerlosSuarez201118	C140	1	0.0634033
proliferation_MerlosSuarez201118	C145	4	0.0674157
proliferation_MerlosSuarez201118	C149	4	0.0214932
proliferation_MerlosSuarez201118	C150	3	0.053744
proliferation_MerlosSuarez201118	C153	2	0.0829125
proliferation_MerlosSuarez201118	C155	3	0.0836957
proliferation_MerlosSuarez201118	C157	4	0.0841984
proliferation_MerlosSuarez201118	C159	3	0.201456
proliferation_MerlosSuarez201118	C160	4	0.224725
proliferation_MerlosSuarez201118	C161	3	0.0895452
proliferation_MerlosSuarez201118	C162	4	0.102816
proliferation_MerlosSuarez201118	C166	3	0.217666
proliferation_MerlosSuarez201118	C171	2	0.0483981
proliferation_MerlosSuarez201118	C172	3	0.175896
IEX_Heiser202319	5	1	0.473684
IEX_Heiser202319	13	1	0.185185
IEX_Heiser202319	11	1	0.487179
IEX_Heiser202319	16	1	0.0888889
IEX_Heiser202319	14	2	0.352518
IEX_Heiser202319	KUL19	3	0.0602582
IEX_Heiser202319	KUL21	4	0.0539359
IEX_Heiser202319	KUL28	2	0.0212766
IEX_Heiser202319	KUL30	2	0.08
IEX_Heiser202319	KUL31	1	0.139963
IEX_Heiser202319	SMC01	2	0.354057
IEX_Heiser202319	SMC02	3	0.128527
IEX_Heiser202319	SMC04	3	0.168539
IEX_Heiser202319	SMC05	2	0.125
IEX_Heiser202319	SMC07	1	0.24086
IEX_Heiser202319	SMC08	3	0.352113
IEX_Heiser202319	SMC09	2	0.32649
IEX_Heiser202319	SMC11	3	0.0838926
IEX_Heiser202319	SMC14	3	0.5625
IEX_Heiser202319	SMC15	2	0.32491
IEX_Heiser202319	SMC16	3	0.0483072
IEX_Heiser202319	SMC17	3	0.028436
IEX_Heiser202319	SMC18	2	0.13466
IEX_Heiser202319	SMC19	3	0.106481
IEX_Heiser202319	SMC20	3	0.0533643
IEX_Heiser202319	SMC21	4	0.274772
IEX_Heiser202319	SMC22	3	0.482394
IEX_Heiser202319	SMC23	3	0.177632
IEX_Heiser202319	SMC25	4	0.0193906
IEX_Heiser202319	C103	2	0.003327
IEX_Heiser202319	C104	3	0.0459559
IEX_Heiser202319	C105	4	0.116513
IEX_Heiser202319	C107	3	0.0121457
IEX_Heiser202319	C112	3	0.0679852
IEX_Heiser202319	C113	2	0.0452306
IEX_Heiser202319	C124	4	0.0113852
IEX_Heiser202319	C125	3	0.0890909
IEX_Heiser202319	C126	4	0.00779221
IEX_Heiser202319	C129	3	0.00214684
IEX_Heiser202319	C133	4	0.00763359
IEX_Heiser202319	C134	4	0.107517
IEX_Heiser202319	C135	1	0.191867
IEX_Heiser202319	C136	3	0.0513573
IEX_Heiser202319	C140	1	0.0377622
IEX_Heiser202319	C145	4	0.0674157
IEX_Heiser202319	C149	4	0.00452489
IEX_Heiser202319	C150	3	0.14372
IEX_Heiser202319	C153	2	0.0256734
IEX_Heiser202319	C155	3	0.26413
IEX_Heiser202319	C157	4	0.0374856
IEX_Heiser202319	C159	3	0.00121359
IEX_Heiser202319	C160	4	0.002002
IEX_Heiser202319	C161	3	0.0220347
IEX_Heiser202319	C162	4	0.199035
IEX_Heiser202319	C166	3	0.00763359
IEX_Heiser202319	C171	2	0.134515
IEX_Heiser202319	C172	3	0.019544
CRC1_Heiser202320	5	1	0.105263
CRC1_Heiser202320	13	1	0.0740741
CRC1_Heiser202320	11	1	0.042735
CRC1_Heiser202320	16	1	0.0444444
CRC1_Heiser202320	14	2	0.0863309
CRC1_Heiser202320	KUL19	3	0.0286944
CRC1_Heiser202320	KUL21	4	0.747085
CRC1_Heiser202320	KUL28	2	0.0212766
CRC1_Heiser202320	KUL30	2	0.06
CRC1_Heiser202320	KUL31	1	0.0331492
CRC1_Heiser202320	SMC01	2	0.103267
CRC1_Heiser202320	SMC02	3	0.131661
CRC1_Heiser202320	SMC04	3	0.161049
CRC1_Heiser202320	SMC05	2	0.375
CRC1_Heiser202320	SMC07	1	0.0516129
CRC1_Heiser202320	SMC08	3	0.00704225
CRC1_Heiser202320	SMC09	2	0.193377
CRC1_Heiser202320	SMC11	3	0.100671
CRC1_Heiser202320	SMC14	3	0.597222
CRC1_Heiser202320	SMC15	2	0.0541516
CRC1_Heiser202320	SMC16	3	0.511561
CRC1_Heiser202320	SMC17	3	0.765403
CRC1_Heiser202320	SMC18	2	0.013772
CRC1_Heiser202320	SMC19	3	0.189815
CRC1_Heiser202320	SMC20	3	0.75174
CRC1_Heiser202320	SMC21	4	0.333131
CRC1_Heiser202320	SMC22	3	0.40669
CRC1_Heiser202320	SMC23	3	0.101974
CRC1_Heiser202320	SMC25	4	0.0304709
CRC1_Heiser202320	C103	2	0.0102186
CRC1_Heiser202320	C104	3	0.0321691
CRC1_Heiser202320	C105	4	0.0184409
CRC1_Heiser202320	C107	3	0.0425101
CRC1_Heiser202320	C112	3	0.00309023
CRC1_Heiser202320	C113	2	0.0492611
CRC1_Heiser202320	C124	4	0.0417457
CRC1_Heiser202320	C125	3	0.00484848
CRC1_Heiser202320	C126	4	0.232468
CRC1_Heiser202320	C129	3	0.173465
CRC1_Heiser202320	C133	4	0.268266
CRC1_Heiser202320	C134	4	0.0104895
CRC1_Heiser202320	C135	1	0.0208551
CRC1_Heiser202320	C136	3	0.0256787
CRC1_Heiser202320	C140	1	0.0013986
CRC1_Heiser202320	C145	4	0.0224719
CRC1_Heiser202320	C149	4	0.00565611
CRC1_Heiser202320	C150	3	0.00181159
CRC1_Heiser202320	C153	2	0.0109428
CRC1_Heiser202320	C155	3	0.0630435
CRC1_Heiser202320	C157	4	0.00922722
CRC1_Heiser202320	C159	3	0.0206311
CRC1_Heiser202320	C160	4	0.113614
CRC1_Heiser202320	C161	3	0.0126582
CRC1_Heiser202320	C162	4	0.0263878
CRC1_Heiser202320	C166	3	0.0176663
CRC1_Heiser202320	C171	2	0.0340832
CRC1_Heiser202320	C172	3	0.0130293
CRC2_Heiser202321	5	1	0.473684
CRC2_Heiser202321	13	1	0.00740741
CRC2_Heiser202321	11	1	0.102564
CRC2_Heiser202321	16	1	0
CRC2_Heiser202321	14	2	0.028777
CRC2_Heiser202321	KUL19	3	0.00143472
CRC2_Heiser202321	KUL21	4	0
CRC2_Heiser202321	KUL28	2	0
CRC2_Heiser202321	KUL30	2	0.085
CRC2_Heiser202321	KUL31	1	0.0349908
CRC2_Heiser202321	SMC01	2	0.556375
CRC2_Heiser202321	SMC02	3	0.38558
CRC2_Heiser202321	SMC04	3	0.168539
CRC2_Heiser202321	SMC05	2	0.125
CRC2_Heiser202321	SMC07	1	0.486022
CRC2_Heiser202321	SMC08	3	0.267606
CRC2_Heiser202321	SMC09	2	0.823841
CRC2_Heiser202321	SMC11	3	0.567114
CRC2_Heiser202321	SMC14	3	0.194444
CRC2_Heiser202321	SMC15	2	0
CRC2_Heiser202321	SMC16	3	0.00578035
CRC2_Heiser202321	SMC17	3	0.0189573
CRC2_Heiser202321	SMC18	2	0.559296
CRC2_Heiser202321	SMC19	3	0.0277778
CRC2_Heiser202321	SMC20	3	0.0394432
CRC2_Heiser202321	SMC21	4	0.844985
CRC2_Heiser202321	SMC22	3	0.62412
CRC2_Heiser202321	SMC23	3	0.328947
CRC2_Heiser202321	SMC25	4	0.531856
CRC2_Heiser202321	C103	2	0.00308935
CRC2_Heiser202321	C104	3	0.0477941
CRC2_Heiser202321	C105	4	0.000838223
CRC2_Heiser202321	C107	3	0
CRC2_Heiser202321	C112	3	0
CRC2_Heiser202321	C113	2	0.00626959
CRC2_Heiser202321	C124	4	0
CRC2_Heiser202321	C125	3	0.0193939
CRC2_Heiser202321	C126	4	0
CRC2_Heiser202321	C129	3	0.000429369
CRC2_Heiser202321	C133	4	0
CRC2_Heiser202321	C134	4	0
CRC2_Heiser202321	C135	1	0
CRC2_Heiser202321	C136	3	0.0256787
CRC2_Heiser202321	C140	1	0.0037296
CRC2_Heiser202321	C145	4	0
CRC2_Heiser202321	C149	4	0.00226244
CRC2_Heiser202321	C150	3	0.00120773
CRC2_Heiser202321	C153	2	0.0521886
CRC2_Heiser202321	C155	3	0
CRC2_Heiser202321	C157	4	0.00922722
CRC2_Heiser202321	C159	3	0
CRC2_Heiser202321	C160	4	0
CRC2_Heiser202321	C161	3	0.0060947
CRC2_Heiser202321	C162	4	0.00112631
CRC2_Heiser202321	C166	3	0.14831
CRC2_Heiser202321	C171	2	0.00159055
CRC2_Heiser202321	C172	3	0
CRC3_Heiser202322	5	1	0.631579
CRC3_Heiser202322	13	1	0.62963
CRC3_Heiser202322	11	1	0.905983
CRC3_Heiser202322	16	1	0.666667
CRC3_Heiser202322	14	2	0.625899
CRC3_Heiser202322	KUL19	3	0.0674319
CRC3_Heiser202322	KUL21	4	0.00437318
CRC3_Heiser202322	KUL28	2	0.276596
CRC3_Heiser202322	KUL30	2	0.45
CRC3_Heiser202322	KUL31	1	0.526703
CRC3_Heiser202322	SMC01	2	0.118019
CRC3_Heiser202322	SMC02	3	0.38558
CRC3_Heiser202322	SMC04	3	0.183521
CRC3_Heiser202322	SMC05	2	0.125
CRC3_Heiser202322	SMC07	1	0.0688172
CRC3_Heiser202322	SMC08	3	0.267606
CRC3_Heiser202322	SMC09	2	0.149669
CRC3_Heiser202322	SMC11	3	0.436242
CRC3_Heiser202322	SMC14	3	0.0416667
CRC3_Heiser202322	SMC15	2	0.281588
CRC3_Heiser202322	SMC16	3	0.0417011
CRC3_Heiser202322	SMC17	3	0.00947867
CRC3_Heiser202322	SMC18	2	0.544759
CRC3_Heiser202322	SMC19	3	0.162037
CRC3_Heiser202322	SMC20	3	0.00232019
CRC3_Heiser202322	SMC21	4	0.48693
CRC3_Heiser202322	SMC22	3	0.193662
CRC3_Heiser202322	SMC23	3	0.125
CRC3_Heiser202322	SMC25	4	0.180055
CRC3_Heiser202322	C103	2	0
CRC3_Heiser202322	C104	3	0
CRC3_Heiser202322	C105	4	0.00251467
CRC3_Heiser202322	C107	3	0
CRC3_Heiser202322	C112	3	0.00309023
CRC3_Heiser202322	C113	2	0.000447828
CRC3_Heiser202322	C124	4	0
CRC3_Heiser202322	C125	3	0.0206061
CRC3_Heiser202322	C126	4	0.0012987
CRC3_Heiser202322	C129	3	0
CRC3_Heiser202322	C133	4	0
CRC3_Heiser202322	C134	4	0.000874126
CRC3_Heiser202322	C135	1	0
CRC3_Heiser202322	C136	3	0.0139398
CRC3_Heiser202322	C140	1	0.0037296
CRC3_Heiser202322	C145	4	0
CRC3_Heiser202322	C149	4	0
CRC3_Heiser202322	C150	3	0.0543478
CRC3_Heiser202322	C153	2	0.000841751
CRC3_Heiser202322	C155	3	0.1
CRC3_Heiser202322	C157	4	0.505767
CRC3_Heiser202322	C159	3	0.00364078
CRC3_Heiser202322	C160	4	0.000500501
CRC3_Heiser202322	C161	3	0.0618847
CRC3_Heiser202322	C162	4	0.0728882
CRC3_Heiser202322	C166	3	0.171647
CRC3_Heiser202322	C171	2	0.13406
CRC3_Heiser202322	C172	3	0.00977199
CRC4_Heiser202323	5	1	0.315789
CRC4_Heiser202323	13	1	0.0444444
CRC4_Heiser202323	11	1	0.401709
CRC4_Heiser202323	16	1	0.133333
CRC4_Heiser202323	14	2	0.0503597
CRC4_Heiser202323	KUL19	3	0.0573888
CRC4_Heiser202323	KUL21	4	0.00655977
CRC4_Heiser202323	KUL28	2	0
CRC4_Heiser202323	KUL30	2	0.58
CRC4_Heiser202323	KUL31	1	0.0883978
CRC4_Heiser202323	SMC01	2	0.222339
CRC4_Heiser202323	SMC02	3	0.369906
CRC4_Heiser202323	SMC04	3	0.187266
CRC4_Heiser202323	SMC05	2	0.125
CRC4_Heiser202323	SMC07	1	0.501075
CRC4_Heiser202323	SMC08	3	0.510563
CRC4_Heiser202323	SMC09	2	0.562914
CRC4_Heiser202323	SMC11	3	0.355705
CRC4_Heiser202323	SMC14	3	0.0763889
CRC4_Heiser202323	SMC15	2	0.0361011
CRC4_Heiser202323	SMC16	3	0.017341
CRC4_Heiser202323	SMC17	3	0.00236967
CRC4_Heiser202323	SMC18	2	0.647284
CRC4_Heiser202323	SMC19	3	0.00462963
CRC4_Heiser202323	SMC20	3	0
CRC4_Heiser202323	SMC21	4	0.504559
CRC4_Heiser202323	SMC22	3	0.47007
CRC4_Heiser202323	SMC23	3	0.0230263
CRC4_Heiser202323	SMC25	4	0.00554017
CRC4_Heiser202323	C103	2	0.00285171
CRC4_Heiser202323	C104	3	0.0147059
CRC4_Heiser202323	C105	4	0.00335289
CRC4_Heiser202323	C107	3	0
CRC4_Heiser202323	C112	3	0.0173053
CRC4_Heiser202323	C113	2	0.0264219
CRC4_Heiser202323	C124	4	0
CRC4_Heiser202323	C125	3	0.16
CRC4_Heiser202323	C126	4	0.0012987
CRC4_Heiser202323	C129	3	0
CRC4_Heiser202323	C133	4	0
CRC4_Heiser202323	C134	4	0.107517
CRC4_Heiser202323	C135	1	0.0135558
CRC4_Heiser202323	C136	3	0.029347
CRC4_Heiser202323	C140	1	0.0125874
CRC4_Heiser202323	C145	4	0
CRC4_Heiser202323	C149	4	0.00113122
CRC4_Heiser202323	C150	3	0.0603865
CRC4_Heiser202323	C153	2	0.126684
CRC4_Heiser202323	C155	3	0.00869565
CRC4_Heiser202323	C157	4	0.00461361
CRC4_Heiser202323	C159	3	0
CRC4_Heiser202323	C160	4	0
CRC4_Heiser202323	C161	3	0.0140647
CRC4_Heiser202323	C162	4	0.109574
CRC4_Heiser202323	C166	3	0.147655
CRC4_Heiser202323	C171	2	0.000908884
CRC4_Heiser202323	C172	3	0
Absorptive_Intestine_Moorman202424	5	1	0
Absorptive_Intestine_Moorman202424	13	1	0.00740741
Absorptive_Intestine_Moorman202424	11	1	0.025641
Absorptive_Intestine_Moorman202424	16	1	0.0888889
Absorptive_Intestine_Moorman202424	14	2	0.0719424
Absorptive_Intestine_Moorman202424	KUL19	3	0.0789096
Absorptive_Intestine_Moorman202424	KUL21	4	0.0881924
Absorptive_Intestine_Moorman202424	KUL28	2	0.0851064
Absorptive_Intestine_Moorman202424	KUL30	2	0.18
Absorptive_Intestine_Moorman202424	KUL31	1	0.173112
Absorptive_Intestine_Moorman202424	SMC01	2	0.0463646
Absorptive_Intestine_Moorman202424	SMC02	3	0.015674
Absorptive_Intestine_Moorman202424	SMC04	3	0.011236
Absorptive_Intestine_Moorman202424	SMC05	2	0.25
Absorptive_Intestine_Moorman202424	SMC07	1	0.0172043
Absorptive_Intestine_Moorman202424	SMC08	3	0.0950704
Absorptive_Intestine_Moorman202424	SMC09	2	0.155629
Absorptive_Intestine_Moorman202424	SMC11	3	0.161074
Absorptive_Intestine_Moorman202424	SMC14	3	0.118056
Absorptive_Intestine_Moorman202424	SMC15	2	0.0685921
Absorptive_Intestine_Moorman202424	SMC16	3	0.00247729
Absorptive_Intestine_Moorman202424	SMC17	3	0.734597
Absorptive_Intestine_Moorman202424	SMC18	2	0.041316
Absorptive_Intestine_Moorman202424	SMC19	3	0.0694444
Absorptive_Intestine_Moorman202424	SMC20	3	0.00696056
Absorptive_Intestine_Moorman202424	SMC21	4	0.0370821
Absorptive_Intestine_Moorman202424	SMC22	3	0.096831
Absorptive_Intestine_Moorman202424	SMC23	3	0.273026
Absorptive_Intestine_Moorman202424	SMC25	4	0.299169
Absorptive_Intestine_Moorman202424	C103	2	0.0256654
Absorptive_Intestine_Moorman202424	C104	3	0.215993
Absorptive_Intestine_Moorman202424	C105	4	0.419111
Absorptive_Intestine_Moorman202424	C107	3	0.143725
Absorptive_Intestine_Moorman202424	C112	3	0.0234858
Absorptive_Intestine_Moorman202424	C113	2	0.263771
Absorptive_Intestine_Moorman202424	C124	4	0.0626186
Absorptive_Intestine_Moorman202424	C125	3	0.050303
Absorptive_Intestine_Moorman202424	C126	4	0.654545
Absorptive_Intestine_Moorman202424	C129	3	0.0725633
Absorptive_Intestine_Moorman202424	C133	4	0.082879
Absorptive_Intestine_Moorman202424	C134	4	0.0498252
Absorptive_Intestine_Moorman202424	C135	1	0.118874
Absorptive_Intestine_Moorman202424	C136	3	0.111519
Absorptive_Intestine_Moorman202424	C140	1	0.119814
Absorptive_Intestine_Moorman202424	C145	4	0
Absorptive_Intestine_Moorman202424	C149	4	0.328054
Absorptive_Intestine_Moorman202424	C150	3	0.0857488
Absorptive_Intestine_Moorman202424	C153	2	0.126263
Absorptive_Intestine_Moorman202424	C155	3	0.025
Absorptive_Intestine_Moorman202424	C157	4	0.11534
Absorptive_Intestine_Moorman202424	C159	3	0.0157767
Absorptive_Intestine_Moorman202424	C160	4	0.0115115
Absorptive_Intestine_Moorman202424	C161	3	0.00984529
Absorptive_Intestine_Moorman202424	C162	4	0.019469
Absorptive_Intestine_Moorman202424	C166	3	0.0268266
Absorptive_Intestine_Moorman202424	C171	2	0.205862
Absorptive_Intestine_Moorman202424	C172	3	0.169381
EMT_Moorman202425	5	1	0.263158
EMT_Moorman202425	13	1	0.57037
EMT_Moorman202425	11	1	0.111111
EMT_Moorman202425	16	1	0.311111
EMT_Moorman202425	14	2	0.179856
EMT_Moorman202425	KUL19	3	0.172166
EMT_Moorman202425	KUL21	4	0.798105
EMT_Moorman202425	KUL28	2	0.468085
EMT_Moorman202425	KUL30	2	0.13
EMT_Moorman202425	KUL31	1	0.0460405
EMT_Moorman202425	SMC01	2	0.12961
EMT_Moorman202425	SMC02	3	0.119122
EMT_Moorman202425	SMC04	3	0.213483
EMT_Moorman202425	SMC05	2	0.375
EMT_Moorman202425	SMC07	1	0.307527
EMT_Moorman202425	SMC08	3	0.0633803
EMT_Moorman202425	SMC09	2	0.0860927
EMT_Moorman202425	SMC11	3	0.0637584
EMT_Moorman202425	SMC14	3	0.680556
EMT_Moorman202425	SMC15	2	0.635379
EMT_Moorman202425	SMC16	3	0.349711
EMT_Moorman202425	SMC17	3	0.637441
EMT_Moorman202425	SMC18	2	0.00841622
EMT_Moorman202425	SMC19	3	0.0694444
EMT_Moorman202425	SMC20	3	0.638051
EMT_Moorman202425	SMC21	4	0.0413374
EMT_Moorman202425	SMC22	3	0.0325704
EMT_Moorman202425	SMC23	3	0.0921053
EMT_Moorman202425	SMC25	4	0.0941828
EMT_Moorman202425	C103	2	0.0204373
EMT_Moorman202425	C104	3	0.0275735
EMT_Moorman202425	C105	4	0.0469405
EMT_Moorman202425	C107	3	0.139676
EMT_Moorman202425	C112	3	0.118047
EMT_Moorman202425	C113	2	0.038961
EMT_Moorman202425	C124	4	0.0607211
EMT_Moorman202425	C125	3	0.0454545
EMT_Moorman202425	C126	4	0.0948052
EMT_Moorman202425	C129	3	0.159725
EMT_Moorman202425	C133	4	0.260632
EMT_Moorman202425	C134	4	0.0314685
EMT_Moorman202425	C135	1	0.0490094
EMT_Moorman202425	C136	3	0.0242113
EMT_Moorman202425	C140	1	0.004662
EMT_Moorman202425	C145	4	0.146067
EMT_Moorman202425	C149	4	0.0248869
EMT_Moorman202425	C150	3	0.00724638
EMT_Moorman202425	C153	2	0.0462963
EMT_Moorman202425	C155	3	0.0913043
EMT_Moorman202425	C157	4	0.0236448
EMT_Moorman202425	C159	3	0.242718
EMT_Moorman202425	C160	4	0.244244
EMT_Moorman202425	C161	3	0.0107829
EMT_Moorman202425	C162	4	0.016251
EMT_Moorman202425	C166	3	0.048855
EMT_Moorman202425	C171	2	0.025676
EMT_Moorman202425	C172	3	0.00977199
Injury_Repair_Moorman202426	5	1	0.0263158
Injury_Repair_Moorman202426	13	1	0.0296296
Injury_Repair_Moorman202426	11	1	0.025641
Injury_Repair_Moorman202426	16	1	0.0444444
Injury_Repair_Moorman202426	14	2	0.0431655
Injury_Repair_Moorman202426	KUL19	3	0.0315638
Injury_Repair_Moorman202426	KUL21	4	0.873907
Injury_Repair_Moorman202426	KUL28	2	0.12766
Injury_Repair_Moorman202426	KUL30	2	0.075
Injury_Repair_Moorman202426	KUL31	1	0.0294659
Injury_Repair_Moorman202426	SMC01	2	0.158061
Injury_Repair_Moorman202426	SMC02	3	0.184953
Injury_Repair_Moorman202426	SMC04	3	0.344569
Injury_Repair_Moorman202426	SMC05	2	0.375
Injury_Repair_Moorman202426	SMC07	1	0.223656
Injury_Repair_Moorman202426	SMC08	3	0.00704225
Injury_Repair_Moorman202426	SMC09	2	0.178146
Injury_Repair_Moorman202426	SMC11	3	0.241611
Injury_Repair_Moorman202426	SMC14	3	0.708333
Injury_Repair_Moorman202426	SMC15	2	0.0361011
Injury_Repair_Moorman202426	SMC16	3	0.533443
Injury_Repair_Moorman202426	SMC17	3	0.71564
Injury_Repair_Moorman202426	SMC18	2	0.0520275
Injury_Repair_Moorman202426	SMC19	3	0.212963
Injury_Repair_Moorman202426	SMC20	3	0.87471
Injury_Repair_Moorman202426	SMC21	4	0.25228
Injury_Repair_Moorman202426	SMC22	3	0.294894
Injury_Repair_Moorman202426	SMC23	3	0.138158
Injury_Repair_Moorman202426	SMC25	4	0.0803324
Injury_Repair_Moorman202426	C103	2	0.00784221
Injury_Repair_Moorman202426	C104	3	0.0128676
Injury_Repair_Moorman202426	C105	4	0.0134116
Injury_Repair_Moorman202426	C107	3	0.0364372
Injury_Repair_Moorman202426	C112	3	0.00741656
Injury_Repair_Moorman202426	C113	2	0.0412002
Injury_Repair_Moorman202426	C124	4	0.0379507
Injury_Repair_Moorman202426	C125	3	0.0030303
Injury_Repair_Moorman202426	C126	4	0.167532
Injury_Repair_Moorman202426	C129	3	0.181623
Injury_Repair_Moorman202426	C133	4	0.172301
Injury_Repair_Moorman202426	C134	4	0.0148601
Injury_Repair_Moorman202426	C135	1	0.0375391
Injury_Repair_Moorman202426	C136	3	0.00953778
Injury_Repair_Moorman202426	C140	1	0.00699301
Injury_Repair_Moorman202426	C145	4	0.0561798
Injury_Repair_Moorman202426	C149	4	0.00452489
Injury_Repair_Moorman202426	C150	3	0
Injury_Repair_Moorman202426	C153	2	0.0151515
Injury_Repair_Moorman202426	C155	3	0.0923913
Injury_Repair_Moorman202426	C157	4	0.011534
Injury_Repair_Moorman202426	C159	3	0.0182039
Injury_Repair_Moorman202426	C160	4	0.0800801
Injury_Repair_Moorman202426	C161	3	0.00797
Injury_Repair_Moorman202426	C162	4	0.0185036
Injury_Repair_Moorman202426	C166	3	0.0181025
Injury_Repair_Moorman202426	C171	2	0.0231766
Injury_Repair_Moorman202426	C172	3	0
Squamous_Moorman202427	5	1	0.0263158
Squamous_Moorman202427	13	1	0.037037
Squamous_Moorman202427	11	1	0.17094
Squamous_Moorman202427	16	1	0.0222222
Squamous_Moorman202427	14	2	0.100719
Squamous_Moorman202427	KUL19	3	0.0774749
Squamous_Moorman202427	KUL21	4	0.670554
Squamous_Moorman202427	KUL28	2	0.0212766
Squamous_Moorman202427	KUL30	2	0.055
Squamous_Moorman202427	KUL31	1	0.0441989
Squamous_Moorman202427	SMC01	2	0.243414
Squamous_Moorman202427	SMC02	3	0.0846395
Squamous_Moorman202427	SMC04	3	0.0674157
Squamous_Moorman202427	SMC05	2	0.25
Squamous_Moorman202427	SMC07	1	0.197849
Squamous_Moorman202427	SMC08	3	0.0387324
Squamous_Moorman202427	SMC09	2	0.0344371
Squamous_Moorman202427	SMC11	3	0.328859
Squamous_Moorman202427	SMC14	3	0.631944
Squamous_Moorman202427	SMC15	2	0.173285
Squamous_Moorman202427	SMC16	3	0.129232
Squamous_Moorman202427	SMC17	3	0.199052
Squamous_Moorman202427	SMC18	2	0.154552
Squamous_Moorman202427	SMC19	3	0.0601852
Squamous_Moorman202427	SMC20	3	0.350348
Squamous_Moorman202427	SMC21	4	0.157447
Squamous_Moorman202427	SMC22	3	0.191901
Squamous_Moorman202427	SMC23	3	0.111842
Squamous_Moorman202427	SMC25	4	0.0277008
Squamous_Moorman202427	C103	2	0.0180608
Squamous_Moorman202427	C104	3	0.0542279
Squamous_Moorman202427	C105	4	0.0410729
Squamous_Moorman202427	C107	3	0.0668016
Squamous_Moorman202427	C112	3	0.0475896
Squamous_Moorman202427	C113	2	0.0653829
Squamous_Moorman202427	C124	4	0.0417457
Squamous_Moorman202427	C125	3	0.0375758
Squamous_Moorman202427	C126	4	0.162338
Squamous_Moorman202427	C129	3	0.0171748
Squamous_Moorman202427	C133	4	0.0621592
Squamous_Moorman202427	C134	4	0.405594
Squamous_Moorman202427	C135	1	0.396246
Squamous_Moorman202427	C136	3	0.0300807
Squamous_Moorman202427	C140	1	0.0307692
Squamous_Moorman202427	C145	4	0.0786517
Squamous_Moorman202427	C149	4	0.0169683
Squamous_Moorman202427	C150	3	0.121377
Squamous_Moorman202427	C153	2	0.0542929
Squamous_Moorman202427	C155	3	0.073913
Squamous_Moorman202427	C157	4	0.0109573
Squamous_Moorman202427	C159	3	0.00728155
Squamous_Moorman202427	C160	4	0.135135
Squamous_Moorman202427	C161	3	0.00562588
Squamous_Moorman202427	C162	4	0.134513
Squamous_Moorman202427	C166	3	0.0442748
Squamous_Moorman202427	C171	2	0.0488525
Squamous_Moorman202427	C172	3	0.00977199
Osteoblast_Moorman202428	5	1	0.0789474
Osteoblast_Moorman202428	13	1	0.162963
Osteoblast_Moorman202428	11	1	0
Osteoblast_Moorman202428	16	1	0.0444444
Osteoblast_Moorman202428	14	2	0.158273
Osteoblast_Moorman202428	KUL19	3	0.314204
Osteoblast_Moorman202428	KUL21	4	0.440962
Osteoblast_Moorman202428	KUL28	2	0.0638298
Osteoblast_Moorman202428	KUL30	2	0.015
Osteoblast_Moorman202428	KUL31	1	0.053407
Osteoblast_Moorman202428	SMC01	2	0.191781
Osteoblast_Moorman202428	SMC02	3	0.015674
Osteoblast_Moorman202428	SMC04	3	0.23221
Osteoblast_Moorman202428	SMC05	2	0
Osteoblast_Moorman202428	SMC07	1	0.0107527
Osteoblast_Moorman202428	SMC08	3	0.0633803
Osteoblast_Moorman202428	SMC09	2	0.0145695
Osteoblast_Moorman202428	SMC11	3	0.16443
Osteoblast_Moorman202428	SMC14	3	0.486111
Osteoblast_Moorman202428	SMC15	2	0.440433
Osteoblast_Moorman202428	SMC16	3	0.0169282
Osteoblast_Moorman202428	SMC17	3	0.0118483
Osteoblast_Moorman202428	SMC18	2	0.462892
Osteoblast_Moorman202428	SMC19	3	0.134259
Osteoblast_Moorman202428	SMC20	3	0.062645
Osteoblast_Moorman202428	SMC21	4	0.334347
Osteoblast_Moorman202428	SMC22	3	0.215669
Osteoblast_Moorman202428	SMC23	3	0.0953947
Osteoblast_Moorman202428	SMC25	4	0.0470914
Osteoblast_Moorman202428	C103	2	0.389021
Osteoblast_Moorman202428	C104	3	0.0726103
Osteoblast_Moorman202428	C105	4	0.0234702
Osteoblast_Moorman202428	C107	3	0.0222672
Osteoblast_Moorman202428	C112	3	0.0686032
Osteoblast_Moorman202428	C113	2	0.0824004
Osteoblast_Moorman202428	C124	4	0.0189753
Osteoblast_Moorman202428	C125	3	0.104242
Osteoblast_Moorman202428	C126	4	0.0441558
Osteoblast_Moorman202428	C129	3	0.0150279
Osteoblast_Moorman202428	C133	4	0.314068
Osteoblast_Moorman202428	C134	4	0.23951
Osteoblast_Moorman202428	C135	1	0.0729927
Osteoblast_Moorman202428	C136	3	0.077036
Osteoblast_Moorman202428	C140	1	0.133333
Osteoblast_Moorman202428	C145	4	0.011236
Osteoblast_Moorman202428	C149	4	0.0328054
Osteoblast_Moorman202428	C150	3	0.0114734
Osteoblast_Moorman202428	C153	2	0.0521886
Osteoblast_Moorman202428	C155	3	0.00434783
Osteoblast_Moorman202428	C157	4	0.00288351
Osteoblast_Moorman202428	C159	3	0.00121359
Osteoblast_Moorman202428	C160	4	0.00850851
Osteoblast_Moorman202428	C161	3	0.000937647
Osteoblast_Moorman202428	C162	4	0.0151247
Osteoblast_Moorman202428	C166	3	0.00283533
Osteoblast_Moorman202428	C171	2	0.0140877
Osteoblast_Moorman202428	C172	3	0
Neuroendocrine_Moorman202429	5	1	0.157895
Neuroendocrine_Moorman202429	13	1	0.251852
Neuroendocrine_Moorman202429	11	1	0.0769231
Neuroendocrine_Moorman202429	16	1	0.155556
Neuroendocrine_Moorman202429	14	2	0.136691
Neuroendocrine_Moorman202429	KUL19	3	0.137733
Neuroendocrine_Moorman202429	KUL21	4	0.332362
Neuroendocrine_Moorman202429	KUL28	2	0.212766
Neuroendocrine_Moorman202429	KUL30	2	0.035
Neuroendocrine_Moorman202429	KUL31	1	0.0699816
Neuroendocrine_Moorman202429	SMC01	2	0.140148
Neuroendocrine_Moorman202429	SMC02	3	0.0877743
Neuroendocrine_Moorman202429	SMC04	3	0.0674157
Neuroendocrine_Moorman202429	SMC05	2	0.25
Neuroendocrine_Moorman202429	SMC07	1	0.0903226
Neuroendocrine_Moorman202429	SMC08	3	0.0669014
Neuroendocrine_Moorman202429	SMC09	2	0.0622517
Neuroendocrine_Moorman202429	SMC11	3	0.214765
Neuroendocrine_Moorman202429	SMC14	3	0.215278
Neuroendocrine_Moorman202429	SMC15	2	0.220217
Neuroendocrine_Moorman202429	SMC16	3	0.0516102
Neuroendocrine_Moorman202429	SMC17	3	0.194313
Neuroendocrine_Moorman202429	SMC18	2	0.0191278
Neuroendocrine_Moorman202429	SMC19	3	0.12037
Neuroendocrine_Moorman202429	SMC20	3	0.570766
Neuroendocrine_Moorman202429	SMC21	4	0.10152
Neuroendocrine_Moorman202429	SMC22	3	0.0422535
Neuroendocrine_Moorman202429	SMC23	3	0.233553
Neuroendocrine_Moorman202429	SMC25	4	0.227147
Neuroendocrine_Moorman202429	C103	2	0.135932
Neuroendocrine_Moorman202429	C104	3	0.102022
Neuroendocrine_Moorman202429	C105	4	0.0393965
Neuroendocrine_Moorman202429	C107	3	0.0587045
Neuroendocrine_Moorman202429	C112	3	0.0469716
Neuroendocrine_Moorman202429	C113	2	0.0304523
Neuroendocrine_Moorman202429	C124	4	0.0891841
Neuroendocrine_Moorman202429	C125	3	0.538788
Neuroendocrine_Moorman202429	C126	4	0.0402597
Neuroendocrine_Moorman202429	C129	3	0.0347789
Neuroendocrine_Moorman202429	C133	4	0.115594
Neuroendocrine_Moorman202429	C134	4	0.233392
Neuroendocrine_Moorman202429	C135	1	0.0427529
Neuroendocrine_Moorman202429	C136	3	0.0256787
Neuroendocrine_Moorman202429	C140	1	0.116084
Neuroendocrine_Moorman202429	C145	4	0.314607
Neuroendocrine_Moorman202429	C149	4	0.291855
Neuroendocrine_Moorman202429	C150	3	0.0368357
Neuroendocrine_Moorman202429	C153	2	0.138468
Neuroendocrine_Moorman202429	C155	3	0.0836957
Neuroendocrine_Moorman202429	C157	4	0.0265283
Neuroendocrine_Moorman202429	C159	3	0.0788835
Neuroendocrine_Moorman202429	C160	4	0.0885886
Neuroendocrine_Moorman202429	C161	3	0.0107829
Neuroendocrine_Moorman202429	C162	4	0.0394208
Neuroendocrine_Moorman202429	C166	3	0.0946565
Neuroendocrine_Moorman202429	C171	2	0.0545331
Neuroendocrine_Moorman202429	C172	3	0.0260586
Secretory_Intestine_Moorman202430	5	1	0.0263158
Secretory_Intestine_Moorman202430	13	1	0.237037
Secretory_Intestine_Moorman202430	11	1	0
Secretory_Intestine_Moorman202430	16	1	0
Secretory_Intestine_Moorman202430	14	2	0.431655
Secretory_Intestine_Moorman202430	KUL19	3	0.0746055
Secretory_Intestine_Moorman202430	KUL21	4	0.0327988
Secretory_Intestine_Moorman202430	KUL28	2	0
Secretory_Intestine_Moorman202430	KUL30	2	0.02
Secretory_Intestine_Moorman202430	KUL31	1	0.108656
Secretory_Intestine_Moorman202430	SMC01	2	0.0537408
Secretory_Intestine_Moorman202430	SMC02	3	0.0125392
Secretory_Intestine_Moorman202430	SMC04	3	0.0224719
Secretory_Intestine_Moorman202430	SMC05	2	0
Secretory_Intestine_Moorman202430	SMC07	1	0.0344086
Secretory_Intestine_Moorman202430	SMC08	3	0.0140845
Secretory_Intestine_Moorman202430	SMC09	2	0.0331126
Secretory_Intestine_Moorman202430	SMC11	3	0.0100671
Secretory_Intestine_Moorman202430	SMC14	3	0.243056
Secretory_Intestine_Moorman202430	SMC15	2	0.227437
Secretory_Intestine_Moorman202430	SMC16	3	0.111065
Secretory_Intestine_Moorman202430	SMC17	3	0.594787
Secretory_Intestine_Moorman202430	SMC18	2	0.0107116
Secretory_Intestine_Moorman202430	SMC19	3	0.407407
Secretory_Intestine_Moorman202430	SMC20	3	0.87471
Secretory_Intestine_Moorman202430	SMC21	4	0.0899696
Secretory_Intestine_Moorman202430	SMC22	3	0.0510563
Secretory_Intestine_Moorman202430	SMC23	3	0.0427632
Secretory_Intestine_Moorman202430	SMC25	4	0.0360111
Secretory_Intestine_Moorman202430	C103	2	0.0180608
Secretory_Intestine_Moorman202430	C104	3	0.167279
Secretory_Intestine_Moorman202430	C105	4	0.202012
Secretory_Intestine_Moorman202430	C107	3	0.0647773
Secretory_Intestine_Moorman202430	C112	3	0.00865266
Secretory_Intestine_Moorman202430	C113	2	0.196597
Secretory_Intestine_Moorman202430	C124	4	0.669829
Secretory_Intestine_Moorman202430	C125	3	0.02
Secretory_Intestine_Moorman202430	C126	4	0.457143
Secretory_Intestine_Moorman202430	C129	3	0.0622585
Secretory_Intestine_Moorman202430	C133	4	0.793893
Secretory_Intestine_Moorman202430	C134	4	0.0174825
Secretory_Intestine_Moorman202430	C135	1	0.0479666
Secretory_Intestine_Moorman202430	C136	3	0.0330154
Secretory_Intestine_Moorman202430	C140	1	0.0354312
Secretory_Intestine_Moorman202430	C145	4	0.0224719
Secretory_Intestine_Moorman202430	C149	4	0.0893665
Secretory_Intestine_Moorman202430	C150	3	0.0410628
Secretory_Intestine_Moorman202430	C153	2	0.0130471
Secretory_Intestine_Moorman202430	C155	3	0.0532609
Secretory_Intestine_Moorman202430	C157	4	0.00980392
Secretory_Intestine_Moorman202430	C159	3	0.143204
Secretory_Intestine_Moorman202430	C160	4	0.0265265
Secretory_Intestine_Moorman202430	C161	3	0.0107829
Secretory_Intestine_Moorman202430	C162	4	0.0399035
Secretory_Intestine_Moorman202430	C166	3	0.114504
Secretory_Intestine_Moorman202430	C171	2	0.219496
Secretory_Intestine_Moorman202430	C172	3	0.029316
Endoderm_Development_Moorman202431	5	1	0.842105
Endoderm_Development_Moorman202431	13	1	0.540741
Endoderm_Development_Moorman202431	11	1	0.760684
Endoderm_Development_Moorman202431	16	1	0.222222
Endoderm_Development_Moorman202431	14	2	0.453237
Endoderm_Development_Moorman202431	KUL19	3	0.0186514
Endoderm_Development_Moorman202431	KUL21	4	0.363703
Endoderm_Development_Moorman202431	KUL28	2	0.0212766
Endoderm_Development_Moorman202431	KUL30	2	0.305
Endoderm_Development_Moorman202431	KUL31	1	0.173112
Endoderm_Development_Moorman202431	SMC01	2	0.161222
Endoderm_Development_Moorman202431	SMC02	3	0.0658307
Endoderm_Development_Moorman202431	SMC04	3	0.123596
Endoderm_Development_Moorman202431	SMC05	2	0.25
Endoderm_Development_Moorman202431	SMC07	1	0.230108
Endoderm_Development_Moorman202431	SMC08	3	0.197183
Endoderm_Development_Moorman202431	SMC09	2	0.211258
Endoderm_Development_Moorman202431	SMC11	3	0.127517
Endoderm_Development_Moorman202431	SMC14	3	0.458333
Endoderm_Development_Moorman202431	SMC15	2	0.285199
Endoderm_Development_Moorman202431	SMC16	3	0.111478
Endoderm_Development_Moorman202431	SMC17	3	0.0402844
Endoderm_Development_Moorman202431	SMC18	2	0.0298393
Endoderm_Development_Moorman202431	SMC19	3	0.0555556
Endoderm_Development_Moorman202431	SMC20	3	0.187935
Endoderm_Development_Moorman202431	SMC21	4	0.13921
Endoderm_Development_Moorman202431	SMC22	3	0.15757
Endoderm_Development_Moorman202431	SMC23	3	0.0723684
Endoderm_Development_Moorman202431	SMC25	4	0.00831025
Endoderm_Development_Moorman202431	C103	2	0.000475285
Endoderm_Development_Moorman202431	C104	3	0.0275735
Endoderm_Development_Moorman202431	C105	4	0.0259849
Endoderm_Development_Moorman202431	C107	3	0.0242915
Endoderm_Development_Moorman202431	C112	3	0.00988875
Endoderm_Development_Moorman202431	C113	2	0.0241827
Endoderm_Development_Moorman202431	C124	4	0.0436433
Endoderm_Development_Moorman202431	C125	3	0.00787879
Endoderm_Development_Moorman202431	C126	4	0.0155844
Endoderm_Development_Moorman202431	C129	3	0.00858738
Endoderm_Development_Moorman202431	C133	4	0.00981461
Endoderm_Development_Moorman202431	C134	4	0.266608
Endoderm_Development_Moorman202431	C135	1	0.0583942
Endoderm_Development_Moorman202431	C136	3	0.00220103
Endoderm_Development_Moorman202431	C140	1	0.0013986
Endoderm_Development_Moorman202431	C145	4	0.0561798
Endoderm_Development_Moorman202431	C149	4	0
Endoderm_Development_Moorman202431	C150	3	0.124396
Endoderm_Development_Moorman202431	C153	2	0.00673401
Endoderm_Development_Moorman202431	C155	3	0.11087
Endoderm_Development_Moorman202431	C157	4	0.0524798
Endoderm_Development_Moorman202431	C159	3	0.0376214
Endoderm_Development_Moorman202431	C160	4	0.103103
Endoderm_Development_Moorman202431	C161	3	0.0632911
Endoderm_Development_Moorman202431	C162	4	0.27321
Endoderm_Development_Moorman202431	C166	3	0.113195
Endoderm_Development_Moorman202431	C171	2	0.096569
Endoderm_Development_Moorman202431	C172	3	0.00651466
Intestine_Moorman202432	5	1	0.289474
Intestine_Moorman202432	13	1	0.0444444
Intestine_Moorman202432	11	1	0
Intestine_Moorman202432	16	1	0.2
Intestine_Moorman202432	14	2	0.115108
Intestine_Moorman202432	KUL19	3	0.0846485
Intestine_Moorman202432	KUL21	4	0.000728863
Intestine_Moorman202432	KUL28	2	0
Intestine_Moorman202432	KUL30	2	0.115
Intestine_Moorman202432	KUL31	1	0.0331492
Intestine_Moorman202432	SMC01	2	0.205479
Intestine_Moorman202432	SMC02	3	0.0344828
Intestine_Moorman202432	SMC04	3	0.318352
Intestine_Moorman202432	SMC05	2	0
Intestine_Moorman202432	SMC07	1	0.290323
Intestine_Moorman202432	SMC08	3	0.21831
Intestine_Moorman202432	SMC09	2	0.270861
Intestine_Moorman202432	SMC11	3	0.0369128
Intestine_Moorman202432	SMC14	3	0.0208333
Intestine_Moorman202432	SMC15	2	0.0974729
Intestine_Moorman202432	SMC16	3	0.00578035
Intestine_Moorman202432	SMC17	3	0.0687204
Intestine_Moorman202432	SMC18	2	0.276205
Intestine_Moorman202432	SMC19	3	0.291667
Intestine_Moorman202432	SMC20	3	0
Intestine_Moorman202432	SMC21	4	0.44924
Intestine_Moorman202432	SMC22	3	0.536972
Intestine_Moorman202432	SMC23	3	0.213816
Intestine_Moorman202432	SMC25	4	0.34072
Intestine_Moorman202432	C103	2	0.0178232
Intestine_Moorman202432	C104	3	0.0625
Intestine_Moorman202432	C105	4	0.0796312
Intestine_Moorman202432	C107	3	0.034413
Intestine_Moorman202432	C112	3	0.0593325
Intestine_Moorman202432	C113	2	0.0537394
Intestine_Moorman202432	C124	4	0.0208729
Intestine_Moorman202432	C125	3	0.169697
Intestine_Moorman202432	C126	4	0.0662338
Intestine_Moorman202432	C129	3	0.103049
Intestine_Moorman202432	C133	4	0.268266
Intestine_Moorman202432	C134	4	0
Intestine_Moorman202432	C135	1	0.0198123
Intestine_Moorman202432	C136	3	0.126192
Intestine_Moorman202432	C140	1	0.0461538
Intestine_Moorman202432	C145	4	0
Intestine_Moorman202432	C149	4	0.125566
Intestine_Moorman202432	C150	3	0.0271739
Intestine_Moorman202432	C153	2	0.195707
Intestine_Moorman202432	C155	3	0.00543478
Intestine_Moorman202432	C157	4	0.0726644
Intestine_Moorman202432	C159	3	0.0376214
Intestine_Moorman202432	C160	4	0.0015015
Intestine_Moorman202432	C161	3	0.0515706
Intestine_Moorman202432	C162	4	0.00514883
Intestine_Moorman202432	C166	3	0.211123
Intestine_Moorman202432	C171	2	0.0222677
Intestine_Moorman202432	C172	3	0.0586319
Tumor_ISC.like_Moorman202433	5	1	0.447368
Tumor_ISC.like_Moorman202433	13	1	0.377778
Tumor_ISC.like_Moorman202433	11	1	0.0769231
Tumor_ISC.like_Moorman202433	16	1	0.222222
Tumor_ISC.like_Moorman202433	14	2	0.179856
Tumor_ISC.like_Moorman202433	KUL19	3	0.0401722
Tumor_ISC.like_Moorman202433	KUL21	4	0.0502915
Tumor_ISC.like_Moorman202433	KUL28	2	0.170213
Tumor_ISC.like_Moorman202433	KUL30	2	0.19
Tumor_ISC.like_Moorman202433	KUL31	1	0.0626151
Tumor_ISC.like_Moorman202433	SMC01	2	0.363541
Tumor_ISC.like_Moorman202433	SMC02	3	0.184953
Tumor_ISC.like_Moorman202433	SMC04	3	0.0299625
Tumor_ISC.like_Moorman202433	SMC05	2	0.125
Tumor_ISC.like_Moorman202433	SMC07	1	0.483871
Tumor_ISC.like_Moorman202433	SMC08	3	0.228873
Tumor_ISC.like_Moorman202433	SMC09	2	0.282119
Tumor_ISC.like_Moorman202433	SMC11	3	0.432886
Tumor_ISC.like_Moorman202433	SMC14	3	0.194444
Tumor_ISC.like_Moorman202433	SMC15	2	0.173285
Tumor_ISC.like_Moorman202433	SMC16	3	0.0268373
Tumor_ISC.like_Moorman202433	SMC17	3	0.00947867
Tumor_ISC.like_Moorman202433	SMC18	2	0.322877
Tumor_ISC.like_Moorman202433	SMC19	3	0.0601852
Tumor_ISC.like_Moorman202433	SMC20	3	0.0649652
Tumor_ISC.like_Moorman202433	SMC21	4	0.20304
Tumor_ISC.like_Moorman202433	SMC22	3	0.228873
Tumor_ISC.like_Moorman202433	SMC23	3	0.161184
Tumor_ISC.like_Moorman202433	SMC25	4	0.0637119
Tumor_ISC.like_Moorman202433	C103	2	0.0777091
Tumor_ISC.like_Moorman202433	C104	3	0.0588235
Tumor_ISC.like_Moorman202433	C105	4	0.0201174
Tumor_ISC.like_Moorman202433	C107	3	0.0121457
Tumor_ISC.like_Moorman202433	C112	3	0.0197775
Tumor_ISC.like_Moorman202433	C113	2	0.0434393
Tumor_ISC.like_Moorman202433	C124	4	0.00189753
Tumor_ISC.like_Moorman202433	C125	3	0.0272727
Tumor_ISC.like_Moorman202433	C126	4	0.0142857
Tumor_ISC.like_Moorman202433	C129	3	0.00386432
Tumor_ISC.like_Moorman202433	C133	4	0.0218103
Tumor_ISC.like_Moorman202433	C134	4	0.0305944
Tumor_ISC.like_Moorman202433	C135	1	0.0552659
Tumor_ISC.like_Moorman202433	C136	3	0.0286134
Tumor_ISC.like_Moorman202433	C140	1	0.02331
Tumor_ISC.like_Moorman202433	C145	4	0
Tumor_ISC.like_Moorman202433	C149	4	0.00339367
Tumor_ISC.like_Moorman202433	C150	3	0.000603865
Tumor_ISC.like_Moorman202433	C153	2	0.0151515
Tumor_ISC.like_Moorman202433	C155	3	0.0217391
Tumor_ISC.like_Moorman202433	C157	4	0.181661
Tumor_ISC.like_Moorman202433	C159	3	0.0194175
Tumor_ISC.like_Moorman202433	C160	4	0.000500501
Tumor_ISC.like_Moorman202433	C161	3	0.140178
Tumor_ISC.like_Moorman202433	C162	4	0.10362
Tumor_ISC.like_Moorman202433	C166	3	0.290513
Tumor_ISC.like_Moorman202433	C171	2	0.0874801
Tumor_ISC.like_Moorman202433	C172	3	0
