# Supplementary material for: Emergence of oncofetal plasticity is ubiquitous in early colorectal cancers
Source: Nature. 2026 Apr 15;654(8117):229–39. doi: 10.1038/s41586-026-10344-7 (PMC13233332; doi:10.1038/s41586-026-10344-7)
Supplement: Supplementary file 14 — Source Data Extended Data Fig. 3 [file 41586_2026_10344_MOESM14_ESM.xlsx]

## Sheet: Extended_Data_Fig3b
ROI_ID	Patient_ID	chrArm	avg_resid_exp
DSP-1001660016773-G-A03.dcc	ptA	1p	NA
DSP-1001660016773-G-A03.dcc	ptA	1q	NA
DSP-1001660016773-G-A03.dcc	ptA	10p	NA
DSP-1001660016773-G-A03.dcc	ptA	10q	NA
DSP-1001660016773-G-A03.dcc	ptA	11p	NA
DSP-1001660016773-G-A03.dcc	ptA	11q	NA
DSP-1001660016773-G-A03.dcc	ptA	12p	NA
DSP-1001660016773-G-A03.dcc	ptA	12q	NA
DSP-1001660016773-G-A03.dcc	ptA	13q	NA
DSP-1001660016773-G-A03.dcc	ptA	14q	NA
DSP-1001660016773-G-A03.dcc	ptA	15q	NA
DSP-1001660016773-G-A03.dcc	ptA	16p	1.31141
DSP-1001660016773-G-A03.dcc	ptA	16q	1.23692
DSP-1001660016773-G-A03.dcc	ptA	17p	0.759537
DSP-1001660016773-G-A03.dcc	ptA	17q	1.10071
DSP-1001660016773-G-A03.dcc	ptA	18p	0.7718
DSP-1001660016773-G-A03.dcc	ptA	18q	0.730455
DSP-1001660016773-G-A03.dcc	ptA	19p	NA
DSP-1001660016773-G-A03.dcc	ptA	19q	NA
DSP-1001660016773-G-A03.dcc	ptA	2p	NA
DSP-1001660016773-G-A03.dcc	ptA	2q	NA
DSP-1001660016773-G-A03.dcc	ptA	20p	1.20232
DSP-1001660016773-G-A03.dcc	ptA	20q	1.14954
DSP-1001660016773-G-A03.dcc	ptA	21q	0.885014
DSP-1001660016773-G-A03.dcc	ptA	22q	NA
DSP-1001660016773-G-A03.dcc	ptA	3p	NA
DSP-1001660016773-G-A03.dcc	ptA	3q	NA
DSP-1001660016773-G-A03.dcc	ptA	4p	NA
DSP-1001660016773-G-A03.dcc	ptA	4q	NA
DSP-1001660016773-G-A03.dcc	ptA	5p	NA
DSP-1001660016773-G-A03.dcc	ptA	5q	NA
DSP-1001660016773-G-A03.dcc	ptA	6p	NA
DSP-1001660016773-G-A03.dcc	ptA	6q	NA
DSP-1001660016773-G-A03.dcc	ptA	7p	1.21992
DSP-1001660016773-G-A03.dcc	ptA	7q	1.14283
DSP-1001660016773-G-A03.dcc	ptA	8p	0.790439
DSP-1001660016773-G-A03.dcc	ptA	8q	1.19277
DSP-1001660016773-G-A03.dcc	ptA	9p	NA
DSP-1001660016773-G-A03.dcc	ptA	9q	NA
DSP-1001660016773-G-A05.dcc	ptA	1p	NA
DSP-1001660016773-G-A05.dcc	ptA	1q	NA
DSP-1001660016773-G-A05.dcc	ptA	10p	NA
DSP-1001660016773-G-A05.dcc	ptA	10q	NA
DSP-1001660016773-G-A05.dcc	ptA	11p	NA
DSP-1001660016773-G-A05.dcc	ptA	11q	NA
DSP-1001660016773-G-A05.dcc	ptA	12p	NA
DSP-1001660016773-G-A05.dcc	ptA	12q	NA
DSP-1001660016773-G-A05.dcc	ptA	13q	NA
DSP-1001660016773-G-A05.dcc	ptA	14q	NA
DSP-1001660016773-G-A05.dcc	ptA	15q	NA
DSP-1001660016773-G-A05.dcc	ptA	16p	1.31877
DSP-1001660016773-G-A05.dcc	ptA	16q	1.22707
DSP-1001660016773-G-A05.dcc	ptA	17p	0.76826
DSP-1001660016773-G-A05.dcc	ptA	17q	1.11702
DSP-1001660016773-G-A05.dcc	ptA	18p	0.774512
DSP-1001660016773-G-A05.dcc	ptA	18q	0.733441
DSP-1001660016773-G-A05.dcc	ptA	19p	NA
DSP-1001660016773-G-A05.dcc	ptA	19q	NA
DSP-1001660016773-G-A05.dcc	ptA	2p	NA
DSP-1001660016773-G-A05.dcc	ptA	2q	NA
DSP-1001660016773-G-A05.dcc	ptA	20p	1.20449
DSP-1001660016773-G-A05.dcc	ptA	20q	1.17736
DSP-1001660016773-G-A05.dcc	ptA	21q	0.867938
DSP-1001660016773-G-A05.dcc	ptA	22q	NA
DSP-1001660016773-G-A05.dcc	ptA	3p	NA
DSP-1001660016773-G-A05.dcc	ptA	3q	NA
DSP-1001660016773-G-A05.dcc	ptA	4p	NA
DSP-1001660016773-G-A05.dcc	ptA	4q	NA
DSP-1001660016773-G-A05.dcc	ptA	5p	NA
DSP-1001660016773-G-A05.dcc	ptA	5q	NA
DSP-1001660016773-G-A05.dcc	ptA	6p	NA
DSP-1001660016773-G-A05.dcc	ptA	6q	NA
DSP-1001660016773-G-A05.dcc	ptA	7p	1.23516
DSP-1001660016773-G-A05.dcc	ptA	7q	1.1461
DSP-1001660016773-G-A05.dcc	ptA	8p	0.754672
DSP-1001660016773-G-A05.dcc	ptA	8q	1.1968
DSP-1001660016773-G-A05.dcc	ptA	9p	NA
DSP-1001660016773-G-A05.dcc	ptA	9q	NA
DSP-1001660016773-G-A07.dcc	ptA	1p	NA
DSP-1001660016773-G-A07.dcc	ptA	1q	NA
DSP-1001660016773-G-A07.dcc	ptA	10p	NA
DSP-1001660016773-G-A07.dcc	ptA	10q	NA
DSP-1001660016773-G-A07.dcc	ptA	11p	NA
DSP-1001660016773-G-A07.dcc	ptA	11q	NA
DSP-1001660016773-G-A07.dcc	ptA	12p	NA
DSP-1001660016773-G-A07.dcc	ptA	12q	NA
DSP-1001660016773-G-A07.dcc	ptA	13q	NA
DSP-1001660016773-G-A07.dcc	ptA	14q	NA
DSP-1001660016773-G-A07.dcc	ptA	15q	NA
DSP-1001660016773-G-A07.dcc	ptA	16p	1.32926
DSP-1001660016773-G-A07.dcc	ptA	16q	1.25193
DSP-1001660016773-G-A07.dcc	ptA	17p	0.764905
DSP-1001660016773-G-A07.dcc	ptA	17q	1.11386
DSP-1001660016773-G-A07.dcc	ptA	18p	0.787218
DSP-1001660016773-G-A07.dcc	ptA	18q	0.72681
DSP-1001660016773-G-A07.dcc	ptA	19p	NA
DSP-1001660016773-G-A07.dcc	ptA	19q	NA
DSP-1001660016773-G-A07.dcc	ptA	2p	NA
DSP-1001660016773-G-A07.dcc	ptA	2q	NA
DSP-1001660016773-G-A07.dcc	ptA	20p	1.1998
DSP-1001660016773-G-A07.dcc	ptA	20q	1.16365
DSP-1001660016773-G-A07.dcc	ptA	21q	0.851089
DSP-1001660016773-G-A07.dcc	ptA	22q	NA
DSP-1001660016773-G-A07.dcc	ptA	3p	NA
DSP-1001660016773-G-A07.dcc	ptA	3q	NA
DSP-1001660016773-G-A07.dcc	ptA	4p	NA
DSP-1001660016773-G-A07.dcc	ptA	4q	NA
DSP-1001660016773-G-A07.dcc	ptA	5p	NA
DSP-1001660016773-G-A07.dcc	ptA	5q	NA
DSP-1001660016773-G-A07.dcc	ptA	6p	NA
DSP-1001660016773-G-A07.dcc	ptA	6q	NA
DSP-1001660016773-G-A07.dcc	ptA	7p	1.25299
DSP-1001660016773-G-A07.dcc	ptA	7q	1.1509
DSP-1001660016773-G-A07.dcc	ptA	8p	0.778914
DSP-1001660016773-G-A07.dcc	ptA	8q	1.17967
DSP-1001660016773-G-A07.dcc	ptA	9p	NA
DSP-1001660016773-G-A07.dcc	ptA	9q	NA
DSP-1001660016773-G-A09.dcc	ptA	1p	NA
DSP-1001660016773-G-A09.dcc	ptA	1q	NA
DSP-1001660016773-G-A09.dcc	ptA	10p	NA
DSP-1001660016773-G-A09.dcc	ptA	10q	NA
DSP-1001660016773-G-A09.dcc	ptA	11p	NA
DSP-1001660016773-G-A09.dcc	ptA	11q	NA
DSP-1001660016773-G-A09.dcc	ptA	12p	NA
DSP-1001660016773-G-A09.dcc	ptA	12q	NA
DSP-1001660016773-G-A09.dcc	ptA	13q	NA
DSP-1001660016773-G-A09.dcc	ptA	14q	NA
DSP-1001660016773-G-A09.dcc	ptA	15q	NA
DSP-1001660016773-G-A09.dcc	ptA	16p	1.27712
DSP-1001660016773-G-A09.dcc	ptA	16q	1.18022
DSP-1001660016773-G-A09.dcc	ptA	17p	0.77224
DSP-1001660016773-G-A09.dcc	ptA	17q	NA
DSP-1001660016773-G-A09.dcc	ptA	18p	0.745929
DSP-1001660016773-G-A09.dcc	ptA	18q	0.740182
DSP-1001660016773-G-A09.dcc	ptA	19p	NA
DSP-1001660016773-G-A09.dcc	ptA	19q	NA
DSP-1001660016773-G-A09.dcc	ptA	2p	NA
DSP-1001660016773-G-A09.dcc	ptA	2q	NA
DSP-1001660016773-G-A09.dcc	ptA	20p	1.19816
DSP-1001660016773-G-A09.dcc	ptA	20q	1.16316
DSP-1001660016773-G-A09.dcc	ptA	21q	NA
DSP-1001660016773-G-A09.dcc	ptA	22q	NA
DSP-1001660016773-G-A09.dcc	ptA	3p	NA
DSP-1001660016773-G-A09.dcc	ptA	3q	NA
DSP-1001660016773-G-A09.dcc	ptA	4p	NA
DSP-1001660016773-G-A09.dcc	ptA	4q	0.847465
DSP-1001660016773-G-A09.dcc	ptA	5p	NA
DSP-1001660016773-G-A09.dcc	ptA	5q	NA
DSP-1001660016773-G-A09.dcc	ptA	6p	1.1904
DSP-1001660016773-G-A09.dcc	ptA	6q	1.12133
DSP-1001660016773-G-A09.dcc	ptA	7p	1.10869
DSP-1001660016773-G-A09.dcc	ptA	7q	1.17455
DSP-1001660016773-G-A09.dcc	ptA	8p	0.801395
DSP-1001660016773-G-A09.dcc	ptA	8q	1.25217
DSP-1001660016773-G-A09.dcc	ptA	9p	NA
DSP-1001660016773-G-A09.dcc	ptA	9q	NA
DSP-1001660016773-G-A11.dcc	ptA	1p	NA
DSP-1001660016773-G-A11.dcc	ptA	1q	NA
DSP-1001660016773-G-A11.dcc	ptA	10p	NA
DSP-1001660016773-G-A11.dcc	ptA	10q	NA
DSP-1001660016773-G-A11.dcc	ptA	11p	NA
DSP-1001660016773-G-A11.dcc	ptA	11q	NA
DSP-1001660016773-G-A11.dcc	ptA	12p	NA
DSP-1001660016773-G-A11.dcc	ptA	12q	NA
DSP-1001660016773-G-A11.dcc	ptA	13q	NA
DSP-1001660016773-G-A11.dcc	ptA	14q	NA
DSP-1001660016773-G-A11.dcc	ptA	15q	NA
DSP-1001660016773-G-A11.dcc	ptA	16p	1.27368
DSP-1001660016773-G-A11.dcc	ptA	16q	1.20061
DSP-1001660016773-G-A11.dcc	ptA	17p	0.756914
DSP-1001660016773-G-A11.dcc	ptA	17q	1.10004
DSP-1001660016773-G-A11.dcc	ptA	18p	0.754025
DSP-1001660016773-G-A11.dcc	ptA	18q	0.751388
DSP-1001660016773-G-A11.dcc	ptA	19p	NA
DSP-1001660016773-G-A11.dcc	ptA	19q	NA
DSP-1001660016773-G-A11.dcc	ptA	2p	NA
DSP-1001660016773-G-A11.dcc	ptA	2q	NA
DSP-1001660016773-G-A11.dcc	ptA	20p	1.17987
DSP-1001660016773-G-A11.dcc	ptA	20q	1.17426
DSP-1001660016773-G-A11.dcc	ptA	21q	0.888043
DSP-1001660016773-G-A11.dcc	ptA	22q	NA
DSP-1001660016773-G-A11.dcc	ptA	3p	NA
DSP-1001660016773-G-A11.dcc	ptA	3q	NA
DSP-1001660016773-G-A11.dcc	ptA	4p	0.885505
DSP-1001660016773-G-A11.dcc	ptA	4q	0.793897
DSP-1001660016773-G-A11.dcc	ptA	5p	NA
DSP-1001660016773-G-A11.dcc	ptA	5q	NA
DSP-1001660016773-G-A11.dcc	ptA	6p	1.18902
DSP-1001660016773-G-A11.dcc	ptA	6q	1.15808
DSP-1001660016773-G-A11.dcc	ptA	7p	1.15227
DSP-1001660016773-G-A11.dcc	ptA	7q	1.18343
DSP-1001660016773-G-A11.dcc	ptA	8p	0.799915
DSP-1001660016773-G-A11.dcc	ptA	8q	1.27046
DSP-1001660016773-G-A11.dcc	ptA	9p	NA
DSP-1001660016773-G-A11.dcc	ptA	9q	NA
DSP-1001660016773-G-B01.dcc	ptA	1p	NA
DSP-1001660016773-G-B01.dcc	ptA	1q	NA
DSP-1001660016773-G-B01.dcc	ptA	10p	NA
DSP-1001660016773-G-B01.dcc	ptA	10q	NA
DSP-1001660016773-G-B01.dcc	ptA	11p	NA
DSP-1001660016773-G-B01.dcc	ptA	11q	NA
DSP-1001660016773-G-B01.dcc	ptA	12p	NA
DSP-1001660016773-G-B01.dcc	ptA	12q	NA
DSP-1001660016773-G-B01.dcc	ptA	13q	NA
DSP-1001660016773-G-B01.dcc	ptA	14q	NA
DSP-1001660016773-G-B01.dcc	ptA	15q	NA
DSP-1001660016773-G-B01.dcc	ptA	16p	1.30904
DSP-1001660016773-G-B01.dcc	ptA	16q	1.24345
DSP-1001660016773-G-B01.dcc	ptA	17p	0.759769
DSP-1001660016773-G-B01.dcc	ptA	17q	1.11937
DSP-1001660016773-G-B01.dcc	ptA	18p	0.753603
DSP-1001660016773-G-B01.dcc	ptA	18q	0.719472
DSP-1001660016773-G-B01.dcc	ptA	19p	NA
DSP-1001660016773-G-B01.dcc	ptA	19q	NA
DSP-1001660016773-G-B01.dcc	ptA	2p	NA
DSP-1001660016773-G-B01.dcc	ptA	2q	NA
DSP-1001660016773-G-B01.dcc	ptA	20p	1.19317
DSP-1001660016773-G-B01.dcc	ptA	20q	1.18174
DSP-1001660016773-G-B01.dcc	ptA	21q	0.856295
DSP-1001660016773-G-B01.dcc	ptA	22q	NA
DSP-1001660016773-G-B01.dcc	ptA	3p	NA
DSP-1001660016773-G-B01.dcc	ptA	3q	NA
DSP-1001660016773-G-B01.dcc	ptA	4p	NA
DSP-1001660016773-G-B01.dcc	ptA	4q	0.844545
DSP-1001660016773-G-B01.dcc	ptA	5p	NA
DSP-1001660016773-G-B01.dcc	ptA	5q	NA
DSP-1001660016773-G-B01.dcc	ptA	6p	1.21687
DSP-1001660016773-G-B01.dcc	ptA	6q	1.13929
DSP-1001660016773-G-B01.dcc	ptA	7p	1.1738
DSP-1001660016773-G-B01.dcc	ptA	7q	1.16732
DSP-1001660016773-G-B01.dcc	ptA	8p	0.762079
DSP-1001660016773-G-B01.dcc	ptA	8q	1.29612
DSP-1001660016773-G-B01.dcc	ptA	9p	NA
DSP-1001660016773-G-B01.dcc	ptA	9q	NA
DSP-1001660016773-G-B03.dcc	ptA	1p	NA
DSP-1001660016773-G-B03.dcc	ptA	1q	NA
DSP-1001660016773-G-B03.dcc	ptA	10p	NA
DSP-1001660016773-G-B03.dcc	ptA	10q	NA
DSP-1001660016773-G-B03.dcc	ptA	11p	NA
DSP-1001660016773-G-B03.dcc	ptA	11q	NA
DSP-1001660016773-G-B03.dcc	ptA	12p	NA
DSP-1001660016773-G-B03.dcc	ptA	12q	NA
DSP-1001660016773-G-B03.dcc	ptA	13q	NA
DSP-1001660016773-G-B03.dcc	ptA	14q	NA
DSP-1001660016773-G-B03.dcc	ptA	15q	NA
DSP-1001660016773-G-B03.dcc	ptA	16p	1.29075
DSP-1001660016773-G-B03.dcc	ptA	16q	1.20476
DSP-1001660016773-G-B03.dcc	ptA	17p	0.807117
DSP-1001660016773-G-B03.dcc	ptA	17q	1.10814
DSP-1001660016773-G-B03.dcc	ptA	18p	0.7884
DSP-1001660016773-G-B03.dcc	ptA	18q	0.75004
DSP-1001660016773-G-B03.dcc	ptA	19p	NA
DSP-1001660016773-G-B03.dcc	ptA	19q	NA
DSP-1001660016773-G-B03.dcc	ptA	2p	NA
DSP-1001660016773-G-B03.dcc	ptA	2q	NA
DSP-1001660016773-G-B03.dcc	ptA	20p	1.19152
DSP-1001660016773-G-B03.dcc	ptA	20q	1.11573
DSP-1001660016773-G-B03.dcc	ptA	21q	NA
DSP-1001660016773-G-B03.dcc	ptA	22q	NA
DSP-1001660016773-G-B03.dcc	ptA	3p	NA
DSP-1001660016773-G-B03.dcc	ptA	3q	NA
DSP-1001660016773-G-B03.dcc	ptA	4p	NA
DSP-1001660016773-G-B03.dcc	ptA	4q	NA
DSP-1001660016773-G-B03.dcc	ptA	5p	NA
DSP-1001660016773-G-B03.dcc	ptA	5q	NA
DSP-1001660016773-G-B03.dcc	ptA	6p	1.15363
DSP-1001660016773-G-B03.dcc	ptA	6q	NA
DSP-1001660016773-G-B03.dcc	ptA	7p	1.26299
DSP-1001660016773-G-B03.dcc	ptA	7q	1.14847
DSP-1001660016773-G-B03.dcc	ptA	8p	0.801655
DSP-1001660016773-G-B03.dcc	ptA	8q	1.2153
DSP-1001660016773-G-B03.dcc	ptA	9p	NA
DSP-1001660016773-G-B03.dcc	ptA	9q	NA
DSP-1001660016773-G-B05.dcc	ptA	1p	NA
DSP-1001660016773-G-B05.dcc	ptA	1q	NA
DSP-1001660016773-G-B05.dcc	ptA	10p	NA
DSP-1001660016773-G-B05.dcc	ptA	10q	NA
DSP-1001660016773-G-B05.dcc	ptA	11p	NA
DSP-1001660016773-G-B05.dcc	ptA	11q	NA
DSP-1001660016773-G-B05.dcc	ptA	12p	NA
DSP-1001660016773-G-B05.dcc	ptA	12q	NA
DSP-1001660016773-G-B05.dcc	ptA	13q	NA
DSP-1001660016773-G-B05.dcc	ptA	14q	0.883338
DSP-1001660016773-G-B05.dcc	ptA	15q	NA
DSP-1001660016773-G-B05.dcc	ptA	16p	1.26718
DSP-1001660016773-G-B05.dcc	ptA	16q	1.1845
DSP-1001660016773-G-B05.dcc	ptA	17p	0.819209
DSP-1001660016773-G-B05.dcc	ptA	17q	1.10493
DSP-1001660016773-G-B05.dcc	ptA	18p	0.799139
DSP-1001660016773-G-B05.dcc	ptA	18q	0.779555
DSP-1001660016773-G-B05.dcc	ptA	19p	NA
DSP-1001660016773-G-B05.dcc	ptA	19q	NA
DSP-1001660016773-G-B05.dcc	ptA	2p	NA
DSP-1001660016773-G-B05.dcc	ptA	2q	NA
DSP-1001660016773-G-B05.dcc	ptA	20p	1.20901
DSP-1001660016773-G-B05.dcc	ptA	20q	1.16886
DSP-1001660016773-G-B05.dcc	ptA	21q	NA
DSP-1001660016773-G-B05.dcc	ptA	22q	NA
DSP-1001660016773-G-B05.dcc	ptA	3p	NA
DSP-1001660016773-G-B05.dcc	ptA	3q	NA
DSP-1001660016773-G-B05.dcc	ptA	4p	NA
DSP-1001660016773-G-B05.dcc	ptA	4q	NA
DSP-1001660016773-G-B05.dcc	ptA	5p	NA
DSP-1001660016773-G-B05.dcc	ptA	5q	NA
DSP-1001660016773-G-B05.dcc	ptA	6p	NA
DSP-1001660016773-G-B05.dcc	ptA	6q	NA
DSP-1001660016773-G-B05.dcc	ptA	7p	NA
DSP-1001660016773-G-B05.dcc	ptA	7q	NA
DSP-1001660016773-G-B05.dcc	ptA	8p	0.841204
DSP-1001660016773-G-B05.dcc	ptA	8q	1.10971
DSP-1001660016773-G-B05.dcc	ptA	9p	NA
DSP-1001660016773-G-B05.dcc	ptA	9q	NA
DSP-1001660016773-G-B07.dcc	ptA	1p	NA
DSP-1001660016773-G-B07.dcc	ptA	1q	NA
DSP-1001660016773-G-B07.dcc	ptA	10p	NA
DSP-1001660016773-G-B07.dcc	ptA	10q	NA
DSP-1001660016773-G-B07.dcc	ptA	11p	NA
DSP-1001660016773-G-B07.dcc	ptA	11q	NA
DSP-1001660016773-G-B07.dcc	ptA	12p	NA
DSP-1001660016773-G-B07.dcc	ptA	12q	NA
DSP-1001660016773-G-B07.dcc	ptA	13q	NA
DSP-1001660016773-G-B07.dcc	ptA	14q	NA
DSP-1001660016773-G-B07.dcc	ptA	15q	NA
DSP-1001660016773-G-B07.dcc	ptA	16p	1.3014
DSP-1001660016773-G-B07.dcc	ptA	16q	1.22022
DSP-1001660016773-G-B07.dcc	ptA	17p	0.797956
DSP-1001660016773-G-B07.dcc	ptA	17q	1.11285
DSP-1001660016773-G-B07.dcc	ptA	18p	0.761203
DSP-1001660016773-G-B07.dcc	ptA	18q	0.722474
DSP-1001660016773-G-B07.dcc	ptA	19p	NA
DSP-1001660016773-G-B07.dcc	ptA	19q	NA
DSP-1001660016773-G-B07.dcc	ptA	2p	NA
DSP-1001660016773-G-B07.dcc	ptA	2q	NA
DSP-1001660016773-G-B07.dcc	ptA	20p	1.18668
DSP-1001660016773-G-B07.dcc	ptA	20q	NA
DSP-1001660016773-G-B07.dcc	ptA	21q	NA
DSP-1001660016773-G-B07.dcc	ptA	22q	NA
DSP-1001660016773-G-B07.dcc	ptA	3p	NA
DSP-1001660016773-G-B07.dcc	ptA	3q	NA
DSP-1001660016773-G-B07.dcc	ptA	4p	NA
DSP-1001660016773-G-B07.dcc	ptA	4q	NA
DSP-1001660016773-G-B07.dcc	ptA	5p	NA
DSP-1001660016773-G-B07.dcc	ptA	5q	NA
DSP-1001660016773-G-B07.dcc	ptA	6p	1.18653
DSP-1001660016773-G-B07.dcc	ptA	6q	1.12763
DSP-1001660016773-G-B07.dcc	ptA	7p	1.24642
DSP-1001660016773-G-B07.dcc	ptA	7q	1.15584
DSP-1001660016773-G-B07.dcc	ptA	8p	0.819957
DSP-1001660016773-G-B07.dcc	ptA	8q	1.27358
DSP-1001660016773-G-B07.dcc	ptA	9p	NA
DSP-1001660016773-G-B07.dcc	ptA	9q	NA
DSP-1001660016773-G-B09.dcc	ptA	1p	NA
DSP-1001660016773-G-B09.dcc	ptA	1q	NA
DSP-1001660016773-G-B09.dcc	ptA	10p	NA
DSP-1001660016773-G-B09.dcc	ptA	10q	NA
DSP-1001660016773-G-B09.dcc	ptA	11p	NA
DSP-1001660016773-G-B09.dcc	ptA	11q	NA
DSP-1001660016773-G-B09.dcc	ptA	12p	NA
DSP-1001660016773-G-B09.dcc	ptA	12q	NA
DSP-1001660016773-G-B09.dcc	ptA	13q	NA
DSP-1001660016773-G-B09.dcc	ptA	14q	NA
DSP-1001660016773-G-B09.dcc	ptA	15q	NA
DSP-1001660016773-G-B09.dcc	ptA	16p	1.22287
DSP-1001660016773-G-B09.dcc	ptA	16q	1.19289
DSP-1001660016773-G-B09.dcc	ptA	17p	0.80373
DSP-1001660016773-G-B09.dcc	ptA	17q	1.1124
DSP-1001660016773-G-B09.dcc	ptA	18p	0.817761
DSP-1001660016773-G-B09.dcc	ptA	18q	0.779939
DSP-1001660016773-G-B09.dcc	ptA	19p	NA
DSP-1001660016773-G-B09.dcc	ptA	19q	NA
DSP-1001660016773-G-B09.dcc	ptA	2p	NA
DSP-1001660016773-G-B09.dcc	ptA	2q	NA
DSP-1001660016773-G-B09.dcc	ptA	20p	1.17517
DSP-1001660016773-G-B09.dcc	ptA	20q	1.14049
DSP-1001660016773-G-B09.dcc	ptA	21q	NA
DSP-1001660016773-G-B09.dcc	ptA	22q	NA
DSP-1001660016773-G-B09.dcc	ptA	3p	NA
DSP-1001660016773-G-B09.dcc	ptA	3q	NA
DSP-1001660016773-G-B09.dcc	ptA	4p	NA
DSP-1001660016773-G-B09.dcc	ptA	4q	0.892715
DSP-1001660016773-G-B09.dcc	ptA	5p	NA
DSP-1001660016773-G-B09.dcc	ptA	5q	NA
DSP-1001660016773-G-B09.dcc	ptA	6p	1.21022
DSP-1001660016773-G-B09.dcc	ptA	6q	NA
DSP-1001660016773-G-B09.dcc	ptA	7p	1.10393
DSP-1001660016773-G-B09.dcc	ptA	7q	1.12373
DSP-1001660016773-G-B09.dcc	ptA	8p	0.840218
DSP-1001660016773-G-B09.dcc	ptA	8q	1.20528
DSP-1001660016773-G-B09.dcc	ptA	9p	NA
DSP-1001660016773-G-B09.dcc	ptA	9q	NA
DSP-1001660016773-G-B11.dcc	ptA	1p	NA
DSP-1001660016773-G-B11.dcc	ptA	1q	NA
DSP-1001660016773-G-B11.dcc	ptA	10p	NA
DSP-1001660016773-G-B11.dcc	ptA	10q	NA
DSP-1001660016773-G-B11.dcc	ptA	11p	NA
DSP-1001660016773-G-B11.dcc	ptA	11q	NA
DSP-1001660016773-G-B11.dcc	ptA	12p	NA
DSP-1001660016773-G-B11.dcc	ptA	12q	NA
DSP-1001660016773-G-B11.dcc	ptA	13q	NA
DSP-1001660016773-G-B11.dcc	ptA	14q	NA
DSP-1001660016773-G-B11.dcc	ptA	15q	NA
DSP-1001660016773-G-B11.dcc	ptA	16p	1.29152
DSP-1001660016773-G-B11.dcc	ptA	16q	1.20802
DSP-1001660016773-G-B11.dcc	ptA	17p	0.79789
DSP-1001660016773-G-B11.dcc	ptA	17q	1.10899
DSP-1001660016773-G-B11.dcc	ptA	18p	0.831526
DSP-1001660016773-G-B11.dcc	ptA	18q	0.757905
DSP-1001660016773-G-B11.dcc	ptA	19p	NA
DSP-1001660016773-G-B11.dcc	ptA	19q	NA
DSP-1001660016773-G-B11.dcc	ptA	2p	NA
DSP-1001660016773-G-B11.dcc	ptA	2q	NA
DSP-1001660016773-G-B11.dcc	ptA	20p	1.20823
DSP-1001660016773-G-B11.dcc	ptA	20q	1.15442
DSP-1001660016773-G-B11.dcc	ptA	21q	NA
DSP-1001660016773-G-B11.dcc	ptA	22q	NA
DSP-1001660016773-G-B11.dcc	ptA	3p	NA
DSP-1001660016773-G-B11.dcc	ptA	3q	NA
DSP-1001660016773-G-B11.dcc	ptA	4p	NA
DSP-1001660016773-G-B11.dcc	ptA	4q	0.894896
DSP-1001660016773-G-B11.dcc	ptA	5p	NA
DSP-1001660016773-G-B11.dcc	ptA	5q	NA
DSP-1001660016773-G-B11.dcc	ptA	6p	1.20555
DSP-1001660016773-G-B11.dcc	ptA	6q	1.10937
DSP-1001660016773-G-B11.dcc	ptA	7p	1.13594
DSP-1001660016773-G-B11.dcc	ptA	7q	1.14233
DSP-1001660016773-G-B11.dcc	ptA	8p	0.809361
DSP-1001660016773-G-B11.dcc	ptA	8q	1.27344
DSP-1001660016773-G-B11.dcc	ptA	9p	NA
DSP-1001660016773-G-B11.dcc	ptA	9q	NA
DSP-1001660016773-G-C01.dcc	ptA	1p	NA
DSP-1001660016773-G-C01.dcc	ptA	1q	NA
DSP-1001660016773-G-C01.dcc	ptA	10p	NA
DSP-1001660016773-G-C01.dcc	ptA	10q	NA
DSP-1001660016773-G-C01.dcc	ptA	11p	NA
DSP-1001660016773-G-C01.dcc	ptA	11q	NA
DSP-1001660016773-G-C01.dcc	ptA	12p	NA
DSP-1001660016773-G-C01.dcc	ptA	12q	NA
DSP-1001660016773-G-C01.dcc	ptA	13q	NA
DSP-1001660016773-G-C01.dcc	ptA	14q	NA
DSP-1001660016773-G-C01.dcc	ptA	15q	NA
DSP-1001660016773-G-C01.dcc	ptA	16p	1.29478
DSP-1001660016773-G-C01.dcc	ptA	16q	1.19943
DSP-1001660016773-G-C01.dcc	ptA	17p	0.774755
DSP-1001660016773-G-C01.dcc	ptA	17q	1.10545
DSP-1001660016773-G-C01.dcc	ptA	18p	0.782433
DSP-1001660016773-G-C01.dcc	ptA	18q	0.762652
DSP-1001660016773-G-C01.dcc	ptA	19p	NA
DSP-1001660016773-G-C01.dcc	ptA	19q	NA
DSP-1001660016773-G-C01.dcc	ptA	2p	NA
DSP-1001660016773-G-C01.dcc	ptA	2q	NA
DSP-1001660016773-G-C01.dcc	ptA	20p	1.17096
DSP-1001660016773-G-C01.dcc	ptA	20q	1.15858
DSP-1001660016773-G-C01.dcc	ptA	21q	NA
DSP-1001660016773-G-C01.dcc	ptA	22q	NA
DSP-1001660016773-G-C01.dcc	ptA	3p	NA
DSP-1001660016773-G-C01.dcc	ptA	3q	NA
DSP-1001660016773-G-C01.dcc	ptA	4p	NA
DSP-1001660016773-G-C01.dcc	ptA	4q	0.886726
DSP-1001660016773-G-C01.dcc	ptA	5p	NA
DSP-1001660016773-G-C01.dcc	ptA	5q	NA
DSP-1001660016773-G-C01.dcc	ptA	6p	1.20651
DSP-1001660016773-G-C01.dcc	ptA	6q	1.13255
DSP-1001660016773-G-C01.dcc	ptA	7p	1.14518
DSP-1001660016773-G-C01.dcc	ptA	7q	1.13955
DSP-1001660016773-G-C01.dcc	ptA	8p	0.809625
DSP-1001660016773-G-C01.dcc	ptA	8q	1.23555
DSP-1001660016773-G-C01.dcc	ptA	9p	NA
DSP-1001660016773-G-C01.dcc	ptA	9q	NA
DSP-1001660016773-G-C05.dcc	ptD	1p	NA
DSP-1001660016773-G-C05.dcc	ptD	1q	NA
DSP-1001660016773-G-C05.dcc	ptD	10p	NA
DSP-1001660016773-G-C05.dcc	ptD	10q	NA
DSP-1001660016773-G-C05.dcc	ptD	11p	NA
DSP-1001660016773-G-C05.dcc	ptD	11q	NA
DSP-1001660016773-G-C05.dcc	ptD	12p	NA
DSP-1001660016773-G-C05.dcc	ptD	12q	NA
DSP-1001660016773-G-C05.dcc	ptD	13q	1.36387
DSP-1001660016773-G-C05.dcc	ptD	14q	0.756329
DSP-1001660016773-G-C05.dcc	ptD	15q	NA
DSP-1001660016773-G-C05.dcc	ptD	16p	NA
DSP-1001660016773-G-C05.dcc	ptD	16q	NA
DSP-1001660016773-G-C05.dcc	ptD	17p	0.786767
DSP-1001660016773-G-C05.dcc	ptD	17q	NA
DSP-1001660016773-G-C05.dcc	ptD	18p	0.813462
DSP-1001660016773-G-C05.dcc	ptD	18q	0.716573
DSP-1001660016773-G-C05.dcc	ptD	19p	1.10805
DSP-1001660016773-G-C05.dcc	ptD	19q	NA
DSP-1001660016773-G-C05.dcc	ptD	2p	NA
DSP-1001660016773-G-C05.dcc	ptD	2q	NA
DSP-1001660016773-G-C05.dcc	ptD	20p	NA
DSP-1001660016773-G-C05.dcc	ptD	20q	1.60138
DSP-1001660016773-G-C05.dcc	ptD	21q	NA
DSP-1001660016773-G-C05.dcc	ptD	22q	0.823457
DSP-1001660016773-G-C05.dcc	ptD	3p	NA
DSP-1001660016773-G-C05.dcc	ptD	3q	NA
DSP-1001660016773-G-C05.dcc	ptD	4p	NA
DSP-1001660016773-G-C05.dcc	ptD	4q	0.861133
DSP-1001660016773-G-C05.dcc	ptD	5p	NA
DSP-1001660016773-G-C05.dcc	ptD	5q	NA
DSP-1001660016773-G-C05.dcc	ptD	6p	NA
DSP-1001660016773-G-C05.dcc	ptD	6q	NA
DSP-1001660016773-G-C05.dcc	ptD	7p	1.33938
DSP-1001660016773-G-C05.dcc	ptD	7q	NA
DSP-1001660016773-G-C05.dcc	ptD	8p	0.835285
DSP-1001660016773-G-C05.dcc	ptD	8q	1.24831
DSP-1001660016773-G-C05.dcc	ptD	9p	NA
DSP-1001660016773-G-C05.dcc	ptD	9q	1.12865
DSP-1001660016773-G-C07.dcc	ptD	1p	NA
DSP-1001660016773-G-C07.dcc	ptD	1q	NA
DSP-1001660016773-G-C07.dcc	ptD	10p	NA
DSP-1001660016773-G-C07.dcc	ptD	10q	NA
DSP-1001660016773-G-C07.dcc	ptD	11p	NA
DSP-1001660016773-G-C07.dcc	ptD	11q	NA
DSP-1001660016773-G-C07.dcc	ptD	12p	NA
DSP-1001660016773-G-C07.dcc	ptD	12q	NA
DSP-1001660016773-G-C07.dcc	ptD	13q	1.35135
DSP-1001660016773-G-C07.dcc	ptD	14q	0.766945
DSP-1001660016773-G-C07.dcc	ptD	15q	NA
DSP-1001660016773-G-C07.dcc	ptD	16p	NA
DSP-1001660016773-G-C07.dcc	ptD	16q	NA
DSP-1001660016773-G-C07.dcc	ptD	17p	0.787847
DSP-1001660016773-G-C07.dcc	ptD	17q	NA
DSP-1001660016773-G-C07.dcc	ptD	18p	0.799939
DSP-1001660016773-G-C07.dcc	ptD	18q	0.708913
DSP-1001660016773-G-C07.dcc	ptD	19p	NA
DSP-1001660016773-G-C07.dcc	ptD	19q	NA
DSP-1001660016773-G-C07.dcc	ptD	2p	NA
DSP-1001660016773-G-C07.dcc	ptD	2q	NA
DSP-1001660016773-G-C07.dcc	ptD	20p	NA
DSP-1001660016773-G-C07.dcc	ptD	20q	1.64226
DSP-1001660016773-G-C07.dcc	ptD	21q	NA
DSP-1001660016773-G-C07.dcc	ptD	22q	0.809535
DSP-1001660016773-G-C07.dcc	ptD	3p	NA
DSP-1001660016773-G-C07.dcc	ptD	3q	NA
DSP-1001660016773-G-C07.dcc	ptD	4p	NA
DSP-1001660016773-G-C07.dcc	ptD	4q	0.848313
DSP-1001660016773-G-C07.dcc	ptD	5p	NA
DSP-1001660016773-G-C07.dcc	ptD	5q	NA
DSP-1001660016773-G-C07.dcc	ptD	6p	NA
DSP-1001660016773-G-C07.dcc	ptD	6q	NA
DSP-1001660016773-G-C07.dcc	ptD	7p	1.31958
DSP-1001660016773-G-C07.dcc	ptD	7q	NA
DSP-1001660016773-G-C07.dcc	ptD	8p	0.821765
DSP-1001660016773-G-C07.dcc	ptD	8q	1.23653
DSP-1001660016773-G-C07.dcc	ptD	9p	NA
DSP-1001660016773-G-C07.dcc	ptD	9q	1.12538
DSP-1001660016773-G-C09.dcc	ptD	1p	NA
DSP-1001660016773-G-C09.dcc	ptD	1q	NA
DSP-1001660016773-G-C09.dcc	ptD	10p	NA
DSP-1001660016773-G-C09.dcc	ptD	10q	NA
DSP-1001660016773-G-C09.dcc	ptD	11p	NA
DSP-1001660016773-G-C09.dcc	ptD	11q	NA
DSP-1001660016773-G-C09.dcc	ptD	12p	NA
DSP-1001660016773-G-C09.dcc	ptD	12q	NA
DSP-1001660016773-G-C09.dcc	ptD	13q	1.40751
DSP-1001660016773-G-C09.dcc	ptD	14q	0.75173
DSP-1001660016773-G-C09.dcc	ptD	15q	NA
DSP-1001660016773-G-C09.dcc	ptD	16p	1.10586
DSP-1001660016773-G-C09.dcc	ptD	16q	NA
DSP-1001660016773-G-C09.dcc	ptD	17p	0.767208
DSP-1001660016773-G-C09.dcc	ptD	17q	NA
DSP-1001660016773-G-C09.dcc	ptD	18p	0.751844
DSP-1001660016773-G-C09.dcc	ptD	18q	0.696702
DSP-1001660016773-G-C09.dcc	ptD	19p	NA
DSP-1001660016773-G-C09.dcc	ptD	19q	NA
DSP-1001660016773-G-C09.dcc	ptD	2p	NA
DSP-1001660016773-G-C09.dcc	ptD	2q	NA
DSP-1001660016773-G-C09.dcc	ptD	20p	NA
DSP-1001660016773-G-C09.dcc	ptD	20q	1.66229
DSP-1001660016773-G-C09.dcc	ptD	21q	NA
DSP-1001660016773-G-C09.dcc	ptD	22q	0.786986
DSP-1001660016773-G-C09.dcc	ptD	3p	NA
DSP-1001660016773-G-C09.dcc	ptD	3q	NA
DSP-1001660016773-G-C09.dcc	ptD	4p	NA
DSP-1001660016773-G-C09.dcc	ptD	4q	0.84731
DSP-1001660016773-G-C09.dcc	ptD	5p	NA
DSP-1001660016773-G-C09.dcc	ptD	5q	NA
DSP-1001660016773-G-C09.dcc	ptD	6p	NA
DSP-1001660016773-G-C09.dcc	ptD	6q	NA
DSP-1001660016773-G-C09.dcc	ptD	7p	1.35082
DSP-1001660016773-G-C09.dcc	ptD	7q	NA
DSP-1001660016773-G-C09.dcc	ptD	8p	0.804317
DSP-1001660016773-G-C09.dcc	ptD	8q	1.26393
DSP-1001660016773-G-C09.dcc	ptD	9p	NA
DSP-1001660016773-G-C09.dcc	ptD	9q	1.11438
DSP-1001660016773-G-C11.dcc	ptD	1p	0.893299
DSP-1001660016773-G-C11.dcc	ptD	1q	NA
DSP-1001660016773-G-C11.dcc	ptD	10p	NA
DSP-1001660016773-G-C11.dcc	ptD	10q	NA
DSP-1001660016773-G-C11.dcc	ptD	11p	NA
DSP-1001660016773-G-C11.dcc	ptD	11q	NA
DSP-1001660016773-G-C11.dcc	ptD	12p	NA
DSP-1001660016773-G-C11.dcc	ptD	12q	NA
DSP-1001660016773-G-C11.dcc	ptD	13q	1.37564
DSP-1001660016773-G-C11.dcc	ptD	14q	0.762628
DSP-1001660016773-G-C11.dcc	ptD	15q	NA
DSP-1001660016773-G-C11.dcc	ptD	16p	NA
DSP-1001660016773-G-C11.dcc	ptD	16q	NA
DSP-1001660016773-G-C11.dcc	ptD	17p	0.781795
DSP-1001660016773-G-C11.dcc	ptD	17q	NA
DSP-1001660016773-G-C11.dcc	ptD	18p	0.750795
DSP-1001660016773-G-C11.dcc	ptD	18q	0.72474
DSP-1001660016773-G-C11.dcc	ptD	19p	NA
DSP-1001660016773-G-C11.dcc	ptD	19q	NA
DSP-1001660016773-G-C11.dcc	ptD	2p	NA
DSP-1001660016773-G-C11.dcc	ptD	2q	NA
DSP-1001660016773-G-C11.dcc	ptD	20p	NA
DSP-1001660016773-G-C11.dcc	ptD	20q	1.63522
DSP-1001660016773-G-C11.dcc	ptD	21q	NA
DSP-1001660016773-G-C11.dcc	ptD	22q	0.799068
DSP-1001660016773-G-C11.dcc	ptD	3p	NA
DSP-1001660016773-G-C11.dcc	ptD	3q	NA
DSP-1001660016773-G-C11.dcc	ptD	4p	NA
DSP-1001660016773-G-C11.dcc	ptD	4q	0.872564
DSP-1001660016773-G-C11.dcc	ptD	5p	NA
DSP-1001660016773-G-C11.dcc	ptD	5q	NA
DSP-1001660016773-G-C11.dcc	ptD	6p	NA
DSP-1001660016773-G-C11.dcc	ptD	6q	NA
DSP-1001660016773-G-C11.dcc	ptD	7p	1.33714
DSP-1001660016773-G-C11.dcc	ptD	7q	NA
DSP-1001660016773-G-C11.dcc	ptD	8p	0.847927
DSP-1001660016773-G-C11.dcc	ptD	8q	1.24279
DSP-1001660016773-G-C11.dcc	ptD	9p	NA
DSP-1001660016773-G-C11.dcc	ptD	9q	NA
DSP-1001660016773-G-D01.dcc	ptD	1p	NA
DSP-1001660016773-G-D01.dcc	ptD	1q	NA
DSP-1001660016773-G-D01.dcc	ptD	10p	NA
DSP-1001660016773-G-D01.dcc	ptD	10q	NA
DSP-1001660016773-G-D01.dcc	ptD	11p	NA
DSP-1001660016773-G-D01.dcc	ptD	11q	NA
DSP-1001660016773-G-D01.dcc	ptD	12p	NA
DSP-1001660016773-G-D01.dcc	ptD	12q	NA
DSP-1001660016773-G-D01.dcc	ptD	13q	1.36444
DSP-1001660016773-G-D01.dcc	ptD	14q	0.768485
DSP-1001660016773-G-D01.dcc	ptD	15q	NA
DSP-1001660016773-G-D01.dcc	ptD	16p	NA
DSP-1001660016773-G-D01.dcc	ptD	16q	NA
DSP-1001660016773-G-D01.dcc	ptD	17p	0.779659
DSP-1001660016773-G-D01.dcc	ptD	17q	NA
DSP-1001660016773-G-D01.dcc	ptD	18p	0.786472
DSP-1001660016773-G-D01.dcc	ptD	18q	0.722257
DSP-1001660016773-G-D01.dcc	ptD	19p	NA
DSP-1001660016773-G-D01.dcc	ptD	19q	NA
DSP-1001660016773-G-D01.dcc	ptD	2p	NA
DSP-1001660016773-G-D01.dcc	ptD	2q	NA
DSP-1001660016773-G-D01.dcc	ptD	20p	NA
DSP-1001660016773-G-D01.dcc	ptD	20q	1.62547
DSP-1001660016773-G-D01.dcc	ptD	21q	NA
DSP-1001660016773-G-D01.dcc	ptD	22q	0.812201
DSP-1001660016773-G-D01.dcc	ptD	3p	NA
DSP-1001660016773-G-D01.dcc	ptD	3q	NA
DSP-1001660016773-G-D01.dcc	ptD	4p	NA
DSP-1001660016773-G-D01.dcc	ptD	4q	0.847401
DSP-1001660016773-G-D01.dcc	ptD	5p	NA
DSP-1001660016773-G-D01.dcc	ptD	5q	NA
DSP-1001660016773-G-D01.dcc	ptD	6p	NA
DSP-1001660016773-G-D01.dcc	ptD	6q	NA
DSP-1001660016773-G-D01.dcc	ptD	7p	1.3462
DSP-1001660016773-G-D01.dcc	ptD	7q	NA
DSP-1001660016773-G-D01.dcc	ptD	8p	0.837045
DSP-1001660016773-G-D01.dcc	ptD	8q	1.24673
DSP-1001660016773-G-D01.dcc	ptD	9p	NA
DSP-1001660016773-G-D01.dcc	ptD	9q	1.11018
DSP-1001660016773-G-D03.dcc	ptD	1p	NA
DSP-1001660016773-G-D03.dcc	ptD	1q	NA
DSP-1001660016773-G-D03.dcc	ptD	10p	NA
DSP-1001660016773-G-D03.dcc	ptD	10q	NA
DSP-1001660016773-G-D03.dcc	ptD	11p	NA
DSP-1001660016773-G-D03.dcc	ptD	11q	NA
DSP-1001660016773-G-D03.dcc	ptD	12p	NA
DSP-1001660016773-G-D03.dcc	ptD	12q	NA
DSP-1001660016773-G-D03.dcc	ptD	13q	1.43155
DSP-1001660016773-G-D03.dcc	ptD	14q	0.737948
DSP-1001660016773-G-D03.dcc	ptD	15q	NA
DSP-1001660016773-G-D03.dcc	ptD	16p	NA
DSP-1001660016773-G-D03.dcc	ptD	16q	NA
DSP-1001660016773-G-D03.dcc	ptD	17p	0.767161
DSP-1001660016773-G-D03.dcc	ptD	17q	NA
DSP-1001660016773-G-D03.dcc	ptD	18p	0.777007
DSP-1001660016773-G-D03.dcc	ptD	18q	0.692879
DSP-1001660016773-G-D03.dcc	ptD	19p	NA
DSP-1001660016773-G-D03.dcc	ptD	19q	NA
DSP-1001660016773-G-D03.dcc	ptD	2p	NA
DSP-1001660016773-G-D03.dcc	ptD	2q	NA
DSP-1001660016773-G-D03.dcc	ptD	20p	NA
DSP-1001660016773-G-D03.dcc	ptD	20q	1.68435
DSP-1001660016773-G-D03.dcc	ptD	21q	NA
DSP-1001660016773-G-D03.dcc	ptD	22q	0.766041
DSP-1001660016773-G-D03.dcc	ptD	3p	NA
DSP-1001660016773-G-D03.dcc	ptD	3q	NA
DSP-1001660016773-G-D03.dcc	ptD	4p	NA
DSP-1001660016773-G-D03.dcc	ptD	4q	0.843511
DSP-1001660016773-G-D03.dcc	ptD	5p	NA
DSP-1001660016773-G-D03.dcc	ptD	5q	NA
DSP-1001660016773-G-D03.dcc	ptD	6p	NA
DSP-1001660016773-G-D03.dcc	ptD	6q	NA
DSP-1001660016773-G-D03.dcc	ptD	7p	1.33338
DSP-1001660016773-G-D03.dcc	ptD	7q	NA
DSP-1001660016773-G-D03.dcc	ptD	8p	0.815686
DSP-1001660016773-G-D03.dcc	ptD	8q	1.26294
DSP-1001660016773-G-D03.dcc	ptD	9p	NA
DSP-1001660016773-G-D03.dcc	ptD	9q	1.10076
DSP-1001660016773-G-D05.dcc	ptD	1p	NA
DSP-1001660016773-G-D05.dcc	ptD	1q	NA
DSP-1001660016773-G-D05.dcc	ptD	10p	NA
DSP-1001660016773-G-D05.dcc	ptD	10q	NA
DSP-1001660016773-G-D05.dcc	ptD	11p	NA
DSP-1001660016773-G-D05.dcc	ptD	11q	NA
DSP-1001660016773-G-D05.dcc	ptD	12p	NA
DSP-1001660016773-G-D05.dcc	ptD	12q	NA
DSP-1001660016773-G-D05.dcc	ptD	13q	1.265
DSP-1001660016773-G-D05.dcc	ptD	14q	0.812863
DSP-1001660016773-G-D05.dcc	ptD	15q	NA
DSP-1001660016773-G-D05.dcc	ptD	16p	NA
DSP-1001660016773-G-D05.dcc	ptD	16q	NA
DSP-1001660016773-G-D05.dcc	ptD	17p	0.823305
DSP-1001660016773-G-D05.dcc	ptD	17q	NA
DSP-1001660016773-G-D05.dcc	ptD	18p	NA
DSP-1001660016773-G-D05.dcc	ptD	18q	0.772988
DSP-1001660016773-G-D05.dcc	ptD	19p	NA
DSP-1001660016773-G-D05.dcc	ptD	19q	NA
DSP-1001660016773-G-D05.dcc	ptD	2p	NA
DSP-1001660016773-G-D05.dcc	ptD	2q	NA
DSP-1001660016773-G-D05.dcc	ptD	20p	NA
DSP-1001660016773-G-D05.dcc	ptD	20q	1.4221
DSP-1001660016773-G-D05.dcc	ptD	21q	NA
DSP-1001660016773-G-D05.dcc	ptD	22q	NA
DSP-1001660016773-G-D05.dcc	ptD	3p	NA
DSP-1001660016773-G-D05.dcc	ptD	3q	NA
DSP-1001660016773-G-D05.dcc	ptD	4p	NA
DSP-1001660016773-G-D05.dcc	ptD	4q	0.878657
DSP-1001660016773-G-D05.dcc	ptD	5p	NA
DSP-1001660016773-G-D05.dcc	ptD	5q	NA
DSP-1001660016773-G-D05.dcc	ptD	6p	NA
DSP-1001660016773-G-D05.dcc	ptD	6q	NA
DSP-1001660016773-G-D05.dcc	ptD	7p	1.24572
DSP-1001660016773-G-D05.dcc	ptD	7q	NA
DSP-1001660016773-G-D05.dcc	ptD	8p	NA
DSP-1001660016773-G-D05.dcc	ptD	8q	1.17067
DSP-1001660016773-G-D05.dcc	ptD	9p	NA
DSP-1001660016773-G-D05.dcc	ptD	9q	NA
DSP-1001660016773-G-D07.dcc	ptD	1p	NA
DSP-1001660016773-G-D07.dcc	ptD	1q	NA
DSP-1001660016773-G-D07.dcc	ptD	10p	NA
DSP-1001660016773-G-D07.dcc	ptD	10q	NA
DSP-1001660016773-G-D07.dcc	ptD	11p	NA
DSP-1001660016773-G-D07.dcc	ptD	11q	NA
DSP-1001660016773-G-D07.dcc	ptD	12p	NA
DSP-1001660016773-G-D07.dcc	ptD	12q	NA
DSP-1001660016773-G-D07.dcc	ptD	13q	1.29471
DSP-1001660016773-G-D07.dcc	ptD	14q	0.77786
DSP-1001660016773-G-D07.dcc	ptD	15q	NA
DSP-1001660016773-G-D07.dcc	ptD	16p	NA
DSP-1001660016773-G-D07.dcc	ptD	16q	NA
DSP-1001660016773-G-D07.dcc	ptD	17p	0.808777
DSP-1001660016773-G-D07.dcc	ptD	17q	NA
DSP-1001660016773-G-D07.dcc	ptD	18p	0.837477
DSP-1001660016773-G-D07.dcc	ptD	18q	0.743717
DSP-1001660016773-G-D07.dcc	ptD	19p	1.10217
DSP-1001660016773-G-D07.dcc	ptD	19q	NA
DSP-1001660016773-G-D07.dcc	ptD	2p	NA
DSP-1001660016773-G-D07.dcc	ptD	2q	NA
DSP-1001660016773-G-D07.dcc	ptD	20p	NA
DSP-1001660016773-G-D07.dcc	ptD	20q	1.55562
DSP-1001660016773-G-D07.dcc	ptD	21q	NA
DSP-1001660016773-G-D07.dcc	ptD	22q	NA
DSP-1001660016773-G-D07.dcc	ptD	3p	NA
DSP-1001660016773-G-D07.dcc	ptD	3q	NA
DSP-1001660016773-G-D07.dcc	ptD	4p	NA
DSP-1001660016773-G-D07.dcc	ptD	4q	0.888594
DSP-1001660016773-G-D07.dcc	ptD	5p	NA
DSP-1001660016773-G-D07.dcc	ptD	5q	NA
DSP-1001660016773-G-D07.dcc	ptD	6p	NA
DSP-1001660016773-G-D07.dcc	ptD	6q	NA
DSP-1001660016773-G-D07.dcc	ptD	7p	1.27618
DSP-1001660016773-G-D07.dcc	ptD	7q	NA
DSP-1001660016773-G-D07.dcc	ptD	8p	0.865419
DSP-1001660016773-G-D07.dcc	ptD	8q	1.20537
DSP-1001660016773-G-D07.dcc	ptD	9p	NA
DSP-1001660016773-G-D07.dcc	ptD	9q	NA
DSP-1001660016773-G-D09.dcc	ptD	1p	NA
DSP-1001660016773-G-D09.dcc	ptD	1q	NA
DSP-1001660016773-G-D09.dcc	ptD	10p	NA
DSP-1001660016773-G-D09.dcc	ptD	10q	NA
DSP-1001660016773-G-D09.dcc	ptD	11p	NA
DSP-1001660016773-G-D09.dcc	ptD	11q	NA
DSP-1001660016773-G-D09.dcc	ptD	12p	NA
DSP-1001660016773-G-D09.dcc	ptD	12q	NA
DSP-1001660016773-G-D09.dcc	ptD	13q	1.30809
DSP-1001660016773-G-D09.dcc	ptD	14q	0.780319
DSP-1001660016773-G-D09.dcc	ptD	15q	NA
DSP-1001660016773-G-D09.dcc	ptD	16p	NA
DSP-1001660016773-G-D09.dcc	ptD	16q	NA
DSP-1001660016773-G-D09.dcc	ptD	17p	0.824892
DSP-1001660016773-G-D09.dcc	ptD	17q	NA
DSP-1001660016773-G-D09.dcc	ptD	18p	0.868887
DSP-1001660016773-G-D09.dcc	ptD	18q	0.738804
DSP-1001660016773-G-D09.dcc	ptD	19p	1.1256
DSP-1001660016773-G-D09.dcc	ptD	19q	NA
DSP-1001660016773-G-D09.dcc	ptD	2p	NA
DSP-1001660016773-G-D09.dcc	ptD	2q	NA
DSP-1001660016773-G-D09.dcc	ptD	20p	NA
DSP-1001660016773-G-D09.dcc	ptD	20q	1.60823
DSP-1001660016773-G-D09.dcc	ptD	21q	NA
DSP-1001660016773-G-D09.dcc	ptD	22q	0.896239
DSP-1001660016773-G-D09.dcc	ptD	3p	NA
DSP-1001660016773-G-D09.dcc	ptD	3q	NA
DSP-1001660016773-G-D09.dcc	ptD	4p	NA
DSP-1001660016773-G-D09.dcc	ptD	4q	0.877431
DSP-1001660016773-G-D09.dcc	ptD	5p	NA
DSP-1001660016773-G-D09.dcc	ptD	5q	NA
DSP-1001660016773-G-D09.dcc	ptD	6p	NA
DSP-1001660016773-G-D09.dcc	ptD	6q	NA
DSP-1001660016773-G-D09.dcc	ptD	7p	1.28214
DSP-1001660016773-G-D09.dcc	ptD	7q	NA
DSP-1001660016773-G-D09.dcc	ptD	8p	0.882062
DSP-1001660016773-G-D09.dcc	ptD	8q	1.19609
DSP-1001660016773-G-D09.dcc	ptD	9p	NA
DSP-1001660016773-G-D09.dcc	ptD	9q	1.10817
DSP-1001660016773-G-D11.dcc	ptD	1p	NA
DSP-1001660016773-G-D11.dcc	ptD	1q	NA
DSP-1001660016773-G-D11.dcc	ptD	10p	NA
DSP-1001660016773-G-D11.dcc	ptD	10q	NA
DSP-1001660016773-G-D11.dcc	ptD	11p	NA
DSP-1001660016773-G-D11.dcc	ptD	11q	NA
DSP-1001660016773-G-D11.dcc	ptD	12p	NA
DSP-1001660016773-G-D11.dcc	ptD	12q	NA
DSP-1001660016773-G-D11.dcc	ptD	13q	1.28472
DSP-1001660016773-G-D11.dcc	ptD	14q	0.790243
DSP-1001660016773-G-D11.dcc	ptD	15q	NA
DSP-1001660016773-G-D11.dcc	ptD	16p	NA
DSP-1001660016773-G-D11.dcc	ptD	16q	NA
DSP-1001660016773-G-D11.dcc	ptD	17p	0.797567
DSP-1001660016773-G-D11.dcc	ptD	17q	NA
DSP-1001660016773-G-D11.dcc	ptD	18p	0.854276
DSP-1001660016773-G-D11.dcc	ptD	18q	0.747967
DSP-1001660016773-G-D11.dcc	ptD	19p	NA
DSP-1001660016773-G-D11.dcc	ptD	19q	NA
DSP-1001660016773-G-D11.dcc	ptD	2p	NA
DSP-1001660016773-G-D11.dcc	ptD	2q	NA
DSP-1001660016773-G-D11.dcc	ptD	20p	NA
DSP-1001660016773-G-D11.dcc	ptD	20q	1.67256
DSP-1001660016773-G-D11.dcc	ptD	21q	NA
DSP-1001660016773-G-D11.dcc	ptD	22q	0.821033
DSP-1001660016773-G-D11.dcc	ptD	3p	NA
DSP-1001660016773-G-D11.dcc	ptD	3q	NA
DSP-1001660016773-G-D11.dcc	ptD	4p	NA
DSP-1001660016773-G-D11.dcc	ptD	4q	0.867603
DSP-1001660016773-G-D11.dcc	ptD	5p	NA
DSP-1001660016773-G-D11.dcc	ptD	5q	NA
DSP-1001660016773-G-D11.dcc	ptD	6p	NA
DSP-1001660016773-G-D11.dcc	ptD	6q	NA
DSP-1001660016773-G-D11.dcc	ptD	7p	1.27872
DSP-1001660016773-G-D11.dcc	ptD	7q	NA
DSP-1001660016773-G-D11.dcc	ptD	8p	0.841734
DSP-1001660016773-G-D11.dcc	ptD	8q	1.23417
DSP-1001660016773-G-D11.dcc	ptD	9p	NA
DSP-1001660016773-G-D11.dcc	ptD	9q	NA
DSP-1001660016773-G-E01.dcc	ptD	1p	NA
DSP-1001660016773-G-E01.dcc	ptD	1q	NA
DSP-1001660016773-G-E01.dcc	ptD	10p	NA
DSP-1001660016773-G-E01.dcc	ptD	10q	NA
DSP-1001660016773-G-E01.dcc	ptD	11p	NA
DSP-1001660016773-G-E01.dcc	ptD	11q	NA
DSP-1001660016773-G-E01.dcc	ptD	12p	NA
DSP-1001660016773-G-E01.dcc	ptD	12q	NA
DSP-1001660016773-G-E01.dcc	ptD	13q	1.34872
DSP-1001660016773-G-E01.dcc	ptD	14q	0.770252
DSP-1001660016773-G-E01.dcc	ptD	15q	NA
DSP-1001660016773-G-E01.dcc	ptD	16p	NA
DSP-1001660016773-G-E01.dcc	ptD	16q	NA
DSP-1001660016773-G-E01.dcc	ptD	17p	0.783028
DSP-1001660016773-G-E01.dcc	ptD	17q	NA
DSP-1001660016773-G-E01.dcc	ptD	18p	0.804755
DSP-1001660016773-G-E01.dcc	ptD	18q	0.72781
DSP-1001660016773-G-E01.dcc	ptD	19p	1.1025
DSP-1001660016773-G-E01.dcc	ptD	19q	NA
DSP-1001660016773-G-E01.dcc	ptD	2p	NA
DSP-1001660016773-G-E01.dcc	ptD	2q	NA
DSP-1001660016773-G-E01.dcc	ptD	20p	NA
DSP-1001660016773-G-E01.dcc	ptD	20q	1.6634
DSP-1001660016773-G-E01.dcc	ptD	21q	NA
DSP-1001660016773-G-E01.dcc	ptD	22q	0.830132
DSP-1001660016773-G-E01.dcc	ptD	3p	NA
DSP-1001660016773-G-E01.dcc	ptD	3q	NA
DSP-1001660016773-G-E01.dcc	ptD	4p	NA
DSP-1001660016773-G-E01.dcc	ptD	4q	0.859849
DSP-1001660016773-G-E01.dcc	ptD	5p	NA
DSP-1001660016773-G-E01.dcc	ptD	5q	NA
DSP-1001660016773-G-E01.dcc	ptD	6p	NA
DSP-1001660016773-G-E01.dcc	ptD	6q	NA
DSP-1001660016773-G-E01.dcc	ptD	7p	1.32986
DSP-1001660016773-G-E01.dcc	ptD	7q	NA
DSP-1001660016773-G-E01.dcc	ptD	8p	0.817689
DSP-1001660016773-G-E01.dcc	ptD	8q	1.21555
DSP-1001660016773-G-E01.dcc	ptD	9p	NA
DSP-1001660016773-G-E01.dcc	ptD	9q	1.10898
DSP-1001660016773-G-E03.dcc	ptD	1p	NA
DSP-1001660016773-G-E03.dcc	ptD	1q	NA
DSP-1001660016773-G-E03.dcc	ptD	10p	NA
DSP-1001660016773-G-E03.dcc	ptD	10q	NA
DSP-1001660016773-G-E03.dcc	ptD	11p	NA
DSP-1001660016773-G-E03.dcc	ptD	11q	NA
DSP-1001660016773-G-E03.dcc	ptD	12p	NA
DSP-1001660016773-G-E03.dcc	ptD	12q	NA
DSP-1001660016773-G-E03.dcc	ptD	13q	1.30072
DSP-1001660016773-G-E03.dcc	ptD	14q	0.785403
DSP-1001660016773-G-E03.dcc	ptD	15q	NA
DSP-1001660016773-G-E03.dcc	ptD	16p	NA
DSP-1001660016773-G-E03.dcc	ptD	16q	NA
DSP-1001660016773-G-E03.dcc	ptD	17p	0.804493
DSP-1001660016773-G-E03.dcc	ptD	17q	NA
DSP-1001660016773-G-E03.dcc	ptD	18p	0.822411
DSP-1001660016773-G-E03.dcc	ptD	18q	0.74144
DSP-1001660016773-G-E03.dcc	ptD	19p	NA
DSP-1001660016773-G-E03.dcc	ptD	19q	NA
DSP-1001660016773-G-E03.dcc	ptD	2p	NA
DSP-1001660016773-G-E03.dcc	ptD	2q	NA
DSP-1001660016773-G-E03.dcc	ptD	20p	NA
DSP-1001660016773-G-E03.dcc	ptD	20q	1.65377
DSP-1001660016773-G-E03.dcc	ptD	21q	NA
DSP-1001660016773-G-E03.dcc	ptD	22q	0.842155
DSP-1001660016773-G-E03.dcc	ptD	3p	NA
DSP-1001660016773-G-E03.dcc	ptD	3q	NA
DSP-1001660016773-G-E03.dcc	ptD	4p	NA
DSP-1001660016773-G-E03.dcc	ptD	4q	0.885853
DSP-1001660016773-G-E03.dcc	ptD	5p	NA
DSP-1001660016773-G-E03.dcc	ptD	5q	NA
DSP-1001660016773-G-E03.dcc	ptD	6p	NA
DSP-1001660016773-G-E03.dcc	ptD	6q	NA
DSP-1001660016773-G-E03.dcc	ptD	7p	1.29423
DSP-1001660016773-G-E03.dcc	ptD	7q	NA
DSP-1001660016773-G-E03.dcc	ptD	8p	0.865707
DSP-1001660016773-G-E03.dcc	ptD	8q	1.20665
DSP-1001660016773-G-E03.dcc	ptD	9p	NA
DSP-1001660016773-G-E03.dcc	ptD	9q	NA
DSP-1001660016773-G-E05.dcc	ptD	1p	NA
DSP-1001660016773-G-E05.dcc	ptD	1q	NA
DSP-1001660016773-G-E05.dcc	ptD	10p	NA
DSP-1001660016773-G-E05.dcc	ptD	10q	NA
DSP-1001660016773-G-E05.dcc	ptD	11p	NA
DSP-1001660016773-G-E05.dcc	ptD	11q	NA
DSP-1001660016773-G-E05.dcc	ptD	12p	NA
DSP-1001660016773-G-E05.dcc	ptD	12q	NA
DSP-1001660016773-G-E05.dcc	ptD	13q	NA
DSP-1001660016773-G-E05.dcc	ptD	14q	NA
DSP-1001660016773-G-E05.dcc	ptD	15q	NA
DSP-1001660016773-G-E05.dcc	ptD	16p	NA
DSP-1001660016773-G-E05.dcc	ptD	16q	NA
DSP-1001660016773-G-E05.dcc	ptD	17p	NA
DSP-1001660016773-G-E05.dcc	ptD	17q	NA
DSP-1001660016773-G-E05.dcc	ptD	18p	NA
DSP-1001660016773-G-E05.dcc	ptD	18q	NA
DSP-1001660016773-G-E05.dcc	ptD	19p	NA
DSP-1001660016773-G-E05.dcc	ptD	19q	NA
DSP-1001660016773-G-E05.dcc	ptD	2p	NA
DSP-1001660016773-G-E05.dcc	ptD	2q	NA
DSP-1001660016773-G-E05.dcc	ptD	20p	NA
DSP-1001660016773-G-E05.dcc	ptD	20q	NA
DSP-1001660016773-G-E05.dcc	ptD	21q	NA
DSP-1001660016773-G-E05.dcc	ptD	22q	NA
DSP-1001660016773-G-E05.dcc	ptD	3p	NA
DSP-1001660016773-G-E05.dcc	ptD	3q	NA
DSP-1001660016773-G-E05.dcc	ptD	4p	NA
DSP-1001660016773-G-E05.dcc	ptD	4q	NA
DSP-1001660016773-G-E05.dcc	ptD	5p	NA
DSP-1001660016773-G-E05.dcc	ptD	5q	NA
DSP-1001660016773-G-E05.dcc	ptD	6p	NA
DSP-1001660016773-G-E05.dcc	ptD	6q	NA
DSP-1001660016773-G-E05.dcc	ptD	7p	NA
DSP-1001660016773-G-E05.dcc	ptD	7q	NA
DSP-1001660016773-G-E05.dcc	ptD	8p	NA
DSP-1001660016773-G-E05.dcc	ptD	8q	NA
DSP-1001660016773-G-E05.dcc	ptD	9p	NA
DSP-1001660016773-G-E05.dcc	ptD	9q	NA
DSP-1001660016773-G-E07.dcc	ptD	1p	NA
DSP-1001660016773-G-E07.dcc	ptD	1q	NA
DSP-1001660016773-G-E07.dcc	ptD	10p	NA
DSP-1001660016773-G-E07.dcc	ptD	10q	NA
DSP-1001660016773-G-E07.dcc	ptD	11p	NA
DSP-1001660016773-G-E07.dcc	ptD	11q	NA
DSP-1001660016773-G-E07.dcc	ptD	12p	NA
DSP-1001660016773-G-E07.dcc	ptD	12q	NA
DSP-1001660016773-G-E07.dcc	ptD	13q	NA
DSP-1001660016773-G-E07.dcc	ptD	14q	NA
DSP-1001660016773-G-E07.dcc	ptD	15q	NA
DSP-1001660016773-G-E07.dcc	ptD	16p	NA
DSP-1001660016773-G-E07.dcc	ptD	16q	NA
DSP-1001660016773-G-E07.dcc	ptD	17p	NA
DSP-1001660016773-G-E07.dcc	ptD	17q	NA
DSP-1001660016773-G-E07.dcc	ptD	18p	NA
DSP-1001660016773-G-E07.dcc	ptD	18q	NA
DSP-1001660016773-G-E07.dcc	ptD	19p	NA
DSP-1001660016773-G-E07.dcc	ptD	19q	NA
DSP-1001660016773-G-E07.dcc	ptD	2p	NA
DSP-1001660016773-G-E07.dcc	ptD	2q	NA
DSP-1001660016773-G-E07.dcc	ptD	20p	NA
DSP-1001660016773-G-E07.dcc	ptD	20q	NA
DSP-1001660016773-G-E07.dcc	ptD	21q	NA
DSP-1001660016773-G-E07.dcc	ptD	22q	NA
DSP-1001660016773-G-E07.dcc	ptD	3p	NA
DSP-1001660016773-G-E07.dcc	ptD	3q	NA
DSP-1001660016773-G-E07.dcc	ptD	4p	NA
DSP-1001660016773-G-E07.dcc	ptD	4q	NA
DSP-1001660016773-G-E07.dcc	ptD	5p	NA
DSP-1001660016773-G-E07.dcc	ptD	5q	NA
DSP-1001660016773-G-E07.dcc	ptD	6p	NA
DSP-1001660016773-G-E07.dcc	ptD	6q	NA
DSP-1001660016773-G-E07.dcc	ptD	7p	NA
DSP-1001660016773-G-E07.dcc	ptD	7q	NA
DSP-1001660016773-G-E07.dcc	ptD	8p	NA
DSP-1001660016773-G-E07.dcc	ptD	8q	NA
DSP-1001660016773-G-E07.dcc	ptD	9p	NA
DSP-1001660016773-G-E07.dcc	ptD	9q	NA
DSP-1001660016773-G-E09.dcc	ptD	1p	NA
DSP-1001660016773-G-E09.dcc	ptD	1q	NA
DSP-1001660016773-G-E09.dcc	ptD	10p	NA
DSP-1001660016773-G-E09.dcc	ptD	10q	NA
DSP-1001660016773-G-E09.dcc	ptD	11p	NA
DSP-1001660016773-G-E09.dcc	ptD	11q	NA
DSP-1001660016773-G-E09.dcc	ptD	12p	NA
DSP-1001660016773-G-E09.dcc	ptD	12q	NA
DSP-1001660016773-G-E09.dcc	ptD	13q	NA
DSP-1001660016773-G-E09.dcc	ptD	14q	NA
DSP-1001660016773-G-E09.dcc	ptD	15q	NA
DSP-1001660016773-G-E09.dcc	ptD	16p	NA
DSP-1001660016773-G-E09.dcc	ptD	16q	NA
DSP-1001660016773-G-E09.dcc	ptD	17p	NA
DSP-1001660016773-G-E09.dcc	ptD	17q	NA
DSP-1001660016773-G-E09.dcc	ptD	18p	NA
DSP-1001660016773-G-E09.dcc	ptD	18q	NA
DSP-1001660016773-G-E09.dcc	ptD	19p	NA
DSP-1001660016773-G-E09.dcc	ptD	19q	NA
DSP-1001660016773-G-E09.dcc	ptD	2p	NA
DSP-1001660016773-G-E09.dcc	ptD	2q	NA
DSP-1001660016773-G-E09.dcc	ptD	20p	NA
DSP-1001660016773-G-E09.dcc	ptD	20q	NA
DSP-1001660016773-G-E09.dcc	ptD	21q	NA
DSP-1001660016773-G-E09.dcc	ptD	22q	NA
DSP-1001660016773-G-E09.dcc	ptD	3p	NA
DSP-1001660016773-G-E09.dcc	ptD	3q	NA
DSP-1001660016773-G-E09.dcc	ptD	4p	NA
DSP-1001660016773-G-E09.dcc	ptD	4q	NA
DSP-1001660016773-G-E09.dcc	ptD	5p	NA
DSP-1001660016773-G-E09.dcc	ptD	5q	NA
DSP-1001660016773-G-E09.dcc	ptD	6p	NA
DSP-1001660016773-G-E09.dcc	ptD	6q	NA
DSP-1001660016773-G-E09.dcc	ptD	7p	NA
DSP-1001660016773-G-E09.dcc	ptD	7q	NA
DSP-1001660016773-G-E09.dcc	ptD	8p	NA
DSP-1001660016773-G-E09.dcc	ptD	8q	NA
DSP-1001660016773-G-E09.dcc	ptD	9p	NA
DSP-1001660016773-G-E09.dcc	ptD	9q	NA
DSP-1001660016773-G-E11.dcc	ptD	1p	NA
DSP-1001660016773-G-E11.dcc	ptD	1q	NA
DSP-1001660016773-G-E11.dcc	ptD	10p	NA
DSP-1001660016773-G-E11.dcc	ptD	10q	NA
DSP-1001660016773-G-E11.dcc	ptD	11p	NA
DSP-1001660016773-G-E11.dcc	ptD	11q	NA
DSP-1001660016773-G-E11.dcc	ptD	12p	NA
DSP-1001660016773-G-E11.dcc	ptD	12q	NA
DSP-1001660016773-G-E11.dcc	ptD	13q	NA
DSP-1001660016773-G-E11.dcc	ptD	14q	NA
DSP-1001660016773-G-E11.dcc	ptD	15q	NA
DSP-1001660016773-G-E11.dcc	ptD	16p	NA
DSP-1001660016773-G-E11.dcc	ptD	16q	NA
DSP-1001660016773-G-E11.dcc	ptD	17p	NA
DSP-1001660016773-G-E11.dcc	ptD	17q	NA
DSP-1001660016773-G-E11.dcc	ptD	18p	NA
DSP-1001660016773-G-E11.dcc	ptD	18q	NA
DSP-1001660016773-G-E11.dcc	ptD	19p	NA
DSP-1001660016773-G-E11.dcc	ptD	19q	NA
DSP-1001660016773-G-E11.dcc	ptD	2p	NA
DSP-1001660016773-G-E11.dcc	ptD	2q	NA
DSP-1001660016773-G-E11.dcc	ptD	20p	NA
DSP-1001660016773-G-E11.dcc	ptD	20q	NA
DSP-1001660016773-G-E11.dcc	ptD	21q	NA
DSP-1001660016773-G-E11.dcc	ptD	22q	NA
DSP-1001660016773-G-E11.dcc	ptD	3p	NA
DSP-1001660016773-G-E11.dcc	ptD	3q	NA
DSP-1001660016773-G-E11.dcc	ptD	4p	NA
DSP-1001660016773-G-E11.dcc	ptD	4q	NA
DSP-1001660016773-G-E11.dcc	ptD	5p	NA
DSP-1001660016773-G-E11.dcc	ptD	5q	NA
DSP-1001660016773-G-E11.dcc	ptD	6p	NA
DSP-1001660016773-G-E11.dcc	ptD	6q	NA
DSP-1001660016773-G-E11.dcc	ptD	7p	NA
DSP-1001660016773-G-E11.dcc	ptD	7q	NA
DSP-1001660016773-G-E11.dcc	ptD	8p	NA
DSP-1001660016773-G-E11.dcc	ptD	8q	NA
DSP-1001660016773-G-E11.dcc	ptD	9p	NA
DSP-1001660016773-G-E11.dcc	ptD	9q	NA
DSP-1001660016773-G-F01.dcc	ptC	1p	NA
DSP-1001660016773-G-F01.dcc	ptC	1q	1.25318
DSP-1001660016773-G-F01.dcc	ptC	10p	NA
DSP-1001660016773-G-F01.dcc	ptC	10q	NA
DSP-1001660016773-G-F01.dcc	ptC	11p	NA
DSP-1001660016773-G-F01.dcc	ptC	11q	NA
DSP-1001660016773-G-F01.dcc	ptC	12p	NA
DSP-1001660016773-G-F01.dcc	ptC	12q	NA
DSP-1001660016773-G-F01.dcc	ptC	13q	NA
DSP-1001660016773-G-F01.dcc	ptC	14q	NA
DSP-1001660016773-G-F01.dcc	ptC	15q	0.849002
DSP-1001660016773-G-F01.dcc	ptC	16p	1.33573
DSP-1001660016773-G-F01.dcc	ptC	16q	1.35125
DSP-1001660016773-G-F01.dcc	ptC	17p	0.833409
DSP-1001660016773-G-F01.dcc	ptC	17q	NA
DSP-1001660016773-G-F01.dcc	ptC	18p	0.86357
DSP-1001660016773-G-F01.dcc	ptC	18q	0.798747
DSP-1001660016773-G-F01.dcc	ptC	19p	NA
DSP-1001660016773-G-F01.dcc	ptC	19q	NA
DSP-1001660016773-G-F01.dcc	ptC	2p	0.874312
DSP-1001660016773-G-F01.dcc	ptC	2q	1.115
DSP-1001660016773-G-F01.dcc	ptC	20p	NA
DSP-1001660016773-G-F01.dcc	ptC	20q	1.11057
DSP-1001660016773-G-F01.dcc	ptC	21q	NA
DSP-1001660016773-G-F01.dcc	ptC	22q	NA
DSP-1001660016773-G-F01.dcc	ptC	3p	NA
DSP-1001660016773-G-F01.dcc	ptC	3q	NA
DSP-1001660016773-G-F01.dcc	ptC	4p	NA
DSP-1001660016773-G-F01.dcc	ptC	4q	NA
DSP-1001660016773-G-F01.dcc	ptC	5p	NA
DSP-1001660016773-G-F01.dcc	ptC	5q	NA
DSP-1001660016773-G-F01.dcc	ptC	6p	NA
DSP-1001660016773-G-F01.dcc	ptC	6q	NA
DSP-1001660016773-G-F01.dcc	ptC	7p	1.43132
DSP-1001660016773-G-F01.dcc	ptC	7q	1.12079
DSP-1001660016773-G-F01.dcc	ptC	8p	0.873277
DSP-1001660016773-G-F01.dcc	ptC	8q	NA
DSP-1001660016773-G-F01.dcc	ptC	9p	1.28151
DSP-1001660016773-G-F01.dcc	ptC	9q	1.40875
DSP-1001660016773-G-F03.dcc	ptC	1p	NA
DSP-1001660016773-G-F03.dcc	ptC	1q	1.28097
DSP-1001660016773-G-F03.dcc	ptC	10p	NA
DSP-1001660016773-G-F03.dcc	ptC	10q	NA
DSP-1001660016773-G-F03.dcc	ptC	11p	NA
DSP-1001660016773-G-F03.dcc	ptC	11q	NA
DSP-1001660016773-G-F03.dcc	ptC	12p	0.87024
DSP-1001660016773-G-F03.dcc	ptC	12q	0.872937
DSP-1001660016773-G-F03.dcc	ptC	13q	NA
DSP-1001660016773-G-F03.dcc	ptC	14q	NA
DSP-1001660016773-G-F03.dcc	ptC	15q	0.840663
DSP-1001660016773-G-F03.dcc	ptC	16p	1.29733
DSP-1001660016773-G-F03.dcc	ptC	16q	1.34386
DSP-1001660016773-G-F03.dcc	ptC	17p	0.863349
DSP-1001660016773-G-F03.dcc	ptC	17q	NA
DSP-1001660016773-G-F03.dcc	ptC	18p	0.856723
DSP-1001660016773-G-F03.dcc	ptC	18q	0.789147
DSP-1001660016773-G-F03.dcc	ptC	19p	NA
DSP-1001660016773-G-F03.dcc	ptC	19q	NA
DSP-1001660016773-G-F03.dcc	ptC	2p	0.890574
DSP-1001660016773-G-F03.dcc	ptC	2q	NA
DSP-1001660016773-G-F03.dcc	ptC	20p	NA
DSP-1001660016773-G-F03.dcc	ptC	20q	1.13499
DSP-1001660016773-G-F03.dcc	ptC	21q	NA
DSP-1001660016773-G-F03.dcc	ptC	22q	NA
DSP-1001660016773-G-F03.dcc	ptC	3p	NA
DSP-1001660016773-G-F03.dcc	ptC	3q	NA
DSP-1001660016773-G-F03.dcc	ptC	4p	NA
DSP-1001660016773-G-F03.dcc	ptC	4q	NA
DSP-1001660016773-G-F03.dcc	ptC	5p	NA
DSP-1001660016773-G-F03.dcc	ptC	5q	NA
DSP-1001660016773-G-F03.dcc	ptC	6p	NA
DSP-1001660016773-G-F03.dcc	ptC	6q	NA
DSP-1001660016773-G-F03.dcc	ptC	7p	1.43605
DSP-1001660016773-G-F03.dcc	ptC	7q	1.1051
DSP-1001660016773-G-F03.dcc	ptC	8p	NA
DSP-1001660016773-G-F03.dcc	ptC	8q	0.860624
DSP-1001660016773-G-F03.dcc	ptC	9p	1.31433
DSP-1001660016773-G-F03.dcc	ptC	9q	1.44956
DSP-1001660016773-G-F05.dcc	ptC	1p	NA
DSP-1001660016773-G-F05.dcc	ptC	1q	1.39481
DSP-1001660016773-G-F05.dcc	ptC	10p	1.11083
DSP-1001660016773-G-F05.dcc	ptC	10q	NA
DSP-1001660016773-G-F05.dcc	ptC	11p	0.843998
DSP-1001660016773-G-F05.dcc	ptC	11q	0.845431
DSP-1001660016773-G-F05.dcc	ptC	12p	0.839596
DSP-1001660016773-G-F05.dcc	ptC	12q	0.880152
DSP-1001660016773-G-F05.dcc	ptC	13q	NA
DSP-1001660016773-G-F05.dcc	ptC	14q	NA
DSP-1001660016773-G-F05.dcc	ptC	15q	0.881388
DSP-1001660016773-G-F05.dcc	ptC	16p	1.454
DSP-1001660016773-G-F05.dcc	ptC	16q	1.43856
DSP-1001660016773-G-F05.dcc	ptC	17p	0.865048
DSP-1001660016773-G-F05.dcc	ptC	17q	NA
DSP-1001660016773-G-F05.dcc	ptC	18p	0.828931
DSP-1001660016773-G-F05.dcc	ptC	18q	0.759139
DSP-1001660016773-G-F05.dcc	ptC	19p	1.14716
DSP-1001660016773-G-F05.dcc	ptC	19q	NA
DSP-1001660016773-G-F05.dcc	ptC	2p	NA
DSP-1001660016773-G-F05.dcc	ptC	2q	NA
DSP-1001660016773-G-F05.dcc	ptC	20p	1.15149
DSP-1001660016773-G-F05.dcc	ptC	20q	1.13863
DSP-1001660016773-G-F05.dcc	ptC	21q	NA
DSP-1001660016773-G-F05.dcc	ptC	22q	NA
DSP-1001660016773-G-F05.dcc	ptC	3p	NA
DSP-1001660016773-G-F05.dcc	ptC	3q	NA
DSP-1001660016773-G-F05.dcc	ptC	4p	NA
DSP-1001660016773-G-F05.dcc	ptC	4q	NA
DSP-1001660016773-G-F05.dcc	ptC	5p	NA
DSP-1001660016773-G-F05.dcc	ptC	5q	1.10827
DSP-1001660016773-G-F05.dcc	ptC	6p	NA
DSP-1001660016773-G-F05.dcc	ptC	6q	NA
DSP-1001660016773-G-F05.dcc	ptC	7p	1.56714
DSP-1001660016773-G-F05.dcc	ptC	7q	1.21003
DSP-1001660016773-G-F05.dcc	ptC	8p	0.850015
DSP-1001660016773-G-F05.dcc	ptC	8q	0.855659
DSP-1001660016773-G-F05.dcc	ptC	9p	1.42349
DSP-1001660016773-G-F05.dcc	ptC	9q	1.57127
DSP-1001660016773-G-F06.dcc	ptC	1p	NA
DSP-1001660016773-G-F06.dcc	ptC	1q	1.38301
DSP-1001660016773-G-F06.dcc	ptC	10p	NA
DSP-1001660016773-G-F06.dcc	ptC	10q	NA
DSP-1001660016773-G-F06.dcc	ptC	11p	0.881887
DSP-1001660016773-G-F06.dcc	ptC	11q	0.864147
DSP-1001660016773-G-F06.dcc	ptC	12p	0.854636
DSP-1001660016773-G-F06.dcc	ptC	12q	0.884611
DSP-1001660016773-G-F06.dcc	ptC	13q	NA
DSP-1001660016773-G-F06.dcc	ptC	14q	NA
DSP-1001660016773-G-F06.dcc	ptC	15q	0.880059
DSP-1001660016773-G-F06.dcc	ptC	16p	1.45922
DSP-1001660016773-G-F06.dcc	ptC	16q	1.41917
DSP-1001660016773-G-F06.dcc	ptC	17p	0.860599
DSP-1001660016773-G-F06.dcc	ptC	17q	NA
DSP-1001660016773-G-F06.dcc	ptC	18p	0.840743
DSP-1001660016773-G-F06.dcc	ptC	18q	0.777638
DSP-1001660016773-G-F06.dcc	ptC	19p	1.13981
DSP-1001660016773-G-F06.dcc	ptC	19q	NA
DSP-1001660016773-G-F06.dcc	ptC	2p	NA
DSP-1001660016773-G-F06.dcc	ptC	2q	NA
DSP-1001660016773-G-F06.dcc	ptC	20p	1.16019
DSP-1001660016773-G-F06.dcc	ptC	20q	1.18155
DSP-1001660016773-G-F06.dcc	ptC	21q	1.12245
DSP-1001660016773-G-F06.dcc	ptC	22q	NA
DSP-1001660016773-G-F06.dcc	ptC	3p	NA
DSP-1001660016773-G-F06.dcc	ptC	3q	NA
DSP-1001660016773-G-F06.dcc	ptC	4p	NA
DSP-1001660016773-G-F06.dcc	ptC	4q	NA
DSP-1001660016773-G-F06.dcc	ptC	5p	NA
DSP-1001660016773-G-F06.dcc	ptC	5q	1.1038
DSP-1001660016773-G-F06.dcc	ptC	6p	NA
DSP-1001660016773-G-F06.dcc	ptC	6q	NA
DSP-1001660016773-G-F06.dcc	ptC	7p	1.54226
DSP-1001660016773-G-F06.dcc	ptC	7q	1.20599
DSP-1001660016773-G-F06.dcc	ptC	8p	0.850329
DSP-1001660016773-G-F06.dcc	ptC	8q	0.859964
DSP-1001660016773-G-F06.dcc	ptC	9p	1.34353
DSP-1001660016773-G-F06.dcc	ptC	9q	1.48925
DSP-1001660016773-G-F07.dcc	ptC	1p	NA
DSP-1001660016773-G-F07.dcc	ptC	1q	1.34804
DSP-1001660016773-G-F07.dcc	ptC	10p	NA
DSP-1001660016773-G-F07.dcc	ptC	10q	NA
DSP-1001660016773-G-F07.dcc	ptC	11p	0.882972
DSP-1001660016773-G-F07.dcc	ptC	11q	0.898991
DSP-1001660016773-G-F07.dcc	ptC	12p	0.887051
DSP-1001660016773-G-F07.dcc	ptC	12q	NA
DSP-1001660016773-G-F07.dcc	ptC	13q	NA
DSP-1001660016773-G-F07.dcc	ptC	14q	NA
DSP-1001660016773-G-F07.dcc	ptC	15q	0.884422
DSP-1001660016773-G-F07.dcc	ptC	16p	1.45418
DSP-1001660016773-G-F07.dcc	ptC	16q	1.4344
DSP-1001660016773-G-F07.dcc	ptC	17p	0.827362
DSP-1001660016773-G-F07.dcc	ptC	17q	NA
DSP-1001660016773-G-F07.dcc	ptC	18p	NA
DSP-1001660016773-G-F07.dcc	ptC	18q	0.862046
DSP-1001660016773-G-F07.dcc	ptC	19p	1.12473
DSP-1001660016773-G-F07.dcc	ptC	19q	NA
DSP-1001660016773-G-F07.dcc	ptC	2p	NA
DSP-1001660016773-G-F07.dcc	ptC	2q	NA
DSP-1001660016773-G-F07.dcc	ptC	20p	1.12351
DSP-1001660016773-G-F07.dcc	ptC	20q	1.13492
DSP-1001660016773-G-F07.dcc	ptC	21q	NA
DSP-1001660016773-G-F07.dcc	ptC	22q	NA
DSP-1001660016773-G-F07.dcc	ptC	3p	NA
DSP-1001660016773-G-F07.dcc	ptC	3q	NA
DSP-1001660016773-G-F07.dcc	ptC	4p	NA
DSP-1001660016773-G-F07.dcc	ptC	4q	0.897368
DSP-1001660016773-G-F07.dcc	ptC	5p	NA
DSP-1001660016773-G-F07.dcc	ptC	5q	NA
DSP-1001660016773-G-F07.dcc	ptC	6p	NA
DSP-1001660016773-G-F07.dcc	ptC	6q	NA
DSP-1001660016773-G-F07.dcc	ptC	7p	1.47093
DSP-1001660016773-G-F07.dcc	ptC	7q	1.17891
DSP-1001660016773-G-F07.dcc	ptC	8p	0.834425
DSP-1001660016773-G-F07.dcc	ptC	8q	0.866312
DSP-1001660016773-G-F07.dcc	ptC	9p	1.32608
DSP-1001660016773-G-F07.dcc	ptC	9q	1.44602
DSP-1001660016773-G-F08.dcc	ptC	1p	NA
DSP-1001660016773-G-F08.dcc	ptC	1q	1.34475
DSP-1001660016773-G-F08.dcc	ptC	10p	NA
DSP-1001660016773-G-F08.dcc	ptC	10q	NA
DSP-1001660016773-G-F08.dcc	ptC	11p	NA
DSP-1001660016773-G-F08.dcc	ptC	11q	NA
DSP-1001660016773-G-F08.dcc	ptC	12p	NA
DSP-1001660016773-G-F08.dcc	ptC	12q	NA
DSP-1001660016773-G-F08.dcc	ptC	13q	NA
DSP-1001660016773-G-F08.dcc	ptC	14q	NA
DSP-1001660016773-G-F08.dcc	ptC	15q	0.876671
DSP-1001660016773-G-F08.dcc	ptC	16p	1.46554
DSP-1001660016773-G-F08.dcc	ptC	16q	1.38842
DSP-1001660016773-G-F08.dcc	ptC	17p	0.851609
DSP-1001660016773-G-F08.dcc	ptC	17q	NA
DSP-1001660016773-G-F08.dcc	ptC	18p	0.810143
DSP-1001660016773-G-F08.dcc	ptC	18q	0.756527
DSP-1001660016773-G-F08.dcc	ptC	19p	1.10222
DSP-1001660016773-G-F08.dcc	ptC	19q	NA
DSP-1001660016773-G-F08.dcc	ptC	2p	0.898804
DSP-1001660016773-G-F08.dcc	ptC	2q	NA
DSP-1001660016773-G-F08.dcc	ptC	20p	1.15149
DSP-1001660016773-G-F08.dcc	ptC	20q	1.14508
DSP-1001660016773-G-F08.dcc	ptC	21q	1.10656
DSP-1001660016773-G-F08.dcc	ptC	22q	NA
DSP-1001660016773-G-F08.dcc	ptC	3p	NA
DSP-1001660016773-G-F08.dcc	ptC	3q	NA
DSP-1001660016773-G-F08.dcc	ptC	4p	NA
DSP-1001660016773-G-F08.dcc	ptC	4q	NA
DSP-1001660016773-G-F08.dcc	ptC	5p	NA
DSP-1001660016773-G-F08.dcc	ptC	5q	NA
DSP-1001660016773-G-F08.dcc	ptC	6p	NA
DSP-1001660016773-G-F08.dcc	ptC	6q	NA
DSP-1001660016773-G-F08.dcc	ptC	7p	1.42688
DSP-1001660016773-G-F08.dcc	ptC	7q	1.15638
DSP-1001660016773-G-F08.dcc	ptC	8p	0.86109
DSP-1001660016773-G-F08.dcc	ptC	8q	NA
DSP-1001660016773-G-F08.dcc	ptC	9p	1.38905
DSP-1001660016773-G-F08.dcc	ptC	9q	1.41901
DSP-1001660016773-G-F10.dcc	ptC	1p	NA
DSP-1001660016773-G-F10.dcc	ptC	1q	1.39531
DSP-1001660016773-G-F10.dcc	ptC	10p	1.12516
DSP-1001660016773-G-F10.dcc	ptC	10q	NA
DSP-1001660016773-G-F10.dcc	ptC	11p	0.869605
DSP-1001660016773-G-F10.dcc	ptC	11q	0.85881
DSP-1001660016773-G-F10.dcc	ptC	12p	0.866163
DSP-1001660016773-G-F10.dcc	ptC	12q	0.886768
DSP-1001660016773-G-F10.dcc	ptC	13q	NA
DSP-1001660016773-G-F10.dcc	ptC	14q	NA
DSP-1001660016773-G-F10.dcc	ptC	15q	0.877695
DSP-1001660016773-G-F10.dcc	ptC	16p	1.47241
DSP-1001660016773-G-F10.dcc	ptC	16q	1.41952
DSP-1001660016773-G-F10.dcc	ptC	17p	0.897101
DSP-1001660016773-G-F10.dcc	ptC	17q	NA
DSP-1001660016773-G-F10.dcc	ptC	18p	0.845239
DSP-1001660016773-G-F10.dcc	ptC	18q	0.781824
DSP-1001660016773-G-F10.dcc	ptC	19p	1.17395
DSP-1001660016773-G-F10.dcc	ptC	19q	NA
DSP-1001660016773-G-F10.dcc	ptC	2p	0.899768
DSP-1001660016773-G-F10.dcc	ptC	2q	NA
DSP-1001660016773-G-F10.dcc	ptC	20p	1.17318
DSP-1001660016773-G-F10.dcc	ptC	20q	1.1888
DSP-1001660016773-G-F10.dcc	ptC	21q	1.11239
DSP-1001660016773-G-F10.dcc	ptC	22q	NA
DSP-1001660016773-G-F10.dcc	ptC	3p	NA
DSP-1001660016773-G-F10.dcc	ptC	3q	NA
DSP-1001660016773-G-F10.dcc	ptC	4p	NA
DSP-1001660016773-G-F10.dcc	ptC	4q	NA
DSP-1001660016773-G-F10.dcc	ptC	5p	NA
DSP-1001660016773-G-F10.dcc	ptC	5q	1.1079
DSP-1001660016773-G-F10.dcc	ptC	6p	NA
DSP-1001660016773-G-F10.dcc	ptC	6q	NA
DSP-1001660016773-G-F10.dcc	ptC	7p	1.53808
DSP-1001660016773-G-F10.dcc	ptC	7q	1.21672
DSP-1001660016773-G-F10.dcc	ptC	8p	0.856752
DSP-1001660016773-G-F10.dcc	ptC	8q	0.871672
DSP-1001660016773-G-F10.dcc	ptC	9p	1.41658
DSP-1001660016773-G-F10.dcc	ptC	9q	1.50048
DSP-1001660016773-G-F11.dcc	ptC	1p	NA
DSP-1001660016773-G-F11.dcc	ptC	1q	1.29135
DSP-1001660016773-G-F11.dcc	ptC	10p	1.10117
DSP-1001660016773-G-F11.dcc	ptC	10q	NA
DSP-1001660016773-G-F11.dcc	ptC	11p	NA
DSP-1001660016773-G-F11.dcc	ptC	11q	NA
DSP-1001660016773-G-F11.dcc	ptC	12p	NA
DSP-1001660016773-G-F11.dcc	ptC	12q	NA
DSP-1001660016773-G-F11.dcc	ptC	13q	NA
DSP-1001660016773-G-F11.dcc	ptC	14q	NA
DSP-1001660016773-G-F11.dcc	ptC	15q	0.784436
DSP-1001660016773-G-F11.dcc	ptC	16p	1.36358
DSP-1001660016773-G-F11.dcc	ptC	16q	1.33594
DSP-1001660016773-G-F11.dcc	ptC	17p	0.854043
DSP-1001660016773-G-F11.dcc	ptC	17q	NA
DSP-1001660016773-G-F11.dcc	ptC	18p	0.842567
DSP-1001660016773-G-F11.dcc	ptC	18q	0.752369
DSP-1001660016773-G-F11.dcc	ptC	19p	NA
DSP-1001660016773-G-F11.dcc	ptC	19q	NA
DSP-1001660016773-G-F11.dcc	ptC	2p	0.875211
DSP-1001660016773-G-F11.dcc	ptC	2q	1.10981
DSP-1001660016773-G-F11.dcc	ptC	20p	1.15455
DSP-1001660016773-G-F11.dcc	ptC	20q	1.16256
DSP-1001660016773-G-F11.dcc	ptC	21q	NA
DSP-1001660016773-G-F11.dcc	ptC	22q	NA
DSP-1001660016773-G-F11.dcc	ptC	3p	NA
DSP-1001660016773-G-F11.dcc	ptC	3q	NA
DSP-1001660016773-G-F11.dcc	ptC	4p	NA
DSP-1001660016773-G-F11.dcc	ptC	4q	NA
DSP-1001660016773-G-F11.dcc	ptC	5p	NA
DSP-1001660016773-G-F11.dcc	ptC	5q	NA
DSP-1001660016773-G-F11.dcc	ptC	6p	NA
DSP-1001660016773-G-F11.dcc	ptC	6q	NA
DSP-1001660016773-G-F11.dcc	ptC	7p	1.42455
DSP-1001660016773-G-F11.dcc	ptC	7q	1.10094
DSP-1001660016773-G-F11.dcc	ptC	8p	0.840825
DSP-1001660016773-G-F11.dcc	ptC	8q	0.834505
DSP-1001660016773-G-F11.dcc	ptC	9p	1.21976
DSP-1001660016773-G-F11.dcc	ptC	9q	1.34944
DSP-1001660016773-G-G01.dcc	ptC	1p	NA
DSP-1001660016773-G-G01.dcc	ptC	1q	1.29318
DSP-1001660016773-G-G01.dcc	ptC	10p	NA
DSP-1001660016773-G-G01.dcc	ptC	10q	NA
DSP-1001660016773-G-G01.dcc	ptC	11p	NA
DSP-1001660016773-G-G01.dcc	ptC	11q	NA
DSP-1001660016773-G-G01.dcc	ptC	12p	NA
DSP-1001660016773-G-G01.dcc	ptC	12q	NA
DSP-1001660016773-G-G01.dcc	ptC	13q	NA
DSP-1001660016773-G-G01.dcc	ptC	14q	NA
DSP-1001660016773-G-G01.dcc	ptC	15q	0.838434
DSP-1001660016773-G-G01.dcc	ptC	16p	1.45565
DSP-1001660016773-G-G01.dcc	ptC	16q	1.4611
DSP-1001660016773-G-G01.dcc	ptC	17p	0.843997
DSP-1001660016773-G-G01.dcc	ptC	17q	NA
DSP-1001660016773-G-G01.dcc	ptC	18p	0.809442
DSP-1001660016773-G-G01.dcc	ptC	18q	0.759484
DSP-1001660016773-G-G01.dcc	ptC	19p	1.11014
DSP-1001660016773-G-G01.dcc	ptC	19q	NA
DSP-1001660016773-G-G01.dcc	ptC	2p	0.889155
DSP-1001660016773-G-G01.dcc	ptC	2q	NA
DSP-1001660016773-G-G01.dcc	ptC	20p	1.12026
DSP-1001660016773-G-G01.dcc	ptC	20q	1.12314
DSP-1001660016773-G-G01.dcc	ptC	21q	NA
DSP-1001660016773-G-G01.dcc	ptC	22q	NA
DSP-1001660016773-G-G01.dcc	ptC	3p	0.855346
DSP-1001660016773-G-G01.dcc	ptC	3q	NA
DSP-1001660016773-G-G01.dcc	ptC	4p	0.886945
DSP-1001660016773-G-G01.dcc	ptC	4q	0.891471
DSP-1001660016773-G-G01.dcc	ptC	5p	NA
DSP-1001660016773-G-G01.dcc	ptC	5q	NA
DSP-1001660016773-G-G01.dcc	ptC	6p	NA
DSP-1001660016773-G-G01.dcc	ptC	6q	NA
DSP-1001660016773-G-G01.dcc	ptC	7p	1.35634
DSP-1001660016773-G-G01.dcc	ptC	7q	NA
DSP-1001660016773-G-G01.dcc	ptC	8p	0.730565
DSP-1001660016773-G-G01.dcc	ptC	8q	0.833919
DSP-1001660016773-G-G01.dcc	ptC	9p	1.36857
DSP-1001660016773-G-G01.dcc	ptC	9q	1.49316
DSP-1001660016773-G-G03.dcc	ptC	1p	0.876094
DSP-1001660016773-G-G03.dcc	ptC	1q	1.22194
DSP-1001660016773-G-G03.dcc	ptC	10p	NA
DSP-1001660016773-G-G03.dcc	ptC	10q	0.877285
DSP-1001660016773-G-G03.dcc	ptC	11p	NA
DSP-1001660016773-G-G03.dcc	ptC	11q	NA
DSP-1001660016773-G-G03.dcc	ptC	12p	NA
DSP-1001660016773-G-G03.dcc	ptC	12q	NA
DSP-1001660016773-G-G03.dcc	ptC	13q	NA
DSP-1001660016773-G-G03.dcc	ptC	14q	NA
DSP-1001660016773-G-G03.dcc	ptC	15q	0.851243
DSP-1001660016773-G-G03.dcc	ptC	16p	1.43007
DSP-1001660016773-G-G03.dcc	ptC	16q	1.40094
DSP-1001660016773-G-G03.dcc	ptC	17p	0.837282
DSP-1001660016773-G-G03.dcc	ptC	17q	NA
DSP-1001660016773-G-G03.dcc	ptC	18p	0.810399
DSP-1001660016773-G-G03.dcc	ptC	18q	0.745575
DSP-1001660016773-G-G03.dcc	ptC	19p	1.10656
DSP-1001660016773-G-G03.dcc	ptC	19q	NA
DSP-1001660016773-G-G03.dcc	ptC	2p	0.891143
DSP-1001660016773-G-G03.dcc	ptC	2q	NA
DSP-1001660016773-G-G03.dcc	ptC	20p	NA
DSP-1001660016773-G-G03.dcc	ptC	20q	NA
DSP-1001660016773-G-G03.dcc	ptC	21q	NA
DSP-1001660016773-G-G03.dcc	ptC	22q	NA
DSP-1001660016773-G-G03.dcc	ptC	3p	NA
DSP-1001660016773-G-G03.dcc	ptC	3q	NA
DSP-1001660016773-G-G03.dcc	ptC	4p	NA
DSP-1001660016773-G-G03.dcc	ptC	4q	NA
DSP-1001660016773-G-G03.dcc	ptC	5p	NA
DSP-1001660016773-G-G03.dcc	ptC	5q	NA
DSP-1001660016773-G-G03.dcc	ptC	6p	NA
DSP-1001660016773-G-G03.dcc	ptC	6q	NA
DSP-1001660016773-G-G03.dcc	ptC	7p	1.34379
DSP-1001660016773-G-G03.dcc	ptC	7q	NA
DSP-1001660016773-G-G03.dcc	ptC	8p	0.856044
DSP-1001660016773-G-G03.dcc	ptC	8q	0.848544
DSP-1001660016773-G-G03.dcc	ptC	9p	1.21669
DSP-1001660016773-G-G03.dcc	ptC	9q	1.39235
DSP-1001660016773-G-G05.dcc	ptC	1p	NA
DSP-1001660016773-G-G05.dcc	ptC	1q	1.31112
DSP-1001660016773-G-G05.dcc	ptC	10p	NA
DSP-1001660016773-G-G05.dcc	ptC	10q	NA
DSP-1001660016773-G-G05.dcc	ptC	11p	NA
DSP-1001660016773-G-G05.dcc	ptC	11q	NA
DSP-1001660016773-G-G05.dcc	ptC	12p	NA
DSP-1001660016773-G-G05.dcc	ptC	12q	NA
DSP-1001660016773-G-G05.dcc	ptC	13q	NA
DSP-1001660016773-G-G05.dcc	ptC	14q	NA
DSP-1001660016773-G-G05.dcc	ptC	15q	0.865518
DSP-1001660016773-G-G05.dcc	ptC	16p	1.40784
DSP-1001660016773-G-G05.dcc	ptC	16q	1.38061
DSP-1001660016773-G-G05.dcc	ptC	17p	0.861001
DSP-1001660016773-G-G05.dcc	ptC	17q	NA
DSP-1001660016773-G-G05.dcc	ptC	18p	0.875236
DSP-1001660016773-G-G05.dcc	ptC	18q	0.77941
DSP-1001660016773-G-G05.dcc	ptC	19p	NA
DSP-1001660016773-G-G05.dcc	ptC	19q	NA
DSP-1001660016773-G-G05.dcc	ptC	2p	0.886737
DSP-1001660016773-G-G05.dcc	ptC	2q	1.13446
DSP-1001660016773-G-G05.dcc	ptC	20p	1.14988
DSP-1001660016773-G-G05.dcc	ptC	20q	1.12749
DSP-1001660016773-G-G05.dcc	ptC	21q	NA
DSP-1001660016773-G-G05.dcc	ptC	22q	NA
DSP-1001660016773-G-G05.dcc	ptC	3p	NA
DSP-1001660016773-G-G05.dcc	ptC	3q	NA
DSP-1001660016773-G-G05.dcc	ptC	4p	NA
DSP-1001660016773-G-G05.dcc	ptC	4q	NA
DSP-1001660016773-G-G05.dcc	ptC	5p	NA
DSP-1001660016773-G-G05.dcc	ptC	5q	NA
DSP-1001660016773-G-G05.dcc	ptC	6p	NA
DSP-1001660016773-G-G05.dcc	ptC	6q	NA
DSP-1001660016773-G-G05.dcc	ptC	7p	1.3902
DSP-1001660016773-G-G05.dcc	ptC	7q	NA
DSP-1001660016773-G-G05.dcc	ptC	8p	NA
DSP-1001660016773-G-G05.dcc	ptC	8q	NA
DSP-1001660016773-G-G05.dcc	ptC	9p	1.2498
DSP-1001660016773-G-G05.dcc	ptC	9q	1.36701
DSP-1001660016773-G-G07.dcc	ptC	1p	NA
DSP-1001660016773-G-G07.dcc	ptC	1q	1.28137
DSP-1001660016773-G-G07.dcc	ptC	10p	NA
DSP-1001660016773-G-G07.dcc	ptC	10q	NA
DSP-1001660016773-G-G07.dcc	ptC	11p	NA
DSP-1001660016773-G-G07.dcc	ptC	11q	NA
DSP-1001660016773-G-G07.dcc	ptC	12p	NA
DSP-1001660016773-G-G07.dcc	ptC	12q	NA
DSP-1001660016773-G-G07.dcc	ptC	13q	NA
DSP-1001660016773-G-G07.dcc	ptC	14q	NA
DSP-1001660016773-G-G07.dcc	ptC	15q	0.842254
DSP-1001660016773-G-G07.dcc	ptC	16p	1.44658
DSP-1001660016773-G-G07.dcc	ptC	16q	1.37008
DSP-1001660016773-G-G07.dcc	ptC	17p	0.845937
DSP-1001660016773-G-G07.dcc	ptC	17q	NA
DSP-1001660016773-G-G07.dcc	ptC	18p	0.812096
DSP-1001660016773-G-G07.dcc	ptC	18q	0.755581
DSP-1001660016773-G-G07.dcc	ptC	19p	NA
DSP-1001660016773-G-G07.dcc	ptC	19q	NA
DSP-1001660016773-G-G07.dcc	ptC	2p	0.886019
DSP-1001660016773-G-G07.dcc	ptC	2q	NA
DSP-1001660016773-G-G07.dcc	ptC	20p	1.1162
DSP-1001660016773-G-G07.dcc	ptC	20q	1.10188
DSP-1001660016773-G-G07.dcc	ptC	21q	NA
DSP-1001660016773-G-G07.dcc	ptC	22q	NA
DSP-1001660016773-G-G07.dcc	ptC	3p	NA
DSP-1001660016773-G-G07.dcc	ptC	3q	NA
DSP-1001660016773-G-G07.dcc	ptC	4p	NA
DSP-1001660016773-G-G07.dcc	ptC	4q	NA
DSP-1001660016773-G-G07.dcc	ptC	5p	NA
DSP-1001660016773-G-G07.dcc	ptC	5q	NA
DSP-1001660016773-G-G07.dcc	ptC	6p	NA
DSP-1001660016773-G-G07.dcc	ptC	6q	NA
DSP-1001660016773-G-G07.dcc	ptC	7p	1.27079
DSP-1001660016773-G-G07.dcc	ptC	7q	1.11611
DSP-1001660016773-G-G07.dcc	ptC	8p	0.854447
DSP-1001660016773-G-G07.dcc	ptC	8q	0.848175
DSP-1001660016773-G-G07.dcc	ptC	9p	1.29034
DSP-1001660016773-G-G07.dcc	ptC	9q	1.40118
DSP-1001660016773-G-G09.dcc	ptC	1p	NA
DSP-1001660016773-G-G09.dcc	ptC	1q	1.3618
DSP-1001660016773-G-G09.dcc	ptC	10p	NA
DSP-1001660016773-G-G09.dcc	ptC	10q	NA
DSP-1001660016773-G-G09.dcc	ptC	11p	NA
DSP-1001660016773-G-G09.dcc	ptC	11q	0.894029
DSP-1001660016773-G-G09.dcc	ptC	12p	NA
DSP-1001660016773-G-G09.dcc	ptC	12q	NA
DSP-1001660016773-G-G09.dcc	ptC	13q	NA
DSP-1001660016773-G-G09.dcc	ptC	14q	1.11888
DSP-1001660016773-G-G09.dcc	ptC	15q	0.841997
DSP-1001660016773-G-G09.dcc	ptC	16p	1.44533
DSP-1001660016773-G-G09.dcc	ptC	16q	1.47729
DSP-1001660016773-G-G09.dcc	ptC	17p	0.850171
DSP-1001660016773-G-G09.dcc	ptC	17q	NA
DSP-1001660016773-G-G09.dcc	ptC	18p	NA
DSP-1001660016773-G-G09.dcc	ptC	18q	0.847566
DSP-1001660016773-G-G09.dcc	ptC	19p	NA
DSP-1001660016773-G-G09.dcc	ptC	19q	NA
DSP-1001660016773-G-G09.dcc	ptC	2p	0.888476
DSP-1001660016773-G-G09.dcc	ptC	2q	1.12388
DSP-1001660016773-G-G09.dcc	ptC	20p	1.11621
DSP-1001660016773-G-G09.dcc	ptC	20q	1.12633
DSP-1001660016773-G-G09.dcc	ptC	21q	NA
DSP-1001660016773-G-G09.dcc	ptC	22q	NA
DSP-1001660016773-G-G09.dcc	ptC	3p	NA
DSP-1001660016773-G-G09.dcc	ptC	3q	NA
DSP-1001660016773-G-G09.dcc	ptC	4p	NA
DSP-1001660016773-G-G09.dcc	ptC	4q	NA
DSP-1001660016773-G-G09.dcc	ptC	5p	NA
DSP-1001660016773-G-G09.dcc	ptC	5q	NA
DSP-1001660016773-G-G09.dcc	ptC	6p	NA
DSP-1001660016773-G-G09.dcc	ptC	6q	NA
DSP-1001660016773-G-G09.dcc	ptC	7p	1.40967
DSP-1001660016773-G-G09.dcc	ptC	7q	1.13996
DSP-1001660016773-G-G09.dcc	ptC	8p	0.893453
DSP-1001660016773-G-G09.dcc	ptC	8q	NA
DSP-1001660016773-G-G09.dcc	ptC	9p	1.30476
DSP-1001660016773-G-G09.dcc	ptC	9q	1.44785
DSP-1001660016773-G-G11.dcc	ptC	1p	NA
DSP-1001660016773-G-G11.dcc	ptC	1q	1.29981
DSP-1001660016773-G-G11.dcc	ptC	10p	NA
DSP-1001660016773-G-G11.dcc	ptC	10q	NA
DSP-1001660016773-G-G11.dcc	ptC	11p	NA
DSP-1001660016773-G-G11.dcc	ptC	11q	NA
DSP-1001660016773-G-G11.dcc	ptC	12p	NA
DSP-1001660016773-G-G11.dcc	ptC	12q	NA
DSP-1001660016773-G-G11.dcc	ptC	13q	NA
DSP-1001660016773-G-G11.dcc	ptC	14q	NA
DSP-1001660016773-G-G11.dcc	ptC	15q	0.842317
DSP-1001660016773-G-G11.dcc	ptC	16p	1.50984
DSP-1001660016773-G-G11.dcc	ptC	16q	1.47712
DSP-1001660016773-G-G11.dcc	ptC	17p	0.828081
DSP-1001660016773-G-G11.dcc	ptC	17q	NA
DSP-1001660016773-G-G11.dcc	ptC	18p	0.819869
DSP-1001660016773-G-G11.dcc	ptC	18q	0.75482
DSP-1001660016773-G-G11.dcc	ptC	19p	1.10258
DSP-1001660016773-G-G11.dcc	ptC	19q	NA
DSP-1001660016773-G-G11.dcc	ptC	2p	NA
DSP-1001660016773-G-G11.dcc	ptC	2q	NA
DSP-1001660016773-G-G11.dcc	ptC	20p	NA
DSP-1001660016773-G-G11.dcc	ptC	20q	1.12277
DSP-1001660016773-G-G11.dcc	ptC	21q	NA
DSP-1001660016773-G-G11.dcc	ptC	22q	NA
DSP-1001660016773-G-G11.dcc	ptC	3p	NA
DSP-1001660016773-G-G11.dcc	ptC	3q	NA
DSP-1001660016773-G-G11.dcc	ptC	4p	NA
DSP-1001660016773-G-G11.dcc	ptC	4q	NA
DSP-1001660016773-G-G11.dcc	ptC	5p	NA
DSP-1001660016773-G-G11.dcc	ptC	5q	NA
DSP-1001660016773-G-G11.dcc	ptC	6p	NA
DSP-1001660016773-G-G11.dcc	ptC	6q	NA
DSP-1001660016773-G-G11.dcc	ptC	7p	1.29771
DSP-1001660016773-G-G11.dcc	ptC	7q	NA
DSP-1001660016773-G-G11.dcc	ptC	8p	0.83071
DSP-1001660016773-G-G11.dcc	ptC	8q	0.875958
DSP-1001660016773-G-G11.dcc	ptC	9p	1.3041
DSP-1001660016773-G-G11.dcc	ptC	9q	1.41693
DSP-1001660016773-G-H01.dcc	ptC	1p	NA
DSP-1001660016773-G-H01.dcc	ptC	1q	1.2091
DSP-1001660016773-G-H01.dcc	ptC	10p	NA
DSP-1001660016773-G-H01.dcc	ptC	10q	NA
DSP-1001660016773-G-H01.dcc	ptC	11p	0.897073
DSP-1001660016773-G-H01.dcc	ptC	11q	0.881053
DSP-1001660016773-G-H01.dcc	ptC	12p	NA
DSP-1001660016773-G-H01.dcc	ptC	12q	NA
DSP-1001660016773-G-H01.dcc	ptC	13q	NA
DSP-1001660016773-G-H01.dcc	ptC	14q	NA
DSP-1001660016773-G-H01.dcc	ptC	15q	0.857724
DSP-1001660016773-G-H01.dcc	ptC	16p	1.51224
DSP-1001660016773-G-H01.dcc	ptC	16q	1.46114
DSP-1001660016773-G-H01.dcc	ptC	17p	0.76657
DSP-1001660016773-G-H01.dcc	ptC	17q	NA
DSP-1001660016773-G-H01.dcc	ptC	18p	0.806676
DSP-1001660016773-G-H01.dcc	ptC	18q	0.788318
DSP-1001660016773-G-H01.dcc	ptC	19p	1.14512
DSP-1001660016773-G-H01.dcc	ptC	19q	NA
DSP-1001660016773-G-H01.dcc	ptC	2p	NA
DSP-1001660016773-G-H01.dcc	ptC	2q	NA
DSP-1001660016773-G-H01.dcc	ptC	20p	NA
DSP-1001660016773-G-H01.dcc	ptC	20q	NA
DSP-1001660016773-G-H01.dcc	ptC	21q	NA
DSP-1001660016773-G-H01.dcc	ptC	22q	NA
DSP-1001660016773-G-H01.dcc	ptC	3p	NA
DSP-1001660016773-G-H01.dcc	ptC	3q	NA
DSP-1001660016773-G-H01.dcc	ptC	4p	NA
DSP-1001660016773-G-H01.dcc	ptC	4q	NA
DSP-1001660016773-G-H01.dcc	ptC	5p	NA
DSP-1001660016773-G-H01.dcc	ptC	5q	NA
DSP-1001660016773-G-H01.dcc	ptC	6p	NA
DSP-1001660016773-G-H01.dcc	ptC	6q	NA
DSP-1001660016773-G-H01.dcc	ptC	7p	1.5025
DSP-1001660016773-G-H01.dcc	ptC	7q	1.18262
DSP-1001660016773-G-H01.dcc	ptC	8p	0.812679
DSP-1001660016773-G-H01.dcc	ptC	8q	0.801922
DSP-1001660016773-G-H01.dcc	ptC	9p	1.38795
DSP-1001660016773-G-H01.dcc	ptC	9q	1.4281
DSP-1001660016773-G-H03.dcc	ptC	1p	NA
DSP-1001660016773-G-H03.dcc	ptC	1q	NA
DSP-1001660016773-G-H03.dcc	ptC	10p	NA
DSP-1001660016773-G-H03.dcc	ptC	10q	NA
DSP-1001660016773-G-H03.dcc	ptC	11p	NA
DSP-1001660016773-G-H03.dcc	ptC	11q	NA
DSP-1001660016773-G-H03.dcc	ptC	12p	NA
DSP-1001660016773-G-H03.dcc	ptC	12q	NA
DSP-1001660016773-G-H03.dcc	ptC	13q	NA
DSP-1001660016773-G-H03.dcc	ptC	14q	NA
DSP-1001660016773-G-H03.dcc	ptC	15q	NA
DSP-1001660016773-G-H03.dcc	ptC	16p	NA
DSP-1001660016773-G-H03.dcc	ptC	16q	NA
DSP-1001660016773-G-H03.dcc	ptC	17p	NA
DSP-1001660016773-G-H03.dcc	ptC	17q	NA
DSP-1001660016773-G-H03.dcc	ptC	18p	NA
DSP-1001660016773-G-H03.dcc	ptC	18q	NA
DSP-1001660016773-G-H03.dcc	ptC	19p	NA
DSP-1001660016773-G-H03.dcc	ptC	19q	NA
DSP-1001660016773-G-H03.dcc	ptC	2p	NA
DSP-1001660016773-G-H03.dcc	ptC	2q	NA
DSP-1001660016773-G-H03.dcc	ptC	20p	NA
DSP-1001660016773-G-H03.dcc	ptC	20q	NA
DSP-1001660016773-G-H03.dcc	ptC	21q	NA
DSP-1001660016773-G-H03.dcc	ptC	22q	NA
DSP-1001660016773-G-H03.dcc	ptC	3p	NA
DSP-1001660016773-G-H03.dcc	ptC	3q	NA
DSP-1001660016773-G-H03.dcc	ptC	4p	0.857922
DSP-1001660016773-G-H03.dcc	ptC	4q	0.899883
DSP-1001660016773-G-H03.dcc	ptC	5p	NA
DSP-1001660016773-G-H03.dcc	ptC	5q	NA
DSP-1001660016773-G-H03.dcc	ptC	6p	NA
DSP-1001660016773-G-H03.dcc	ptC	6q	NA
DSP-1001660016773-G-H03.dcc	ptC	7p	1.11785
DSP-1001660016773-G-H03.dcc	ptC	7q	1.12179
DSP-1001660016773-G-H03.dcc	ptC	8p	NA
DSP-1001660016773-G-H03.dcc	ptC	8q	NA
DSP-1001660016773-G-H03.dcc	ptC	9p	1.1995
DSP-1001660016773-G-H03.dcc	ptC	9q	1.25955
DSP-1001660016773-G-H05.dcc	ptC	1p	NA
DSP-1001660016773-G-H05.dcc	ptC	1q	NA
DSP-1001660016773-G-H05.dcc	ptC	10p	NA
DSP-1001660016773-G-H05.dcc	ptC	10q	NA
DSP-1001660016773-G-H05.dcc	ptC	11p	NA
DSP-1001660016773-G-H05.dcc	ptC	11q	NA
DSP-1001660016773-G-H05.dcc	ptC	12p	NA
DSP-1001660016773-G-H05.dcc	ptC	12q	NA
DSP-1001660016773-G-H05.dcc	ptC	13q	NA
DSP-1001660016773-G-H05.dcc	ptC	14q	NA
DSP-1001660016773-G-H05.dcc	ptC	15q	NA
DSP-1001660016773-G-H05.dcc	ptC	16p	NA
DSP-1001660016773-G-H05.dcc	ptC	16q	NA
DSP-1001660016773-G-H05.dcc	ptC	17p	NA
DSP-1001660016773-G-H05.dcc	ptC	17q	NA
DSP-1001660016773-G-H05.dcc	ptC	18p	NA
DSP-1001660016773-G-H05.dcc	ptC	18q	NA
DSP-1001660016773-G-H05.dcc	ptC	19p	NA
DSP-1001660016773-G-H05.dcc	ptC	19q	NA
DSP-1001660016773-G-H05.dcc	ptC	2p	NA
DSP-1001660016773-G-H05.dcc	ptC	2q	NA
DSP-1001660016773-G-H05.dcc	ptC	20p	NA
DSP-1001660016773-G-H05.dcc	ptC	20q	NA
DSP-1001660016773-G-H05.dcc	ptC	21q	NA
DSP-1001660016773-G-H05.dcc	ptC	22q	NA
DSP-1001660016773-G-H05.dcc	ptC	3p	NA
DSP-1001660016773-G-H05.dcc	ptC	3q	NA
DSP-1001660016773-G-H05.dcc	ptC	4p	NA
DSP-1001660016773-G-H05.dcc	ptC	4q	NA
DSP-1001660016773-G-H05.dcc	ptC	5p	NA
DSP-1001660016773-G-H05.dcc	ptC	5q	NA
DSP-1001660016773-G-H05.dcc	ptC	6p	NA
DSP-1001660016773-G-H05.dcc	ptC	6q	NA
DSP-1001660016773-G-H05.dcc	ptC	7p	NA
DSP-1001660016773-G-H05.dcc	ptC	7q	NA
DSP-1001660016773-G-H05.dcc	ptC	8p	NA
DSP-1001660016773-G-H05.dcc	ptC	8q	NA
DSP-1001660016773-G-H05.dcc	ptC	9p	NA
DSP-1001660016773-G-H05.dcc	ptC	9q	NA
DSP-1001660016773-G-H07.dcc	ptC	1p	NA
DSP-1001660016773-G-H07.dcc	ptC	1q	NA
DSP-1001660016773-G-H07.dcc	ptC	10p	NA
DSP-1001660016773-G-H07.dcc	ptC	10q	NA
DSP-1001660016773-G-H07.dcc	ptC	11p	NA
DSP-1001660016773-G-H07.dcc	ptC	11q	NA
DSP-1001660016773-G-H07.dcc	ptC	12p	NA
DSP-1001660016773-G-H07.dcc	ptC	12q	NA
DSP-1001660016773-G-H07.dcc	ptC	13q	NA
DSP-1001660016773-G-H07.dcc	ptC	14q	NA
DSP-1001660016773-G-H07.dcc	ptC	15q	NA
DSP-1001660016773-G-H07.dcc	ptC	16p	NA
DSP-1001660016773-G-H07.dcc	ptC	16q	NA
DSP-1001660016773-G-H07.dcc	ptC	17p	NA
DSP-1001660016773-G-H07.dcc	ptC	17q	NA
DSP-1001660016773-G-H07.dcc	ptC	18p	NA
DSP-1001660016773-G-H07.dcc	ptC	18q	NA
DSP-1001660016773-G-H07.dcc	ptC	19p	NA
DSP-1001660016773-G-H07.dcc	ptC	19q	NA
DSP-1001660016773-G-H07.dcc	ptC	2p	NA
DSP-1001660016773-G-H07.dcc	ptC	2q	NA
DSP-1001660016773-G-H07.dcc	ptC	20p	NA
DSP-1001660016773-G-H07.dcc	ptC	20q	NA
DSP-1001660016773-G-H07.dcc	ptC	21q	NA
DSP-1001660016773-G-H07.dcc	ptC	22q	NA
DSP-1001660016773-G-H07.dcc	ptC	3p	NA
DSP-1001660016773-G-H07.dcc	ptC	3q	NA
DSP-1001660016773-G-H07.dcc	ptC	4p	NA
DSP-1001660016773-G-H07.dcc	ptC	4q	NA
DSP-1001660016773-G-H07.dcc	ptC	5p	NA
DSP-1001660016773-G-H07.dcc	ptC	5q	NA
DSP-1001660016773-G-H07.dcc	ptC	6p	NA
DSP-1001660016773-G-H07.dcc	ptC	6q	NA
DSP-1001660016773-G-H07.dcc	ptC	7p	NA
DSP-1001660016773-G-H07.dcc	ptC	7q	NA
DSP-1001660016773-G-H07.dcc	ptC	8p	NA
DSP-1001660016773-G-H07.dcc	ptC	8q	NA
DSP-1001660016773-G-H07.dcc	ptC	9p	NA
DSP-1001660016773-G-H07.dcc	ptC	9q	NA
DSP-1001660016773-G-H11.dcc	ptC	1p	NA
DSP-1001660016773-G-H11.dcc	ptC	1q	NA
DSP-1001660016773-G-H11.dcc	ptC	10p	NA
DSP-1001660016773-G-H11.dcc	ptC	10q	NA
DSP-1001660016773-G-H11.dcc	ptC	11p	NA
DSP-1001660016773-G-H11.dcc	ptC	11q	NA
DSP-1001660016773-G-H11.dcc	ptC	12p	NA
DSP-1001660016773-G-H11.dcc	ptC	12q	NA
DSP-1001660016773-G-H11.dcc	ptC	13q	NA
DSP-1001660016773-G-H11.dcc	ptC	14q	NA
DSP-1001660016773-G-H11.dcc	ptC	15q	NA
DSP-1001660016773-G-H11.dcc	ptC	16p	NA
DSP-1001660016773-G-H11.dcc	ptC	16q	NA
DSP-1001660016773-G-H11.dcc	ptC	17p	NA
DSP-1001660016773-G-H11.dcc	ptC	17q	NA
DSP-1001660016773-G-H11.dcc	ptC	18p	NA
DSP-1001660016773-G-H11.dcc	ptC	18q	NA
DSP-1001660016773-G-H11.dcc	ptC	19p	NA
DSP-1001660016773-G-H11.dcc	ptC	19q	NA
DSP-1001660016773-G-H11.dcc	ptC	2p	NA
DSP-1001660016773-G-H11.dcc	ptC	2q	NA
DSP-1001660016773-G-H11.dcc	ptC	20p	NA
DSP-1001660016773-G-H11.dcc	ptC	20q	NA
DSP-1001660016773-G-H11.dcc	ptC	21q	NA
DSP-1001660016773-G-H11.dcc	ptC	22q	NA
DSP-1001660016773-G-H11.dcc	ptC	3p	NA
DSP-1001660016773-G-H11.dcc	ptC	3q	NA
DSP-1001660016773-G-H11.dcc	ptC	4p	NA
DSP-1001660016773-G-H11.dcc	ptC	4q	NA
DSP-1001660016773-G-H11.dcc	ptC	5p	NA
DSP-1001660016773-G-H11.dcc	ptC	5q	NA
DSP-1001660016773-G-H11.dcc	ptC	6p	NA
DSP-1001660016773-G-H11.dcc	ptC	6q	NA
DSP-1001660016773-G-H11.dcc	ptC	7p	NA
DSP-1001660016773-G-H11.dcc	ptC	7q	NA
DSP-1001660016773-G-H11.dcc	ptC	8p	NA
DSP-1001660016773-G-H11.dcc	ptC	8q	NA
DSP-1001660016773-G-H11.dcc	ptC	9p	NA
DSP-1001660016773-G-H11.dcc	ptC	9q	NA
DSP-1001660016774-D-A02.dcc	ptJ	1p	NA
DSP-1001660016774-D-A02.dcc	ptJ	1q	NA
DSP-1001660016774-D-A02.dcc	ptJ	10p	NA
DSP-1001660016774-D-A02.dcc	ptJ	10q	NA
DSP-1001660016774-D-A02.dcc	ptJ	11p	NA
DSP-1001660016774-D-A02.dcc	ptJ	11q	NA
DSP-1001660016774-D-A02.dcc	ptJ	12p	1.11354
DSP-1001660016774-D-A02.dcc	ptJ	12q	NA
DSP-1001660016774-D-A02.dcc	ptJ	13q	NA
DSP-1001660016774-D-A02.dcc	ptJ	14q	NA
DSP-1001660016774-D-A02.dcc	ptJ	15q	NA
DSP-1001660016774-D-A02.dcc	ptJ	16p	NA
DSP-1001660016774-D-A02.dcc	ptJ	16q	NA
DSP-1001660016774-D-A02.dcc	ptJ	17p	NA
DSP-1001660016774-D-A02.dcc	ptJ	17q	NA
DSP-1001660016774-D-A02.dcc	ptJ	18p	NA
DSP-1001660016774-D-A02.dcc	ptJ	18q	NA
DSP-1001660016774-D-A02.dcc	ptJ	19p	NA
DSP-1001660016774-D-A02.dcc	ptJ	19q	NA
DSP-1001660016774-D-A02.dcc	ptJ	2p	NA
DSP-1001660016774-D-A02.dcc	ptJ	2q	NA
DSP-1001660016774-D-A02.dcc	ptJ	20p	NA
DSP-1001660016774-D-A02.dcc	ptJ	20q	NA
DSP-1001660016774-D-A02.dcc	ptJ	21q	NA
DSP-1001660016774-D-A02.dcc	ptJ	22q	NA
DSP-1001660016774-D-A02.dcc	ptJ	3p	NA
DSP-1001660016774-D-A02.dcc	ptJ	3q	NA
DSP-1001660016774-D-A02.dcc	ptJ	4p	NA
DSP-1001660016774-D-A02.dcc	ptJ	4q	NA
DSP-1001660016774-D-A02.dcc	ptJ	5p	NA
DSP-1001660016774-D-A02.dcc	ptJ	5q	NA
DSP-1001660016774-D-A02.dcc	ptJ	6p	NA
DSP-1001660016774-D-A02.dcc	ptJ	6q	NA
DSP-1001660016774-D-A02.dcc	ptJ	7p	NA
DSP-1001660016774-D-A02.dcc	ptJ	7q	NA
DSP-1001660016774-D-A02.dcc	ptJ	8p	1.14258
DSP-1001660016774-D-A02.dcc	ptJ	8q	1.11179
DSP-1001660016774-D-A02.dcc	ptJ	9p	NA
DSP-1001660016774-D-A02.dcc	ptJ	9q	NA
DSP-1001660016774-D-A04.dcc	ptJ	1p	NA
DSP-1001660016774-D-A04.dcc	ptJ	1q	NA
DSP-1001660016774-D-A04.dcc	ptJ	10p	NA
DSP-1001660016774-D-A04.dcc	ptJ	10q	NA
DSP-1001660016774-D-A04.dcc	ptJ	11p	NA
DSP-1001660016774-D-A04.dcc	ptJ	11q	NA
DSP-1001660016774-D-A04.dcc	ptJ	12p	NA
DSP-1001660016774-D-A04.dcc	ptJ	12q	NA
DSP-1001660016774-D-A04.dcc	ptJ	13q	NA
DSP-1001660016774-D-A04.dcc	ptJ	14q	NA
DSP-1001660016774-D-A04.dcc	ptJ	15q	NA
DSP-1001660016774-D-A04.dcc	ptJ	16p	NA
DSP-1001660016774-D-A04.dcc	ptJ	16q	NA
DSP-1001660016774-D-A04.dcc	ptJ	17p	NA
DSP-1001660016774-D-A04.dcc	ptJ	17q	NA
DSP-1001660016774-D-A04.dcc	ptJ	18p	NA
DSP-1001660016774-D-A04.dcc	ptJ	18q	NA
DSP-1001660016774-D-A04.dcc	ptJ	19p	NA
DSP-1001660016774-D-A04.dcc	ptJ	19q	NA
DSP-1001660016774-D-A04.dcc	ptJ	2p	NA
DSP-1001660016774-D-A04.dcc	ptJ	2q	NA
DSP-1001660016774-D-A04.dcc	ptJ	20p	NA
DSP-1001660016774-D-A04.dcc	ptJ	20q	NA
DSP-1001660016774-D-A04.dcc	ptJ	21q	NA
DSP-1001660016774-D-A04.dcc	ptJ	22q	NA
DSP-1001660016774-D-A04.dcc	ptJ	3p	NA
DSP-1001660016774-D-A04.dcc	ptJ	3q	NA
DSP-1001660016774-D-A04.dcc	ptJ	4p	NA
DSP-1001660016774-D-A04.dcc	ptJ	4q	NA
DSP-1001660016774-D-A04.dcc	ptJ	5p	NA
DSP-1001660016774-D-A04.dcc	ptJ	5q	NA
DSP-1001660016774-D-A04.dcc	ptJ	6p	NA
DSP-1001660016774-D-A04.dcc	ptJ	6q	NA
DSP-1001660016774-D-A04.dcc	ptJ	7p	NA
DSP-1001660016774-D-A04.dcc	ptJ	7q	NA
DSP-1001660016774-D-A04.dcc	ptJ	8p	NA
DSP-1001660016774-D-A04.dcc	ptJ	8q	NA
DSP-1001660016774-D-A04.dcc	ptJ	9p	NA
DSP-1001660016774-D-A04.dcc	ptJ	9q	NA
DSP-1001660016774-D-A06.dcc	ptJ	1p	NA
DSP-1001660016774-D-A06.dcc	ptJ	1q	NA
DSP-1001660016774-D-A06.dcc	ptJ	10p	NA
DSP-1001660016774-D-A06.dcc	ptJ	10q	NA
DSP-1001660016774-D-A06.dcc	ptJ	11p	NA
DSP-1001660016774-D-A06.dcc	ptJ	11q	NA
DSP-1001660016774-D-A06.dcc	ptJ	12p	1.10802
DSP-1001660016774-D-A06.dcc	ptJ	12q	NA
DSP-1001660016774-D-A06.dcc	ptJ	13q	NA
DSP-1001660016774-D-A06.dcc	ptJ	14q	NA
DSP-1001660016774-D-A06.dcc	ptJ	15q	NA
DSP-1001660016774-D-A06.dcc	ptJ	16p	NA
DSP-1001660016774-D-A06.dcc	ptJ	16q	NA
DSP-1001660016774-D-A06.dcc	ptJ	17p	NA
DSP-1001660016774-D-A06.dcc	ptJ	17q	NA
DSP-1001660016774-D-A06.dcc	ptJ	18p	NA
DSP-1001660016774-D-A06.dcc	ptJ	18q	NA
DSP-1001660016774-D-A06.dcc	ptJ	19p	NA
DSP-1001660016774-D-A06.dcc	ptJ	19q	NA
DSP-1001660016774-D-A06.dcc	ptJ	2p	NA
DSP-1001660016774-D-A06.dcc	ptJ	2q	NA
DSP-1001660016774-D-A06.dcc	ptJ	20p	NA
DSP-1001660016774-D-A06.dcc	ptJ	20q	NA
DSP-1001660016774-D-A06.dcc	ptJ	21q	NA
DSP-1001660016774-D-A06.dcc	ptJ	22q	NA
DSP-1001660016774-D-A06.dcc	ptJ	3p	NA
DSP-1001660016774-D-A06.dcc	ptJ	3q	NA
DSP-1001660016774-D-A06.dcc	ptJ	4p	NA
DSP-1001660016774-D-A06.dcc	ptJ	4q	NA
DSP-1001660016774-D-A06.dcc	ptJ	5p	NA
DSP-1001660016774-D-A06.dcc	ptJ	5q	NA
DSP-1001660016774-D-A06.dcc	ptJ	6p	NA
DSP-1001660016774-D-A06.dcc	ptJ	6q	NA
DSP-1001660016774-D-A06.dcc	ptJ	7p	NA
DSP-1001660016774-D-A06.dcc	ptJ	7q	NA
DSP-1001660016774-D-A06.dcc	ptJ	8p	1.10008
DSP-1001660016774-D-A06.dcc	ptJ	8q	1.14407
DSP-1001660016774-D-A06.dcc	ptJ	9p	NA
DSP-1001660016774-D-A06.dcc	ptJ	9q	NA
DSP-1001660016774-D-A08.dcc	ptJ	1p	NA
DSP-1001660016774-D-A08.dcc	ptJ	1q	NA
DSP-1001660016774-D-A08.dcc	ptJ	10p	NA
DSP-1001660016774-D-A08.dcc	ptJ	10q	NA
DSP-1001660016774-D-A08.dcc	ptJ	11p	NA
DSP-1001660016774-D-A08.dcc	ptJ	11q	NA
DSP-1001660016774-D-A08.dcc	ptJ	12p	1.1275
DSP-1001660016774-D-A08.dcc	ptJ	12q	NA
DSP-1001660016774-D-A08.dcc	ptJ	13q	NA
DSP-1001660016774-D-A08.dcc	ptJ	14q	NA
DSP-1001660016774-D-A08.dcc	ptJ	15q	NA
DSP-1001660016774-D-A08.dcc	ptJ	16p	NA
DSP-1001660016774-D-A08.dcc	ptJ	16q	NA
DSP-1001660016774-D-A08.dcc	ptJ	17p	NA
DSP-1001660016774-D-A08.dcc	ptJ	17q	NA
DSP-1001660016774-D-A08.dcc	ptJ	18p	NA
DSP-1001660016774-D-A08.dcc	ptJ	18q	NA
DSP-1001660016774-D-A08.dcc	ptJ	19p	NA
DSP-1001660016774-D-A08.dcc	ptJ	19q	NA
DSP-1001660016774-D-A08.dcc	ptJ	2p	NA
DSP-1001660016774-D-A08.dcc	ptJ	2q	NA
DSP-1001660016774-D-A08.dcc	ptJ	20p	NA
DSP-1001660016774-D-A08.dcc	ptJ	20q	NA
DSP-1001660016774-D-A08.dcc	ptJ	21q	NA
DSP-1001660016774-D-A08.dcc	ptJ	22q	NA
DSP-1001660016774-D-A08.dcc	ptJ	3p	NA
DSP-1001660016774-D-A08.dcc	ptJ	3q	NA
DSP-1001660016774-D-A08.dcc	ptJ	4p	NA
DSP-1001660016774-D-A08.dcc	ptJ	4q	NA
DSP-1001660016774-D-A08.dcc	ptJ	5p	NA
DSP-1001660016774-D-A08.dcc	ptJ	5q	NA
DSP-1001660016774-D-A08.dcc	ptJ	6p	NA
DSP-1001660016774-D-A08.dcc	ptJ	6q	NA
DSP-1001660016774-D-A08.dcc	ptJ	7p	NA
DSP-1001660016774-D-A08.dcc	ptJ	7q	NA
DSP-1001660016774-D-A08.dcc	ptJ	8p	1.10242
DSP-1001660016774-D-A08.dcc	ptJ	8q	1.11093
DSP-1001660016774-D-A08.dcc	ptJ	9p	NA
DSP-1001660016774-D-A08.dcc	ptJ	9q	NA
DSP-1001660016774-D-A10.dcc	ptJ	1p	NA
DSP-1001660016774-D-A10.dcc	ptJ	1q	NA
DSP-1001660016774-D-A10.dcc	ptJ	10p	NA
DSP-1001660016774-D-A10.dcc	ptJ	10q	NA
DSP-1001660016774-D-A10.dcc	ptJ	11p	NA
DSP-1001660016774-D-A10.dcc	ptJ	11q	NA
DSP-1001660016774-D-A10.dcc	ptJ	12p	NA
DSP-1001660016774-D-A10.dcc	ptJ	12q	NA
DSP-1001660016774-D-A10.dcc	ptJ	13q	1.1453
DSP-1001660016774-D-A10.dcc	ptJ	14q	NA
[truncated: 3,539 more rows]

## Sheet: Extended_Data_Fig3d
	5_nor	5_core	5_inv	8_nor	8_core	8_inv	9_nor	9_ade	9_core	10_nor	10_ade	10_core	11_nor	11_core	11_inv	12_nor	12_core1	12_core2	12_inv1	12_inv2	13_core	13_inv	14_nor	14_ade	14_core	14_inv	15_core1	15_core2	15_inv	16_nor	16_core	16_inv1	16_inv2	17_nor	17_ade	17_core1	17_core2	17_inv	18_nor	18_core1	18_core2	20_nor	20_core	20_inv
c_avg	1	1	1	1	1	1	1	1	1	1	1	1	1	1	1	1	1	1	1	1	1	1	1	1	1	1	1	1	1	1	1	1	1	1	1	1	1	1	1	1	1	1	1	1
c1	0.9659	0.862003	1.04476	0.990896	1.13176	0.993971	1.02964	0.774739	0.979285	0.975881	0.901314	0.886359	0.87625	0.9206	0.979178	0.917725	1.03697	0.782864	1.00819	0.964156	1.06611	1.06829	0.953932	1.10755	1.03813	1.01079	0.917765	1.05895	0.957069	1.08198	1.05548	1.01032	1.01718	0.872781	1.03213	0.942575	0.974875	1.01888	1.00875	1.00721	0.93936	1.06612	0.994001	0.989589
c2	1.16391	1.07956	1.13953	0.869259	0.948447	1.01411	0.971084	1.30364	1.06805	1.07123	0.987486	0.989174	1.02579	0.921122	1.03036	1.01129	1.0113	1.11673	0.950487	1.03858	0.877982	1.06542	0.955902	0.996311	0.896525	1.04525	1.08223	0.941051	1.04293	0.948066	1.00745	0.960596	1.08079	1.12722	0.967867	1.05743	1.02512	0.981124	0.991248	0.992792	1.06064	0.933882	1.006	1.01041
c3	0.870188	1.05843	0.815713	1.13985	0.919794	0.991918	0.999274	0.921619	0.952667	0.952885	1.1112	1.12447	1.09796	1.15828	0.990458	1.07098	0.951729	1.10041	1.04132	0.997264	1.05591	0.866291	1.09017	0.896139	1.06535	0.943963	NA	NA	NA	0.969954	0.937066	1.02908	0.902032	NA	NA	NA	NA	NA	NA	NA	NA	NA	NA	NA
r0	0.160277	0.953531	1.02285	0.435851	0.570247	0.914903	0.200641	1.02806	0.83021	0.203237	1.12335	1.22112	0.120998	1.35728	1.12295	0.549578	1.13002	1.12278	1.03079	1.01992	1.07623	1.09441	0.938403	1.20674	1.29578	1.13478	0.905341	0.852134	0.948884	0.255172	1.01519	1.03798	1.05045	0.385259	0.348796	1.50889	0.88899	1.13401	0.803005	0.991366	1.07505	0.678625	0.967254	1.12746
w1	0.141998	0.959287	0.920043	0.549671	0.811089	0.704405	0.0379917	0.71068	1.05714	0.10382	0.96705	1.15257	0.0977172	1.19258	0.997715	0.392942	1.09067	1.06019	0.996587	0.90044	1.1277	1.11119	0.369852	0.870553	1.29434	1.28461	0.715291	0.574424	0.947506	0.251501	0.940279	1.11609	1.06091	0.322472	1.00822	1.40091	0.851142	1.30797	0.739202	0.923092	1.03032	0.364315	1.01067	1.17194
w0	0.0441684	0.936723	0.981274	0.066866	0.465373	0.235496	0.118671	0.420323	1.00319	0.190916	0.916827	1.00133	0.185089	1.29196	0.791765	0.0212312	1.23762	1.07948	0.953684	0.887198	1.06277	1.0612	0.233072	0.907919	1.1895	1.19031	0.459448	0.290455	1.02539	0.224061	0.835628	1.0373	1.00807	0.214728	0.906852	1.33946	0.86613	1.28531	0.137745	0.954187	1.07009	0.105774	1.09383	1.18541
w0r0	0.16875	0.891058	0.945096	0.169493	0.2472	0.179007	0.0380224	1.21956	0.977316	0.108284	1.10082	1.12768	0.20256	1.26464	1.06052	0.0447573	1.15646	1.00095	0.934372	0.99426	1.15973	0.978388	0.236544	1.21304	1.24943	1.15365	0.217181	0.171185	0.647826	0.12741	1.02651	1.0723	1.07023	0.269304	0.256757	1.38572	1.04453	1.3399	0.18724	0.88328	0.945186	0.0424711	0.993531	1.25582
nut0.5	0.685983	1.0807	0.99301	0.993932	0.926542	0.804913	1.12105	0.790681	1.0089	0.994987	1.05157	1.24375	0.881344	1.38575	1.05429	0.875448	1.02117	0.890452	1.0098	0.820258	0.962414	0.98427	1.00119	0.991782	1.05698	1.00153	0.554668	0.617523	0.624086	0.694752	0.995833	1.02808	1.01645	1.2127	1.10777	1.31683	0.898753	1.23894	1.03091	0.920275	0.98147	1.18982	0.995591	1.15499
nu5	0.530805	1.0446	1.1085	0.353583	0.58654	0.458727	0.601584	0.31427	1.1247	0.359447	1.09953	1.26902	0.322557	1.22429	1.00898	0.964631	0.517456	0.645811	0.601749	0.505415	0.689464	0.589543	0.965968	0.97845	0.577586	0.92782	0.310951	0.293163	0.40868	0.608773	1.04129	0.936151	1.03842	0.736333	0.766698	1.31709	1.04907	0.956149	1.0134	0.964208	0.930803	0.961661	0.940537	1.09948
nut5	0.117207	1.06216	1.08634	0.115711	0.203921	0.167748	0.0549564	0.0447152	0.954243	0.290708	1.08531	1.23339	0.210516	0.988128	0.967496	0.156841	0.247078	0.302047	0.253998	0.29844	0.17665	0.24585	0.473245	0.948371	1.00246	0.916659	0.0614435	0.329864	0.332108	0.170621	0.827472	0.986379	0.93088	0.237245	0.217005	1.43725	1.03239	1.0136	0.471533	0.885227	1.03951	0.423994	1.07382	1.14492
nut15	0.177772	0.703989	0.835832	0.0340538	0.0626295	0.104472	0.0264806	0.124716	0.598397	0.107312	0.846434	0.765983	0.0482218	0.669082	0.454189	0.151362	0.246985	0.170977	0.0961266	0.101085	0.226196	0.0942476	0.152377	0.513935	0.874065	0.757895	0.0307321	0.113729	0.100302	0.0863413	0.71453	0.781335	0.610914	0.214135	0.325761	1.21373	0.905045	0.771678	0.135343	0.915299	1.08442	0.0615036	0.384984	0.378238
e	NA	NA	NA	0.79668	0.874502	0.928926	0.580444	0.629415	0.850469	0.8288	0.36824	0.431183	0.721153	0.959871	0.926061	0.883271	0.720886	0.713853	0.75077	0.658733	1.06191	0.545157	1.12984	0.697458	0.776267	0.935088	0.769751	0.773947	0.726932	0.618913	0.720933	0.8434	0.869771	1.01511	0.979177	1.33088	0.737526	0.684725	0.690954	0.734502	1.12603	0.886235	0.974363	1.20793
i	NA	NA	NA	0.376657	0.831559	1.00495	0.0773442	0.0691141	0.930069	0.160762	0.431797	0.296396	0.15069	1.07407	0.919544	0.159595	0.232064	0.274107	0.208133	0.206274	0.745413	0.307195	0.50355	0.547356	0.567105	0.654814	0.71237	0.961102	0.786339	0.155405	0.541429	0.662917	0.597389	0.170476	0.131062	0.799808	0.349567	0.466794	0.326923	0.628451	0.8653	0.170706	0.74713	0.797627
f	NA	NA	NA	0.90725	0.840134	0.864867	0.355083	0.122481	0.97361	0.52708	0.601927	0.696507	0.455188	0.918638	0.807405	0.820896	0.428026	0.593652	0.558858	0.517317	0.953193	0.590433	1.02151	0.811034	0.850937	0.889606	0.661027	0.903305	0.771326	0.603505	0.708976	0.697771	0.70087	1.1408	0.563696	1.22466	0.669159	0.769299	0.796442	0.898171	1.03477	1.18039	1.01182	1.17556
ei	0.897176	0.279298	0.339997	0.85179	0.696568	1.34932	0.585182	0.48584	0.888972	0.70353	0.386781	0.705555	0.69169	0.812434	0.983796	0.94089	0.812635	0.876934	0.908477	0.810398	1.10334	0.912232	1.06485	0.594894	1.00232	0.970249	1.00672	1.18138	1.04005	0.832993	0.794271	1.06279	1.13925	1.14514	1.045	1.17987	0.943363	0.728701	1.04042	0.935474	0.940116	1.03035	1.04553	1.15693
ef	1.52965	0.934377	1.06676	0.866087	0.944896	1.11611	1.07112	0.652356	0.949667	0.683153	0.671452	0.83052	0.756153	0.98622	0.61016	0.93798	1.02933	0.822733	0.627279	0.920265	1.10723	0.945597	1.09078	0.748028	0.971448	1.0046	0.841603	1.01119	0.964077	0.894705	0.779768	0.963092	0.896177	1.00656	0.974216	1.35191	0.924167	0.929677	0.990756	0.904371	1.11605	1.14298	0.922009	0.997819
if	1.09801	0.767383	0.884883	0.799434	0.581441	1.07157	0.911094	0.0705722	0.967807	0.964683	0.918828	1.08844	0.76906	1.10902	0.960641	0.854032	0.776455	0.803464	0.641702	0.554142	1.07529	1.03195	1.15985	0.875119	1.01826	1.00441	0.894253	0.908469	0.983977	0.703657	0.913367	0.997907	0.941048	1.16266	0.999053	1.31644	0.837875	0.726205	1.0692	0.907242	1.06041	1.26777	1.15961	1.12998
noEIF	0.239161	0.0773841	0.213595	0.264952	0.840815	1.04181	0.108511	0.299689	0.701684	0.158205	0.366008	0.38988	0.186963	0.639422	0.842275	0.165748	0.0640114	0.147495	0.166746	0.144965	0.379514	0.18285	0.38937	0.328037	0.677838	0.388486	0.857299	1.08006	0.928491	0.160991	0.497187	0.710032	0.454079	0.14873	0.0722542	0.650376	0.324912	0.450055	0.172289	0.561226	0.957099	0.141818	0.371125	0.327647
afa	0.104066	0.826304	1.01291	NA	NA	NA	NA	NA	NA	NA	NA	NA	NA	NA	NA	NA	NA	NA	NA	NA	NA	NA	NA	NA	NA	NA	0.838415	0.934124	0.965887	NA	NA	NA	NA	0.0884482	0.141187	0.512417	0.182379	0.379941	0.112609	0.552931	0.750137	0.0446351	0.0653322	0.0235691
n0	0.351582	0.875248	0.813054	0.560854	0.804527	0.948985	0.354081	1.22277	1.01437	0.243668	0.41639	1.09739	0.160849	0.544862	0.998439	0.706146	0.911621	1.04782	0.889376	0.84538	0.876795	0.982286	0.904772	0.707484	1.30038	1.00354	0.885048	0.97716	1.03395	0.295369	0.799078	0.991127	0.983091	0.334172	0.298798	1.367	0.92861	1.09979	0.731873	0.873699	0.97633	1.02668	1.01849	1.13765
a0	0.235826	1.01733	1.00745	0.922594	1.02755	1.08944	0.916609	0.890707	0.955957	1.1718	0.844805	1.11401	0.852768	0.670414	0.942651	1.07008	1.20644	1.06381	1.01119	0.966992	0.918594	1.10694	1.09557	1.02666	0.983156	0.961153	0.892186	0.966454	0.990312	0.991186	0.982372	1.05634	1.06778	0.785351	0.906538	1.08413	0.995951	1.12611	0.904351	1.00485	1.0535	0.898906	0.930518	1.22937
n0a0	0.0408734	0.878625	0.876309	0.550272	0.830757	1.02105	0.653256	0.380565	0.916308	0.358475	0.423562	0.982559	0.274807	1.17604	0.977472	0.749497	1.12561	0.98522	0.682383	0.917324	1.1042	0.93585	0.930903	0.727044	1.04296	1.05551	0.832522	1.00118	0.83932	0.347133	0.737754	1.02421	0.821002	0.359531	0.247067	1.43752	1.04374	1.28383	0.501369	0.830013	1.04591	1.02894	0.944927	1.13211
b	0.311885	0.623239	0.728794	0.180317	0.978918	0.951129	0.248209	0.819649	0.963335	0.144325	0.277039	0.92793	0.0339986	1.21412	0.924323	0.279101	0.871915	0.822048	0.885827	0.783726	0.99254	0.862742	0.613468	0.452133	0.997805	1.13413	0.836029	0.945548	1.01447	0.15519	0.524676	0.630019	0.847636	0.234818	0.221299	1.32489	0.995909	1.05022	0.27912	0.581374	0.600394	0.541083	0.981422	1.09706
t	0.0609571	0.667052	0.95324	0.157961	0.720076	0.973444	0.139299	0.532597	0.51157	0.0145036	0.334026	0.923356	0.101738	0.719656	0.290622	0.0901885	0.291886	0.161711	0.0365558	0.194456	1.03999	1.01287	0.199547	0.261232	0.484479	1.02365	0.704554	1.04027	0.729767	0.172139	0.465264	0.681624	0.582152	0.183597	0.235393	0.831116	0.731351	0.577257	0.0764659	0.880868	0.707644	0.218678	0.987382	1.10909
bt	0.152471	0.559758	0.74762	0.116681	0.889034	0.759897	0.105431	0.349751	0.365923	0.154327	0.333087	0.856244	0.0377762	0.747714	0.271425	0.114867	0.262014	0.140853	0.150996	0.0660712	1.11101	0.914328	0.310889	0.409982	0.706721	1.08993	0.513888	1.09565	0.819894	0.0887544	0.43342	0.617179	0.546635	0.155106	0.2562	0.724421	0.602598	0.336098	0.0950953	0.344562	0.435391	0.260263	0.99895	1.0324
