# Supplementary material for: Emergence of oncofetal plasticity is ubiquitous in early colorectal cancers
Source: Nature. 2026 Apr 15;654(8117):229–39. doi: 10.1038/s41586-026-10344-7 (PMC13233332; doi:10.1038/s41586-026-10344-7)
Supplement: Supplementary file 15 — Source Data Extended Data Fig. 4 [file 41586_2026_10344_MOESM15_ESM.xlsx]

## Sheet: Extended_Data_Fig4f
freq	celltype	biopsy	compartment
0.0790598	endothelial.stalk	core	stromal
0.0470085	endothelial.tip	core	stromal
0.0042735	enteric glial	core	stromal
0.145299	FAP+CAF	core	stromal
0.262821	myofibroblast.1	core	stromal
0.0448718	myofibroblast.2	core	stromal
0.288462	pericytes	core	stromal
0.121795	stromal.2	core	stromal
0.00641026	stromal.3	core	stromal
0.108761	endothelial.stalk	inv	stromal
0.0483384	endothelial.tip	inv	stromal
0.060423	enteric glial	inv	stromal
0.10574	FAP+CAF	inv	stromal
0.1571	myofibroblast.1	inv	stromal
0.0725076	myofibroblast.2	inv	stromal
0.244713	pericytes	inv	stromal
0.0543807	stromal.2	inv	stromal
0.148036	stromal.3	inv	stromal
0.161972	endothelial.stalk	nor	stromal
0.0469484	enteric glial	nor	stromal
0.0117371	FAP+CAF	nor	stromal
0.122066	myofibroblast.1	nor	stromal
0.161972	myofibroblast.2	nor	stromal
0.0117371	pericytes	nor	stromal
0.115023	SMC	nor	stromal
0.171362	stromal.1	nor	stromal
0.0938967	stromal.2	nor	stromal
0.103286	stromal.3	nor	stromal
0.0244565	B cell	core	immune
0.100543	macrophage	core	immune
0.0244565	mast cells	core	immune
0.0298913	MKI67+ lymphocytes	core	immune
0.103261	plasma	core	immune
0.173913	T.CD4	core	immune
0.315217	T.CD8	core	immune
0.228261	T.reg	core	immune
0.0224719	B cell	inv	immune
0.137079	macrophage	inv	immune
0.0314607	mast cells	inv	immune
0.0494382	MKI67+ lymphocytes	inv	immune
0.0292135	plasma	inv	immune
0.188764	T.CD4	inv	immune
0.316854	T.CD8	inv	immune
0.224719	T.reg	inv	immune
0.169761	B cell	nor	immune
0.0159151	macrophage	nor	immune
0.0424403	mast cells	nor	immune
0.0397878	MKI67+ lymphocytes	nor	immune
0.442971	plasma	nor	immune
0.116711	T.CD4	nor	immune
0.122016	T.CD8	nor	immune
0.0503979	T.reg	nor	immune

## Sheet: Extended_Data_Fig4g
patient	metstatus	signature	module_score	class
T1_NANO_011	N1M0	lymphocytes.prolif4	-0.0547822	immune
T1_NANO_011	N1M0	T.reg9	0.155266	immune
T1_NANO_011	N1M0	macrophage10	0.177421	immune
T1_NANO_011	N1M0	T.CD813	0.164813	immune
T1_NANO_011	N1M0	plasma_cell14	0.00505618	immune
T1_NANO_011	N1M0	mast_cell16	0.0459717	immune
T1_NANO_011	N1M0	T.CD417	0.28188	immune
T1_NANO_011	N1M0	B_cell19	0.13909	immune
T1_NANO_012	N1M0	lymphocytes.prolif4	-0.0647661	immune
T1_NANO_012	N1M0	T.reg9	0.101352	immune
T1_NANO_012	N1M0	macrophage10	0.0999224	immune
T1_NANO_012	N1M0	T.CD813	0.11749	immune
T1_NANO_012	N1M0	plasma_cell14	0.0105802	immune
T1_NANO_012	N1M0	mast_cell16	0.0260562	immune
T1_NANO_012	N1M0	T.CD417	0.207345	immune
T1_NANO_012	N1M0	B_cell19	0.0825515	immune
T1_NANO_014	N0M0	lymphocytes.prolif4	-0.0678734	immune
T1_NANO_014	N0M0	T.reg9	0.1699	immune
T1_NANO_014	N0M0	macrophage10	0.189751	immune
T1_NANO_014	N0M0	T.CD813	0.186872	immune
T1_NANO_014	N0M0	plasma_cell14	-0.0034633	immune
T1_NANO_014	N0M0	mast_cell16	0.0360594	immune
T1_NANO_014	N0M0	T.CD417	0.2875	immune
T1_NANO_014	N0M0	B_cell19	0.120714	immune
T1_NANO_015	N0M0	lymphocytes.prolif4	-0.054014	immune
T1_NANO_015	N0M0	T.reg9	0.19805	immune
T1_NANO_015	N0M0	macrophage10	0.212905	immune
T1_NANO_015	N0M0	T.CD813	0.215266	immune
T1_NANO_015	N0M0	plasma_cell14	0.128435	immune
T1_NANO_015	N0M0	mast_cell16	0.0457834	immune
T1_NANO_015	N0M0	T.CD417	0.346919	immune
T1_NANO_015	N0M0	B_cell19	0.168832	immune
T1_NANO_016	N0M1	lymphocytes.prolif4	-0.0492438	immune
T1_NANO_016	N0M1	T.reg9	0.076146	immune
T1_NANO_016	N0M1	macrophage10	0.0398642	immune
T1_NANO_016	N0M1	T.CD813	0.0770535	immune
T1_NANO_016	N0M1	plasma_cell14	-0.015805	immune
T1_NANO_016	N0M1	mast_cell16	0.0246838	immune
T1_NANO_016	N0M1	T.CD417	0.182432	immune
T1_NANO_016	N0M1	B_cell19	0.0578883	immune
T1_NANO_017	N0M0	lymphocytes.prolif4	-0.0530494	immune
T1_NANO_017	N0M0	T.reg9	0.238938	immune
T1_NANO_017	N0M0	macrophage10	0.227443	immune
T1_NANO_017	N0M0	T.CD813	0.257079	immune
T1_NANO_017	N0M0	plasma_cell14	0.0341521	immune
T1_NANO_017	N0M0	mast_cell16	0.0432426	immune
T1_NANO_017	N0M0	T.CD417	0.374933	immune
T1_NANO_017	N0M0	B_cell19	0.177328	immune
T1_NANO_018	N0M1	lymphocytes.prolif4	-0.0186122	immune
T1_NANO_018	N0M1	T.reg9	0.0423351	immune
T1_NANO_018	N0M1	macrophage10	-0.00590261	immune
T1_NANO_018	N0M1	T.CD813	0.0532973	immune
T1_NANO_018	N0M1	plasma_cell14	0.0232935	immune
T1_NANO_018	N0M1	mast_cell16	0.00976279	immune
T1_NANO_018	N0M1	T.CD417	0.155424	immune
T1_NANO_018	N0M1	B_cell19	0.0111293	immune
T1_NANO_019	N0M1	lymphocytes.prolif4	-0.0496141	immune
T1_NANO_019	N0M1	T.reg9	0.111976	immune
T1_NANO_019	N0M1	macrophage10	0.124599	immune
T1_NANO_019	N0M1	T.CD813	0.120389	immune
T1_NANO_019	N0M1	plasma_cell14	-0.0324961	immune
T1_NANO_019	N0M1	mast_cell16	0.0432424	immune
T1_NANO_019	N0M1	T.CD417	0.239397	immune
T1_NANO_019	N0M1	B_cell19	0.0897388	immune
T1_NANO_020	N1M0	lymphocytes.prolif4	-0.0138241	immune
T1_NANO_020	N1M0	T.reg9	0.116175	immune
T1_NANO_020	N1M0	macrophage10	0.094338	immune
T1_NANO_020	N1M0	T.CD813	0.12255	immune
T1_NANO_020	N1M0	plasma_cell14	0.0506273	immune
T1_NANO_020	N1M0	mast_cell16	0.0239394	immune
T1_NANO_020	N1M0	T.CD417	0.200914	immune
T1_NANO_020	N1M0	B_cell19	0.0915858	immune
T1_NANO_011	N1M0	FAPCAF.core1	0.13609	stroma
T1_NANO_011	N1M0	pericytes3	0.138771	stroma
T1_NANO_011	N1M0	myofibroblast.25	0.287213	stroma
T1_NANO_011	N1M0	myofibroblast.16	0.116063	stroma
T1_NANO_011	N1M0	stromal.2.core7	0.0942482	stroma
T1_NANO_011	N1M0	endothelial.stalk8	0.0658342	stroma
T1_NANO_011	N1M0	FAPCAF.inv11	0.122447	stroma
T1_NANO_011	N1M0	enteric_glial_cell12	-0.00940909	stroma
T1_NANO_011	N1M0	stromal.3.inv15	0.029032	stroma
T1_NANO_011	N1M0	endothelial.tip18	0.0631471	stroma
T1_NANO_011	N1M0	stromal.122	0.118093	stroma
T1_NANO_012	N1M0	FAPCAF.core1	0.295815	stroma
T1_NANO_012	N1M0	pericytes3	0.130668	stroma
T1_NANO_012	N1M0	myofibroblast.25	0.337483	stroma
T1_NANO_012	N1M0	myofibroblast.16	0.123184	stroma
T1_NANO_012	N1M0	stromal.2.core7	0.101708	stroma
T1_NANO_012	N1M0	endothelial.stalk8	0.045414	stroma
T1_NANO_012	N1M0	FAPCAF.inv11	0.258631	stroma
T1_NANO_012	N1M0	enteric_glial_cell12	0.00117648	stroma
T1_NANO_012	N1M0	stromal.3.inv15	0.148278	stroma
T1_NANO_012	N1M0	endothelial.tip18	0.0214425	stroma
T1_NANO_012	N1M0	stromal.122	0.181571	stroma
T1_NANO_014	N0M0	FAPCAF.core1	0.344169	stroma
T1_NANO_014	N0M0	pericytes3	0.180015	stroma
T1_NANO_014	N0M0	myofibroblast.25	0.394255	stroma
T1_NANO_014	N0M0	myofibroblast.16	0.13425	stroma
T1_NANO_014	N0M0	stromal.2.core7	0.161227	stroma
T1_NANO_014	N0M0	endothelial.stalk8	0.0693761	stroma
T1_NANO_014	N0M0	FAPCAF.inv11	0.290787	stroma
T1_NANO_014	N0M0	enteric_glial_cell12	-0.00943305	stroma
T1_NANO_014	N0M0	stromal.3.inv15	0.121643	stroma
T1_NANO_014	N0M0	endothelial.tip18	0.0563284	stroma
T1_NANO_014	N0M0	stromal.122	0.201776	stroma
T1_NANO_015	N0M0	FAPCAF.core1	0.178785	stroma
T1_NANO_015	N0M0	pericytes3	0.11637	stroma
T1_NANO_015	N0M0	myofibroblast.25	0.298031	stroma
T1_NANO_015	N0M0	myofibroblast.16	0.0664403	stroma
T1_NANO_015	N0M0	stromal.2.core7	0.0742777	stroma
T1_NANO_015	N0M0	endothelial.stalk8	0.0450626	stroma
T1_NANO_015	N0M0	FAPCAF.inv11	0.141502	stroma
T1_NANO_015	N0M0	enteric_glial_cell12	-0.00805766	stroma
T1_NANO_015	N0M0	stromal.3.inv15	0.0571249	stroma
T1_NANO_015	N0M0	endothelial.tip18	0.0276716	stroma
T1_NANO_015	N0M0	stromal.122	0.138639	stroma
T1_NANO_016	N0M1	FAPCAF.core1	0.162632	stroma
T1_NANO_016	N0M1	pericytes3	0.092924	stroma
T1_NANO_016	N0M1	myofibroblast.25	0.24302	stroma
T1_NANO_016	N0M1	myofibroblast.16	0.110654	stroma
T1_NANO_016	N0M1	stromal.2.core7	0.0476905	stroma
T1_NANO_016	N0M1	endothelial.stalk8	0.0698145	stroma
T1_NANO_016	N0M1	FAPCAF.inv11	0.118096	stroma
T1_NANO_016	N0M1	enteric_glial_cell12	0.0117835	stroma
T1_NANO_016	N0M1	stromal.3.inv15	0.0883405	stroma
T1_NANO_016	N0M1	endothelial.tip18	0.041863	stroma
T1_NANO_016	N0M1	stromal.122	0.0887407	stroma
T1_NANO_017	N0M0	FAPCAF.core1	0.301601	stroma
T1_NANO_017	N0M0	pericytes3	0.117947	stroma
T1_NANO_017	N0M0	myofibroblast.25	0.323442	stroma
T1_NANO_017	N0M0	myofibroblast.16	0.100527	stroma
T1_NANO_017	N0M0	stromal.2.core7	0.122981	stroma
T1_NANO_017	N0M0	endothelial.stalk8	0.0158023	stroma
T1_NANO_017	N0M0	FAPCAF.inv11	0.265637	stroma
T1_NANO_017	N0M0	enteric_glial_cell12	-0.00865033	stroma
T1_NANO_017	N0M0	stromal.3.inv15	0.127745	stroma
T1_NANO_017	N0M0	endothelial.tip18	0.00874485	stroma
T1_NANO_017	N0M0	stromal.122	0.181781	stroma
T1_NANO_018	N0M1	FAPCAF.core1	0.134008	stroma
T1_NANO_018	N0M1	pericytes3	0.139502	stroma
T1_NANO_018	N0M1	myofibroblast.25	0.325277	stroma
T1_NANO_018	N0M1	myofibroblast.16	0.126707	stroma
T1_NANO_018	N0M1	stromal.2.core7	0.0507426	stroma
T1_NANO_018	N0M1	endothelial.stalk8	0.0882448	stroma
T1_NANO_018	N0M1	FAPCAF.inv11	0.100326	stroma
T1_NANO_018	N0M1	enteric_glial_cell12	-0.00491193	stroma
T1_NANO_018	N0M1	stromal.3.inv15	0.0475638	stroma
T1_NANO_018	N0M1	endothelial.tip18	0.06331	stroma
T1_NANO_018	N0M1	stromal.122	0.0859698	stroma
T1_NANO_019	N0M1	FAPCAF.core1	0.295608	stroma
T1_NANO_019	N0M1	pericytes3	0.206515	stroma
T1_NANO_019	N0M1	myofibroblast.25	0.423082	stroma
T1_NANO_019	N0M1	myofibroblast.16	0.177741	stroma
T1_NANO_019	N0M1	stromal.2.core7	0.102066	stroma
T1_NANO_019	N0M1	endothelial.stalk8	0.113105	stroma
T1_NANO_019	N0M1	FAPCAF.inv11	0.260382	stroma
T1_NANO_019	N0M1	enteric_glial_cell12	-0.000232546	stroma
T1_NANO_019	N0M1	stromal.3.inv15	0.15953	stroma
T1_NANO_019	N0M1	endothelial.tip18	0.0836	stroma
T1_NANO_019	N0M1	stromal.122	0.195031	stroma
T1_NANO_020	N1M0	FAPCAF.core1	0.206238	stroma
T1_NANO_020	N1M0	pericytes3	0.111716	stroma
T1_NANO_020	N1M0	myofibroblast.25	0.292439	stroma
T1_NANO_020	N1M0	myofibroblast.16	0.100945	stroma
T1_NANO_020	N1M0	stromal.2.core7	0.149337	stroma
T1_NANO_020	N1M0	endothelial.stalk8	0.024924	stroma
T1_NANO_020	N1M0	FAPCAF.inv11	0.170095	stroma
T1_NANO_020	N1M0	enteric_glial_cell12	0.00138483	stroma
T1_NANO_020	N1M0	stromal.3.inv15	0.0658112	stroma
T1_NANO_020	N1M0	endothelial.tip18	0.0205605	stroma
T1_NANO_020	N1M0	stromal.122	0.150402	stroma

## Sheet: Extended_Data_Fig_4i
region	fibroblast_subtype	value
core	trophocyte-like CAF	0.416667
core	trophocyte-like CAF MMP+	0.402778
core	telocyte-like CAF	0.180556
inv	trophocyte-like CAF	0.606061
inv	trophocyte-like CAF MMP+	0.393939
inv	telocyte-like CAF	0

## Sheet: Extended_Data_Fig4j
fib_subtype	trophocyte_module_score	telocyte_module_score
trophocyte-like CAF MMP+	-0.0977872	-0.107872
telocyte-like CAF	0.0976504	0.343108
telocyte-like CAF	-0.169277	0.510677
trophocyte-like CAF MMP+	0.336253	0.00710129
trophocyte-like CAF MMP+	0.249507	0.0602858
trophocyte-like CAF MMP+	-0.197762	-0.0816062
trophocyte-like CAF MMP+	0.116313	0.0832622
trophocyte-like CAF MMP+	0.189368	0.126211
telocyte-like CAF	0.0511989	0.110382
trophocyte-like CAF MMP+	-0.0438231	0.0501448
trophocyte-like CAF MMP+	0.403455	0.0381846
trophocyte-like CAF MMP+	0.129372	0.10414
trophocyte	0.819098	-0.0998059
trophocyte-like CAF MMP+	0.0858543	-0.0261742
trophocyte-like CAF MMP+	0.117102	0.00792959
trophocyte-like CAF	0.41696	-0.163003
trophocyte	0.793592	-0.104967
trophocyte-like CAF MMP+	0.422223	-0.104154
trophocyte	1.07454	-0.14152
trophocyte-like CAF MMP+	0.394842	-0.0685293
trophocyte	0.99953	-0.170794
trophocyte	1.06654	-0.131331
trophocyte-like CAF MMP+	0.242741	-0.00624058
trophocyte-like CAF MMP+	0.302889	-0.00879878
trophocyte	1.08671	-0.00874186
trophocyte-like CAF MMP+	0.0285316	-0.071249
trophocyte-like CAF MMP+	0.0667809	0.0342273
trophocyte	0.741632	-0.0825602
trophocyte	1.03913	-0.115567
trophocyte-like CAF MMP+	0.0761327	-0.0407464
trophocyte	0.824043	-0.0302076
trophocyte-like CAF MMP+	0.00122547	0.0477284
trophocyte-like CAF	0.31457	-0.014449
trophocyte	0.982602	-0.0919943
trophocyte-like CAF MMP+	0.0865088	0.0463169
trophocyte-like CAF MMP+	0.139306	-0.0543185
trophocyte-like CAF MMP+	0.142106	0.0573538
trophocyte-like CAF	0.000839491	-0.0894117
trophocyte-like CAF MMP+	0.244738	0.0747478
telocyte-like CAF	0.0147737	0.226122
trophocyte-like CAF MMP+	-0.203892	-0.245426
telocyte-like CAF	-0.034836	0.31124
trophocyte-like CAF MMP+	0.0229542	0.0134349
trophocyte-like CAF MMP+	0.500063	0.0365812
trophocyte-like CAF MMP+	-0.109737	0.019653
telocyte-like CAF	-0.281706	0.39174
trophocyte-like CAF MMP+	0.0338953	0.0408527
trophocyte-like CAF MMP+	0.0817947	0.0481287
trophocyte-like CAF MMP+	-0.0361701	-0.00397189
telocyte-like CAF	-0.0989355	0.474434
trophocyte-like CAF MMP+	0.242845	0.0620171
trophocyte-like CAF MMP+	0.314939	0.0285362
trophocyte-like CAF MMP+	0.22471	0.00344395
trophocyte-like CAF	0.262609	0.0859714
trophocyte-like CAF MMP+	-0.0799008	0.0960092
trophocyte-like CAF MMP+	-0.100975	-0.0525383
telocyte-like CAF	0.0013806	0.652631
trophocyte-like CAF MMP+	0.06817	-0.0334309
telocyte-like CAF	-0.0199309	0.6016
telocyte-like CAF	0.0275918	0.216996
trophocyte-like CAF MMP+	0.0183805	0.00237289
trophocyte-like CAF MMP+	-0.0581322	-0.0176482
trophocyte-like CAF MMP+	0.00529576	0.16698
telocyte-like CAF	-0.110627	0.763483
telocyte-like CAF	0.263682	0.400842
trophocyte-like CAF MMP+	-0.0317451	0.145486
telocyte-like CAF	-0.0162089	0.443004
trophocyte-like CAF MMP+	0.249303	0.16644
trophocyte-like CAF MMP+	0.494982	0.0500282
telocyte	-0.168861	0.215076
telocyte	-0.15824	-0.0278334
telocyte	-0.0216795	0.358178
telocyte	-0.13186	0.581219
telocyte	-0.169349	0.624779
telocyte	-0.119262	0.646089
trophocyte-like CAF	-0.00116775	0.0308606
telocyte	-0.169066	0.82122
telocyte	-0.159558	0.730251
telocyte	-0.115193	0.440513
telocyte	-0.168708	0.661304
telocyte	-0.149812	0.66457
trophocyte-like CAF	0.261195	0.226959
trophocyte-like CAF	0.347294	0.228796
trophocyte-like CAF	0.202346	0.047554
trophocyte-like CAF	0.206722	0.158577
trophocyte-like CAF	0.121251	0.202634
trophocyte-like CAF	0.131118	-0.0896212
telocyte	0.0939858	0.491179
trophocyte-like CAF	0.329821	-0.101062
trophocyte-like CAF	0.317578	0.110132
trophocyte-like CAF	0.102619	-0.183295
trophocyte-like CAF	0.290674	-0.144836
trophocyte-like CAF	0.149665	0.0995192
telocyte	0.00623665	0.500971
telocyte	-0.0904434	0.605187
trophocyte-like CAF	0.452314	-0.10858
trophocyte-like CAF	0.32943	-0.00862943
trophocyte-like CAF	0.488103	0.0584421
trophocyte-like CAF	0.36773	-0.0515374
trophocyte-like CAF	0.0812913	-0.0423054
telocyte	0.0896476	0.351075
trophocyte-like CAF	0.322124	0.0980296
trophocyte-like CAF	0.302034	0.0746559
trophocyte-like CAF	0.315247	0.0192718
telocyte	-0.157513	0.786311
trophocyte-like CAF	0.301568	0.15049
telocyte	-0.18019	0.614227
telocyte	-0.217432	0.612312
telocyte	-0.302978	0.481947
trophocyte-like CAF	0.114829	0.182749
trophocyte	0.911654	-0.124409
trophocyte	0.931573	-0.0959898
trophocyte	0.829595	-0.123429
trophocyte-like CAF	0.515594	0.000668714
trophocyte-like CAF	0.0829033	0.113482
trophocyte	0.638586	-0.238252
trophocyte	1.01778	-0.0691256
trophocyte	0.873763	-0.124182
trophocyte-like CAF	0.0204951	0.00809232
trophocyte	0.751293	-0.0861067
telocyte	-0.187237	0.0484501
trophocyte	0.588208	-0.098154
trophocyte	1.04269	-0.0731806
trophocyte-like CAF	-0.176474	-0.00012544
telocyte	-0.145682	0.523942
telocyte	-0.193109	0.650977
trophocyte	1.0684	-0.00344172
trophocyte	1.18116	-0.123355
trophocyte	0.7276	-0.0620138
telocyte	-0.182943	0.272665
trophocyte-like CAF	0.139951	0.0710284
telocyte	-0.223611	0.0480336
trophocyte-like CAF	0.280598	0.019225
trophocyte-like CAF	0.201068	0.0552821
telocyte	-0.160317	0.570428
telocyte	-0.0529996	0.313482
telocyte	-0.21215	0.837742
trophocyte-like CAF	0.292572	0.0259959
trophocyte	0.606271	-0.0299137
trophocyte	0.810859	-0.195604
trophocyte	0.668508	-0.0644044
trophocyte	0.979453	-0.165551
trophocyte	0.913551	-0.0351102
trophocyte	1.27315	-0.0743155
trophocyte	0.655644	-0.0624463
telocyte	-0.205848	0.399557
trophocyte	1.11802	-0.11202
trophocyte-like CAF	0.180645	-0.0332784
telocyte	-0.15961	0.561814
trophocyte	1.0113	-0.0271518
trophocyte-like CAF	0.219972	-0.0928006
telocyte	-0.20938	0.501365
trophocyte-like CAF	0.204089	-0.099877
telocyte	-0.0938237	0.462449
trophocyte-like CAF	0.425371	-0.0406405
telocyte	-0.157753	0.637936
trophocyte-like CAF	0.505022	0.0889503
trophocyte	0.761033	-0.00710612
trophocyte-like CAF	0.209329	-0.122525
trophocyte	0.451406	-0.0735696
telocyte	-0.160144	0.439061
trophocyte-like CAF	0.120766	-0.114065
telocyte	-0.190404	0.486859
trophocyte-like CAF	-0.0859379	0.0185563
telocyte	-0.0889266	0.23467
trophocyte-like CAF	0.306252	0.147838
trophocyte-like CAF	0.128586	-0.110639
trophocyte-like CAF	0.402115	0.0569476
telocyte	-0.147485	0.610376
trophocyte-like CAF	0.420684	0.0598671
telocyte	0.0118422	0.829868
telocyte	-0.149961	0.753452
telocyte	-0.275605	0.990977
telocyte	0.0367537	0.652677
telocyte	-0.0723406	0.668519
telocyte	-0.159151	0.754857
telocyte	-0.0253278	0.699784
telocyte	-0.0617373	0.477532
telocyte	-0.130522	0.608233
telocyte	-0.115012	0.584767
telocyte	0.0162703	0.788021
telocyte	-0.149898	0.904725
telocyte	0.00242258	0.156803
telocyte	-0.174796	0.844799
telocyte	-0.00902432	0.567145
telocyte	-0.119788	0.815391
telocyte	-0.195605	0.756613
telocyte	-0.076715	0.691393
telocyte	-0.154737	0.644387
telocyte	-0.0429536	0.428031
telocyte	-0.222399	0.868806
telocyte	0.186522	0.403426
trophocyte-like CAF	0.155093	-0.0940856
telocyte	-0.00117942	0.313741
telocyte	-0.138753	0.383193
telocyte	-0.250716	0.559923
telocyte	-0.237293	0.807305
telocyte	0.000119515	0.77373
telocyte	-0.251602	0.69205
telocyte	-0.0986099	0.888407
telocyte	-0.150812	0.965384
telocyte	-0.164137	0.691275
trophocyte	1.10483	0.0158187
trophocyte	1.11385	-0.0674171
telocyte	-0.171584	0.810449
trophocyte	1.14369	-0.196902
trophocyte	0.840107	-0.0754988
trophocyte	0.926408	-0.022907
telocyte	-0.0978038	0.40206
trophocyte	1.2045	-0.138637
trophocyte	1.14749	-0.0686799
trophocyte	1.07734	-0.118554
trophocyte	0.975309	-0.148538
trophocyte	0.85251	-0.258359
trophocyte-like CAF	0.362943	-0.0791318
trophocyte-like CAF	0.332419	0.0188353
trophocyte	1.03439	-0.0773618
trophocyte	0.842864	-0.0706441
trophocyte	0.826045	-0.0851731
trophocyte-like CAF	0.278094	0.147429
trophocyte	0.8117	-0.10474
trophocyte	0.961074	-0.163189
