# Supplementary material for: Emergence of oncofetal plasticity is ubiquitous in early colorectal cancers
Source: Nature. 2026 Apr 15;654(8117):229–39. doi: 10.1038/s41586-026-10344-7 (PMC13233332; doi:10.1038/s41586-026-10344-7)
Supplement: Supplementary file 16 — Source Data Extended Data Fig. 5 [file 41586_2026_10344_MOESM16_ESM.xlsx]

## Sheet: Extended_Data_Fig5b
	% stromal cells positive for SFPR2 in IHC for different tumors (patients)
	pt1		pt2		pt3		pt4			Baseline-correction
	CORE	INV	CORE	INV	CORE	INV	CORE	INV			CORE/CORE		INV/CORE
	18.4175	27.6804	5.98131	18.9954	16.2272	20.1368	8.266	16.1115			MEAN	SEM	MEAN	SEM
	14.1784	39.5628	2.87293	25.2502	13.2666	20.2439	11.3736	18.6015		pt1	1	0.128903	2.04779	0.44132
	8.29091	13.6523	2.98165	23.5569	15.0226	14.1985	5.4443	18.4584		pt2	1	0.298162	1.76173	0.439611
	11.5343	18.2904	3.96146	24.2571	12.2968	8.68891	7.33186	8.89921		pt3	1	0.0874929	1.18725	0.130822
	6.95397	27.2534	10.1866	20.8333	10.5624	8.59296	7.31805	9.67124		pt4	1	0.164317	1.73762	0.266924
	8.47328	10.0252	10.9589	11.5823	10.6719	17.5708	6.02353	7.49801
	11.0206		11.9621	7.08275	12.0126	15.2526	10.7715	21.6363
	13.2589		14.7856	11.2669	8.77368	17.2252	15.625	12.4524
	9.78102		20.0535	12.604	12.21	12.4546	6.06061	21.0894
	7.98005			8.49802		12.1212	7.52441	12.4041
	12.2841							17.0573
TTEST	0.00442405		0.0286784		0.163381		0.00272757

## Sheet: Extended_Data_Fig5c
	CoreHRC_CanellasSocias2022	EpiHR_CanellasSocias2022	yap_up100_Gregorieff2015	fetal_Mustata2013	regenSC_Vasquez2022	iREC_Efremova2024	REC_Efremova2024	earlyCRC_INV
trophocyte-like_CAF MMP+	0.457181	0.378782	0.440583	0.537242	0.548998	0.296856	0.480805	0.581315
trophocyte-like_CAF MMP-	0.403439	0.283319	0.354558	0.460844	0.450933	0.191149	0.396975	0.470083
trophocyte	0.437212	0.285027	0.313682	0.413522	0.372936	0.0746943	0.418494	0.372885
stromal.1	0.3427	0.183818	0.349118	0.402275	0.395011	0.233109	0.283057	0.42048
macrophage	0.320563	0.217711	0.241891	0.32399	0.578057	0.691787	0.360114	0.389392
T.CD8	0.257217	0.263798	0.26019	0.320767	0.575647	0.750028	0.340098	0.381283
T.reg	0.214917	0.200867	0.215293	0.269282	0.538287	0.730664	0.287833	0.354968
telocyte-like_CAF	0.321714	0.249139	0.183751	0.256447	0.261049	-0.0710653	0.285985	0.338278
T.CD4	0.217934	0.159262	0.188246	0.310545	0.483026	0.598147	0.274286	0.243025
pericytes	0.263721	0.143288	0.237175	0.352228	0.281947	0.0300543	0.243426	0.280661
B_cell	0.24783	0.156097	0.123078	0.191753	0.449286	0.612179	0.282733	0.23693
telocyte	0.175744	0.075156	0.138386	0.213935	0.233151	0.0650286	0.0814424	0.321033
myofibroblast.2	0.160014	0.00759014	0.123759	0.231494	0.131233	-0.109957	0.127052	0.118794
SMC	0.0695563	-0.0316345	0.080253	0.16519	0.0589754	-0.186044	0.0358779	0.128755
myofibroblast.1	-0.0128383	-0.160111	-0.0331996	0.0828974	-0.0334208	-0.253883	-0.0656235	0.0240077
plasma	-0.140233	-0.094088	0.210622	0.0405402	-0.140382	0.0832143	-0.158955	-0.0429642
mast_cells	-0.155241	-0.103587	-0.268977	-0.259288	-0.187473	-0.131754	-0.103247	-0.329338
enteric_glial	-0.224683	-0.177326	-0.223789	-0.393585	-0.489975	-0.477564	-0.291442	-0.346776
endothelial.stalk	-0.319268	-0.33922	-0.423411	-0.440344	-0.551774	-0.60981	-0.345566	-0.510111
endothelial.tip	-0.348761	-0.368111	-0.467997	-0.421289	-0.47403	-0.539007	-0.374356	-0.483269
MKI67_lymphocytes	-0.541136	-0.545325	-0.581488	-0.601451	-0.584531	-0.353538	-0.586947	-0.548607
