# Supplementary material for: Emergence of oncofetal plasticity is ubiquitous in early colorectal cancers
Source: Nature. 2026 Apr 15;654(8117):229–39. doi: 10.1038/s41586-026-10344-7 (PMC13233332; doi:10.1038/s41586-026-10344-7)
Supplement: Supplementary file 17 — Source Data Extended Data Fig. 7 [file 41586_2026_10344_MOESM17_ESM.xlsx]

## Sheet: Extended_Data_Fig7b
organoids
Sample_ID	group	PC1	PC2
MonoNoMG1	none	-6.18776	2.61992
MonoNoMG2	none	-5.89872	3.05681
MonoNoMG3	none	-5.09575	3.25014
MonoNoMG4	none	-5.73862	2.82919
Org12.3BPL	plastic	-1.34077	-4.10481
Org12.3BMG	MG	-0.963819	-9.67326
Org15NorPL	plastic	2.18193	-0.764554
Org15NorMG	MG	15.7676	3.00666
Org19Inv1PL	plastic	-0.571817	-5.37262
Org19Inv1MG	MG	2.3062	-7.09273
Org22Car2PL	plastic	-0.0339897	2.93108
Org22Car2MG	MG	8.93091	7.16883
Org10NorPL	plastic	0.128693	1.93796
Org10NorMG	MG	5.53857	4.10465
Org15Inv1PL	plastic	-0.485078	-7.54576
Org15Inv1MG	MG	3.77314	-7.12169
MonoNoMG1_run2	none	-4.77011	3.46643
MonoNoMG2_run2	none	-4.19881	3.49489
MonoNoMG3_run2	none	-3.3418	3.80887
fibroblasts
Sample_ID	group	PC1	PC2
Fib12.3BPL	2D	-40.4169	-31.2525
Fib15NorPL	2D	26.3741	3.63523
Fib19Inv1PL	2D	-23.8834	35.2327
Fib22Car2PL	2D	34.5428	-2.07971
Fib12.3BMG	3D	-40.4352	-32.9087
Fib15NorMG	3D	31.4715	-2.63941
Fib19Inv1MG	3D	-22.9867	32.1933
Fib22Car2MG	3D	35.3337	-2.18092
Fib10NorPL	2D	10.9658	-17.3254
Fib15Inv1PL	2D	-16.1104	24.0524
Fib10NorMG	3D	11.0735	-19.9159
Fib15Inv1MG	3D	-5.92884	13.1889

## Sheet: Extended_Data_Fig7c
Sample_ID	gs_name	contrast	ssGSEA
MonoNoMG1	Colonocyte (Efremova et al. 2024)	None	0.2795310294536474
MonoNoMG1	coreHRC (Canellas-Socias et al. 2022)	None	0.30215968103804214
MonoNoMG1	earlyCRCcore100	None	0.5921872201808713
MonoNoMG1	earlyCRCinv100	None	-0.2520034141426095
MonoNoMG1	epiHR (Canellas-Socias et al. 2022)	None	0.11374651173518467
MonoNoMG1	HLA high (Efremova et al. 2024)	None	-0.25862183970138114
MonoNoMG1	Hu-EphB2-ISC (Merlos-Suarez et al. 2011)	None	0.111656319211827
MonoNoMG1	Hu-Proliferation (Merlos-Suarez et al. 2011)	None	0.3116748739513389
MonoNoMG1	Hypoxia (Efremova et al. 2024)	None	-0.013508858666040258
MonoNoMG1	iREC (Efremova et al. 2024)	None	-0.3988405844652266
MonoNoMG1	Lgr5 signature (Morral et al. 2020)	None	0.335994999784214
MonoNoMG1	mKi67 signature (Basak et al. 2014)	None	0.2392989823789644
MonoNoMG1	REC (Efremova et al. 2024)	None	0.14777348521673628
MonoNoMG1	Stem NOTUM (Efremova et al. 2024)	None	0.5212406943824707
MonoNoMG1	Wnt ON signature (Morral et al. 2020)	None	0.29927788028444563
MonoNoMG2	Colonocyte (Efremova et al. 2024)	None	0.2723426154427212
MonoNoMG2	coreHRC (Canellas-Socias et al. 2022)	None	0.30000128558553196
MonoNoMG2	earlyCRCcore100	None	0.5908168536737052
MonoNoMG2	earlyCRCinv100	None	-0.24758307866155269
MonoNoMG2	epiHR (Canellas-Socias et al. 2022)	None	0.10858468311639409
MonoNoMG2	HLA high (Efremova et al. 2024)	None	-0.26793081140581587
MonoNoMG2	Hu-EphB2-ISC (Merlos-Suarez et al. 2011)	None	0.12779381872806572
MonoNoMG2	Hu-Proliferation (Merlos-Suarez et al. 2011)	None	0.3064408040680341
MonoNoMG2	Hypoxia (Efremova et al. 2024)	None	-0.004808104602561803
MonoNoMG2	iREC (Efremova et al. 2024)	None	-0.3995716199602692
MonoNoMG2	Lgr5 signature (Morral et al. 2020)	None	0.3354981218111815
MonoNoMG2	mKi67 signature (Basak et al. 2014)	None	0.23672250833805933
MonoNoMG2	REC (Efremova et al. 2024)	None	0.13364943878700766
MonoNoMG2	Stem NOTUM (Efremova et al. 2024)	None	0.5298797326103512
MonoNoMG2	Wnt ON signature (Morral et al. 2020)	None	0.3056822400944218
MonoNoMG3	Colonocyte (Efremova et al. 2024)	None	0.2680955140810401
MonoNoMG3	coreHRC (Canellas-Socias et al. 2022)	None	0.3041399355582894
MonoNoMG3	earlyCRCcore100	None	0.5918257641334446
MonoNoMG3	earlyCRCinv100	None	-0.24673380518031082
MonoNoMG3	epiHR (Canellas-Socias et al. 2022)	None	0.1126746321223948
MonoNoMG3	HLA high (Efremova et al. 2024)	None	-0.2481927067055099
MonoNoMG3	Hu-EphB2-ISC (Merlos-Suarez et al. 2011)	None	0.11854922205357417
MonoNoMG3	Hu-Proliferation (Merlos-Suarez et al. 2011)	None	0.30570390454656293
MonoNoMG3	Hypoxia (Efremova et al. 2024)	None	0.022991521299183096
MonoNoMG3	iREC (Efremova et al. 2024)	None	-0.38258306657802865
MonoNoMG3	Lgr5 signature (Morral et al. 2020)	None	0.3462301307270179
MonoNoMG3	mKi67 signature (Basak et al. 2014)	None	0.23151902077887032
MonoNoMG3	REC (Efremova et al. 2024)	None	0.13825584556626883
MonoNoMG3	Stem NOTUM (Efremova et al. 2024)	None	0.5278196205609106
MonoNoMG3	Wnt ON signature (Morral et al. 2020)	None	0.30550354061698576
MonoNoMG4	Colonocyte (Efremova et al. 2024)	None	0.2793303876984792
MonoNoMG4	coreHRC (Canellas-Socias et al. 2022)	None	0.2997813500456929
MonoNoMG4	earlyCRCcore100	None	0.5927217144973278
MonoNoMG4	earlyCRCinv100	None	-0.24096131446525684
MonoNoMG4	epiHR (Canellas-Socias et al. 2022)	None	0.11878290348260574
MonoNoMG4	HLA high (Efremova et al. 2024)	None	-0.26493118451608955
MonoNoMG4	Hu-EphB2-ISC (Merlos-Suarez et al. 2011)	None	0.11619228570410209
MonoNoMG4	Hu-Proliferation (Merlos-Suarez et al. 2011)	None	0.3002672464698935
MonoNoMG4	Hypoxia (Efremova et al. 2024)	None	0.008534108095860332
MonoNoMG4	iREC (Efremova et al. 2024)	None	-0.4017658023990747
MonoNoMG4	Lgr5 signature (Morral et al. 2020)	None	0.33582510575064123
MonoNoMG4	mKi67 signature (Basak et al. 2014)	None	0.23403064632269632
MonoNoMG4	REC (Efremova et al. 2024)	None	0.15644072942386458
MonoNoMG4	Stem NOTUM (Efremova et al. 2024)	None	0.5293931656078585
MonoNoMG4	Wnt ON signature (Morral et al. 2020)	None	0.30650819747170766
Org12.3BPL	Colonocyte (Efremova et al. 2024)	2D	0.3039977744819402
Org12.3BPL	coreHRC (Canellas-Socias et al. 2022)	2D	0.32224547039576235
Org12.3BPL	earlyCRCcore100	2D	0.5924997634285656
Org12.3BPL	earlyCRCinv100	2D	-0.2224570462490985
Org12.3BPL	epiHR (Canellas-Socias et al. 2022)	2D	0.13281559426857686
Org12.3BPL	HLA high (Efremova et al. 2024)	2D	-0.1897733631040404
Org12.3BPL	Hu-EphB2-ISC (Merlos-Suarez et al. 2011)	2D	0.108676093422895
Org12.3BPL	Hu-Proliferation (Merlos-Suarez et al. 2011)	2D	0.3089802723486282
Org12.3BPL	Hypoxia (Efremova et al. 2024)	2D	0.016602632025754346
Org12.3BPL	iREC (Efremova et al. 2024)	2D	-0.28147635541759514
Org12.3BPL	Lgr5 signature (Morral et al. 2020)	2D	0.33383042943391833
Org12.3BPL	mKi67 signature (Basak et al. 2014)	2D	0.2318871709163961
Org12.3BPL	REC (Efremova et al. 2024)	2D	0.16692133178889362
Org12.3BPL	Stem NOTUM (Efremova et al. 2024)	2D	0.5414788550510661
Org12.3BPL	Wnt ON signature (Morral et al. 2020)	2D	0.304284452069029
Org12.3BMG	Colonocyte (Efremova et al. 2024)	3D	0.2805503584752909
Org12.3BMG	coreHRC (Canellas-Socias et al. 2022)	3D	0.326419194060283
Org12.3BMG	earlyCRCcore100	3D	0.5949660755871995
Org12.3BMG	earlyCRCinv100	3D	-0.22097946124447734
Org12.3BMG	epiHR (Canellas-Socias et al. 2022)	3D	0.13471825346529587
Org12.3BMG	HLA high (Efremova et al. 2024)	3D	-0.1763185604756942
Org12.3BMG	Hu-EphB2-ISC (Merlos-Suarez et al. 2011)	3D	0.09054921535695605
Org12.3BMG	Hu-Proliferation (Merlos-Suarez et al. 2011)	3D	0.27259861687003434
Org12.3BMG	Hypoxia (Efremova et al. 2024)	3D	0.009668315168781262
Org12.3BMG	iREC (Efremova et al. 2024)	3D	-0.2645560575146248
Org12.3BMG	Lgr5 signature (Morral et al. 2020)	3D	0.385211903347532
Org12.3BMG	mKi67 signature (Basak et al. 2014)	3D	0.19750489922276745
Org12.3BMG	REC (Efremova et al. 2024)	3D	0.15234611866609216
Org12.3BMG	Stem NOTUM (Efremova et al. 2024)	3D	0.571502090427887
Org12.3BMG	Wnt ON signature (Morral et al. 2020)	3D	0.3103193374325716
Org15NorPL	Colonocyte (Efremova et al. 2024)	2D	0.2926960006727473
Org15NorPL	coreHRC (Canellas-Socias et al. 2022)	2D	0.3293166924774652
Org15NorPL	earlyCRCcore100	2D	0.5887677908429616
Org15NorPL	earlyCRCinv100	2D	-0.2359390699770899
Org15NorPL	epiHR (Canellas-Socias et al. 2022)	2D	0.14605670834027457
Org15NorPL	HLA high (Efremova et al. 2024)	2D	-0.22852058690525004
Org15NorPL	Hu-EphB2-ISC (Merlos-Suarez et al. 2011)	2D	0.11230282853041286
Org15NorPL	Hu-Proliferation (Merlos-Suarez et al. 2011)	2D	0.32258484266795623
Org15NorPL	Hypoxia (Efremova et al. 2024)	2D	0.07880548582149471
Org15NorPL	iREC (Efremova et al. 2024)	2D	-0.31452759686484183
Org15NorPL	Lgr5 signature (Morral et al. 2020)	2D	0.33222174803972626
Org15NorPL	mKi67 signature (Basak et al. 2014)	2D	0.2573372412524122
Org15NorPL	REC (Efremova et al. 2024)	2D	0.21154681286345486
Org15NorPL	Stem NOTUM (Efremova et al. 2024)	2D	0.5242104202842972
Org15NorPL	Wnt ON signature (Morral et al. 2020)	2D	0.296342192528312
Org15NorMG	Colonocyte (Efremova et al. 2024)	3D	0.262459590411648
Org15NorMG	coreHRC (Canellas-Socias et al. 2022)	3D	0.38158607380165277
Org15NorMG	earlyCRCcore100	3D	0.5889377125298211
Org15NorMG	earlyCRCinv100	3D	-0.20533825739664516
Org15NorMG	epiHR (Canellas-Socias et al. 2022)	3D	0.17626918505420042
Org15NorMG	HLA high (Efremova et al. 2024)	3D	-0.21729855772325538
Org15NorMG	Hu-EphB2-ISC (Merlos-Suarez et al. 2011)	3D	0.09255019543195678
Org15NorMG	Hu-Proliferation (Merlos-Suarez et al. 2011)	3D	0.32702410524810094
Org15NorMG	Hypoxia (Efremova et al. 2024)	3D	0.23716029845815564
Org15NorMG	iREC (Efremova et al. 2024)	3D	-0.29772678817583736
Org15NorMG	Lgr5 signature (Morral et al. 2020)	3D	0.2811800483584697
Org15NorMG	mKi67 signature (Basak et al. 2014)	3D	0.29429578898116954
Org15NorMG	REC (Efremova et al. 2024)	3D	0.28735225240677387
Org15NorMG	Stem NOTUM (Efremova et al. 2024)	3D	0.48311497007924825
Org15NorMG	Wnt ON signature (Morral et al. 2020)	3D	0.27594212554494735
Org19Inv1PL	Colonocyte (Efremova et al. 2024)	2D	0.30086987242643365
Org19Inv1PL	coreHRC (Canellas-Socias et al. 2022)	2D	0.3378731245372435
Org19Inv1PL	earlyCRCcore100	2D	0.59216455334675
Org19Inv1PL	earlyCRCinv100	2D	-0.22481404995255835
Org19Inv1PL	epiHR (Canellas-Socias et al. 2022)	2D	0.14884270868434743
Org19Inv1PL	HLA high (Efremova et al. 2024)	2D	-0.20940698403782343
Org19Inv1PL	Hu-EphB2-ISC (Merlos-Suarez et al. 2011)	2D	0.09658762213906145
Org19Inv1PL	Hu-Proliferation (Merlos-Suarez et al. 2011)	2D	0.27853037117579754
Org19Inv1PL	Hypoxia (Efremova et al. 2024)	2D	0.04052022545211195
Org19Inv1PL	iREC (Efremova et al. 2024)	2D	-0.3102943059006248
Org19Inv1PL	Lgr5 signature (Morral et al. 2020)	2D	0.3341059315462727
Org19Inv1PL	mKi67 signature (Basak et al. 2014)	2D	0.2058765099487628
Org19Inv1PL	REC (Efremova et al. 2024)	2D	0.18157828241935797
Org19Inv1PL	Stem NOTUM (Efremova et al. 2024)	2D	0.5392161493568522
Org19Inv1PL	Wnt ON signature (Morral et al. 2020)	2D	0.29560644816704174
Org19Inv1MG	Colonocyte (Efremova et al. 2024)	3D	0.2987373436478557
Org19Inv1MG	coreHRC (Canellas-Socias et al. 2022)	3D	0.3434653876545675
Org19Inv1MG	earlyCRCcore100	3D	0.5939820128243705
Org19Inv1MG	earlyCRCinv100	3D	-0.2159103253664296
Org19Inv1MG	epiHR (Canellas-Socias et al. 2022)	3D	0.1591184814703718
Org19Inv1MG	HLA high (Efremova et al. 2024)	3D	-0.17108782996164057
Org19Inv1MG	Hu-EphB2-ISC (Merlos-Suarez et al. 2011)	3D	0.08911768693995847
Org19Inv1MG	Hu-Proliferation (Merlos-Suarez et al. 2011)	3D	0.27953136991806576
Org19Inv1MG	Hypoxia (Efremova et al. 2024)	3D	0.0426187107548032
Org19Inv1MG	iREC (Efremova et al. 2024)	3D	-0.29378791228719514
Org19Inv1MG	Lgr5 signature (Morral et al. 2020)	3D	0.35226656203599815
Org19Inv1MG	mKi67 signature (Basak et al. 2014)	3D	0.2105336406745741
Org19Inv1MG	REC (Efremova et al. 2024)	3D	0.20366651119451673
Org19Inv1MG	Stem NOTUM (Efremova et al. 2024)	3D	0.5527667396010981
Org19Inv1MG	Wnt ON signature (Morral et al. 2020)	3D	0.3044360465077864
Org22Car2PL	Colonocyte (Efremova et al. 2024)	2D	0.28002582981902135
Org22Car2PL	coreHRC (Canellas-Socias et al. 2022)	2D	0.3074524404265111
Org22Car2PL	earlyCRCcore100	2D	0.5911501535292149
Org22Car2PL	earlyCRCinv100	2D	-0.23570680405643324
Org22Car2PL	epiHR (Canellas-Socias et al. 2022)	2D	0.10850929999281676
Org22Car2PL	HLA high (Efremova et al. 2024)	2D	-0.22589532033895968
Org22Car2PL	Hu-EphB2-ISC (Merlos-Suarez et al. 2011)	2D	0.1226617647807627
Org22Car2PL	Hu-Proliferation (Merlos-Suarez et al. 2011)	2D	0.3197455815193881
Org22Car2PL	Hypoxia (Efremova et al. 2024)	2D	0.0817684366816775
Org22Car2PL	iREC (Efremova et al. 2024)	2D	-0.32829664645727713
Org22Car2PL	Lgr5 signature (Morral et al. 2020)	2D	0.3519971479884384
Org22Car2PL	mKi67 signature (Basak et al. 2014)	2D	0.2621883201181217
Org22Car2PL	REC (Efremova et al. 2024)	2D	0.1596339907463562
Org22Car2PL	Stem NOTUM (Efremova et al. 2024)	2D	0.5245698666555192
Org22Car2PL	Wnt ON signature (Morral et al. 2020)	2D	0.2966077748275715
Org22Car2MG	Colonocyte (Efremova et al. 2024)	3D	0.2888050380796183
Org22Car2MG	coreHRC (Canellas-Socias et al. 2022)	3D	0.3415065839584191
Org22Car2MG	earlyCRCcore100	3D	0.5861170972972102
Org22Car2MG	earlyCRCinv100	3D	-0.2215388576772127
Org22Car2MG	epiHR (Canellas-Socias et al. 2022)	3D	0.14691540693717947
Org22Car2MG	HLA high (Efremova et al. 2024)	3D	-0.25141625867176354
Org22Car2MG	Hu-EphB2-ISC (Merlos-Suarez et al. 2011)	3D	0.08754022553489105
Org22Car2MG	Hu-Proliferation (Merlos-Suarez et al. 2011)	3D	0.3235884820869606
Org22Car2MG	Hypoxia (Efremova et al. 2024)	3D	0.20535502524565485
Org22Car2MG	iREC (Efremova et al. 2024)	3D	-0.34393526452686474
Org22Car2MG	Lgr5 signature (Morral et al. 2020)	3D	0.3021342652998706
Org22Car2MG	mKi67 signature (Basak et al. 2014)	3D	0.2934155790242522
Org22Car2MG	REC (Efremova et al. 2024)	3D	0.23546720473059343
Org22Car2MG	Stem NOTUM (Efremova et al. 2024)	3D	0.5011568665027625
Org22Car2MG	Wnt ON signature (Morral et al. 2020)	3D	0.29439022876037846
Org10NorPL	Colonocyte (Efremova et al. 2024)	2D	0.29531127717851546
Org10NorPL	coreHRC (Canellas-Socias et al. 2022)	2D	0.3347223119313096
Org10NorPL	earlyCRCcore100	2D	0.5936521671423778
Org10NorPL	earlyCRCinv100	2D	-0.21836920636228893
Org10NorPL	epiHR (Canellas-Socias et al. 2022)	2D	0.13484361560906413
Org10NorPL	HLA high (Efremova et al. 2024)	2D	-0.2619208559829987
Org10NorPL	Hu-EphB2-ISC (Merlos-Suarez et al. 2011)	2D	0.12354971364776506
Org10NorPL	Hu-Proliferation (Merlos-Suarez et al. 2011)	2D	0.31655330979656876
Org10NorPL	Hypoxia (Efremova et al. 2024)	2D	0.11019603717500273
Org10NorPL	iREC (Efremova et al. 2024)	2D	-0.34078015445900445
Org10NorPL	Lgr5 signature (Morral et al. 2020)	2D	0.3221957476957737
Org10NorPL	mKi67 signature (Basak et al. 2014)	2D	0.2679026429463854
Org10NorPL	REC (Efremova et al. 2024)	2D	0.19885292557891152
Org10NorPL	Stem NOTUM (Efremova et al. 2024)	2D	0.5086029433242372
Org10NorPL	Wnt ON signature (Morral et al. 2020)	2D	0.310295187593084
Org10NorMG	Colonocyte (Efremova et al. 2024)	3D	0.2955729084652267
Org10NorMG	coreHRC (Canellas-Socias et al. 2022)	3D	0.33717044573899235
Org10NorMG	earlyCRCcore100	3D	0.590926675578929
Org10NorMG	earlyCRCinv100	3D	-0.21175145304080695
Org10NorMG	epiHR (Canellas-Socias et al. 2022)	3D	0.13522959778467805
Org10NorMG	HLA high (Efremova et al. 2024)	3D	-0.2433201867706874
Org10NorMG	Hu-EphB2-ISC (Merlos-Suarez et al. 2011)	3D	0.10942634471637003
Org10NorMG	Hu-Proliferation (Merlos-Suarez et al. 2011)	3D	0.3195624332654303
Org10NorMG	Hypoxia (Efremova et al. 2024)	3D	0.18933086688459014
Org10NorMG	iREC (Efremova et al. 2024)	3D	-0.31572271046012645
Org10NorMG	Lgr5 signature (Morral et al. 2020)	3D	0.34409825993894616
Org10NorMG	mKi67 signature (Basak et al. 2014)	3D	0.2878289247674769
Org10NorMG	REC (Efremova et al. 2024)	3D	0.20927353758604397
Org10NorMG	Stem NOTUM (Efremova et al. 2024)	3D	0.4968526980716372
Org10NorMG	Wnt ON signature (Morral et al. 2020)	3D	0.3119929949047771
Org15Inv1PL	Colonocyte (Efremova et al. 2024)	2D	0.3143898834674115
Org15Inv1PL	coreHRC (Canellas-Socias et al. 2022)	2D	0.3525663855953733
Org15Inv1PL	earlyCRCcore100	2D	0.5971753971788196
Org15Inv1PL	earlyCRCinv100	2D	-0.20956834341020852
Org15Inv1PL	epiHR (Canellas-Socias et al. 2022)	2D	0.1421411490707995
Org15Inv1PL	HLA high (Efremova et al. 2024)	2D	-0.2250587678751054
Org15Inv1PL	Hu-EphB2-ISC (Merlos-Suarez et al. 2011)	2D	0.09218165147794999
Org15Inv1PL	Hu-Proliferation (Merlos-Suarez et al. 2011)	2D	0.2773711824422112
Org15Inv1PL	Hypoxia (Efremova et al. 2024)	2D	0.052830710486658466
Org15Inv1PL	iREC (Efremova et al. 2024)	2D	-0.27946458985167755
Org15Inv1PL	Lgr5 signature (Morral et al. 2020)	2D	0.34065905811331315
Org15Inv1PL	mKi67 signature (Basak et al. 2014)	2D	0.22904227235408894
Org15Inv1PL	REC (Efremova et al. 2024)	2D	0.19757321961776997
Org15Inv1PL	Stem NOTUM (Efremova et al. 2024)	2D	0.5363667934807596
Org15Inv1PL	Wnt ON signature (Morral et al. 2020)	2D	0.30198248314365306
Org15Inv1MG	Colonocyte (Efremova et al. 2024)	3D	0.25951751800680256
Org15Inv1MG	coreHRC (Canellas-Socias et al. 2022)	3D	0.33752993057429576
Org15Inv1MG	earlyCRCcore100	3D	0.592323709723051
Org15Inv1MG	earlyCRCinv100	3D	-0.21525263255622146
Org15Inv1MG	epiHR (Canellas-Socias et al. 2022)	3D	0.14363123846911247
Org15Inv1MG	HLA high (Efremova et al. 2024)	3D	-0.19888272656408712
Org15Inv1MG	Hu-EphB2-ISC (Merlos-Suarez et al. 2011)	3D	0.09584001231285967
Org15Inv1MG	Hu-Proliferation (Merlos-Suarez et al. 2011)	3D	0.30221553448544536
Org15Inv1MG	Hypoxia (Efremova et al. 2024)	3D	0.10131001991255395
Org15Inv1MG	iREC (Efremova et al. 2024)	3D	-0.2601840897867613
Org15Inv1MG	Lgr5 signature (Morral et al. 2020)	3D	0.33994448030220664
Org15Inv1MG	mKi67 signature (Basak et al. 2014)	3D	0.2554801828824454
Org15Inv1MG	REC (Efremova et al. 2024)	3D	0.2058991124764867
Org15Inv1MG	Stem NOTUM (Efremova et al. 2024)	3D	0.5241524800008486
Org15Inv1MG	Wnt ON signature (Morral et al. 2020)	3D	0.30388367957030915
MonoNoMG1_run2	Colonocyte (Efremova et al. 2024)	None	0.27283314160118727
MonoNoMG1_run2	coreHRC (Canellas-Socias et al. 2022)	None	0.3173166274666434
MonoNoMG1_run2	earlyCRCcore100	None	0.5940417140760991
MonoNoMG1_run2	earlyCRCinv100	None	-0.23379790142060378
MonoNoMG1_run2	epiHR (Canellas-Socias et al. 2022)	None	0.11542416235941406
MonoNoMG1_run2	HLA high (Efremova et al. 2024)	None	-0.2914926247326634
MonoNoMG1_run2	Hu-EphB2-ISC (Merlos-Suarez et al. 2011)	None	0.12224879904820006
MonoNoMG1_run2	Hu-Proliferation (Merlos-Suarez et al. 2011)	None	0.3082829549543109
MonoNoMG1_run2	Hypoxia (Efremova et al. 2024)	None	0.04660086702349532
MonoNoMG1_run2	iREC (Efremova et al. 2024)	None	-0.3794345719090653
MonoNoMG1_run2	Lgr5 signature (Morral et al. 2020)	None	0.3396262722252786
MonoNoMG1_run2	mKi67 signature (Basak et al. 2014)	None	0.263269361732938
MonoNoMG1_run2	REC (Efremova et al. 2024)	None	0.16294727342268486
MonoNoMG1_run2	Stem NOTUM (Efremova et al. 2024)	None	0.5046844525078049
MonoNoMG1_run2	Wnt ON signature (Morral et al. 2020)	None	0.3187554254738701
MonoNoMG2_run2	Colonocyte (Efremova et al. 2024)	None	0.28048828043675555
MonoNoMG2_run2	coreHRC (Canellas-Socias et al. 2022)	None	0.3209591285643184
MonoNoMG2_run2	earlyCRCcore100	None	0.5908354405211752
MonoNoMG2_run2	earlyCRCinv100	None	-0.22845069969120754
MonoNoMG2_run2	epiHR (Canellas-Socias et al. 2022)	None	0.11140199973470274
MonoNoMG2_run2	HLA high (Efremova et al. 2024)	None	-0.30627551354017346
MonoNoMG2_run2	Hu-EphB2-ISC (Merlos-Suarez et al. 2011)	None	0.11413990870279375
MonoNoMG2_run2	Hu-Proliferation (Merlos-Suarez et al. 2011)	None	0.3063483741379194
MonoNoMG2_run2	Hypoxia (Efremova et al. 2024)	None	0.06877158957466609
MonoNoMG2_run2	iREC (Efremova et al. 2024)	None	-0.3731118155059058
MonoNoMG2_run2	Lgr5 signature (Morral et al. 2020)	None	0.30546873479575315
MonoNoMG2_run2	mKi67 signature (Basak et al. 2014)	None	0.26798323196182494
MonoNoMG2_run2	REC (Efremova et al. 2024)	None	0.16599329662990794
MonoNoMG2_run2	Stem NOTUM (Efremova et al. 2024)	None	0.49047302392581965
MonoNoMG2_run2	Wnt ON signature (Morral et al. 2020)	None	0.31587590381512176
MonoNoMG3_run2	Colonocyte (Efremova et al. 2024)	None	0.29749570852040885
MonoNoMG3_run2	coreHRC (Canellas-Socias et al. 2022)	None	0.319032537486363
MonoNoMG3_run2	earlyCRCcore100	None	0.5911593502589445
MonoNoMG3_run2	earlyCRCinv100	None	-0.24360653974885557
MonoNoMG3_run2	epiHR (Canellas-Socias et al. 2022)	None	0.1168210350147709
MonoNoMG3_run2	HLA high (Efremova et al. 2024)	None	-0.27977210699653315
MonoNoMG3_run2	Hu-EphB2-ISC (Merlos-Suarez et al. 2011)	None	0.12031567121247412
MonoNoMG3_run2	Hu-Proliferation (Merlos-Suarez et al. 2011)	None	0.30221407747208334
MonoNoMG3_run2	Hypoxia (Efremova et al. 2024)	None	0.09575177186834805
MonoNoMG3_run2	iREC (Efremova et al. 2024)	None	-0.3658112769841098
MonoNoMG3_run2	Lgr5 signature (Morral et al. 2020)	None	0.32327798929358464
MonoNoMG3_run2	mKi67 signature (Basak et al. 2014)	None	0.25892751460985497
MonoNoMG3_run2	REC (Efremova et al. 2024)	None	0.1712361132410508
MonoNoMG3_run2	Stem NOTUM (Efremova et al. 2024)	None	0.49274316838069626
MonoNoMG3_run2	Wnt ON signature (Morral et al. 2020)	None	0.3185605562234643
