# Supplementary material for: Emergence of oncofetal plasticity is ubiquitous in early colorectal cancers
Source: Nature. 2026 Apr 15;654(8117):229–39. doi: 10.1038/s41586-026-10344-7 (PMC13233332; doi:10.1038/s41586-026-10344-7)
Supplement: Supplementary file 18 — Source Data Extended Data Fig. 8 [file 41586_2026_10344_MOESM18_ESM.xlsx]

## Sheet: Extended_Data_Fig8f
experiment	condition	percentage_EMP1+
1	DMSO	1
1	PPTT	4.6
1	PPTTC	5.8
2	DMSO	2.3
2	PPTT	6.65
2	PPTTC	8.7
3	DMSO	1.2
3	PPTT	6.4
3	PPTTC	6.5

## Sheet: Extended_Data_Fig8g
monoculture with collagen
experiment	treatment	percentage_EMP1+
1	monoculture_basalmed_MG	0.939042
1	monoculture_TGFnProsta_MG	13.0782
1	monoculture_basalmed_MGCN	0.901035
2	monoculture_basalmed_MG	0.899382
2	monoculture_TGFnProsta_MG	10.996
2	monoculture_basalmed_MGCN	1.58374
3	monoculture_basalmed_MG	0.628931
3	monoculture_TGFnProsta_MG	4.859
3	monoculture_basalmed_MGCN	0.555213
co-culture with collagen
experiment	treatment	fold change (over transwell_MG)
1	coculture_transwell_MG	1
1	coculture_transwell_MGCN	2.80542
1	coculture_direct_MGCN	1.80684
2	coculture_transwell_MG	1
2	coculture_transwell_MGCN	1.24234
2	coculture_direct_MGCN	1.87892
3	coculture_transwell_MG	1
3	coculture_transwell_MGCN	1.73657
3	coculture_direct_MGCN	2.13163

## Sheet: Extended_Data_Fig8i
condition	patient	region	PE_MFI	PE_median
basal	5	inv	2106	1809
PPTT	5	inv	1950	1692
IFNG	5	inv	5674	4934
basal	9	core	3205	2795
PPTT	9	core	2479	2119
IFNG	9	core	5902	5122
basal	10	core	803	713
PPTT	10	core	639	584
IFNG	10	core	2796	2552
basal	12	inv	2860	2420
PPTT	12	inv	2153	1852
IFNG	12	inv	10091	9353

## Sheet: Extended_Data_Fig8j
experiment	condition	name	value
1	basal	mean_MHCI_EMP1pos	2132
1	basal	mean_MHCI_EMP1neg	1426
1	IFNG	mean_MHCI_EMP1pos	5493
1	IFNG	mean_MHCI_EMP1neg	4199
1	PPTT	mean_MHCI_EMP1pos	1694
1	PPTT	mean_MHCI_EMP1neg	1193
2	basal	mean_MHCI_EMP1pos	1755
2	basal	mean_MHCI_EMP1neg	913
2	IFNG	mean_MHCI_EMP1pos	5071
2	IFNG	mean_MHCI_EMP1neg	3715
2	PPTT	mean_MHCI_EMP1pos	1312
2	PPTT	mean_MHCI_EMP1neg	866
3	basal	mean_MHCI_EMP1pos	1356
3	basal	mean_MHCI_EMP1neg	1002
3	IFNG	mean_MHCI_EMP1pos	3621
3	IFNG	mean_MHCI_EMP1neg	3526
3	PPTT	mean_MHCI_EMP1pos	1142
3	PPTT	mean_MHCI_EMP1neg	845

## Sheet: Extended_Data_Fig8k
ID	Description	setSize	enrichmentScore	NES	pvalue	p.adjust	qvalue	rank	leading_edge	core_enrichment
GOBP_POSITIVE_REGULATION_OF_INFLAMMATORY_RESPONSE	GOBP_POSITIVE_REGULATION_OF_INFLAMMATORY_RESPONSE	80	0.949667	1.31065	0.0169053	0.0507158	0.03559	473	tags=18%, list=3%, signal=17%	ETS1/CREB3L3/ZBP1/IL18/TLR4/C3/IFI35/SERPINE1/TLR3/IL23A/NMI/CD47/ADORA2B/IL6ST
GOBP_RESPONSE_TO_TYPE_II_INTERFERON	GOBP_RESPONSE_TO_TYPE_II_INTERFERON	88	0.925071	1.26246	0.0698487	0.103165	0.0723967	653	tags=23%, list=4%, signal=22%	EDN1/TLR4/LGALS9/GSN/IRF1/GBP4/CD58/PARP14/PARP9/TLR3/GBP3/SP100/IFNGR1/STAT1/CD47/GBP1/GBP2/JAK1/FLNB/NUB1
GOBP_ANTIGEN_PROCESSING_AND_PRESENTATION	GOBP_ANTIGEN_PROCESSING_AND_PRESENTATION	81	0.906834	1.25142	0.103165	0.103165	0.0723967	544	tags=11%, list=3%, signal=11%	CTSE/THBS1/HLA-F/ICAM1/RAET1L/CD68/CTSS/HLA-B/HLA-H
