# Supplementary material for: Emergence of oncofetal plasticity is ubiquitous in early colorectal cancers
Source: Nature. 2026 Apr 15;654(8117):229–39. doi: 10.1038/s41586-026-10344-7 (PMC13233332; doi:10.1038/s41586-026-10344-7)
Supplement: Supplementary file 19 — Source Data Extended Data Fig. 9 [file 41586_2026_10344_MOESM19_ESM.xlsx]

## Sheet: Extended_Data_Fig9c
predicted.cellType	parameter	factor	c_lower	c_effect	c_upper	c_pH0	c_FDR	c_rhat	c_ess_bulk	c_ess_tail	v_lower	v_effect	v_upper	v_pH0	v_FDR	v_rhat	v_ess_bulk	v_ess_tail
trophocyte-like CAF MMP+	(Intercept)	NA	-1.82663	-1.17492	-0.540584	0.0005	0.00025	0.999847	3917.36	3755.58	-2.59254	-1.86704	-1.13316	0	0	1.00045	3955.48	3627.03
trophocyte-like CAF MMP+	tumorStageT1.sm1	tumorStage	-0.247918	0.50567	1.2634	0.14125	0.0665	1.00024	3952.96	3755.1	NA	NA	NA	NA	NA	NA	NA	NA
trophocyte-like CAF MMP+	tumorStageT1.sm3	tumorStage	-0.0394528	0.771306	1.5699	0.05125	0.02145	0.999895	4059.01	3583.41	NA	NA	NA	NA	NA	NA	NA	NA
stromal.1	(Intercept)	NA	-0.175999	0.422025	1.02477	0.14125	0.0522	1.00016	4142.3	3576.77	-2.59135	-1.93524	-1.27903	0	0	0.999876	4106.86	3463
stromal.1	tumorStageT1.sm1	tumorStage	-1.50036	-0.768692	-0.0452535	0.0355	0.0355	1.00007	4065.77	3366.03	NA	NA	NA	NA	NA	NA	NA	NA
stromal.1	tumorStageT1.sm3	tumorStage	-1.87485	-1.07251	-0.245473	0.01025	0.005125	0.999897	4095.26	3441.17	NA	NA	NA	NA	NA	NA	NA	NA
telocyte	(Intercept)	NA	0.735091	1.20564	1.6677	0	0	1.00298	3922.32	2918.88	-2.32013	-1.66213	-0.992628	0	0	0.999913	3964.58	3930.29
telocyte	tumorStageT1.sm1	tumorStage	-0.380725	0.15293	0.728582	0.421	0.1374	1.00311	4007.95	3599.91	NA	NA	NA	NA	NA	NA	NA	NA
telocyte	tumorStageT1.sm3	tumorStage	-1.48447	-0.787965	-0.0770235	0.02975	0.014	1.00147	3870.72	3511.31	NA	NA	NA	NA	NA	NA	NA	NA
trophocyte	(Intercept)	NA	-0.110607	0.422649	0.951232	0.11075	0.0299375	1.00369	3928.09	3329.04	-2.98756	-2.19862	-1.41079	0	0	0.999784	3796.96	3338.13
trophocyte	tumorStageT1.sm1	tumorStage	-1.37393	-0.670057	-0.0159567	0.0415	0.0385	1.00218	3669.54	3232.28	NA	NA	NA	NA	NA	NA	NA	NA
trophocyte	tumorStageT1.sm3	tumorStage	-1.70943	-0.938049	-0.168147	0.016	0.00875	0.999871	3920.06	3358.47	NA	NA	NA	NA	NA	NA	NA	NA
trophocyte-like CAF	(Intercept)	NA	-1.48547	-0.872556	-0.252921	0.0085	0.003	1.00047	4029.74	3836.8	-2.75553	-2.00353	-1.23436	0	0	1.00002	3804.77	3881.48
trophocyte-like CAF	tumorStageT1.sm1	tumorStage	-0.0188579	0.78916	1.58008	0.04775	0.0415833	0.999807	4063.13	4002.15	NA	NA	NA	NA	NA	NA	NA	NA
trophocyte-like CAF	tumorStageT1.sm3	tumorStage	1.23262	2.0208	2.78099	0	0	1.00058	3889.26	3254.25	NA	NA	NA	NA	NA	NA	NA	NA

## Sheet: Extended_Data_Fig9d
tumorStage	tumor_cell_type	stromal_cell_type	mean_prop
intramucosal	CSC	B cell	0.00138836
intramucosal	CSC	MKI67+ lymphocytes	0.0010759
intramucosal	CSC	trophocyte-like CAF MMP+	1.86e-05
intramucosal	CSC	SMC	0.000143
intramucosal	CSC	T.CD4	0.0341485
intramucosal	CSC	T.CD8	0.0032189
intramucosal	CSC	T.reg	0.00169254
intramucosal	CSC	endothelial.stalk	0.00320913
intramucosal	CSC	endothelial.tip	5.62e-05
intramucosal	CSC	enteric glial	9.51e-05
intramucosal	CSC	epithelium	0.898762
intramucosal	CSC	macrophage	0.0168143
intramucosal	CSC	mast cells	0.000403
intramucosal	CSC	myofibroblast.1	0.00806013
intramucosal	CSC	myofibroblast.2	0.00319096
intramucosal	CSC	pericytes	0.00158625
intramucosal	CSC	plasma	0.0195507
intramucosal	CSC	stromal.1	0.000148
intramucosal	CSC	telocyte	0.00619239
intramucosal	CSC	trophocyte	2.16e-05
intramucosal	CSC	trophocyte-like CAF	2.46e-05
intramucosal	oncofetal	B cell	0
intramucosal	oncofetal	MKI67+ lymphocytes	0.000282
intramucosal	oncofetal	trophocyte-like CAF MMP+	4.9e-05
intramucosal	oncofetal	SMC	0
intramucosal	oncofetal	T.CD4	0.00691333
intramucosal	oncofetal	T.CD8	0.00200236
intramucosal	oncofetal	T.reg	0.00114315
intramucosal	oncofetal	endothelial.stalk	0.00100816
intramucosal	oncofetal	endothelial.tip	0.000102
intramucosal	oncofetal	enteric glial	0
intramucosal	oncofetal	epithelium	0.967716
intramucosal	oncofetal	macrophage	0.0087851
intramucosal	oncofetal	mast cells	0
intramucosal	oncofetal	myofibroblast.1	9.86e-05
intramucosal	oncofetal	myofibroblast.2	0.000162
intramucosal	oncofetal	pericytes	0.00159405
intramucosal	oncofetal	plasma	0.00824198
intramucosal	oncofetal	stromal.1	0
intramucosal	oncofetal	telocyte	0.00117235
intramucosal	oncofetal	trophocyte	0
intramucosal	oncofetal	trophocyte-like CAF	0
T1.sm1	CSC	B cell	0.000454
T1.sm1	CSC	MKI67+ lymphocytes	0.00284479
T1.sm1	CSC	trophocyte-like CAF MMP+	0.000527
T1.sm1	CSC	SMC	0.000623
T1.sm1	CSC	T.CD4	0.0183856
T1.sm1	CSC	T.CD8	0.00203578
T1.sm1	CSC	T.reg	0.00204142
T1.sm1	CSC	endothelial.stalk	0.00807124
T1.sm1	CSC	endothelial.tip	0.000253
T1.sm1	CSC	enteric glial	0.000224
T1.sm1	CSC	epithelium	0.913513
T1.sm1	CSC	macrophage	0.0139665
T1.sm1	CSC	mast cells	0.000446
T1.sm1	CSC	myofibroblast.1	0.00897964
T1.sm1	CSC	myofibroblast.2	0.00288016
T1.sm1	CSC	pericytes	0.00508561
T1.sm1	CSC	plasma	0.0046181
T1.sm1	CSC	stromal.1	0.000175
T1.sm1	CSC	telocyte	0.0137647
T1.sm1	CSC	trophocyte	5.56e-05
T1.sm1	CSC	trophocyte-like CAF	0.000809
T1.sm1	oncofetal	B cell	0.00062
T1.sm1	oncofetal	MKI67+ lymphocytes	0.0019691
T1.sm1	oncofetal	trophocyte-like CAF MMP+	0.00348276
T1.sm1	oncofetal	SMC	0.000329
T1.sm1	oncofetal	T.CD4	0.0259587
T1.sm1	oncofetal	T.CD8	0.00378578
T1.sm1	oncofetal	T.reg	0.00221784
T1.sm1	oncofetal	endothelial.stalk	0.0100036
T1.sm1	oncofetal	endothelial.tip	0.000114
T1.sm1	oncofetal	enteric glial	0.000253
T1.sm1	oncofetal	epithelium	0.856263
T1.sm1	oncofetal	macrophage	0.0441904
T1.sm1	oncofetal	mast cells	0.000346
T1.sm1	oncofetal	myofibroblast.1	0.0133618
T1.sm1	oncofetal	myofibroblast.2	0.00182421
T1.sm1	oncofetal	pericytes	0.0138892
T1.sm1	oncofetal	plasma	0.00354515
T1.sm1	oncofetal	stromal.1	0.000158
T1.sm1	oncofetal	telocyte	0.0150875
T1.sm1	oncofetal	trophocyte	0
T1.sm1	oncofetal	trophocyte-like CAF	0.00260196
T1.sm3	CSC	B cell	0.000731
T1.sm3	CSC	MKI67+ lymphocytes	0.00232841
T1.sm3	CSC	trophocyte-like CAF MMP+	0.0027337
T1.sm3	CSC	SMC	0.000164
T1.sm3	CSC	T.CD4	0.0269793
T1.sm3	CSC	T.CD8	0.00487409
T1.sm3	CSC	T.reg	0.00251664
T1.sm3	CSC	endothelial.stalk	0.00661645
T1.sm3	CSC	endothelial.tip	0.000124
T1.sm3	CSC	enteric glial	0.000125
T1.sm3	CSC	epithelium	0.877514
T1.sm3	CSC	macrophage	0.0294498
T1.sm3	CSC	mast cells	0.000564
T1.sm3	CSC	myofibroblast.1	0.0109222
T1.sm3	CSC	myofibroblast.2	0.00194378
T1.sm3	CSC	pericytes	0.00841986
T1.sm3	CSC	plasma	0.0076197
T1.sm3	CSC	stromal.1	0.000301
T1.sm3	CSC	telocyte	0.00705469
T1.sm3	CSC	trophocyte	1.52e-05
T1.sm3	CSC	trophocyte-like CAF	0.00896323
T1.sm3	oncofetal	B cell	0.000741
T1.sm3	oncofetal	MKI67+ lymphocytes	0.00313465
T1.sm3	oncofetal	trophocyte-like CAF MMP+	0.0231904
T1.sm3	oncofetal	SMC	9.64e-05
T1.sm3	oncofetal	T.CD4	0.0521534
T1.sm3	oncofetal	T.CD8	0.00852672
T1.sm3	oncofetal	T.reg	0.00618342
T1.sm3	oncofetal	endothelial.stalk	0.0105955
T1.sm3	oncofetal	endothelial.tip	0.000291
T1.sm3	oncofetal	enteric glial	0.000169
T1.sm3	oncofetal	epithelium	0.727397
T1.sm3	oncofetal	macrophage	0.0774156
T1.sm3	oncofetal	mast cells	0.000824
T1.sm3	oncofetal	myofibroblast.1	0.0271944
T1.sm3	oncofetal	myofibroblast.2	0.00390834
T1.sm3	oncofetal	pericytes	0.0165145
T1.sm3	oncofetal	plasma	0.0194776
T1.sm3	oncofetal	stromal.1	0.000128
T1.sm3	oncofetal	telocyte	0.00243219
T1.sm3	oncofetal	trophocyte	1.54e-06
T1.sm3	oncofetal	trophocyte-like CAF	0.0192734
