# Supplementary material for: Emergence of oncofetal plasticity is ubiquitous in early colorectal cancers
Source: Nature. 2026 Apr 15;654(8117):229–39. doi: 10.1038/s41586-026-10344-7 (PMC13233332; doi:10.1038/s41586-026-10344-7)
Supplement: Supplementary file 20 — Source Data Extended Data Fig. 10 [file 41586_2026_10344_MOESM20_ESM.xlsx]

## Sheet: Extended_Data_Fig10e
Cell_id	patient	study	normalized_cytotrace_potency	fibroblast_subtype
T1_UMC-HS-s010_ATTTAGCG	pt5	T1CRC	0.787713	trophocyte-like CAF MMP+
T1_UMC-HS-s010_CTTTGACA	pt5	T1CRC	0.910102	telocyte-like CAFs
T1_UMC-HS-s010_CTACGCTG	pt5	T1CRC	0.90555	telocyte-like CAFs
T1_UMC-HS-s010_GCATAATC	pt5	T1CRC	0.952871	trophocyte-like CAF MMP+
T1_UMC-HS-s010_CGCTTGCT	pt5	T1CRC	0.917706	telocyte-like CAFs
T1_UMC-HS-s010_GGGACAAC	pt5	T1CRC	0.81984	trophocyte-like CAF MMP+
T1_UMC-HS-s010_CTATAGGC	pt5	T1CRC	0.944831	trophocyte-like CAF MMP+
T1_UMC-HS-s010_ACGGATGT	pt5	T1CRC	0.943186	trophocyte-like CAFs
T1_UMC-HS-s010_CGTAGAAG	pt5	T1CRC	0.887388	telocyte-like CAFs
T1_UMC-HS-s010_CCAGAAAG	pt5	T1CRC	0.836526	trophocyte-like CAFs
T1_UMC-HS-s010_CTAGTTCC	pt5	T1CRC	0.920249	trophocyte-like CAFs
T1_UMC-HS-s010_GCATCAGT	pt5	T1CRC	0.48907	S4
T1_UMC-HS-s010_TCGACAAG	pt5	T1CRC	0.946548	trophocyte-like CAFs
T1_UMC-HS-s010_GTGCGTAT	pt5	T1CRC	0.912649	trophocytes
T1_UMC-HS-s010_TGAGAGAG	pt5	T1CRC	0.193731	S4
T1_UMC-HS-s010_CCTGTAGA	pt5	T1CRC	0.96984	trophocyte-like CAFs
T1_UMC-HS-s010_AAAGGCTG	pt5	T1CRC	0.905388	trophocyte-like CAFs
T1_UMC-HS-s010_ACCAGTTC	pt5	T1CRC	0.947206	trophocytes
T1_UMC-HS-s010_CCGAGATT	pt5	T1CRC	0.862695	trophocytes
T1_UMC-HS-s010_TTGATGGC	pt5	T1CRC	0.984659	trophocytes
T1_UMC-HS-s010_CACCTCTA	pt5	T1CRC	0.902876	trophocytes
T1_UMC-HS-s011_CGTCTAAT	pt5	T1CRC	0.820169	trophocyte-like CAFs
T1_UMC-HS-s011_CTGTACAA	pt5	T1CRC	0.835443	trophocytes
T1_UMC-HS-s011_TTCGGAAA	pt5	T1CRC	0.888325	trophocytes
T1_UMC-HS-s011_CAACTAGA	pt5	T1CRC	0.936529	trophocyte-like CAFs
T1_UMC-HS-s011_TACGCCTC	pt5	T1CRC	0.842874	trophocyte-like CAFs
T1_UMC-HS-s011_CGGTAATC	pt5	T1CRC	0.845594	trophocytes
T1_UMC-HS-s011_AAGACAGC	pt5	T1CRC	0.790802	trophocyte-like CAFs
T1_UMC-HS-s011_TTCACGTG	pt5	T1CRC	0.933608	trophocyte-like CAFs
T1_UMC-HS-s011_CCGCATTT	pt5	T1CRC	0.893543	trophocytes
T1_UMC-HS-s011_CATGTCAC	pt5	T1CRC	0.931151	trophocytes
T1_UMC-HS-s011_GTAATCCG	pt5	T1CRC	0.969904	trophocyte-like CAFs
T1_UMC-HS-s011_TTCAGACC	pt5	T1CRC	0.868447	trophocytes
T1_UMC-HS-s011_GTATGCAC	pt5	T1CRC	0.745549	trophocyte-like CAF MMP+
T1_UMC-HS-s011_GGCAACAA	pt5	T1CRC	0.885179	trophocyte-like CAFs
T1_UMC-HS-s011_TAGTTGCG	pt5	T1CRC	0.917293	trophocytes
T1_UMC-HS-s012_ATTTAGCG	pt5	T1CRC	0.879835	trophocyte-like CAF MMP+
T1_UMC-HS-s012_GAGTCCTG	pt5	T1CRC	0.893276	trophocyte-like CAFs
T1_UMC-HS-s012_GTTACAGG	pt5	T1CRC	0.585582	trophocyte-like CAF MMP+
T1_UMC-HS-s012_GGTGGACT	pt5	T1CRC	0.923209	trophocyte-like CAFs
T1_UMC-HS-s012_GTCCTATA	pt5	T1CRC	0.912583	trophocyte-like CAF MMP+
T1_UMC-HS-s012_TGATGTAG	pt5	T1CRC	0.810152	trophocyte-like CAF MMP+
T1_UMC-HS-s012_ACCTGGAG	pt5	T1CRC	0.903673	telocyte-like CAFs
T1_UMC-HS-s012_TCTTGCTG	pt5	T1CRC	0.89644	trophocyte-like CAF MMP+
T1_UMC-HS-s012_TCCCTAGA	pt5	T1CRC	0.970396	trophocyte-like CAFs
T1_UMC-HS-s012_CTGACTGT	pt5	T1CRC	0.882446	trophocyte-like CAFs
T1_UMC-HS-s012_GTTCGCTA	pt5	T1CRC	0.906939	telocyte-like CAFs
T1_UMC-HS-s012_TCTGCCTA	pt5	T1CRC	0.900291	trophocyte-like CAF MMP+
T1_UMC-HS-s012_CTTCGTAC	pt5	T1CRC	0.881392	trophocyte-like CAF MMP+
T1_UMC-HS-s012_CTATAGGC	pt5	T1CRC	0.839794	trophocyte-like CAFs
T1_UMC-HS-s012_TAGACGCT	pt5	T1CRC	0.909322	telocyte-like CAFs
T1_UMC-HS-s012_TAGGTCAC	pt5	T1CRC	0.954632	trophocyte-like CAFs
T1_UMC-HS-s012_GAGAACGA	pt5	T1CRC	0.823895	trophocyte-like CAF MMP+
T1_UMC-HS-s012_GCTGTAAC	pt5	T1CRC	0.843918	trophocyte-like CAFs
T1_UMC-HS-s012_CCATTTCC	pt5	T1CRC	0.863794	trophocyte-like CAFs
T1_UMC-HS-s012_CCCCTATT	pt5	T1CRC	0.852404	trophocyte-like CAFs
T1_UMC-HS-s012_AGAACAGG	pt5	T1CRC	0.76938	trophocyte-like CAF MMP+
T1_UMC-HS-s012_GTTGGTGA	pt5	T1CRC	0.854109	telocytes
T1_UMC-HS-s012_GCAATCGA	pt5	T1CRC	0.927804	trophocyte-like CAFs
T1_UMC-HS-s012_TTCAGACC	pt5	T1CRC	0.894149	telocytes
T1_UMC-HS-s012_CTCTTTGC	pt5	T1CRC	0.887664	trophocyte-like CAF MMP+
T1_UMC-HS-s012_TCATGAGG	pt5	T1CRC	0.865668	trophocyte-like CAFs
T1_UMC-HS-s012_GTCCAAAG	pt5	T1CRC	0.631942	trophocyte-like CAFs
T1_UMC-HS-s012_CAGTCAGA	pt5	T1CRC	0.927235	trophocyte-like CAF MMP+
T1_UMC-HS-s012_CTGATCAC	pt5	T1CRC	0.881458	telocytes
T1_UMC-HS-s012_CGATCCTA	pt5	T1CRC	0.869727	telocyte-like CAFs
T1_UMC-HS-s012_CGAACTGT	pt5	T1CRC	0.814584	telocyte-like CAFs
T1_UMC-HS-s012_GTGCTAGT	pt5	T1CRC	0.908886	telocyte-like CAFs
T1_UMC-HS-s012_CTTAGCCT	pt5	T1CRC	0.90119	trophocyte-like CAFs
T1_UMC-HS-s012_AACCGGAA	pt5	T1CRC	0.878782	trophocyte-like CAFs
T1_UMC-HS-s018_AGACTCGT	pt13	T1CRC	0.938733	telocyte-like CAFs
T1_UMC-HS-s018_ACGATAGG	pt13	T1CRC	0.803043	telocyte-like CAFs
T1_UMC-HS-s018_TCACCCGA	pt13	T1CRC	0.910645	telocytes
T1_UMC-HS-s018_AGCCACCA	pt13	T1CRC	0.9047	telocyte-like CAFs
T1_UMC-HS-s018_CTACGCTG	pt13	T1CRC	0.844077	telocytes
T1_UMC-HS-s018_TGAGCATA	pt13	T1CRC	0.865464	telocyte-like CAFs
T1_UMC-HS-s018_CATAGTCG	pt13	T1CRC	0.936095	trophocyte-like CAFs
T1_UMC-HS-s018_CACTTATC	pt13	T1CRC	0.886527	telocytes
T1_UMC-HS-s018_ATGTGCGT	pt13	T1CRC	0.490071	telocytes
T1_UMC-HS-s018_TCGACTCA	pt13	T1CRC	0.813881	telocyte-like CAFs
T1_UMC-HS-s018_ATCGGTTG	pt13	T1CRC	0.890393	telocyte-like CAFs
T1_UMC-HS-s018_TTTTCGCC	pt13	T1CRC	0.904736	telocytes
T1_UMC-HS-s039_TTACGGGT	pt11	T1CRC	0.864256	S1
T1_UMC-HS-s039_GTGCATGA	pt11	T1CRC	0.910298	telocyte-like CAFs
T1_UMC-HS-s039_GTTGCCAC	pt11	T1CRC	0.886176	telocyte-like CAFs
T1_UMC-HS-s039_AACGAGGT	pt11	T1CRC	0.894581	telocyte-like CAFs
T1_UMC-HS-s039_TTCGCTGT	pt11	T1CRC	0.913175	telocyte-like CAFs
T1_UMC-HS-s039_GAAGACTT	pt11	T1CRC	0.890862	trophocyte-like CAFs
T1_UMC-HS-s039_ACTAGCGA	pt11	T1CRC	0.835253	telocytes
T1_UMC-HS-s039_GCTTCCCT	pt11	T1CRC	0.887105	trophocyte-like CAF MMP+
T1_UMC-HS-s039_TAAGGTCC	pt11	T1CRC	0.818052	trophocyte-like CAFs
T1_UMC-HS-s039_GAAAGGTG	pt11	T1CRC	0.832214	trophocytes
T1_UMC-HS-s039_ACGTTGTA	pt11	T1CRC	0.959128	trophocyte-like CAFs
T1_UMC-HS-s039_GGACTACT	pt11	T1CRC	0.929015	telocyte-like CAFs
T1_UMC-HS-s039_TCCCTAGA	pt11	T1CRC	0.902693	telocytes
T1_UMC-HS-s039_ATGAGCAG	pt11	T1CRC	0.980387	trophocytes
T1_UMC-HS-s039_GAAACTGC	pt11	T1CRC	0.818011	trophocytes
T1_UMC-HS-s039_TTGCAACC	pt11	T1CRC	0.94745	trophocyte-like CAFs
T1_UMC-HS-s039_CCTGACAA	pt11	T1CRC	0.963398	trophocyte-like CAFs
T1_UMC-HS-s039_TCGCGATA	pt11	T1CRC	0.904718	trophocyte-like CAFs
T1_UMC-HS-s039_CACCATGT	pt11	T1CRC	0.902556	telocyte-like CAFs
T1_UMC-HS-s039_AGTTGGAC	pt11	T1CRC	0.805426	trophocyte-like CAF MMP+
T1_UMC-HS-s040_TTCCGTTC	pt11	T1CRC	0.812019	telocyte-like CAFs
T1_UMC-HS-s040_AAGTGGCT	pt11	T1CRC	0.866775	trophocyte-like CAF MMP+
T1_UMC-HS-s041_ATTTAGCG	pt13	T1CRC	0.875243	telocytes
T1_UMC-HS-s041_GAGTCCTG	pt13	T1CRC	0.966823	trophocyte-like CAFs
T1_UMC-HS-s041_GGGATTGT	pt13	T1CRC	0.837273	telocytes
T1_UMC-HS-s041_ACCTGGAG	pt13	T1CRC	0.834504	telocytes
T1_UMC-HS-s041_TAGGTCAC	pt13	T1CRC	0.90634	telocytes
T1_UMC-HS-s041_TATGACCC	pt13	T1CRC	0.905683	trophocyte-like CAFs
T1_UMC-HS-s045_ATTCCTAG	pt16	T1CRC	0.956497	trophocytes
T1_UMC-HS-s045_AATCATGC	pt16	T1CRC	0.937963	trophocytes
T1_UMC-HS-s045_AGTCTGCC	pt16	T1CRC	0.937051	trophocytes
T1_UMC-HS-s045_ATGAGCAG	pt16	T1CRC	0.849031	trophocytes
T1_UMC-HS-s045_TATCCACG	pt16	T1CRC	0.937906	trophocyte-like CAFs
T1_UMC-HS-s045_CAAGAGAC	pt16	T1CRC	1	trophocytes
T1_UMC-HS-s045_ATCGGTTG	pt16	T1CRC	0.90916	trophocytes
T1_UMC-HS-s045_CAACCATG	pt16	T1CRC	0.903079	trophocytes
T1_UMC-HS-s045_TGGTGAGT	pt16	T1CRC	0.962535	trophocyte-like CAFs
T1_UMC-HS-s045_ACCCATCT	pt16	T1CRC	0.112977	S4
T1_UMC-HS-s045_TATGACCC	pt16	T1CRC	0.93547	trophocytes
T1_UMC-HS-s045_TGGTAGCT	pt16	T1CRC	0.969077	trophocyte-like CAFs
T1_UMC-HS-s045_GCTTTGGA	pt16	T1CRC	0.958587	trophocytes
T1_UMC-HS-s045_GGGGATTT	pt16	T1CRC	0.88685	trophocytes
T1_UMC-HS-s045_TGAAAGGC	pt16	T1CRC	0.802556	trophocyte-like CAF MMP+
T1_UMC-HS-s045_CGATCCTA	pt16	T1CRC	0.982356	telocyte-like CAFs
T1_UMC-HS-s045_GAGTTGGT	pt16	T1CRC	0.886113	telocytes
T1_UMC-HS-s045_AGCTTCAC	pt16	T1CRC	0.901866	trophocytes
T1_UMC-HS-s045_TGTGGCTT	pt16	T1CRC	0.844592	trophocytes
T1_UMC-HS-s045_AGTGCAGA	pt16	T1CRC	0.868452	telocyte-like CAFs
T1_UMC-HS-s046_TCTCACAC	pt16	T1CRC	0.967166	trophocyte-like CAFs
T1_UMC-HS-s046_CTGTACAA	pt16	T1CRC	0.976901	trophocyte-like CAFs
T1_UMC-HS-s046_TGTACCAA	pt16	T1CRC	0.84353	trophocyte-like CAFs
T1_UMC-HS-s046_CAACTAGA	pt16	T1CRC	0.83337	telocytes
T1_UMC-HS-s046_GTAACTCC	pt16	T1CRC	0.92685	telocyte-like CAFs
T1_UMC-HS-s046_ACAGGCAT	pt16	T1CRC	0.886446	telocytes
T1_UMC-HS-s046_TTAGACGC	pt16	T1CRC	0.978796	trophocyte-like CAFs
T1_UMC-HS-s046_ACCGCTAA	pt16	T1CRC	0.849412	trophocytes
T1_UMC-HS-s046_TAAGGTCC	pt16	T1CRC	0.900017	trophocytes
T1_UMC-HS-s046_GAAAGGTG	pt16	T1CRC	0.884583	trophocytes
T1_UMC-HS-s046_GAAACTGC	pt16	T1CRC	0.852919	trophocytes
T1_UMC-HS-s046_TTAGGACG	pt16	T1CRC	0.918089	trophocytes
T1_UMC-HS-s046_ATAGGAGC	pt16	T1CRC	0.840172	trophocytes
T1_UMC-HS-s046_GTATCGCT	pt16	T1CRC	0.973973	trophocytes
T1_UMC-HS-s046_CAAGGTGT	pt16	T1CRC	0.926278	telocyte-like CAFs
T1_UMC-HS-s046_AGGGACAA	pt16	T1CRC	0.899723	trophocytes
T1_UMC-HS-s046_CAAGAGAC	pt16	T1CRC	0.995965	trophocyte-like CAFs
T1_UMC-HS-s046_TGGTTGTC	pt16	T1CRC	0.852586	telocytes
T1_UMC-HS-s046_GAGTCTGT	pt16	T1CRC	0.862084	trophocytes
T1_UMC-HS-s046_AAGACAGC	pt16	T1CRC	0.917365	trophocyte-like CAF MMP+
T1_UMC-HS-s046_CAGATACC	pt16	T1CRC	0.885851	telocyte-like CAFs
T1_UMC-HS-s046_TCCGAACA	pt16	T1CRC	0.968037	trophocyte-like CAFs
T1_UMC-HS-s046_TCAGCACT	pt16	T1CRC	0.875404	telocyte-like CAFs
T1_UMC-HS-s046_ACCCCATT	pt16	T1CRC	0.859193	trophocyte-like CAFs
T1_UMC-HS-s046_AGTACGTG	pt16	T1CRC	0.893691	telocytes
T1_UMC-HS-s046_TGGCACAA	pt16	T1CRC	0.866953	trophocyte-like CAFs
T1_UMC-HS-s047_ACGATAGG	pt16	T1CRC	0.940302	trophocytes
T1_UMC-HS-s047_GCCATCTT	pt16	T1CRC	0.887386	trophocyte-like CAF MMP+
T1_UMC-HS-s047_ATGAGCAG	pt16	T1CRC	0.863875	trophocytes
T1_UMC-HS-s047_CTGGCTAA	pt16	T1CRC	0.88401	telocyte-like CAFs
T1_UMC-HS-s047_CAGTGACA	pt16	T1CRC	0.941511	trophocyte-like CAF MMP+
T1_UMC-HS-s047_GCCACAAA	pt16	T1CRC	0.619203	telocytes
T1_UMC-HS-s047_TGAAAGCG	pt16	T1CRC	0.873237	trophocyte-like CAF MMP+
T1_UMC-HS-s047_TGAAAGGC	pt16	T1CRC	0.824587	telocytes
T1_UMC-HS-s047_GGTTAGTG	pt16	T1CRC	0.807588	trophocyte-like CAFs
T1_UMC-HS-s047_CGTCGTTT	pt16	T1CRC	0.745288	trophocyte-like CAFs
T1_UMC-HS-s049_AGGGACAA	pt16	T1CRC	0.845006	trophocyte-like CAF MMP+
T1_UMC-HS-s049_TATCCTGC	pt16	T1CRC	0.98007	trophocyte-like CAFs
T1_UMC-HS-s049_CTGCGAAA	pt16	T1CRC	0.857266	telocyte-like CAFs
T1_UMC-HS-s049_GTATCGTC	pt16	T1CRC	0.750561	trophocyte-like CAFs
T1_UMC-HS-s051_AAGTGGCT	pt14	T1CRC	0.784658	telocytes
T1_UMC-HS-s051_GGATTGAC	pt14	T1CRC	0.706741	telocytes
T1_UMC-HS-s051_TTCGGAAA	pt14	T1CRC	0.874641	telocytes
T1_UMC-HS-s051_GAAGACTT	pt14	T1CRC	0.714979	telocytes
T1_UMC-HS-s051_TAAGGTCC	pt14	T1CRC	0.862487	telocytes
T1_UMC-HS-s051_GAAAGGTG	pt14	T1CRC	0.537886	telocytes
T1_UMC-HS-s051_AGTGGGAT	pt14	T1CRC	0.730167	telocytes
T1_UMC-HS-s051_GAGAACGA	pt14	T1CRC	0.690117	telocytes
T1_UMC-HS-s051_GCTGTAAC	pt14	T1CRC	0.853317	telocytes
T1_UMC-HS-s051_AAACAGGC	pt14	T1CRC	0.85982	telocytes
T1_UMC-HS-s051_CTTACGAC	pt14	T1CRC	0.720099	telocytes
T1_UMC-HS-s051_GATCGAAG	pt14	T1CRC	0.906345	telocytes
T1_UMC-HS-s051_CATAGCTC	pt14	T1CRC	0.805747	telocytes
T1_UMC-HS-s051_GCAATCGA	pt14	T1CRC	0.886015	trophocyte-like CAFs
T1_UMC-HS-s051_GCTTTGGA	pt14	T1CRC	0.595685	telocytes
T1_UMC-HS-s051_GTTCCGAT	pt14	T1CRC	0.867641	telocytes
T1_UMC-HS-s051_TCGCGATA	pt14	T1CRC	0.871761	telocytes
T1_UMC-HS-s051_GAACAGCA	pt14	T1CRC	0.812888	telocytes
T1_UMC-HS-s051_CTGCTTCT	pt14	T1CRC	0.761672	telocytes
T1_UMC-HS-s051_CGGTACTT	pt14	T1CRC	0.454078	telocytes
T1_UMC-HS-s051_CATGCACA	pt14	T1CRC	0.803569	telocytes
T1_UMC-HS-s051_GTTCTTGC	pt14	T1CRC	0.843598	telocytes
T1_UMC-HS-s051_TACCACGA	pt14	T1CRC	0.736848	telocyte-like CAFs
T1_UMC-HS-s051_ACCAAGGA	pt14	T1CRC	0.825208	trophocyte-like CAF MMP+
T1_UMC-HS-s051_CGATCCTA	pt14	T1CRC	0.890543	telocyte-like CAFs
T1_UMC-HS-s051_GTATCGTC	pt14	T1CRC	0.893631	telocytes
T1_UMC-HS-s051_TAGGAACG	pt14	T1CRC	0.862788	telocytes
T1_UMC-HS-s051_GGTGTTAG	pt14	T1CRC	0.848741	telocytes
T1_UMC-HS-s051_AACCTGCT	pt14	T1CRC	0.724808	telocytes
T1_UMC-HS-s051_AAAGGCTG	pt14	T1CRC	0.877397	telocytes
T1_UMC-HS-s051_ACAAGGCA	pt14	T1CRC	0.884187	telocytes
T1_UMC-HS-s051_AGTTTCGG	pt14	T1CRC	0.768746	telocytes
T1_UMC-HS-s053_TGAATACC	pt14	T1CRC	0.851587	trophocytes
T1_UMC-HS-s053_TCTCACAC	pt14	T1CRC	0.671111	trophocytes
T1_UMC-HS-s053_TACTGGTA	pt14	T1CRC	0.892215	telocytes
T1_UMC-HS-s053_TTACGGGT	pt14	T1CRC	0.855221	trophocytes
T1_UMC-HS-s053_GGTAATCA	pt14	T1CRC	0.885822	trophocytes
T1_UMC-HS-s053_GGTGGACT	pt14	T1CRC	0.721917	trophocytes
T1_UMC-HS-s053_GACAAACC	pt14	T1CRC	0.697635	telocytes
T1_UMC-HS-s053_TTTGTGTC	pt14	T1CRC	0.932792	trophocytes
T1_UMC-HS-s053_CACTTATC	pt14	T1CRC	0.704973	trophocytes
T1_UMC-HS-s053_AATCGGCA	pt14	T1CRC	0.931074	trophocytes
T1_UMC-HS-s053_CAGTGACA	pt14	T1CRC	0.743199	trophocytes
T1_UMC-HS-s053_CGTATCAG	pt14	T1CRC	0.918413	trophocytes
T1_UMC-HS-s053_GTGTAACC	pt14	T1CRC	0.85448	trophocyte-like CAFs
T1_UMC-HS-s053_AGGCATCT	pt14	T1CRC	0.164024	S4
T1_UMC-HS-s053_GTCTACCT	pt14	T1CRC	0.351836	S4
T1_UMC-HS-s053_GATCACCT	pt14	T1CRC	0.888959	trophocyte-like CAFs
T1_UMC-HS-s053_GCTTCTTC	pt14	T1CRC	0.971069	trophocytes
T1_UMC-HS-s053_CAGATAGC	pt14	T1CRC	0.788205	trophocytes
T1_UMC-HS-s053_TGACCAAG	pt14	T1CRC	0.155438	S4
T1_UMC-HS-s053_GTGGTGTA	pt14	T1CRC	0.849596	trophocytes
T1_UMC-HS-s053_GGAGTACA	pt14	T1CRC	0.962539	trophocyte-like CAFs
T1_UMC-HS-s053_AGTTCTCG	pt14	T1CRC	0.563662	S4
T1_UMC-HS-s053_CTGATCAC	pt14	T1CRC	0.936023	trophocytes
T1_UMC-HS-s059_CGCAAAGT	pt14	T1CRC	0.672141	S1
T1_UMC-HS-s059_GTGCATGA	pt14	T1CRC	0.812197	S1
T1_UMC-HS-s059_GTTGCCAC	pt14	T1CRC	0.893963	trophocytes
T1_UMC-HS-s059_AGTTGTGT	pt14	T1CRC	0.252055	S1
T1_UMC-HS-s059_CCATGGGA	pt14	T1CRC	0.676271	S1
T1_UMC-HS-s059_ATGCGACG	pt14	T1CRC	0.292306	S1
T1_UMC-HS-s059_GACGCAAT	pt14	T1CRC	0.785581	S1
T1_UMC-HS-s059_TCCTAGCT	pt14	T1CRC	0.802691	S1
T1_UMC-HS-s059_CCGCATTT	pt14	T1CRC	0.805085	S1
T1_UMC-HS-s061_CGTCTAAT	pt16	T1CRC	0.533352	S1
T1_UMC-HS-s061_TTACGGGT	pt16	T1CRC	0.602087	telocytes
T1_UMC-HS-s061_CCTTCAAG	pt16	T1CRC	0.808149	S1
T1_UMC-HS-s061_GGATTGAC	pt16	T1CRC	0.402898	S1
T1_UMC-HS-s061_ACGTATCC	pt16	T1CRC	0.468507	telocytes
T1_UMC-HS-s061_GGGATTGT	pt16	T1CRC	0.413694	S1
T1_UMC-HS-s061_CCATGGGA	pt16	T1CRC	0.355338	S1
T1_UMC-HS-s061_TGAGCATA	pt16	T1CRC	0.52667	S1
T1_UMC-HS-s061_TACAAGGG	pt16	T1CRC	0.540462	S1
T1_UMC-HS-s061_TCCTAGCT	pt16	T1CRC	0	S1
T1_UMC-HS-s061_GTGAACTC	pt16	T1CRC	0.374803	S1
T1_UMC-HS-s061_CCGATTCT	pt16	T1CRC	0.532432	telocytes
T1_UMC-HS-s061_ATAGGAGC	pt16	T1CRC	0.339119	S1
T1_UMC-HS-s061_GTTCTGCT	pt16	T1CRC	0.624599	S1
T1_UMC-HS-s061_TAGACGCT	pt16	T1CRC	0.241603	telocytes
T1_UMC-HS-s061_CGTATCAG	pt16	T1CRC	0.358197	S1
T1_UMC-HS-s061_TTGTTCCG	pt16	T1CRC	0.535088	S1
T1_UMC-HS-s061_CGGTGTTT	pt16	T1CRC	0.00614283	S1
T1_UMC-HS-s061_CAAGGTGT	pt16	T1CRC	0.517023	S1
T1_UMC-HS-s061_AGGCATCT	pt16	T1CRC	0.262088	S1
T1_UMC-HS-s061_GTCTACCT	pt16	T1CRC	0.14069	telocytes
T1_UMC-HS-s061_CCATTTCC	pt16	T1CRC	0.774859	S1
T1_UMC-HS-s061_TGCGGTAT	pt16	T1CRC	0.461126	S1
T1_UMC-HS-s061_TTCACGTG	pt16	T1CRC	0.452466	telocytes
T1_UMC-HS-s061_TATCCTGC	pt16	T1CRC	0.563134	telocytes
T1_UMC-HS-s061_AGCAGAAC	pt16	T1CRC	0.583982	telocytes
T1_UMC-HS-s061_AAACAGGC	pt16	T1CRC	0.792917	S1
T1_UMC-HS-s061_CCAGAAAG	pt16	T1CRC	0.256279	telocytes
T1_UMC-HS-s061_GGCTCTAT	pt16	T1CRC	0.46785	telocytes
T1_UMC-HS-s061_TACTGCAC	pt16	T1CRC	0.584579	S1
T1_UMC-HS-s061_CATGTCAC	pt16	T1CRC	0.403499	telocytes
T1_UMC-HS-s061_AAGGAGCA	pt16	T1CRC	0.0676995	telocytes
T1_UMC-HS-s061_CAACCATG	pt16	T1CRC	0.581605	S1
T1_UMC-HS-s061_TAAGCCGT	pt16	T1CRC	0.792312	S1
T1_UMC-HS-s061_GATGCTCT	pt16	T1CRC	0.374766	S1
T1_UMC-HS-s061_GATCACCT	pt16	T1CRC	0.477835	S1
T1_UMC-HS-s061_GCTTCTTC	pt16	T1CRC	0.229233	S1
T1_UMC-HS-s061_TGGGTTTC	pt16	T1CRC	0.46865	S1
T1_UMC-HS-s061_TGGTAGCT	pt16	T1CRC	0.782434	S1
T1_UMC-HS-s061_CCCTAGTA	pt16	T1CRC	0.617151	S1
T1_UMC-HS-s083_CTGTACAA	pt5	T1CRC	0.677554	S4
T1_UMC-HS-s083_CGCAAAGT	pt5	T1CRC	0.891126	trophocytes
T1_UMC-HS-s083_AACGAGGT	pt5	T1CRC	0.917965	trophocytes
T1_UMC-HS-s083_CAACTAGA	pt5	T1CRC	0.866271	trophocytes
T1_UMC-HS-s083_ATGCGACG	pt5	T1CRC	0.938054	trophocytes
T1_UMC-HS-s083_GCATAATC	pt5	T1CRC	0.859962	S4
T1_UMC-HS-s083_TCTATGGT	pt5	T1CRC	0.801066	telocytes
T1_UMC-HS-s083_GACGCAAT	pt5	T1CRC	0.6351	telocytes
T1_UMC-HS-s083_CCACAACT	pt5	T1CRC	0.863431	trophocytes
T1_UMC-HS-s083_CGCTTGCT	pt5	T1CRC	0.892235	trophocytes
T1_UMC-HS-s083_TAAGGTCC	pt5	T1CRC	0.718943	telocytes
T1_UMC-HS-s083_GGGTTATG	pt5	T1CRC	0.841562	telocytes
T1_UMC-HS-s083_TACCAGAC	pt5	T1CRC	0.846545	trophocytes
T1_UMC-HS-s083_CGCTATAG	pt5	T1CRC	0.867242	trophocytes
T1_UMC-HS-s083_GTCCGTAA	pt5	T1CRC	0.72477	trophocytes
T1_UMC-HS-s083_TGGTTGTC	pt5	T1CRC	0.937664	trophocytes
T1_UMC-HS-s083_GTTCAGTG	pt5	T1CRC	0.539877	telocytes
T1_UMC-HS-s083_TCAGCTTG	pt5	T1CRC	0.893996	trophocytes
T1_UMC-HS-s083_AAACAGGC	pt5	T1CRC	0.890217	trophocytes
T1_UMC-HS-s083_TGATCCTC	pt5	T1CRC	0.0401915	S4
T1_UMC-HS-s083_CCGCATTT	pt5	T1CRC	0.333194	telocytes
T1_UMC-HS-s083_AGGATGGA	pt5	T1CRC	0.837887	trophocytes
T1_UMC-HS-s083_AACCGCTT	pt5	T1CRC	0.78448	trophocytes
T1_UMC-HS-s083_ACAGAAGC	pt5	T1CRC	0.819645	trophocytes
T1_UMC-HS-s083_TCCAATCG	pt5	T1CRC	0.408185	telocytes
T1_UMC-HS-s083_CTGCGAAA	pt5	T1CRC	0.939025	trophocytes
T1_UMC-HS-s083_GCTTTGGA	pt5	T1CRC	0.829146	telocytes
T1_UMC-HS-s083_GTAGTGAG	pt5	T1CRC	0.920702	trophocytes
T1_UMC-HS-s083_AACTCTGG	pt5	T1CRC	0.834799	trophocytes
T1_UMC-HS-s085_TACTGGTA	pt5	T1CRC	0.91173	telocytes
T1_UMC-HS-s085_TTACGGGT	pt5	T1CRC	0.516878	telocytes
T1_UMC-HS-s085_GGTAATCA	pt5	T1CRC	0.802913	trophocytes
T1_UMC-HS-s085_GGTGGACT	pt5	T1CRC	0.369481	telocytes
T1_UMC-HS-s085_GACAAACC	pt5	T1CRC	0.645914	S1
T1_UMC-HS-s085_ACACCGTG	pt5	T1CRC	0.549463	telocytes
T1_UMC-HS-s085_CGGGTGAA	pt5	T1CRC	0.847213	S4
T1_UMC-HS-s085_ATTCCTAG	pt5	T1CRC	0.773	trophocytes
T1_UMC-HS-s085_TTTGTGTC	pt5	T1CRC	0.807139	trophocytes
T1_UMC-HS-s085_TGAGCATA	pt5	T1CRC	0.499808	S4
T1_UMC-HS-s085_CGCTTGCT	pt5	T1CRC	0.537065	telocytes
T1_UMC-HS-s085_CTGACTGT	pt5	T1CRC	0.793057	trophocytes
T1_UMC-HS-s085_CATCTCAC	pt5	T1CRC	0.811	trophocytes
T1_UMC-HS-s085_TCTGCCTA	pt5	T1CRC	0.861472	trophocytes
T1_UMC-HS-s085_CTTCGTAC	pt5	T1CRC	0.857341	trophocytes
T1_UMC-HS-s085_TATCCACG	pt5	T1CRC	0.814977	telocytes
T1_UMC-HS-s085_CAGATCGT	pt5	T1CRC	0.940382	trophocytes
T1_UMC-HS-s085_GTGAACTC	pt5	T1CRC	0.884795	trophocytes
T1_UMC-HS-s085_GCGTATAG	pt5	T1CRC	0.906751	trophocytes
T1_UMC-HS-s085_CTATAGGC	pt5	T1CRC	0.544935	telocytes
T1_UMC-HS-s085_CTTGTGCA	pt5	T1CRC	0.827234	S4
T1_UMC-HS-s085_ACGCTCTT	pt5	T1CRC	0.833722	S4
T1_UMC-HS-s085_GTTCTGCT	pt5	T1CRC	0.826217	S1
T1_UMC-HS-s085_TAGGTCAC	pt5	T1CRC	0.971464	trophocytes
T1_UMC-HS-s085_GTATCGCT	pt5	T1CRC	0.876168	trophocytes
T1_UMC-HS-s085_AGAACCAC	pt5	T1CRC	0.943164	trophocytes
T1_UMC-HS-s085_AAGCTGCA	pt5	T1CRC	0.908582	trophocytes
T1_UMC-HS-s085_GTCTACCT	pt5	T1CRC	0.903343	trophocytes
T1_UMC-HS-s085_GTTCAGTG	pt5	T1CRC	0.541874	S1
T1_UMC-HS-s085_ATCGGTTG	pt5	T1CRC	0.909655	trophocytes
T1_UMC-HS-s085_CCTTCGTA	pt5	T1CRC	0.193041	S4
T1_UMC-HS-s085_CGAATGCA	pt5	T1CRC	0.347415	S1
T1_UMC-HS-s085_TATTCGGG	pt16	T1CRC	0.4413	S1
T1_UMC-HS-s085_CATAGCTC	pt16	T1CRC	0.522677	S1
T1_UMC-HS-s085_CTCTTTGC	pt16	T1CRC	0.789627	S1
T1_UMC-HS-s085_ATGCCTCA	pt16	T1CRC	0.493841	S1
T1_UMC-HS-s085_TGGTAGCT	pt16	T1CRC	0.512703	S1
T1_UMC-HS-s085_TCCAGCTA	pt16	T1CRC	0.608863	telocytes
T1_UMC-HS-s085_AAGCGAGT	pt16	T1CRC	0.640814	telocytes
T1_UMC-HS-s085_ACAGAGCT	pt16	T1CRC	0.436534	S1
T1_UMC-HS-s085_TTTTCGCC	pt16	T1CRC	0.494698	S1
T1_UMC-HS-s085_TCGTCCTT	pt16	T1CRC	0.592267	S1
T1_UMC-HS-s085_GGAGTACA	pt16	T1CRC	0.389252	S1
T1_UMC-HS-s085_CGGTACTT	pt16	T1CRC	0.502163	S1
T1_UMC-HS-s085_CATGCACA	pt16	T1CRC	0.298049	S1
T1_UMC-HS-s085_GTTCTTGC	pt16	T1CRC	0.654926	S1
T1_UMC-HS-s085_TCTCGTCT	pt16	T1CRC	0.527312	telocytes
T1_UMC-HS-s085_GTATGCAC	pt16	T1CRC	0.496313	trophocytes
T1_UMC-HS-s085_AGTTCTCG	pt16	T1CRC	0.763935	S1
T1_UMC-HS-s085_GGGAAGAT	pt16	T1CRC	0.372044	S1
T1_UMC-HS-s085_GGCAACAA	pt16	T1CRC	0.606518	telocytes
T1_UMC-HS-s085_ATGGGCTT	pt16	T1CRC	0.180956	S1
T1_UMC-HS-s085_CTGATCAC	pt16	T1CRC	0.205102	S1
T1_UMC-HS-s085_CAGTGTCA	pt16	T1CRC	0.776728	S1
T1_UMC-HS-s085_CACTCACT	pt16	T1CRC	0.806497	S1
T1_UMC-HS-s085_CAAACGAG	pt16	T1CRC	0.56856	S1
T1_UMC-HS-s085_ACAAGGCA	pt16	T1CRC	0.601633	telocytes
T1_UMC-HS-s085_AATAGGGC	pt16	T1CRC	0.520107	S1
T1_UMC-HS-s085_TGTGGCTT	pt16	T1CRC	0.566367	S1
T1_UMC-HS-s085_AACCGGAA	pt16	T1CRC	0.375411	S1
SMC_SMC01.T_ACACCCTGTTGGTAAA	SMC01	SMC	0.859076	S1
SMC_SMC01.T_ACAGCCGGTCTCTCGT	SMC01	SMC	0.785975	telocyte-like CAFs
SMC_SMC01.T_ACATCAGTCGCCTGAG	SMC01	SMC	0.720062	telocyte-like CAFs
SMC_SMC01.T_ACATCAGTCTCCCTGA	SMC01	SMC	0.878172	trophocyte-like CAF MMP+
SMC_SMC01.T_ACATGGTTCACAATGC	SMC01	SMC	0.851671	telocytes
SMC_SMC01.T_ACGATGTTCGCAGGCT	SMC01	SMC	0.623466	telocyte-like CAFs
SMC_SMC01.T_ACGCAGCAGATGTTAG	SMC01	SMC	0.0180492	S4
SMC_SMC01.T_ACTGATGAGCACCGCT	SMC01	SMC	0.673884	telocytes
SMC_SMC01.T_ACTGATGGTGTTCGAT	SMC01	SMC	0.891088	telocyte-like CAFs
SMC_SMC01.T_ACTTTCATCTTTACAC	SMC01	SMC	0.774158	telocytes
SMC_SMC01.T_AGAGCGACAAGTAATG	SMC01	SMC	0.0491255	trophocyte-like CAFs
SMC_SMC01.T_AGAGCTTAGTTGCAGG	SMC01	SMC	0.691902	telocytes
SMC_SMC01.T_AGAGTGGAGCAAATCA	SMC01	SMC	0.566174	telocyte-like CAFs
SMC_SMC01.T_AGAGTGGTCGTCCAGG	SMC01	SMC	0.0452533	telocyte-like CAFs
SMC_SMC01.T_AGCGGTCCACACATGT	SMC01	SMC	0.866543	telocyte-like CAFs
SMC_SMC01.T_AGCGTATAGGGTGTTG	SMC01	SMC	0.863035	telocytes
SMC_SMC01.T_AGTGTCAAGTAACCCT	SMC01	SMC	0.641751	telocyte-like CAFs
SMC_SMC01.T_ATCGAGTCAGTTTACG	SMC01	SMC	0.888275	trophocyte-like CAF MMP+
SMC_SMC01.T_CAAGAAAAGACACGAC	SMC01	SMC	0.688881	S1
SMC_SMC01.T_CACAAACCATATACCG	SMC01	SMC	0.637007	telocytes
SMC_SMC01.T_CAGAATCGTTCCACTC	SMC01	SMC	0.84376	trophocyte-like CAF MMP+
SMC_SMC01.T_CAGCAGCGTAGGCTGA	SMC01	SMC	0.849698	trophocyte-like CAFs
SMC_SMC01.T_CAGCATACATGTCCTC	SMC01	SMC	0.30124	trophocyte-like CAFs
SMC_SMC01.T_CAGCATAGTGCCTTGG	SMC01	SMC	0.845282	trophocyte-like CAF MMP+
SMC_SMC01.T_CAGCCGAAGTCGAGTG	SMC01	SMC	0.678108	trophocyte-like CAF MMP+
SMC_SMC01.T_CATGACAAGCATGGCA	SMC01	SMC	0.8107	telocyte-like CAFs
SMC_SMC01.T_CCCAGTTCAGTTCCCT	SMC01	SMC	0.493218	trophocyte-like CAF MMP+
SMC_SMC01.T_CCTAAAGTCTCGCTTG	SMC01	SMC	0.892051	trophocyte-like CAF MMP+
SMC_SMC01.T_CCTAGCTTCACTTCAT	SMC01	SMC	0.407485	trophocyte-like CAF MMP+
SMC_SMC01.T_CCTATTAGTATAGGTA	SMC01	SMC	0.704312	telocyte-like CAFs
SMC_SMC01.T_CCTTACGCATCTCGCT	SMC01	SMC	0.749485	telocyte-like CAFs
SMC_SMC01.T_CGCTATCAGCCAACAG	SMC01	SMC	0.720148	trophocyte-like CAF MMP+
SMC_SMC01.T_CGCTGGACATGCCACG	SMC01	SMC	0.676976	telocytes
SMC_SMC01.T_CGCTTCAGTCAGTGGA	SMC01	SMC	0.560185	S1
SMC_SMC01.T_CGGACACAGCTAGTCT	SMC01	SMC	0.847927	telocyte-like CAFs
SMC_SMC01.T_CGGAGTCCAACTGGCC	SMC01	SMC	0.467931	telocyte-like CAFs
SMC_SMC01.T_CGTGTAAGTCACACGC	SMC01	SMC	0.430918	S1
SMC_SMC01.T_CGTGTCTTCAGCTCGG	SMC01	SMC	0.649856	telocytes
SMC_SMC01.T_CTACACCCACGACTCG	SMC01	SMC	0.788175	trophocyte-like CAF MMP+
SMC_SMC01.T_CTAGAGTGTACAGTGG	SMC01	SMC	0.821198	trophocyte-like CAF MMP+
SMC_SMC01.T_CTCTAATAGGTGATAT	SMC01	SMC	0.887797	telocyte-like CAFs
SMC_SMC01.T_CTGATCCTCCTCGCAT	SMC01	SMC	0.580565	telocyte-like CAFs
SMC_SMC01.T_CTTACCGTCAGGCCCA	SMC01	SMC	0.873786	trophocyte-like CAF MMP+
SMC_SMC01.T_CTTCTCTCACCGGAAA	SMC01	SMC	0.540626	trophocyte-like CAFs
SMC_SMC01.T_GAAATGATCTAGAGTC	SMC01	SMC	0.857085	trophocyte-like CAF MMP+
SMC_SMC01.T_GAATGAATCCATGAAC	SMC01	SMC	0.651897	telocyte-like CAFs
SMC_SMC01.T_GATCTAGGTGGTGTAG	SMC01	SMC	0.800689	trophocyte-like CAF MMP+
SMC_SMC01.T_GATCTAGGTTGTGGAG	SMC01	SMC	0.647853	telocyte-like CAFs
SMC_SMC01.T_GCAAACTGTTAAGACA	SMC01	SMC	0.914438	trophocyte-like CAFs
SMC_SMC01.T_GCCAAATGTAAATACG	SMC01	SMC	0.80971	telocyte-like CAFs
SMC_SMC01.T_GCTGCAGCAGTCGTGC	SMC01	SMC	0.820419	S1
SMC_SMC01.T_GGAATAACAGGTTTCA	SMC01	SMC	0.829014	trophocyte-like CAF MMP+
SMC_SMC01.T_GGAATAATCTGTTTGT	SMC01	SMC	0.844831	telocyte-like CAFs
SMC_SMC01.T_GGACAGACATGTTGAC	SMC01	SMC	0.672221	telocytes
SMC_SMC01.T_GGATGTTCAGTATGCT	SMC01	SMC	0.323152	trophocyte-like CAF MMP+
SMC_SMC01.T_GGATTACGTTCGCTAA	SMC01	SMC	0.707667	telocyte-like CAFs
SMC_SMC01.T_GGCAATTAGTTTCCTT	SMC01	SMC	0.906656	telocyte-like CAFs
SMC_SMC01.T_GGGACCTCAAGACGTG	SMC01	SMC	0.805362	telocyte-like CAFs
SMC_SMC01.T_GGGAGATGTGGCAAAC	SMC01	SMC	0.677989	telocytes
SMC_SMC01.T_GGGTCTGCATTGAGCT	SMC01	SMC	0.557504	telocyte-like CAFs
SMC_SMC01.T_GTTACAGAGTACGTTC	SMC01	SMC	0.624024	telocytes
SMC_SMC01.T_GTTCATTCATTGAGCT	SMC01	SMC	0.855536	telocytes
SMC_SMC01.T_TAGAGCTGTCATACTG	SMC01	SMC	0.560296	trophocyte-like CAF MMP+
SMC_SMC01.T_TATCTCACAGCTGTAT	SMC01	SMC	0.828496	trophocyte-like CAFs
SMC_SMC01.T_TCAACGACACCCATTC	SMC01	SMC	0.764343	trophocyte-like CAFs
SMC_SMC01.T_TCACGAAAGTTATCGC	SMC01	SMC	0.724884	telocyte-like CAFs
SMC_SMC01.T_TCAGGTACACGACGAA	SMC01	SMC	0.832648	telocyte-like CAFs
SMC_SMC01.T_TCGCGAGCAGATAATG	SMC01	SMC	0.660128	trophocyte-like CAF MMP+
SMC_SMC01.T_TCTTCGGCATTCCTCG	SMC01	SMC	0.915014	trophocyte-like CAF MMP+
SMC_SMC01.T_TGACTTTCACGGTAGA	SMC01	SMC	0.652217	telocytes
SMC_SMC01.T_TGCCCATCAAGTCTGT	SMC01	SMC	0.663842	telocytes
SMC_SMC01.T_TGCGCAGTCGGATGGA	SMC01	SMC	0.816335	telocyte-like CAFs
SMC_SMC01.T_TGCGTGGCAGATGGCA	SMC01	SMC	0.629894	trophocyte-like CAFs
SMC_SMC01.T_TGTTCCGGTAACGCGA	SMC01	SMC	0.770523	telocytes
SMC_SMC01.T_TTCCCAGTCTTGTTTG	SMC01	SMC	0.855646	telocyte-like CAFs
SMC_SMC01.T_TTCGAAGCACCCATTC	SMC01	SMC	0.917098	trophocytes
SMC_SMC01.T_TTGACTTCACACTGCG	SMC01	SMC	0.783182	telocytes
SMC_SMC01.T_TTGCCGTCATTGCGGC	SMC01	SMC	0.691952	telocyte-like CAFs
SMC_SMC01.T_TTGCGTCGTCTCATCC	SMC01	SMC	0.59251	telocyte-like CAFs
SMC_SMC01.T_TTGCGTCTCGTAGGTT	SMC01	SMC	0.855105	trophocytes
SMC_SMC02.T_AAAGATGGTTCTGAAC	SMC02	SMC	0.790723	telocyte-like CAFs
SMC_SMC02.T_AACTGGTAGGTTCCTA	SMC02	SMC	0.686954	telocytes
SMC_SMC02.T_AACTTTCGTCTACCTC	SMC02	SMC	0.853569	telocytes
SMC_SMC02.T_AAGTCTGGTCGCGAAA	SMC02	SMC	0.770462	telocytes
SMC_SMC02.T_AATCCAGAGCGATGAC	SMC02	SMC	0.820183	trophocyte-like CAFs
SMC_SMC02.T_AATCCAGAGCGCTCCA	SMC02	SMC	0.323135	S4
SMC_SMC02.T_ACACCGGGTTGCGTTA	SMC02	SMC	0.693144	trophocyte-like CAF MMP+
SMC_SMC02.T_ACACTGATCCTAAGTG	SMC02	SMC	0.820843	trophocyte-like CAFs
SMC_SMC02.T_ACCGTAACAATGAATG	SMC02	SMC	0.428447	telocyte-like CAFs
SMC_SMC02.T_ACGCAGCCATGCCCGA	SMC02	SMC	0.805513	trophocyte-like CAF MMP+
SMC_SMC02.T_ACTTGTTTCTCTGTCG	SMC02	SMC	0.75353	telocyte-like CAFs
SMC_SMC02.T_AGCGTCGTCACTTCAT	SMC02	SMC	0.616563	trophocyte-like CAFs
SMC_SMC02.T_AGCTCTCAGTGAATTG	SMC02	SMC	0.774152	trophocyte-like CAF MMP+
SMC_SMC02.T_AGGCCACGTGAGGGTT	SMC02	SMC	0.793777	trophocyte-like CAFs
SMC_SMC02.T_AGGCCGTCATTTCAGG	SMC02	SMC	0.831144	trophocyte-like CAF MMP+
SMC_SMC02.T_AGTGAGGTCTGCGGCA	SMC02	SMC	0.714485	telocyte-like CAFs
SMC_SMC02.T_ATCCACCTCGAATGGG	SMC02	SMC	0.606489	telocytes
SMC_SMC02.T_CACCTTGCATATGCTG	SMC02	SMC	0.741876	telocytes
SMC_SMC02.T_CATATTCGTATATGGA	SMC02	SMC	0.878455	trophocyte-like CAFs
SMC_SMC02.T_CATTCGCTCAAACAAG	SMC02	SMC	0.805984	trophocyte-like CAFs
SMC_SMC02.T_CCAATCCTCTCCCTGA	SMC02	SMC	0.702727	trophocyte-like CAFs
SMC_SMC02.T_CCATGTCTCCGTCAAA	SMC02	SMC	0.600252	trophocyte-like CAF MMP+
SMC_SMC02.T_CCTAGCTCATCACAAC	SMC02	SMC	0.83813	trophocytes
SMC_SMC02.T_CCTCTGACACTCAGGC	SMC02	SMC	0.423772	telocytes
SMC_SMC02.T_CCTTCCCCACGTTGGC	SMC02	SMC	0.847757	telocytes
SMC_SMC02.T_CCTTCGAGTGGAAAGA	SMC02	SMC	0.854486	trophocyte-like CAFs
SMC_SMC02.T_CGGACTGCATGTAAGA	SMC02	SMC	0.660611	telocytes
SMC_SMC02.T_CTACGTCAGATAGTCA	SMC02	SMC	0.781152	telocyte-like CAFs
SMC_SMC02.T_GACTAACAGTGTTTGC	SMC02	SMC	0.800131	telocyte-like CAFs
SMC_SMC02.T_GCATGCGAGATCCGAG	SMC02	SMC	0.825687	telocyte-like CAFs
SMC_SMC02.T_GCATGCGCATCCGGGT	SMC02	SMC	0.814925	telocyte-like CAFs
SMC_SMC02.T_GCCAAATTCCACTCCA	SMC02	SMC	0.621773	trophocyte-like CAF MMP+
SMC_SMC02.T_GCGCAACTCTGGAGCC	SMC02	SMC	0.711893	telocytes
SMC_SMC02.T_GGATGTTTCTGGCGTG	SMC02	SMC	0.717028	telocytes
SMC_SMC02.T_GGGTCTGTCATAACCG	SMC02	SMC	0.780203	telocytes
SMC_SMC02.T_GGTATTGCATGCGCAC	SMC02	SMC	0.598754	telocytes
SMC_SMC02.T_GGTGTTAAGTCACGCC	SMC02	SMC	0.761731	trophocyte-like CAF MMP+
SMC_SMC02.T_GTAGTCAAGCTGAAAT	SMC02	SMC	0.873514	telocytes
SMC_SMC02.T_GTATTCTGTGCAACGA	SMC02	SMC	0.339106	trophocyte-like CAFs
SMC_SMC02.T_GTCTCGTCAATGGAGC	SMC02	SMC	0.625383	trophocyte-like CAF MMP+
SMC_SMC02.T_GTGCTTCTCTTGTTTG	SMC02	SMC	0.858048	telocytes
SMC_SMC02.T_GTTACAGTCAACACCA	SMC02	SMC	0.734528	trophocyte-like CAFs
SMC_SMC02.T_TAAGAGATCGCCCTTA	SMC02	SMC	0.719907	trophocyte-like CAF MMP+
SMC_SMC02.T_TATCAGGGTACAGACG	SMC02	SMC	0.71798	trophocyte-like CAF MMP+
SMC_SMC02.T_TCAATCTCAATGGTCT	SMC02	SMC	0.731473	telocyte-like CAFs
SMC_SMC02.T_TCGGTAATCTTCGGTC	SMC02	SMC	0.137743	trophocyte-like CAFs
SMC_SMC02.T_TGAGCCGAGAGTAAGG	SMC02	SMC	0.85186	trophocyte-like CAF MMP+
SMC_SMC02.T_TGCCCTATCCGCATAA	SMC02	SMC	0.778818	telocytes
SMC_SMC02.T_TGTATTCCACGCATCG	SMC02	SMC	0.551862	trophocyte-like CAF MMP+
SMC_SMC02.T_TTCCCAGCAGATCGGA	SMC02	SMC	0.610501	trophocyte-like CAF MMP+
SMC_SMC02.T_TTCTACAGTTGGTTTG	SMC02	SMC	0.920517	trophocytes
SMC_SMC02.T_TTCTTAGCATAGAAAC	SMC02	SMC	0.598511	trophocyte-like CAFs
SMC_SMC02.T_TTCTTAGTCTGCAGTA	SMC02	SMC	0.837988	trophocyte-like CAF MMP+
SMC_SMC03.T_AAATGCCTCGGATGGA	SMC03	SMC	0.902783	trophocyte-like CAFs
SMC_SMC03.T_AACACGTCAAGGACAC	SMC03	SMC	0.814105	trophocyte-like CAFs
SMC_SMC03.T_AAGCCGCGTCTCTTTA	SMC03	SMC	0.683831	trophocyte-like CAFs
SMC_SMC03.T_ACACCCTAGATCCCAT	SMC03	SMC	0.656546	trophocyte-like CAFs
SMC_SMC03.T_ACACCCTAGGCGCTCT	SMC03	SMC	0.831896	trophocyte-like CAFs
SMC_SMC03.T_ACACCCTTCTGGAGCC	SMC03	SMC	0.630368	trophocyte-like CAFs
SMC_SMC03.T_ACAGCTAAGGAATGGA	SMC03	SMC	0.761086	trophocyte-like CAFs
SMC_SMC03.T_ACCAGTAAGACTGTAA	SMC03	SMC	0.660691	trophocyte-like CAFs
SMC_SMC03.T_ACGAGCCTCAAGGTAA	SMC03	SMC	0.700193	trophocyte-like CAFs
SMC_SMC03.T_ACGAGGAGTTCCCGAG	SMC03	SMC	0.697723	trophocyte-like CAFs
SMC_SMC03.T_ACGCCAGAGAGCTTCT	SMC03	SMC	0.59675	trophocyte-like CAFs
SMC_SMC03.T_ACGCCAGGTTCCACGG	SMC03	SMC	0.438842	trophocyte-like CAFs
SMC_SMC03.T_ACGCCAGTCAACGGGA	SMC03	SMC	0.678122	trophocyte-like CAFs
SMC_SMC03.T_ACGTCAAAGGGATGGG	SMC03	SMC	0.669023	trophocyte-like CAFs
SMC_SMC03.T_ACGTCAAAGTTAGGTA	SMC03	SMC	0.436163	trophocyte-like CAFs
SMC_SMC03.T_ACTATCTCATGGGAAC	SMC03	SMC	0.814561	trophocyte-like CAFs
SMC_SMC03.T_ACTGTCCTCGTGGACC	SMC03	SMC	0.677994	trophocyte-like CAFs
SMC_SMC03.T_ACTTGTTGTGCAGGTA	SMC03	SMC	0.491401	trophocyte-like CAFs
SMC_SMC03.T_AGAATAGTCTTGCATT	SMC03	SMC	0.754144	trophocyte-like CAFs
SMC_SMC03.T_AGACGTTTCCGTTGCT	SMC03	SMC	0.66397	trophocyte-like CAFs
SMC_SMC03.T_AGAGCTTCAGGAATGC	SMC03	SMC	0.706036	trophocyte-like CAFs
SMC_SMC03.T_AGAGTGGAGGTACTCT	SMC03	SMC	0.357165	trophocyte-like CAFs
SMC_SMC03.T_AGAGTGGGTTGATTGC	SMC03	SMC	0.516762	trophocyte-like CAFs
SMC_SMC03.T_AGCAGCCGTAGCGTAG	SMC03	SMC	0.490331	trophocyte-like CAFs
SMC_SMC03.T_AGCGGTCCAGCTCGCA	SMC03	SMC	0.887946	trophocyte-like CAF MMP+
SMC_SMC03.T_AGCGTCGGTGACTCAT	SMC03	SMC	0.808711	trophocyte-like CAFs
SMC_SMC03.T_AGGGAGTTCGGCGCAT	SMC03	SMC	0.947687	trophocytes
SMC_SMC03.T_ATCCACCCAATGACCT	SMC03	SMC	0.802695	trophocyte-like CAFs
SMC_SMC03.T_ATCCACCTCCCACTTG	SMC03	SMC	0.800553	trophocyte-like CAF MMP+
SMC_SMC03.T_ATCCGAATCTCAAACG	SMC03	SMC	0.537703	trophocyte-like CAFs
SMC_SMC03.T_ATCTGCCCACACATGT	SMC03	SMC	0.512137	trophocyte-like CAFs
SMC_SMC03.T_ATTATCCCAGCTGGCT	SMC03	SMC	0.684322	trophocyte-like CAFs
SMC_SMC03.T_CAACCTCCACTTCTGC	SMC03	SMC	0.534285	trophocyte-like CAFs
SMC_SMC03.T_CAACCTCGTAGGACAC	SMC03	SMC	0.635222	trophocyte-like CAFs
SMC_SMC03.T_CAACCTCTCTACTATC	SMC03	SMC	0.341349	trophocyte-like CAFs
SMC_SMC03.T_CAACTAGAGTGCAAGC	SMC03	SMC	0.470881	trophocyte-like CAFs
SMC_SMC03.T_CACACCTAGTGGTAAT	SMC03	SMC	0.678569	trophocyte-like CAFs
SMC_SMC03.T_CACACTCGTGTGAATA	SMC03	SMC	0.727578	trophocyte-like CAFs
SMC_SMC03.T_CACAGGCCAAAGCAAT	SMC03	SMC	0.706147	trophocyte-like CAFs
SMC_SMC03.T_CACATAGCAGCCTATA	SMC03	SMC	0.836668	trophocyte-like CAF MMP+
SMC_SMC03.T_CACCACTCATTGGCGC	SMC03	SMC	0.65155	trophocyte-like CAF MMP+
SMC_SMC03.T_CACCAGGCAAGAGGCT	SMC03	SMC	0.666702	trophocyte-like CAFs
SMC_SMC03.T_CACTCCAAGTTAACGA	SMC03	SMC	0.726957	trophocyte-like CAFs
SMC_SMC03.T_CAGAATCGTTACGCGC	SMC03	SMC	0.644118	trophocyte-like CAFs
SMC_SMC03.T_CAGCCGACATGCGCAC	SMC03	SMC	0.483104	trophocyte-like CAFs
SMC_SMC03.T_CAGCCGATCATGCAAC	SMC03	SMC	0.647372	trophocyte-like CAFs
SMC_SMC03.T_CAGGTGCCACAGAGGT	SMC03	SMC	0.802125	trophocyte-like CAFs
SMC_SMC03.T_CATATTCGTGGAAAGA	SMC03	SMC	0.858149	trophocyte-like CAFs
SMC_SMC03.T_CATGACAAGACACGAC	SMC03	SMC	0.110335	trophocyte-like CAFs
SMC_SMC03.T_CATGGCGCAGTTCCCT	SMC03	SMC	0.707917	trophocyte-like CAFs
SMC_SMC03.T_CATTCGCGTATCTGCA	SMC03	SMC	0.660146	trophocyte-like CAFs
SMC_SMC03.T_CCACGGATCTTGTCAT	SMC03	SMC	0.655614	trophocyte-like CAFs
SMC_SMC03.T_CCACTACAGTGGGTTG	SMC03	SMC	0.644771	trophocyte-like CAFs
SMC_SMC03.T_CCAGCGAAGAGCTGCA	SMC03	SMC	0.413408	trophocyte-like CAFs
SMC_SMC03.T_CCAGCGATCGGAAACG	SMC03	SMC	0.745165	trophocyte-like CAF MMP+
SMC_SMC03.T_CCATTCGAGAGGGCTT	SMC03	SMC	0.429481	trophocyte-like CAF MMP+
SMC_SMC03.T_CCATTCGTCTCTGCTG	SMC03	SMC	0.740734	trophocyte-like CAFs
SMC_SMC03.T_CCCAATCAGCTAACAA	SMC03	SMC	0.689908	telocyte-like CAFs
SMC_SMC03.T_CCCAATCAGGATGGAA	SMC03	SMC	0.675293	trophocyte-like CAFs
SMC_SMC03.T_CCGGTAGCAAGCCATT	SMC03	SMC	0.76283	trophocyte-like CAFs
SMC_SMC03.T_CCGTACTTCCAGTATG	SMC03	SMC	0.810693	trophocyte-like CAF MMP+
SMC_SMC03.T_CCGTTCAGTCCAGTTA	SMC03	SMC	0.803921	trophocyte-like CAF MMP+
SMC_SMC03.T_CCTACCAAGGGTCTCC	SMC03	SMC	0.586664	trophocyte-like CAFs
SMC_SMC03.T_CCTTCCCGTAGAGTGC	SMC03	SMC	0.593348	trophocyte-like CAFs
SMC_SMC03.T_CCTTTCTGTCGGATCC	SMC03	SMC	0.7339	trophocyte-like CAFs
SMC_SMC03.T_CGAACATCACGCATCG	SMC03	SMC	0.651513	trophocyte-like CAFs
SMC_SMC03.T_CGAATGTAGCTAGCCC	SMC03	SMC	0.847856	trophocyte-like CAFs
SMC_SMC03.T_CGAATGTTCGGCATCG	SMC03	SMC	0.705918	trophocyte-like CAFs
SMC_SMC03.T_CGCTATCCACAGGTTT	SMC03	SMC	0.714086	trophocyte-like CAFs
SMC_SMC03.T_CGCTGGAGTAAGCACG	SMC03	SMC	0.678835	trophocyte-like CAFs
SMC_SMC03.T_CGCTGGATCACCAGGC	SMC03	SMC	0.808733	trophocyte-like CAFs
SMC_SMC03.T_CGCTTCAAGAGACTTA	SMC03	SMC	0.848477	trophocyte-like CAFs
SMC_SMC03.T_CGGAGCTGTCTAGCGC	SMC03	SMC	0.499572	trophocyte-like CAFs
SMC_SMC03.T_CGTCTACTCTTGCAAG	SMC03	SMC	0.86869	trophocyte-like CAFs
SMC_SMC03.T_CGTGTCTAGCGTAATA	SMC03	SMC	0.17996	trophocyte-like CAFs
SMC_SMC03.T_CGTGTCTCAAAGGCGT	SMC03	SMC	0.656538	trophocyte-like CAFs
SMC_SMC03.T_CGTTAGACAACACCTA	SMC03	SMC	0.198575	trophocyte-like CAFs
SMC_SMC03.T_CGTTCTGTCTCGCATC	SMC03	SMC	0.619612	trophocyte-like CAFs
SMC_SMC03.T_CGTTGGGCAAACAACA	SMC03	SMC	0.682966	trophocyte-like CAFs
SMC_SMC03.T_CGTTGGGCAGGTCTCG	SMC03	SMC	0.750985	trophocyte-like CAFs
SMC_SMC03.T_CTCCTAGAGAGACTTA	SMC03	SMC	0.803978	trophocyte-like CAFs
SMC_SMC03.T_CTCGAGGAGACACTAA	SMC03	SMC	0.666689	trophocyte-like CAFs
SMC_SMC03.T_CTCGAGGTCAACGAAA	SMC03	SMC	0.475188	trophocyte-like CAFs
SMC_SMC03.T_CTCGTACCAGTAACGG	SMC03	SMC	0.669103	trophocyte-like CAFs
SMC_SMC03.T_CTCTAATAGGCATTGG	SMC03	SMC	0.87469	trophocyte-like CAFs
SMC_SMC03.T_CTGATCCAGCTATGCT	SMC03	SMC	0.811861	trophocyte-like CAFs
SMC_SMC03.T_CTGATCCGTGGTCCGT	SMC03	SMC	0.757607	trophocyte-like CAFs
SMC_SMC03.T_CTGCGGATCGCTAGCG	SMC03	SMC	0.715701	trophocyte-like CAFs
SMC_SMC03.T_CTGTTTACAAGCCCAC	SMC03	SMC	0.784599	trophocyte-like CAFs
SMC_SMC03.T_CTGTTTACACATTCGA	SMC03	SMC	0.662231	trophocyte-like CAFs
SMC_SMC03.T_CTTAGGAGTATGAAAC	SMC03	SMC	0.682086	trophocyte-like CAFs
SMC_SMC03.T_CTTGGCTAGGCCGAAT	SMC03	SMC	0.678607	trophocyte-like CAFs
SMC_SMC03.T_GAAATGACATTCCTGC	SMC03	SMC	0.61111	trophocyte-like CAFs
SMC_SMC03.T_GACACGCCATGCCACG	SMC03	SMC	0.776102	trophocyte-like CAF MMP+
SMC_SMC03.T_GACGCGTCACGGTAGA	SMC03	SMC	0.545464	trophocyte-like CAFs
SMC_SMC03.T_GACGCGTGTCAAGCGA	SMC03	SMC	0.61191	trophocyte-like CAFs
SMC_SMC03.T_GACGGCTCATGCATGT	SMC03	SMC	0.622568	trophocyte-like CAFs
SMC_SMC03.T_GACTAACCATGTCCTC	SMC03	SMC	0.770086	trophocyte-like CAFs
SMC_SMC03.T_GATCGTAAGATGTTAG	SMC03	SMC	0.726367	trophocyte-like CAFs
SMC_SMC03.T_GCAATCACAGCTGGCT	SMC03	SMC	0.716188	trophocyte-like CAFs
SMC_SMC03.T_GCACATATCCGCGTTT	SMC03	SMC	0.673192	trophocyte-like CAFs
SMC_SMC03.T_GCACTCTAGGACATTA	SMC03	SMC	0.85323	trophocyte-like CAFs
SMC_SMC03.T_GCATACAGTCTCAACA	SMC03	SMC	0.508436	trophocyte-like CAFs
SMC_SMC03.T_GCATGATAGTGTCCCG	SMC03	SMC	0.837555	trophocyte-like CAF MMP+
SMC_SMC03.T_GCGCAGTTCTTGTCAT	SMC03	SMC	0.773142	trophocyte-like CAF MMP+
SMC_SMC03.T_GCGCCAAGTAGGCATG	SMC03	SMC	0.681867	trophocyte-like CAFs
SMC_SMC03.T_GCGCCAATCTGGTGTA	SMC03	SMC	0.605496	trophocyte-like CAFs
SMC_SMC03.T_GCGGGTTCAATGACCT	SMC03	SMC	0.55838	trophocyte-like CAFs
SMC_SMC03.T_GCTGCAGAGCCCAACC	SMC03	SMC	0.696315	trophocyte-like CAFs
SMC_SMC03.T_GCTGCAGGTATTAGCC	SMC03	SMC	0.879658	trophocyte-like CAFs
SMC_SMC03.T_GCTGCGAGTAAGGGCT	SMC03	SMC	0.954195	trophocyte-like CAF MMP+
SMC_SMC03.T_GCTTCCAGTCTCTTTA	SMC03	SMC	0.397944	trophocyte-like CAFs
SMC_SMC03.T_GGAATAAAGCTAGCCC	SMC03	SMC	0.353716	trophocytes
SMC_SMC03.T_GGAATAACACACATGT	SMC03	SMC	0.674015	telocyte-like CAFs
SMC_SMC03.T_GGACATTCATGCCCGA	SMC03	SMC	0.0833745	trophocyte-like CAFs
SMC_SMC03.T_GGATGTTCAGCTTCGG	SMC03	SMC	0.803422	trophocyte-like CAFs
SMC_SMC03.T_GGCTCGACAGTCTTCC	SMC03	SMC	0.61871	trophocyte-like CAFs
SMC_SMC03.T_GGCTCGATCATACGGT	SMC03	SMC	0.705135	trophocyte-like CAF MMP+
SMC_SMC03.T_GGGATGAGTCTGGAGA	SMC03	SMC	0.732151	trophocyte-like CAFs
SMC_SMC03.T_GTACGTATCAACACGT	SMC03	SMC	0.819807	trophocyte-like CAFs
SMC_SMC03.T_GTACTTTAGCTGTCTA	SMC03	SMC	0.579566	trophocyte-like CAFs
SMC_SMC03.T_GTACTTTCACTTCTGC	SMC03	SMC	0.800074	trophocyte-like CAFs
SMC_SMC03.T_GTCACGGGTATTAGCC	SMC03	SMC	0.720572	trophocyte-like CAFs
SMC_SMC03.T_GTCATTTAGTATCGAA	SMC03	SMC	0.704518	trophocyte-like CAFs
SMC_SMC03.T_GTCGTAAGTCTTGATG	SMC03	SMC	0.650367	trophocyte-like CAF MMP+
SMC_SMC03.T_GTGCAGCAGAGTTGGC	SMC03	SMC	0.795885	trophocyte-like CAFs
SMC_SMC03.T_GTGCGGTCACTTACGA	SMC03	SMC	0.662465	trophocyte-like CAFs
SMC_SMC03.T_GTGCGGTCAGTCAGCC	SMC03	SMC	0.724472	trophocyte-like CAFs
SMC_SMC03.T_GTGCTTCGTGAGGGTT	SMC03	SMC	0.649227	trophocyte-like CAFs
SMC_SMC03.T_TAAACCGTCTCACATT	SMC03	SMC	0.739289	trophocyte-like CAFs
SMC_SMC03.T_TAAGCGTTCTATGTGG	SMC03	SMC	0.888923	trophocyte-like CAFs
SMC_SMC03.T_TAAGTGCAGACCGGAT	SMC03	SMC	0.792407	trophocyte-like CAFs
SMC_SMC03.T_TAAGTGCTCATTCACT	SMC03	SMC	0.830556	trophocyte-like CAFs
SMC_SMC03.T_TACCTTACATGGATGG	SMC03	SMC	0.631529	trophocyte-like CAFs
SMC_SMC03.T_TACGGTACATGCCACG	SMC03	SMC	0.654802	trophocyte-like CAFs
SMC_SMC03.T_TACTCATCAACACGCC	SMC03	SMC	0.652812	trophocyte-like CAFs
SMC_SMC03.T_TACTCATTCCATGAGT	SMC03	SMC	0.85902	trophocyte-like CAFs
SMC_SMC03.T_TACTTGTAGGAACTGC	SMC03	SMC	0.654726	trophocyte-like CAFs
SMC_SMC03.T_TACTTGTCACTCGACG	SMC03	SMC	0.635607	trophocyte-like CAFs
SMC_SMC03.T_TATGCCCCATTTCAGG	SMC03	SMC	0.694936	trophocytes
SMC_SMC03.T_TCAATCTGTCCGACGT	SMC03	SMC	0.828667	trophocyte-like CAFs
SMC_SMC03.T_TCACAAGGTGCAGACA	SMC03	SMC	0.623595	trophocytes
SMC_SMC03.T_TCAGATGTCCTAAGTG	SMC03	SMC	0.70302	trophocyte-like CAFs
SMC_SMC03.T_TCAGGATTCCGTCAAA	SMC03	SMC	0.8297	trophocyte-like CAFs
SMC_SMC03.T_TCGGGACTCGTAGGTT	SMC03	SMC	0.85331	trophocyte-like CAF MMP+
SMC_SMC03.T_TCGGTAACAAGTCTGT	SMC03	SMC	0.843781	trophocyte-like CAFs
SMC_SMC03.T_TCGGTAATCTAAGCCA	SMC03	SMC	0.526938	trophocyte-like CAFs
SMC_SMC03.T_TCGTACCCAATCAGAA	SMC03	SMC	0.599933	trophocyte-like CAFs
SMC_SMC03.T_TCGTACCGTCAACTGT	SMC03	SMC	0.306944	trophocyte-like CAFs
SMC_SMC03.T_TCGTACCGTGCGGTAA	SMC03	SMC	0.770305	trophocyte-like CAFs
SMC_SMC03.T_TCTATTGAGGCTAGAC	SMC03	SMC	0.783335	trophocyte-like CAF MMP+
SMC_SMC03.T_TCTGAGAAGACAAGCC	SMC03	SMC	0.523424	trophocytes
SMC_SMC03.T_TCTGAGATCACGAAGG	SMC03	SMC	0.826193	trophocyte-like CAF MMP+
SMC_SMC03.T_TGACAACTCTCTTATG	SMC03	SMC	0.699727	trophocyte-like CAFs
SMC_SMC03.T_TGCACCTCATCCCACT	SMC03	SMC	0.690297	trophocyte-like CAFs
SMC_SMC03.T_TGCCAAATCCAGAAGG	SMC03	SMC	0.834565	trophocyte-like CAFs
SMC_SMC03.T_TGCGCAGGTGTTTGTG	SMC03	SMC	0.57383	trophocyte-like CAFs
SMC_SMC03.T_TGCTGCTCATGGGAAC	SMC03	SMC	0.542718	trophocyte-like CAFs
SMC_SMC03.T_TGGTTAGTCATCGATG	SMC03	SMC	0.804334	trophocyte-like CAFs
SMC_SMC03.T_TTAACTCCATCCCATC	SMC03	SMC	0.713331	trophocyte-like CAFs
SMC_SMC03.T_TTCGAAGAGAGCTGCA	SMC03	SMC	0.869631	trophocyte-like CAFs
SMC_SMC03.T_TTCTACACACATCCAA	SMC03	SMC	0.82883	trophocyte-like CAFs
SMC_SMC03.T_TTTGCGCAGAGGGATA	SMC03	SMC	0.711457	trophocyte-like CAFs
SMC_SMC03.T_TTTGCGCGTACAGCAG	SMC03	SMC	0.633481	trophocyte-like CAFs
SMC_SMC03.T_TTTGCGCGTACCCAAT	SMC03	SMC	0.443257	trophocyte-like CAFs
SMC_SMC03.T_TTTGCGCGTGGTTTCA	SMC03	SMC	0.678296	trophocyte-like CAFs
SMC_SMC04.T_ACATGGTGTAATTGGA	SMC04	SMC	0.689209	trophocyte-like CAF MMP+
SMC_SMC04.T_ACTTTCAAGGGTCGAT	SMC04	SMC	0.650988	trophocyte-like CAF MMP+
SMC_SMC04.T_AGCATACCATTGCGGC	SMC04	SMC	0.907901	trophocytes
SMC_SMC04.T_AGCCTAAAGCCGCCTA	SMC04	SMC	0.531616	telocyte-like CAFs
SMC_SMC04.T_CACAAACTCTACTATC	SMC04	SMC	0.539974	trophocyte-like CAF MMP+
SMC_SMC04.T_CAGCATAAGAGATGAG	SMC04	SMC	0.719478	telocyte-like CAFs
SMC_SMC04.T_CCATGTCGTTCAACCA	SMC04	SMC	0.873586	trophocytes
SMC_SMC04.T_CCGGTAGTCAGCTCGG	SMC04	SMC	0.335138	telocyte-like CAFs
SMC_SMC04.T_CCTCAGTAGGCAAAGA	SMC04	SMC	0.877832	telocytes
SMC_SMC04.T_CGAACATTCGTCACGG	SMC04	SMC	0.587742	trophocyte-like CAF MMP+
SMC_SMC04.T_CGAGCACAGAGGACGG	SMC04	SMC	0.576292	trophocyte-like CAFs
SMC_SMC04.T_CGATGGCTCATTATCC	SMC04	SMC	0.623294	telocytes
SMC_SMC04.T_CGGGTCAAGTTGAGAT	SMC04	SMC	0.771725	trophocyte-like CAF MMP+
SMC_SMC04.T_CGTCAGGTCAGTACGT	SMC04	SMC	0.552557	trophocyte-like CAF MMP+
SMC_SMC04.T_CGTTAGATCCTCATTA	SMC04	SMC	0.663582	telocyte-like CAFs
SMC_SMC04.T_CTACCCATCGTCCAGG	SMC04	SMC	0.874322	trophocyte-like CAFs
SMC_SMC04.T_CTCACACTCTACTATC	SMC04	SMC	0.709725	trophocyte-like CAFs
SMC_SMC04.T_CTCTAATAGCCTATGT	SMC04	SMC	0.700656	trophocyte-like CAF MMP+
SMC_SMC04.T_CTTAACTAGTTTAGGA	SMC04	SMC	0.658234	telocyte-like CAFs
SMC_SMC04.T_GCATGTAAGCCCAATT	SMC04	SMC	0.719065	trophocyte-like CAF MMP+
SMC_SMC04.T_GGAACTTTCTTCCTTC	SMC04	SMC	0.464034	trophocyte-like CAFs
SMC_SMC04.T_GGACAGACAGCATGAG	SMC04	SMC	0.624816	trophocyte-like CAF MMP+
SMC_SMC04.T_GGCCGATAGACCCACC	SMC04	SMC	0.81532	trophocyte-like CAFs
SMC_SMC04.T_GTCCTCATCTTACCGC	SMC04	SMC	0.836352	trophocyte-like CAF MMP+
SMC_SMC04.T_GTCTCGTAGCCACCTG	SMC04	SMC	0.846851	trophocyte-like CAF MMP+
SMC_SMC04.T_GTTAAGCCATGTCGAT	SMC04	SMC	0.948585	trophocyte-like CAF MMP+
SMC_SMC04.T_GTTCATTCAATCTACG	SMC04	SMC	0.254274	trophocyte-like CAFs
SMC_SMC04.T_TACTTACCATGGTCAT	SMC04	SMC	0.864137	trophocyte-like CAFs
SMC_SMC04.T_TACTTGTTCAACGGGA	SMC04	SMC	0.717409	trophocytes
SMC_SMC04.T_TAGACCAAGACCCACC	SMC04	SMC	0.926497	trophocyte-like CAF MMP+
SMC_SMC04.T_TCGCGTTAGCTCTCGG	SMC04	SMC	0.843766	trophocyte-like CAF MMP+
SMC_SMC04.T_TGTTCCGCAAGTCATC	SMC04	SMC	0.777972	trophocyte-like CAF MMP+
SMC_SMC04.T_TTTGGTTGTCCCGACA	SMC04	SMC	0.502535	telocyte-like CAFs
SMC_SMC04.T_TTTGGTTGTGGCCCTA	SMC04	SMC	0.847303	trophocyte-like CAFs
SMC_SMC05.T_AAACCTGCAGCTGCTG	SMC05	SMC	0.485806	trophocyte-like CAFs
SMC_SMC05.T_ATAACGCGTTACGTCA	SMC05	SMC	0.883171	S4
SMC_SMC05.T_CGATCGGCATCCGCGA	SMC05	SMC	0.823257	trophocyte-like CAFs
SMC_SMC05.T_CTGATCCAGGCCCTCA	SMC05	SMC	0.909643	trophocytes
SMC_SMC05.T_GTATCTTGTCCGCTGA	SMC05	SMC	0.845306	trophocytes
SMC_SMC05.T_GTGTGCGTCGTCTGAA	SMC05	SMC	0.667683	telocyte-like CAFs
SMC_SMC05.T_TCAACGACAGGATTGG	SMC05	SMC	0.871988	trophocytes
SMC_SMC05.T_TTAGTTCGTGTTCGAT	SMC05	SMC	0.935782	trophocytes
SMC_SMC06.T_AACCGCGTCAACACCA	SMC06	SMC	0.86877	trophocyte-like CAFs
SMC_SMC06.T_AACTCCCGTATTCTCT	SMC06	SMC	0.670916	trophocyte-like CAFs
SMC_SMC06.T_AAGGAGCCATCCCACT	SMC06	SMC	0.856177	trophocyte-like CAFs
SMC_SMC06.T_ACACCGGTCCTATTCA	SMC06	SMC	0.645372	trophocyte-like CAF MMP+
SMC_SMC06.T_ACCAGTAGTCAGATAA	SMC06	SMC	0.873213	trophocyte-like CAFs
SMC_SMC06.T_AGAGCTTGTTGAGGTG	SMC06	SMC	0.856052	trophocyte-like CAFs
SMC_SMC06.T_AGAGCTTTCACAAACC	SMC06	SMC	0.896304	trophocyte-like CAF MMP+
SMC_SMC06.T_AGGCCGTGTTCTGTTT	SMC06	SMC	0.677221	trophocyte-like CAF MMP+
SMC_SMC06.T_ATCGAGTGTCGGATCC	SMC06	SMC	0.810278	trophocyte-like CAFs
SMC_SMC06.T_ATCTACTGTATAATGG	SMC06	SMC	0.523078	trophocyte-like CAFs
SMC_SMC06.T_ATGTGTGAGCCAGGAT	SMC06	SMC	0.830726	trophocyte-like CAFs
SMC_SMC06.T_ATTATCCTCTACTCAT	SMC06	SMC	0.869301	trophocyte-like CAF MMP+
SMC_SMC06.T_CAACCAACAGTCCTTC	SMC06	SMC	0.872749	trophocyte-like CAFs
SMC_SMC06.T_CAACCAAGTAATTGGA	SMC06	SMC	0.787458	trophocyte-like CAF MMP+
SMC_SMC06.T_CAAGGCCTCGCCTGAG	SMC06	SMC	0.774601	trophocyte-like CAF MMP+
SMC_SMC06.T_CACACTCTCAGCATGT	SMC06	SMC	0.816741	trophocyte-like CAFs
SMC_SMC06.T_CACCACTCAAACTGCT	SMC06	SMC	0.866218	trophocyte-like CAFs
SMC_SMC06.T_CACCTTGTCATTTGGG	SMC06	SMC	0.674315	trophocyte-like CAF MMP+
SMC_SMC06.T_CAGAATCAGTTGTAGA	SMC06	SMC	0.760832	trophocyte-like CAF MMP+
SMC_SMC06.T_CATCGGGCACGACTCG	SMC06	SMC	0.899677	trophocyte-like CAFs
SMC_SMC06.T_CCACTACCAGTTCCCT	SMC06	SMC	0.789845	trophocyte-like CAF MMP+
SMC_SMC06.T_CCATGTCGTCTCGTTC	SMC06	SMC	0.900343	trophocyte-like CAFs
SMC_SMC06.T_CCATTCGAGCCACTAT	SMC06	SMC	0.864246	trophocyte-like CAFs
SMC_SMC06.T_CCATTCGTCTTGAGAC	SMC06	SMC	0.624039	trophocyte-like CAFs
SMC_SMC06.T_CCCATACCATGCAACT	SMC06	SMC	0.877971	trophocyte-like CAFs
SMC_SMC06.T_CCTAAAGAGAGCTTCT	SMC06	SMC	0.915418	trophocyte-like CAFs
SMC_SMC06.T_CCTTCGATCGCTGATA	SMC06	SMC	0.818097	trophocyte-like CAFs
SMC_SMC06.T_CGAGCCACAGCTGCTG	SMC06	SMC	0.825007	trophocyte-like CAF MMP+
SMC_SMC06.T_CGATGTACACATGACT	SMC06	SMC	0.85834	trophocyte-like CAFs
SMC_SMC06.T_CGGGTCAGTCAGAGGT	SMC06	SMC	0.784057	trophocyte-like CAFs
SMC_SMC06.T_CTAGTGAAGGCACATG	SMC06	SMC	0.773957	trophocyte-like CAFs
SMC_SMC06.T_CTCACACTCGAATGCT	SMC06	SMC	0.851021	trophocyte-like CAFs
SMC_SMC06.T_CTCGGGATCGCTTGTC	SMC06	SMC	0.836373	trophocyte-like CAFs
SMC_SMC06.T_CTGCCTAGTCTAGCGC	SMC06	SMC	0.702903	trophocyte-like CAFs
SMC_SMC06.T_CTGCTGTGTCGTGGCT	SMC06	SMC	0.803905	trophocyte-like CAFs
SMC_SMC06.T_GAAATGATCTGTACGA	SMC06	SMC	0.780375	trophocyte-like CAFs
SMC_SMC06.T_GAGTCCGAGCCCAACC	SMC06	SMC	0.858645	trophocyte-like CAFs
SMC_SMC06.T_GATCGATGTCCGTTAA	SMC06	SMC	0.467968	trophocyte-like CAFs
SMC_SMC06.T_GATCGCGCATAGAAAC	SMC06	SMC	0.869844	trophocyte-like CAFs
SMC_SMC06.T_GCAATCAGTCGCCATG	SMC06	SMC	0.822085	trophocyte-like CAFs
SMC_SMC06.T_GCGGGTTTCATGTGGT	SMC06	SMC	0.88235	telocyte-like CAFs
SMC_SMC06.T_GCTGCAGCAAGCGCTC	SMC06	SMC	0.795924	trophocyte-like CAF MMP+
SMC_SMC06.T_GGACGTCCACGTAAGG	SMC06	SMC	0.79673	trophocyte-like CAF MMP+
SMC_SMC06.T_GGCGACTAGCCTATGT	SMC06	SMC	0.713634	trophocyte-like CAFs
SMC_SMC06.T_GGCGTGTAGTGAAGTT	SMC06	SMC	0.709283	trophocyte-like CAF MMP+
SMC_SMC06.T_GTCACAACACTTCGAA	SMC06	SMC	0.508921	trophocyte-like CAFs
SMC_SMC06.T_GTCATTTGTACCCAAT	SMC06	SMC	0.665228	trophocyte-like CAFs
SMC_SMC06.T_GTGGGTCGTACAGACG	SMC06	SMC	0.843635	trophocyte-like CAFs
SMC_SMC06.T_GTGTTAGCACTAGTAC	SMC06	SMC	0.780685	trophocyte-like CAF MMP+
SMC_SMC06.T_GTTACAGAGAAAGTGG	SMC06	SMC	0.890834	trophocyte-like CAFs
SMC_SMC06.T_TAAGAGAGTCCAAGTT	SMC06	SMC	0.806601	trophocyte-like CAF MMP+
SMC_SMC06.T_TAAGAGAGTTAAAGAC	SMC06	SMC	0.893991	trophocyte-like CAF MMP+
SMC_SMC06.T_TACAGTGAGCTCCCAG	SMC06	SMC	0.824695	trophocyte-like CAFs
SMC_SMC06.T_TCTCATAAGTCGTACT	SMC06	SMC	0.788681	trophocyte-like CAF MMP+
SMC_SMC06.T_TGACTAGGTTGCTCCT	SMC06	SMC	0.89398	trophocyte-like CAF MMP+
SMC_SMC06.T_TGCACCTGTCCGTTAA	SMC06	SMC	0.612795	trophocyte-like CAFs
SMC_SMC06.T_TGGCTGGGTCTTCAAG	SMC06	SMC	0.475507	trophocyte-like CAFs
SMC_SMC06.T_TGGTTCCCACGAGAGT	SMC06	SMC	0.907761	trophocyte-like CAFs
SMC_SMC06.T_TGTGGTATCCCAGGTG	SMC06	SMC	0.893332	trophocyte-like CAFs
SMC_SMC06.T_TTATGCTGTTCACGGC	SMC06	SMC	0.866605	trophocyte-like CAF MMP+
SMC_SMC06.T_TTCGAAGCAGCTGCTG	SMC06	SMC	0.909284	trophocyte-like CAF MMP+
SMC_SMC06.T_TTCTACATCGTCCAGG	SMC06	SMC	0.781554	trophocyte-like CAFs
SMC_SMC06.T_TTGGAACCAACTTGAC	SMC06	SMC	0.88368	trophocyte-like CAFs
SMC_SMC07.T_AAAGATGCACGAGAGT	SMC07	SMC	0.476111	telocytes
SMC_SMC07.T_AACCATGCATTATCTC	SMC07	SMC	0.832204	telocyte-like CAFs
SMC_SMC07.T_ACGTCAACATACGCCG	SMC07	SMC	0.859056	S1
SMC_SMC07.T_AGCTCTCAGCATCATC	SMC07	SMC	0.80549	S1
SMC_SMC07.T_ATAGACCTCCCAGGTG	SMC07	SMC	0.276139	telocytes
SMC_SMC07.T_CAAGAAAAGTTAAGTG	SMC07	SMC	0.197309	telocytes
SMC_SMC07.T_CACATTTTCAATCTCT	SMC07	SMC	0.538124	telocytes
SMC_SMC07.T_CACCACTTCACATACG	SMC07	SMC	0.687184	telocytes
SMC_SMC07.T_CACTCCATCAGGCCCA	SMC07	SMC	0.853652	telocytes
SMC_SMC07.T_CAGAGAGTCTTATCTG	SMC07	SMC	0.869116	telocytes
SMC_SMC07.T_CAGCTGGAGCGATGAC	SMC07	SMC	0.778486	trophocyte-like CAFs
SMC_SMC07.T_CAGGTGCAGAACAACT	SMC07	SMC	0.335628	telocytes
SMC_SMC07.T_CCACTACGTTATCCGA	SMC07	SMC	0.622623	telocyte-like CAFs
SMC_SMC07.T_CCCAGTTGTTCCATGA	SMC07	SMC	0.626159	S1
SMC_SMC07.T_CGACTTCGTACTCTCC	SMC07	SMC	0.859546	telocytes
SMC_SMC07.T_CGTGTAACAGCTGCTG	SMC07	SMC	0.656667	telocyte-like CAFs
SMC_SMC07.T_CGTGTAATCTTGCCGT	SMC07	SMC	0.628902	telocytes
SMC_SMC07.T_CTAGCCTAGTGCCATT	SMC07	SMC	0.62656	trophocyte-like CAFs
SMC_SMC07.T_CTAGTGAAGATGTAAC	SMC07	SMC	0.672003	telocytes
SMC_SMC07.T_CTCGAAAAGATCGGGT	SMC07	SMC	0.792165	telocyte-like CAFs
SMC_SMC07.T_CTCGGGAGTCGTGGCT	SMC07	SMC	0.666525	telocytes
SMC_SMC07.T_CTGCGGAGTACATCCA	SMC07	SMC	0.783943	telocyte-like CAFs
SMC_SMC07.T_GAGCAGATCAATAAGG	SMC07	SMC	0.41245	S1
SMC_SMC07.T_GAGGTGACAATACGCT	SMC07	SMC	0.804792	telocytes
SMC_SMC07.T_GAGTCCGGTTCCACGG	SMC07	SMC	0.452398	telocyte-like CAFs
SMC_SMC07.T_GATCGCGAGGAGCGTT	SMC07	SMC	0.548625	telocytes
SMC_SMC07.T_GCAAACTCAATAGCAA	SMC07	SMC	0.743044	telocytes
SMC_SMC07.T_GCAATCAGTACGCACC	SMC07	SMC	0.826325	telocyte-like CAFs
SMC_SMC07.T_GCAGCCACATGCGCAC	SMC07	SMC	0.801359	telocyte-like CAFs
SMC_SMC07.T_GCAGTTATCGGGAGTA	SMC07	SMC	0.37802	telocyte-like CAFs
SMC_SMC07.T_GCTCTGTAGGGCTCTC	SMC07	SMC	0.666206	telocytes
SMC_SMC07.T_GCTGCTTCAAACTGCT	SMC07	SMC	0.496561	telocytes
SMC_SMC07.T_GGACATTTCGAGCCCA	SMC07	SMC	0.814392	telocyte-like CAFs
SMC_SMC07.T_GGACGTCCAAACGTGG	SMC07	SMC	0.477062	S4
SMC_SMC07.T_GTACGTAAGGATGCGT	SMC07	SMC	0.322057	trophocyte-like CAFs
SMC_SMC07.T_GTGCGGTCATCACAAC	SMC07	SMC	0.826696	telocytes
SMC_SMC07.T_GTTCTCGCATTACCTT	SMC07	SMC	0.855399	telocyte-like CAFs
SMC_SMC07.T_TAAGAGATCGCCTGTT	SMC07	SMC	0.852362	telocytes
SMC_SMC07.T_TACACGAAGGCCCTTG	SMC07	SMC	0.809122	telocytes
SMC_SMC07.T_TCAGCAAGTGCCTGCA	SMC07	SMC	0.347767	telocytes
SMC_SMC07.T_TCAGGATGTACTCAAC	SMC07	SMC	0.851973	telocytes
SMC_SMC07.T_TCTCTAATCACCTTAT	SMC07	SMC	0.853622	telocyte-like CAFs
SMC_SMC07.T_TGGCGCATCGTGGGAA	SMC07	SMC	0.878513	telocyte-like CAFs
SMC_SMC07.T_TTAGGACGTGCCTTGG	SMC07	SMC	0.644424	telocytes
SMC_SMC07.T_TTCTACACACATCCAA	SMC07	SMC	0.864629	telocyte-like CAFs
SMC_SMC07.T_TTGAACGCACGAAACG	SMC07	SMC	0.793131	telocyte-like CAFs
SMC_SMC07.T_TTGCGTCAGATATGCA	SMC07	SMC	0.539199	S1
SMC_SMC07.T_TTTGGTTAGCTCTCGG	SMC07	SMC	0.822273	telocytes
SMC_SMC08.T_AAAGATGAGACCGGAT	SMC08	SMC	0.898797	trophocyte-like CAFs
SMC_SMC08.T_AAAGTAGGTATTCGTG	SMC08	SMC	0.64313	trophocyte-like CAFs
SMC_SMC08.T_AAAGTAGGTCTCGTTC	SMC08	SMC	0.704609	trophocyte-like CAFs
SMC_SMC08.T_AACGTTGAGGTCATCT	SMC08	SMC	0.841617	trophocyte-like CAFs
SMC_SMC08.T_AACGTTGAGTGGTAAT	SMC08	SMC	0.888247	trophocyte-like CAF MMP+
SMC_SMC08.T_AACTCCCAGCGTAGTG	SMC08	SMC	0.904767	trophocyte-like CAFs
SMC_SMC08.T_AAGGCAGAGATATGCA	SMC08	SMC	0.784602	trophocyte-like CAFs
SMC_SMC08.T_ACACCGGGTATAGTAG	SMC08	SMC	0.334955	trophocyte-like CAFs
SMC_SMC08.T_ACACTGACACAGAGGT	SMC08	SMC	0.895246	trophocyte-like CAF MMP+
SMC_SMC08.T_ACATACGGTGCAACGA	SMC08	SMC	0.887997	trophocyte-like CAF MMP+
SMC_SMC08.T_ACATCAGCACTTAAGC	SMC08	SMC	0.898911	trophocyte-like CAF MMP+
SMC_SMC08.T_ACATGGTGTCGACTAT	SMC08	SMC	0.495535	trophocyte-like CAFs
SMC_SMC08.T_ACGAGCCCACACATGT	SMC08	SMC	0.879928	trophocyte-like CAF MMP+
SMC_SMC08.T_ACGATGTGTACCATCA	SMC08	SMC	0.863582	trophocyte-like CAF MMP+
SMC_SMC08.T_ACGGAGAAGGTAAACT	SMC08	SMC	0.498225	telocyte-like CAFs
SMC_SMC08.T_ACGGAGACAGATGAGC	SMC08	SMC	0.642395	trophocyte-like CAFs
SMC_SMC08.T_ACGGGCTGTGACGGTA	SMC08	SMC	0.847363	trophocyte-like CAF MMP+
SMC_SMC08.T_ACTGAGTAGAGCCTAG	SMC08	SMC	0.885805	trophocyte-like CAFs
SMC_SMC08.T_ACTTGTTCATCGACGC	SMC08	SMC	0.849902	trophocyte-like CAFs
SMC_SMC08.T_AGAGTGGTCTCATTCA	SMC08	SMC	0.930932	trophocyte-like CAFs
SMC_SMC08.T_AGATCTGTCAGAGACG	SMC08	SMC	0.873473	trophocyte-like CAFs
SMC_SMC08.T_AGCGGTCCATGCTAGT	SMC08	SMC	0.820761	trophocyte-like CAFs
SMC_SMC08.T_AGCGTATGTCCGTCAG	SMC08	SMC	0.499784	telocyte-like CAFs
SMC_SMC08.T_AGGCCGTAGCTAAGAT	SMC08	SMC	0.765848	trophocyte-like CAFs
SMC_SMC08.T_AGGGTGAAGTGCCATT	SMC08	SMC	0.715059	trophocyte-like CAFs
SMC_SMC08.T_AGGGTGATCCAAATGC	SMC08	SMC	0.87935	trophocyte-like CAFs
SMC_SMC08.T_ATCATCTCATCACCCT	SMC08	SMC	0.831137	trophocyte-like CAFs
SMC_SMC08.T_ATCCACCCATGTTGAC	SMC08	SMC	0.722811	telocyte-like CAFs
SMC_SMC08.T_ATCTACTTCAGATAAG	SMC08	SMC	0.737707	trophocyte-like CAF MMP+
SMC_SMC08.T_ATTACTCCAGACGCCT	SMC08	SMC	0.595178	telocyte-like CAFs
SMC_SMC08.T_ATTATCCGTCGGATCC	SMC08	SMC	0.852214	telocytes
SMC_SMC08.T_ATTTCTGCACGGTAGA	SMC08	SMC	0.859173	trophocyte-like CAFs
SMC_SMC08.T_ATTTCTGTCATGTGGT	SMC08	SMC	0.888107	trophocyte-like CAFs
SMC_SMC08.T_CAACTAGAGGCCCGTT	SMC08	SMC	0.907433	trophocyte-like CAFs
SMC_SMC08.T_CAAGGCCTCGAATGGG	SMC08	SMC	0.878865	trophocyte-like CAFs
SMC_SMC08.T_CACAAACAGATGTGGC	SMC08	SMC	0.864455	trophocyte-like CAFs
SMC_SMC08.T_CACCAGGCAGGACCCT	SMC08	SMC	0.746069	trophocyte-like CAFs
SMC_SMC08.T_CAGAATCCACCAACCG	SMC08	SMC	0.817508	trophocyte-like CAF MMP+
SMC_SMC08.T_CAGATCAAGCGATATA	SMC08	SMC	0.666619	trophocyte-like CAF MMP+
SMC_SMC08.T_CAGCATAGTCTAAAGA	SMC08	SMC	0.851928	trophocyte-like CAFs
SMC_SMC08.T_CATTATCTCGTTTGCC	SMC08	SMC	0.842776	telocyte-like CAFs
SMC_SMC08.T_CCAATCCTCGGTCTAA	SMC08	SMC	0.820649	trophocyte-like CAF MMP+
SMC_SMC08.T_CCACGGATCCTCGCAT	SMC08	SMC	0.856473	trophocyte-like CAFs
SMC_SMC08.T_CCATTCGAGCGACGTA	SMC08	SMC	0.60586	trophocyte-like CAFs
SMC_SMC08.T_CCGGGATCAATCAGAA	SMC08	SMC	0.892304	trophocyte-like CAFs
SMC_SMC08.T_CCGTACTGTCAGCTAT	SMC08	SMC	0.887516	trophocyte-like CAFs
SMC_SMC08.T_CGACCTTCAATGTAAG	SMC08	SMC	0.880887	trophocyte-like CAFs
SMC_SMC08.T_CGACCTTCATGGTTGT	SMC08	SMC	0.871642	trophocyte-like CAFs
SMC_SMC08.T_CGACTTCCATCGATTG	SMC08	SMC	0.871222	trophocyte-like CAF MMP+
SMC_SMC08.T_CGATGGCCAGGCTCAC	SMC08	SMC	0.837784	telocyte-like CAFs
SMC_SMC08.T_CGATGTAAGAGTAAGG	SMC08	SMC	0.876255	trophocyte-like CAF MMP+
SMC_SMC08.T_CGCCAAGAGTCGATAA	SMC08	SMC	0.722401	trophocyte-like CAFs
SMC_SMC08.T_CGCGGTACATATACCG	SMC08	SMC	0.932464	trophocyte-like CAFs
SMC_SMC08.T_CGGACACTCCACGTTC	SMC08	SMC	0.638729	trophocyte-like CAFs
SMC_SMC08.T_CGGACTGGTTAGAACA	SMC08	SMC	0.906243	trophocyte-like CAF MMP+
SMC_SMC08.T_CGGCTAGGTGACTACT	SMC08	SMC	0.80336	trophocyte-like CAF MMP+
SMC_SMC08.T_CGGTTAAGTCCAGTTA	SMC08	SMC	0.860141	trophocyte-like CAF MMP+
SMC_SMC08.T_CGTCCATTCCGTCATC	SMC08	SMC	0.916247	trophocyte-like CAFs
SMC_SMC08.T_CTACATTCAGGGTTAG	SMC08	SMC	0.81991	trophocyte-like CAF MMP+
SMC_SMC08.T_CTCTACGAGCTATGCT	SMC08	SMC	0.875673	trophocyte-like CAF MMP+
SMC_SMC08.T_CTCTACGGTTCCACAA	SMC08	SMC	0.881935	trophocyte-like CAFs
SMC_SMC08.T_CTGCCTACAGATAATG	SMC08	SMC	0.688742	trophocyte-like CAF MMP+
SMC_SMC08.T_CTGCGGACAAATCCGT	SMC08	SMC	0.930533	trophocyte-like CAF MMP+
SMC_SMC08.T_GAATAAGTCCATTCTA	SMC08	SMC	0.838453	trophocyte-like CAFs
SMC_SMC08.T_GACTGCGAGAAGGGTA	SMC08	SMC	0.876661	trophocyte-like CAFs
SMC_SMC08.T_GAGTCCGCACATTAGC	SMC08	SMC	0.865715	trophocyte-like CAFs
SMC_SMC08.T_GCAAACTCATAACCTG	SMC08	SMC	0.854689	trophocyte-like CAFs
SMC_SMC08.T_GCAGCCAGTGCCTGGT	SMC08	SMC	0.805443	trophocyte-like CAFs
SMC_SMC08.T_GCAGCCATCGAATGCT	SMC08	SMC	0.800355	trophocyte-like CAF MMP+
SMC_SMC08.T_GCGCAGTGTCTAGTGT	SMC08	SMC	0.841996	trophocyte-like CAFs
SMC_SMC08.T_GCGCCAAAGTATGACA	SMC08	SMC	0.902916	trophocyte-like CAFs
SMC_SMC08.T_GCTCTGTTCTATCCCG	SMC08	SMC	0.828144	telocytes
SMC_SMC08.T_GCTTGAAGTTACTGAC	SMC08	SMC	0.86503	trophocyte-like CAF MMP+
SMC_SMC08.T_GGACAGAGTACACCGC	SMC08	SMC	0.844116	trophocyte-like CAFs
SMC_SMC08.T_GGCCGATAGCTGCAAG	SMC08	SMC	0.848642	trophocyte-like CAF MMP+
SMC_SMC08.T_GGGAGATAGTCTCAAC	SMC08	SMC	0.741809	trophocyte-like CAF MMP+
SMC_SMC08.T_GGGAGATCATCTACGA	SMC08	SMC	0.864503	trophocyte-like CAFs
SMC_SMC08.T_GGGATGACACGTTGGC	SMC08	SMC	0.627347	trophocyte-like CAF MMP+
SMC_SMC08.T_GGGCACTAGACTTTCG	SMC08	SMC	0.824251	trophocyte-like CAF MMP+
SMC_SMC08.T_GGGCATCGTGTGAATA	SMC08	SMC	0.552423	trophocyte-like CAFs
SMC_SMC08.T_GTACTTTAGCGGATCA	SMC08	SMC	0.869072	trophocyte-like CAFs
SMC_SMC08.T_GTACTTTTCCAAAGTC	SMC08	SMC	0.778483	trophocyte-like CAF MMP+
SMC_SMC08.T_GTCTTCGTCTCTAAGG	SMC08	SMC	0.952303	trophocyte-like CAF MMP+
SMC_SMC08.T_GTGTGCGCATAGAAAC	SMC08	SMC	0.859712	trophocyte-like CAFs
SMC_SMC08.T_TAAGCGTCACGGTAAG	SMC08	SMC	0.792785	trophocyte-like CAFs
SMC_SMC08.T_TACAGTGCAATACGCT	SMC08	SMC	0.89943	trophocyte-like CAFs
SMC_SMC08.T_TACAGTGGTTCTGAAC	SMC08	SMC	0.920476	trophocyte-like CAFs
SMC_SMC08.T_TACCTTAGTAACGCGA	SMC08	SMC	0.867988	trophocyte-like CAF MMP+
SMC_SMC08.T_TAGAGCTGTTGCGTTA	SMC08	SMC	0.681648	trophocyte-like CAFs
SMC_SMC08.T_TAGGCATTCTCCAACC	SMC08	SMC	0.490672	trophocyte-like CAFs
SMC_SMC08.T_TAGTTGGCAGCTGTGC	SMC08	SMC	0.730311	trophocyte-like CAFs
SMC_SMC08.T_TATCTCATCATGCATG	SMC08	SMC	0.893271	trophocyte-like CAFs
SMC_SMC08.T_TATGCCCGTCCATGAT	SMC08	SMC	0.835528	trophocyte-like CAF MMP+
SMC_SMC08.T_TATGCCCGTTCACCTC	SMC08	SMC	0.889302	trophocyte-like CAF MMP+
SMC_SMC08.T_TATGCCCTCGCGGATC	SMC08	SMC	0.723577	trophocyte-like CAF MMP+
SMC_SMC08.T_TCAACGAGTGTCAATC	SMC08	SMC	0.726666	trophocyte-like CAFs
SMC_SMC08.T_TCAGGATCAAATACAG	SMC08	SMC	0.811214	trophocyte-like CAF MMP+
SMC_SMC08.T_TCATTTGCAGCTGGCT	SMC08	SMC	0.619448	trophocyte-like CAFs
SMC_SMC08.T_TCGGTAAAGAATAGGG	SMC08	SMC	0.795819	trophocyte-like CAFs
SMC_SMC08.T_TCGTACCGTCATTAGC	SMC08	SMC	0.878991	trophocyte-like CAFs
SMC_SMC08.T_TCGTAGAAGGCGTACA	SMC08	SMC	0.72773	trophocyte-like CAFs
SMC_SMC08.T_TCTCATACAAGCGCTC	SMC08	SMC	0.88578	trophocyte-like CAF MMP+
SMC_SMC08.T_TCTGGAATCAAACCGT	SMC08	SMC	0.669308	trophocyte-like CAFs
SMC_SMC08.T_TGACTAGTCTCAACTT	SMC08	SMC	0.626317	telocyte-like CAFs
SMC_SMC08.T_TGCCCATAGCAGATCG	SMC08	SMC	0.627372	trophocyte-like CAF MMP+
SMC_SMC08.T_TGGCCAGGTCTTCAAG	SMC08	SMC	0.751492	trophocyte-like CAF MMP+
SMC_SMC08.T_TGGCGCAAGTGCCATT	SMC08	SMC	0.900872	trophocyte-like CAFs
SMC_SMC08.T_TGTATTCTCTTAGCCC	SMC08	SMC	0.71573	trophocyte-like CAF MMP+
SMC_SMC08.T_TTAGTTCCAACGCACC	SMC08	SMC	0.835119	telocyte-like CAFs
SMC_SMC08.T_TTCTACAAGTGAAGTT	SMC08	SMC	0.800164	trophocyte-like CAFs
SMC_SMC08.T_TTGAACGTCCAGAAGG	SMC08	SMC	0.935387	trophocyte-like CAFs
SMC_SMC08.T_TTGTAGGAGAAACCTA	SMC08	SMC	0.879656	trophocyte-like CAFs
SMC_SMC09.T_AGGCCGTCAGGCGATA	SMC09	SMC	0.690205	trophocyte-like CAFs
SMC_SMC09.T_ATTGGTGAGTAGATGT	SMC09	SMC	0.874269	trophocyte-like CAFs
SMC_SMC09.T_CGATTGACAAAGCAAT	SMC09	SMC	0.819637	telocyte-like CAFs
SMC_SMC09.T_CGCTTCACATGAGCGA	SMC09	SMC	0.782947	trophocyte-like CAFs
SMC_SMC09.T_CTCGGGAGTGATGATA	SMC09	SMC	0.678778	trophocyte-like CAFs
SMC_SMC09.T_GCGGGTTAGACTAGGC	SMC09	SMC	0.79989	trophocyte-like CAF MMP+
SMC_SMC09.T_GTCGGGTTCTAACGGT	SMC09	SMC	0.802701	telocyte-like CAFs
SMC_SMC09.T_TACGGGCAGCCGATTT	SMC09	SMC	0.795419	telocyte-like CAFs
SMC_SMC09.T_TCTCTAAAGTGTGGCA	SMC09	SMC	0.626283	trophocyte-like CAF MMP+
SMC_SMC09.T_TCTTTCCGTCGCATAT	SMC09	SMC	0.232472	telocyte-like CAFs
SMC_SMC09.T_TGGCCAGGTTAGGGTG	SMC09	SMC	0.364736	trophocyte-like CAFs
SMC_SMC10.T_AACTGGTTCCTGCTTG	SMC10	SMC	0.910367	trophocytes
SMC_SMC10.T_AATCGGTTCGAATCCA	SMC10	SMC	0.847063	trophocyte-like CAFs
SMC_SMC10.T_ACATGGTAGCTAACTC	SMC10	SMC	0.913276	trophocytes
SMC_SMC10.T_ACCAGTATCCGCATAA	SMC10	SMC	0.867629	trophocytes
SMC_SMC10.T_ACGAGGATCTGTTTGT	SMC10	SMC	0.509041	trophocytes
SMC_SMC10.T_ACGGGCTGTCCATGAT	SMC10	SMC	0.809915	trophocyte-like CAFs
SMC_SMC10.T_ACTGAGTCATGCAACT	SMC10	SMC	0.859594	trophocyte-like CAFs
SMC_SMC10.T_AGCCTAAAGAGCTGGT	SMC10	SMC	0.273672	telocytes
SMC_SMC10.T_AGCGTATGTAGCTCCG	SMC10	SMC	0.552633	trophocyte-like CAFs
SMC_SMC10.T_AGCTTGAAGGGTGTTG	SMC10	SMC	0.697719	telocyte-like CAFs
SMC_SMC10.T_AGCTTGATCAGCACAT	SMC10	SMC	0.326315	trophocyte-like CAFs
SMC_SMC10.T_AGGCCGTTCAGTTAGC	SMC10	SMC	0.724574	telocyte-like CAFs
SMC_SMC10.T_AGGGTGACATCGGAAG	SMC10	SMC	0.0887481	trophocytes
SMC_SMC10.T_AGTGGGACACATCCGG	SMC10	SMC	0.783659	trophocyte-like CAF MMP+
SMC_SMC10.T_AGTGTCATCTTTAGGG	SMC10	SMC	0.354923	trophocyte-like CAFs
SMC_SMC10.T_AGTTGGTAGCCCTAAT	SMC10	SMC	0.358651	trophocyte-like CAFs
SMC_SMC10.T_ATAACGCCAGGTCGTC	SMC10	SMC	0.284851	trophocyte-like CAFs
SMC_SMC10.T_ATCATGGCAAATACAG	SMC10	SMC	0.539889	trophocyte-like CAFs
SMC_SMC10.T_ATCTGCCAGCCACTAT	SMC10	SMC	0.645398	trophocyte-like CAF MMP+
SMC_SMC10.T_ATCTGCCTCTATCGCC	SMC10	SMC	0.81699	trophocyte-like CAFs
SMC_SMC10.T_ATTACTCCATTAGGCT	SMC10	SMC	0.786914	trophocyte-like CAF MMP+
SMC_SMC10.T_CAACTAGTCAGTTAGC	SMC10	SMC	0.914646	trophocyte-like CAFs
SMC_SMC10.T_CAAGATCCAAGTACCT	SMC10	SMC	0.723799	trophocyte-like CAFs
SMC_SMC10.T_CACACCTTCACCTTAT	SMC10	SMC	0.720109	trophocyte-like CAFs
SMC_SMC10.T_CACATAGCACGGTGTC	SMC10	SMC	0.288747	telocyte-like CAFs
SMC_SMC10.T_CACCAGGAGAGTAATC	SMC10	SMC	0.609103	telocyte-like CAFs
SMC_SMC10.T_CAGGTGCCAGAGCCAA	SMC10	SMC	0.673761	telocytes
SMC_SMC10.T_CAGGTGCGTGCACGAA	SMC10	SMC	0.831845	trophocyte-like CAFs
SMC_SMC10.T_CATATTCAGCTGCAAG	SMC10	SMC	0.877379	trophocyte-like CAF MMP+
SMC_SMC10.T_CATCAAGAGACTACAA	SMC10	SMC	0.932359	telocyte-like CAFs
SMC_SMC10.T_CATCCACTCCGCAAGC	SMC10	SMC	0.619575	trophocyte-like CAFs
SMC_SMC10.T_CCCTCCTAGCAGGTCA	SMC10	SMC	0.822166	trophocyte-like CAF MMP+
SMC_SMC10.T_CCGGGATCACACATGT	SMC10	SMC	0.609581	telocyte-like CAFs
SMC_SMC10.T_CCTACACTCAACGCTA	SMC10	SMC	0.716142	telocyte-like CAFs
SMC_SMC10.T_CCTACACTCCTCAACC	SMC10	SMC	0.395679	trophocyte-like CAF MMP+
SMC_SMC10.T_CGCTTCACACGGTTTA	SMC10	SMC	0.795316	telocytes
SMC_SMC10.T_CGGACACGTGCTAGCC	SMC10	SMC	0.265246	trophocyte-like CAFs
SMC_SMC10.T_CGGAGCTTCTCGAGTA	SMC10	SMC	0.368322	telocyte-like CAFs
SMC_SMC10.T_CGTCACTTCTGTACGA	SMC10	SMC	0.671687	telocyte-like CAFs
SMC_SMC10.T_CGTGTCTGTCCGTCAG	SMC10	SMC	0.914318	trophocyte-like CAF MMP+
SMC_SMC10.T_CTACATTAGGCCCTCA	SMC10	SMC	0.544462	trophocyte-like CAF MMP+
SMC_SMC10.T_CTAGTGACAGATCGGA	SMC10	SMC	0.780917	telocyte-like CAFs
SMC_SMC10.T_CTCTACGCAGATCGGA	SMC10	SMC	0.412736	trophocyte-like CAF MMP+
SMC_SMC10.T_CTTAGGAGTCTAGCGC	SMC10	SMC	0.666329	telocyte-like CAFs
SMC_SMC10.T_GACCAATAGATCGGGT	SMC10	SMC	0.666118	trophocyte-like CAF MMP+
SMC_SMC10.T_GAGTCCGAGATCACGG	SMC10	SMC	0.645401	trophocyte-like CAFs
SMC_SMC10.T_GATCGATAGAGTACCG	SMC10	SMC	0.854971	telocyte-like CAFs
SMC_SMC10.T_GATGAAAAGTCAAGCG	SMC10	SMC	0.715604	telocytes
SMC_SMC10.T_GATGCTAAGTCTCCTC	SMC10	SMC	0.798398	telocyte-like CAFs
SMC_SMC10.T_GCAAACTGTATATCCG	SMC10	SMC	0.729072	trophocyte-like CAFs
SMC_SMC10.T_GCACATAAGAGACTTA	SMC10	SMC	0.616761	trophocyte-like CAF MMP+
SMC_SMC10.T_GCACATAGTTTGACAC	SMC10	SMC	0.923139	trophocyte-like CAF MMP+
SMC_SMC10.T_GCATACATCGGCCGAT	SMC10	SMC	0.789509	telocyte-like CAFs
SMC_SMC10.T_GCTCTGTCAACACCTA	SMC10	SMC	0.638874	trophocyte-like CAFs
SMC_SMC10.T_GCTTCCAGTGATGTCT	SMC10	SMC	0.705044	trophocyte-like CAF MMP+
SMC_SMC10.T_GCTTCCATCTGCCAGG	SMC10	SMC	0.696161	telocyte-like CAFs
SMC_SMC10.T_GGACAGAAGAGTTGGC	SMC10	SMC	0.339494	telocyte-like CAFs
SMC_SMC10.T_GGCAATTGTCGAGTTT	SMC10	SMC	0.696719	trophocyte-like CAFs
SMC_SMC10.T_GGGACCTAGCTACCGC	SMC10	SMC	0.898969	trophocyte-like CAFs
SMC_SMC10.T_GGGCACTCAATCTGCA	SMC10	SMC	0.657173	trophocyte-like CAFs
SMC_SMC10.T_GTCATTTTCCAACCAA	SMC10	SMC	0.407505	trophocyte-like CAFs
SMC_SMC10.T_GTCGTAATCACTTACT	SMC10	SMC	0.662886	trophocyte-like CAF MMP+
SMC_SMC10.T_GTGCAGCAGGGATACC	SMC10	SMC	0.616752	telocyte-like CAFs
SMC_SMC10.T_GTTAAGCAGCACCGCT	SMC10	SMC	0.831138	trophocyte-like CAFs
SMC_SMC10.T_TACGGATCATCCGGGT	SMC10	SMC	0.494736	telocyte-like CAFs
SMC_SMC10.T_TACTCATAGGAACTGC	SMC10	SMC	0.634419	telocyte-like CAFs
SMC_SMC10.T_TACTCATTCCTAGTGA	SMC10	SMC	0.703731	telocyte-like CAFs
SMC_SMC10.T_TCAGATGTCAGTACGT	SMC10	SMC	0.700283	telocyte-like CAFs
SMC_SMC10.T_TCATTACTCCCGGATG	SMC10	SMC	0.498342	trophocyte-like CAFs
SMC_SMC10.T_TCTTCGGGTGTTAAGA	SMC10	SMC	0.315709	telocyte-like CAFs
SMC_SMC10.T_TGAAAGAAGGGCTCTC	SMC10	SMC	0.385738	telocyte-like CAFs
SMC_SMC10.T_TGACAACAGTTCCACA	SMC10	SMC	0.784012	trophocyte-like CAFs
SMC_SMC10.T_TGAGGGACAGACTCGC	SMC10	SMC	0.657476	trophocyte-like CAFs
SMC_SMC10.T_TGATTTCCAATGCCAT	SMC10	SMC	0.851258	trophocyte-like CAFs
SMC_SMC10.T_TGCACCTTCTGTACGA	SMC10	SMC	0.83703	trophocyte-like CAF MMP+
SMC_SMC10.T_TGCCCATAGGATGGTC	SMC10	SMC	0.850384	trophocytes
SMC_SMC10.T_TGGCCAGGTGACGCCT	SMC10	SMC	0.846015	trophocytes
SMC_SMC10.T_TTCTCAATCATGGTCA	SMC10	SMC	0.615143	trophocyte-like CAF MMP+
SMC_SMC10.T_TTGACTTAGGTGATTA	SMC10	SMC	0.911663	telocyte-like CAFs
SMC_SMC10.T_TTTGGTTCAGCAGTTT	SMC10	SMC	0.641702	trophocyte-like CAFs
SMC_SMC11.T_AAAGTAGGTTGTACAC	SMC11	SMC	0.732685	telocytes
SMC_SMC11.T_ACAGCCGGTTAAGTAG	SMC11	SMC	0.768572	telocyte-like CAFs
SMC_SMC11.T_ACTGATGAGATGTTAG	SMC11	SMC	0.819184	telocytes
SMC_SMC11.T_AGAGTGGGTATTCGTG	SMC11	SMC	0.868574	telocytes
SMC_SMC11.T_AGGCCGTCAAACTGTC	SMC11	SMC	0.122563	S4
SMC_SMC11.T_ATCACGAGTACAAGTA	SMC11	SMC	0.851347	trophocyte-like CAFs
SMC_SMC11.T_ATTGGACGTTAGAACA	SMC11	SMC	0.902177	trophocyte-like CAFs
SMC_SMC11.T_CACAGTATCCTTAATC	SMC11	SMC	0.873818	telocyte-like CAFs
SMC_SMC11.T_CACATTTGTCACAAGG	SMC11	SMC	0.912586	telocytes
SMC_SMC11.T_CACATTTTCGGTCTAA	SMC11	SMC	0.888814	telocytes
SMC_SMC11.T_CGACCTTTCACTATTC	SMC11	SMC	0.831602	trophocyte-like CAFs
SMC_SMC11.T_CGAGAAGGTACCAGTT	SMC11	SMC	0.844293	telocyte-like CAFs
SMC_SMC11.T_GACTAACTCTAACGGT	SMC11	SMC	0.821985	telocytes
SMC_SMC11.T_GCATGATTCCCATTTA	SMC11	SMC	0.894176	telocytes
SMC_SMC11.T_GTACTCCGTACCAGTT	SMC11	SMC	0.519362	telocytes
SMC_SMC11.T_GTCACGGAGGGTTTCT	SMC11	SMC	0.372402	telocyte-like CAFs
SMC_SMC11.T_TACGGTATCTACCTGC	SMC11	SMC	0.78262	telocytes
SMC_SMC11.T_TGTGGTAAGGCAGGTT	SMC11	SMC	0.376549	telocytes
SMC_SMC14.T_AAACGGGTCACCACCT	SMC14	SMC	0.705532	trophocyte-like CAF MMP+
SMC_SMC14.T_AAAGATGTCGCTGATA	SMC14	SMC	0.629285	trophocyte-like CAFs
SMC_SMC14.T_AAAGTAGTCCGCGCAA	SMC14	SMC	0.826884	trophocyte-like CAF MMP+
SMC_SMC14.T_AAATGCCGTTCCGTCT	SMC14	SMC	0.839631	trophocyte-like CAFs
SMC_SMC14.T_AACCATGTCGGTTCGG	SMC14	SMC	0.644335	trophocyte-like CAFs
SMC_SMC14.T_AACTCCCTCAACACGT	SMC14	SMC	0.831527	trophocyte-like CAF MMP+
SMC_SMC14.T_AACTGGTGTGGCCCTA	SMC14	SMC	0.427382	trophocyte-like CAFs
SMC_SMC14.T_AAGGTTCAGCTCTCGG	SMC14	SMC	0.666182	trophocyte-like CAF MMP+
SMC_SMC14.T_AATCCAGTCGCTTGTC	SMC14	SMC	0.793995	trophocyte-like CAF MMP+
SMC_SMC14.T_AATCGGTTCAGGTTCA	SMC14	SMC	0.477864	trophocyte-like CAFs
SMC_SMC14.T_ACCGTAATCAGCTTAG	SMC14	SMC	0.622605	trophocyte-like CAFs
SMC_SMC14.T_ACGAGCCCAAGCTGTT	SMC14	SMC	0.594776	trophocyte-like CAFs
SMC_SMC14.T_ACGAGCCTCCATTCTA	SMC14	SMC	0.807411	trophocyte-like CAF MMP+
SMC_SMC14.T_ACGGGCTAGCAGCGTA	SMC14	SMC	0.685926	telocyte-like CAFs
SMC_SMC14.T_AGAGTGGCAGGATTGG	SMC14	SMC	0.551281	trophocyte-like CAF MMP+
SMC_SMC14.T_AGCGGTCGTAGTACCT	SMC14	SMC	0.492668	trophocyte-like CAFs
SMC_SMC14.T_AGCTCCTTCAACCAAC	SMC14	SMC	0.74371	trophocyte-like CAF MMP+
SMC_SMC14.T_AGCTCCTTCTTGCCGT	SMC14	SMC	0.82993	telocyte-like CAFs
SMC_SMC14.T_AGCTTGATCAGGTAAA	SMC14	SMC	0.72087	trophocyte-like CAFs
SMC_SMC14.T_AGGCCGTCACATGTGT	SMC14	SMC	0.807109	trophocyte-like CAFs
SMC_SMC14.T_AGGGAGTAGCTAAGAT	SMC14	SMC	0.554934	trophocyte-like CAF MMP+
SMC_SMC14.T_AGGGATGAGGCACATG	SMC14	SMC	0.642893	trophocyte-like CAF MMP+
SMC_SMC14.T_AGTCTTTCATCAGTAC	SMC14	SMC	0.864444	trophocyte-like CAF MMP+
SMC_SMC14.T_AGTGAGGTCCCTAACC	SMC14	SMC	0.698821	trophocyte-like CAFs
SMC_SMC14.T_AGTGTCAAGAGCTTCT	SMC14	SMC	0.828601	trophocyte-like CAF MMP+
SMC_SMC14.T_AGTTGGTGTCTCTCTG	SMC14	SMC	0.702773	telocyte-like CAFs
SMC_SMC14.T_ATCACGAGTTGAACTC	SMC14	SMC	0.675343	telocyte-like CAFs
SMC_SMC14.T_ATCACGATCGCCGTGA	SMC14	SMC	0.771352	trophocyte-like CAF MMP+
SMC_SMC14.T_ATCCGAAAGTAGCCGA	SMC14	SMC	0.681531	trophocyte-like CAF MMP+
SMC_SMC14.T_ATTATCCCATGCCTAA	SMC14	SMC	0.854634	trophocyte-like CAF MMP+
SMC_SMC14.T_ATTGGTGGTAAGTTCC	SMC14	SMC	0.818779	trophocyte-like CAF MMP+
SMC_SMC14.T_ATTGGTGGTGAAAGAG	SMC14	SMC	0.699362	trophocyte-like CAF MMP+
SMC_SMC14.T_CACCAGGCACGAGAGT	SMC14	SMC	0.748333	trophocyte-like CAF MMP+
SMC_SMC14.T_CACTCCATCGTTTGCC	SMC14	SMC	0.832875	trophocytes
SMC_SMC14.T_CAGTCCTCATGCCTTC	SMC14	SMC	0.581623	trophocyte-like CAF MMP+
SMC_SMC14.T_CATGACAGTGAACCTT	SMC14	SMC	0.699431	trophocyte-like CAF MMP+
SMC_SMC14.T_CCACTACCAATACGCT	SMC14	SMC	0.851001	trophocyte-like CAF MMP+
SMC_SMC14.T_CCCAATCCAGGGCATA	SMC14	SMC	0.824719	trophocyte-like CAF MMP+
SMC_SMC14.T_CCCATACAGGCACATG	SMC14	SMC	0.80657	trophocyte-like CAFs
SMC_SMC14.T_CCGGTAGGTACATCCA	SMC14	SMC	0.833762	trophocyte-like CAFs
SMC_SMC14.T_CCGTTCAAGTCTCAAC	SMC14	SMC	0.740829	trophocyte-like CAF MMP+
SMC_SMC14.T_CCGTTCACAGGAATGC	SMC14	SMC	0.84631	trophocyte-like CAFs
SMC_SMC14.T_CCTCTGAAGCTATGCT	SMC14	SMC	0.744242	trophocyte-like CAF MMP+
SMC_SMC14.T_CCTTACGTCAACTCTT	SMC14	SMC	0.835315	trophocyte-like CAFs
SMC_SMC14.T_CCTTCGATCCAGGGCT	SMC14	SMC	0.861306	trophocyte-like CAFs
SMC_SMC14.T_CCTTTCTAGAACAATC	SMC14	SMC	0.850331	trophocyte-like CAFs
SMC_SMC14.T_CGAACATGTGAAATCA	SMC14	SMC	0.733238	trophocyte-like CAFs
SMC_SMC14.T_CGACTTCCAAGCCTAT	SMC14	SMC	0.884514	trophocytes
SMC_SMC14.T_CGACTTCCAGGATCGA	SMC14	SMC	0.817195	trophocyte-like CAFs
SMC_SMC14.T_CGAGCCATCCCAACGG	SMC14	SMC	0.459325	trophocyte-like CAF MMP+
SMC_SMC14.T_CGAGCCATCGCCTGTT	SMC14	SMC	0.849439	trophocyte-like CAFs
SMC_SMC14.T_CGCGTTTTCAGAGCTT	SMC14	SMC	0.574418	trophocyte-like CAFs
SMC_SMC14.T_CGCTGGAGTTAAGTAG	SMC14	SMC	0.505861	trophocyte-like CAFs
SMC_SMC14.T_CGGACACGTGCGAAAC	SMC14	SMC	0.705245	trophocyte-like CAFs
SMC_SMC14.T_CGTGAGCAGATCCCAT	SMC14	SMC	0.796281	telocyte-like CAFs
SMC_SMC14.T_CGTGTAACATGCGCAC	SMC14	SMC	0.788691	trophocyte-like CAFs
SMC_SMC14.T_CGTTAGAGTGCTGTAT	SMC14	SMC	0.721956	telocyte-like CAFs
SMC_SMC14.T_CTAACTTCACGCCAGT	SMC14	SMC	0.869959	trophocyte-like CAFs
SMC_SMC14.T_CTACCCATCAGGTAAA	SMC14	SMC	0.274317	trophocyte-like CAFs
SMC_SMC14.T_CTAGCCTGTGTAAGTA	SMC14	SMC	0.842606	trophocyte-like CAFs
SMC_SMC14.T_CTCACACTCTCGTTTA	SMC14	SMC	0.762545	trophocyte-like CAFs
SMC_SMC14.T_CTCAGAAGTTGATTGC	SMC14	SMC	0.546111	trophocyte-like CAF MMP+
SMC_SMC14.T_CTCGAAACACGCGAAA	SMC14	SMC	0.744661	trophocyte-like CAF MMP+
SMC_SMC14.T_CTCGAAACACTCAGGC	SMC14	SMC	0.79535	trophocyte-like CAF MMP+
SMC_SMC14.T_CTGAAGTCAAGCCGTC	SMC14	SMC	0.692445	trophocyte-like CAF MMP+
SMC_SMC14.T_CTGCCTAGTTCAGACT	SMC14	SMC	0.668082	trophocyte-like CAFs
SMC_SMC14.T_CTGTTTACAAGCCGTC	SMC14	SMC	0.885381	trophocyte-like CAF MMP+
SMC_SMC14.T_CTTGGCTGTCGGCACT	SMC14	SMC	0.865774	trophocyte-like CAFs
SMC_SMC14.T_GAAACTCAGTGTGAAT	SMC14	SMC	0.548102	trophocyte-like CAFs
SMC_SMC14.T_GAAGCAGTCCCTTGTG	SMC14	SMC	0.694648	trophocyte-like CAFs
SMC_SMC14.T_GAATAAGCAGGGTTAG	SMC14	SMC	0.704488	trophocyte-like CAFs
SMC_SMC14.T_GAATGAATCCCTGACT	SMC14	SMC	0.681434	trophocyte-like CAFs
SMC_SMC14.T_GACGCGTCAGTATCTG	SMC14	SMC	0.595983	trophocyte-like CAFs
SMC_SMC14.T_GACGCGTGTGAGGCTA	SMC14	SMC	0.738027	trophocyte-like CAF MMP+
SMC_SMC14.T_GACGGCTTCCTGTACC	SMC14	SMC	0.612644	trophocyte-like CAFs
SMC_SMC14.T_GACGTGCAGTGACTCT	SMC14	SMC	0.483787	trophocyte-like CAF MMP+
SMC_SMC14.T_GACTACATCGATAGAA	SMC14	SMC	0.636449	trophocyte-like CAF MMP+
SMC_SMC14.T_GAGTCCGCACATCTTT	SMC14	SMC	0.868685	trophocyte-like CAF MMP+
SMC_SMC14.T_GAGTCCGTCCGCATCT	SMC14	SMC	0.834853	trophocyte-like CAFs
SMC_SMC14.T_GATGCTAGTGCCTGGT	SMC14	SMC	0.814359	trophocyte-like CAF MMP+
SMC_SMC14.T_GCACTCTCAATTCCTT	SMC14	SMC	0.823836	trophocyte-like CAF MMP+
SMC_SMC14.T_GCAGCCAGTTTGACTG	SMC14	SMC	0.758563	trophocyte-like CAF MMP+
SMC_SMC14.T_GCATGATGTCCAAGTT	SMC14	SMC	0.803057	trophocyte-like CAFs
SMC_SMC14.T_GCATGCGGTCTAGTGT	SMC14	SMC	0.842782	trophocyte-like CAFs
SMC_SMC14.T_GCCTCTATCTATGTGG	SMC14	SMC	0.744611	trophocyte-like CAFs
SMC_SMC14.T_GCGCAACTCAGTTAGC	SMC14	SMC	0.604451	trophocyte-like CAFs
SMC_SMC14.T_GCTCCTACATCTGGTA	SMC14	SMC	0.832332	trophocyte-like CAFs
SMC_SMC14.T_GGAACTTAGGGCTTGA	SMC14	SMC	0.85411	trophocyte-like CAF MMP+
SMC_SMC14.T_GGAGCAACACTTACGA	SMC14	SMC	0.417929	trophocyte-like CAF MMP+
SMC_SMC14.T_GGGAGATCAAGGACAC	SMC14	SMC	0.78874	telocyte-like CAFs
SMC_SMC14.T_GGGAGATCACAGAGGT	SMC14	SMC	0.880547	trophocyte-like CAF MMP+
SMC_SMC14.T_GGGATGAGTTGAGTTC	SMC14	SMC	0.501365	trophocytes
SMC_SMC14.T_GGGCACTGTCGAATCT	SMC14	SMC	0.82664	trophocyte-like CAF MMP+
SMC_SMC14.T_GGGCATCGTCTGATTG	SMC14	SMC	0.902921	trophocyte-like CAFs
SMC_SMC14.T_GGGTCTGGTTTGCATG	SMC14	SMC	0.713463	trophocyte-like CAF MMP+
SMC_SMC14.T_GTAACGTTCTGGTATG	SMC14	SMC	0.34545	trophocyte-like CAFs
SMC_SMC14.T_GTACGTAAGCGTAATA	SMC14	SMC	0.756264	trophocyte-like CAF MMP+
SMC_SMC14.T_GTAGGCCTCCAGTATG	SMC14	SMC	0.684737	trophocyte-like CAF MMP+
SMC_SMC14.T_GTCGGGTGTGCTAGCC	SMC14	SMC	0.621621	trophocyte-like CAF MMP+
SMC_SMC14.T_GTCTTCGTCATTGCCC	SMC14	SMC	0.346282	trophocyte-like CAFs
SMC_SMC14.T_GTGAAGGAGTGAATTG	SMC14	SMC	0.638341	trophocyte-like CAFs
SMC_SMC14.T_GTGGGTCAGGGCTCTC	SMC14	SMC	0.561525	trophocyte-like CAFs
SMC_SMC14.T_GTTACAGAGTAATCCC	SMC14	SMC	0.78378	trophocyte-like CAFs
SMC_SMC14.T_GTTTCTATCATACGGT	SMC14	SMC	0.597401	telocyte-like CAFs
SMC_SMC14.T_TACCTTAAGACGACGT	SMC14	SMC	0.850357	trophocyte-like CAFs
SMC_SMC14.T_TACGGTAGTCAGAGGT	SMC14	SMC	0.909991	trophocytes
SMC_SMC14.T_TACGGTATCACCATAG	SMC14	SMC	0.825019	trophocyte-like CAF MMP+
SMC_SMC14.T_TAGCCGGGTGTCTGAT	SMC14	SMC	0.819682	trophocyte-like CAFs
SMC_SMC14.T_TATCTCACAAGCGAGT	SMC14	SMC	0.642151	trophocyte-like CAF MMP+
SMC_SMC14.T_TATCTCACATGCAATC	SMC14	SMC	0.533068	trophocyte-like CAF MMP+
SMC_SMC14.T_TCAATCTGTCTCTTAT	SMC14	SMC	0.432945	trophocyte-like CAFs
SMC_SMC14.T_TCAGGATCAATAGCGG	SMC14	SMC	0.511329	trophocyte-like CAF MMP+
SMC_SMC14.T_TCGCGAGCAGGCGATA	SMC14	SMC	0.574115	trophocyte-like CAF MMP+
SMC_SMC14.T_TCTCATAAGATCCGAG	SMC14	SMC	0.832137	trophocyte-like CAF MMP+
SMC_SMC14.T_TCTCATAGTTTAGGAA	SMC14	SMC	0.856042	trophocyte-like CAF MMP+
SMC_SMC14.T_TGACAACGTGCACCAC	SMC14	SMC	0.638776	trophocyte-like CAFs
SMC_SMC14.T_TGACTAGAGTAACCCT	SMC14	SMC	0.856631	trophocyte-like CAFs
SMC_SMC14.T_TGGTTAGCATGAAGTA	SMC14	SMC	0.833929	telocyte-like CAFs
SMC_SMC14.T_TGTATTCAGGAGTCTG	SMC14	SMC	0.680243	trophocyte-like CAFs
SMC_SMC14.T_TGTCCCATCGCGATCG	SMC14	SMC	0.597072	trophocyte-like CAF MMP+
SMC_SMC14.T_TTAGGACGTGCGATAG	SMC14	SMC	0.635926	trophocyte-like CAF MMP+
SMC_SMC14.T_TTAGTTCTCTTGAGGT	SMC14	SMC	0.799075	trophocyte-like CAF MMP+
SMC_SMC14.T_TTCGAAGAGAACTCGG	SMC14	SMC	0.29777	telocyte-like CAFs
SMC_SMC14.T_TTGAACGGTAATCACC	SMC14	SMC	0.835822	trophocyte-like CAF MMP+
SMC_SMC14.T_TTGGAACTCTTGAGAC	SMC14	SMC	0.796668	trophocyte-like CAFs
SMC_SMC15.T_AACCATGCATAACCTG	SMC15	SMC	0.451807	telocytes
SMC_SMC15.T_AAGCCGCCAGCGAACA	SMC15	SMC	0.849912	telocyte-like CAFs
SMC_SMC15.T_AAGGAGCTCCTTCAAT	SMC15	SMC	0.605391	telocyte-like CAFs
SMC_SMC15.T_AAGGCAGCAATCACAC	SMC15	SMC	0.955523	trophocytes
SMC_SMC15.T_AAGTCTGGTGGTCCGT	SMC15	SMC	0.610857	trophocyte-like CAF MMP+
SMC_SMC15.T_AATCGGTAGAGACGAA	SMC15	SMC	0.408775	telocyte-like CAFs
SMC_SMC15.T_ACACCAAGTCTCCACT	SMC15	SMC	0.419844	trophocytes
SMC_SMC15.T_ACATACGAGCGCCTCA	SMC15	SMC	0.500444	trophocyte-like CAF MMP+
SMC_SMC15.T_ACATACGCAATGGAAT	SMC15	SMC	0.815117	trophocyte-like CAFs
SMC_SMC15.T_ACCAGTACATTACCTT	SMC15	SMC	0.379684	trophocyte-like CAFs
SMC_SMC15.T_ACGAGGATCGACCAGC	SMC15	SMC	0.930497	trophocytes
SMC_SMC15.T_ACGGCCACAAAGGTGC	SMC15	SMC	0.813385	trophocyte-like CAFs
SMC_SMC15.T_ACTGCTCGTCCATCCT	SMC15	SMC	0.847531	telocyte-like CAFs
SMC_SMC15.T_AGAATAGTCCAGGGCT	SMC15	SMC	0.788793	trophocyte-like CAFs
SMC_SMC15.T_AGACGTTGTGGCAAAC	SMC15	SMC	0.821375	trophocyte-like CAFs
SMC_SMC15.T_AGACGTTTCTCAAACG	SMC15	SMC	0.90291	trophocyte-like CAFs
SMC_SMC15.T_AGATCTGAGTGGAGTC	SMC15	SMC	0.627779	trophocyte-like CAF MMP+
SMC_SMC15.T_AGCTCTCAGTCCGTAT	SMC15	SMC	0.815767	trophocyte-like CAFs
SMC_SMC15.T_ATCATGGCATCTATGG	SMC15	SMC	0.304981	trophocyte-like CAFs
SMC_SMC15.T_ATCGAGTCACAACGCC	SMC15	SMC	0.8041	trophocyte-like CAF MMP+
SMC_SMC15.T_ATCTGCCTCCCAAGAT	SMC15	SMC	0.374688	telocytes
SMC_SMC15.T_ATGCGATCACAAGCCC	SMC15	SMC	0.844024	S1
SMC_SMC15.T_ATTTCTGGTTCCACAA	SMC15	SMC	0.868877	trophocyte-like CAFs
SMC_SMC15.T_CACATTTCACCATGTA	SMC15	SMC	0.795887	trophocyte-like CAFs
SMC_SMC15.T_CACATTTCACGAAATA	SMC15	SMC	0.873176	trophocyte-like CAFs
SMC_SMC15.T_CACTCCACAGGCGATA	SMC15	SMC	0.820973	trophocyte-like CAF MMP+
SMC_SMC15.T_CAGCCGAAGACACGAC	SMC15	SMC	0.577019	telocytes
SMC_SMC15.T_CAGCCGACACCATCCT	SMC15	SMC	0.803294	trophocyte-like CAFs
SMC_SMC15.T_CAGTAACGTTCCCGAG	SMC15	SMC	0.645001	trophocyte-like CAF MMP+
SMC_SMC15.T_CATATTCAGCTGAACG	SMC15	SMC	0.487758	trophocyte-like CAFs
SMC_SMC15.T_CATCGAAGTGACCAAG	SMC15	SMC	0.948272	trophocytes
SMC_SMC15.T_CATCGAAGTTCGCTAA	SMC15	SMC	0.356674	telocytes
SMC_SMC15.T_CATCGAATCAGCTTAG	SMC15	SMC	0.254081	trophocyte-like CAFs
SMC_SMC15.T_CATTATCGTCTCCATC	SMC15	SMC	0.639788	trophocyte-like CAF MMP+
SMC_SMC15.T_CCACTACAGATAGGAG	SMC15	SMC	0.439665	telocytes
SMC_SMC15.T_CCAGCGACAGTTCATG	SMC15	SMC	0.878083	trophocyte-like CAFs
SMC_SMC15.T_CCCTCCTTCACGACTA	SMC15	SMC	0.724611	telocyte-like CAFs
SMC_SMC15.T_CCTAGCTCACAAGCCC	SMC15	SMC	0.799809	telocytes
SMC_SMC15.T_CCTTACGTCTTTAGTC	SMC15	SMC	0.615995	S1
SMC_SMC15.T_CCTTCCCAGGGTGTTG	SMC15	SMC	0.803846	trophocyte-like CAFs
SMC_SMC15.T_CCTTTCTAGCGTAGTG	SMC15	SMC	0.858713	trophocyte-like CAF MMP+
SMC_SMC15.T_CGAGCACTCGGCTTGG	SMC15	SMC	0.371006	trophocytes
SMC_SMC15.T_CGATGTAAGGAGCGAG	SMC15	SMC	0.932596	S4
SMC_SMC15.T_CGCTATCGTAGGCATG	SMC15	SMC	0.806999	trophocyte-like CAFs
SMC_SMC15.T_CGCTTCATCTTGGGTA	SMC15	SMC	0.938033	trophocytes
SMC_SMC15.T_CGTGTAACATACGCCG	SMC15	SMC	0.802727	trophocyte-like CAFs
SMC_SMC15.T_CTACGTCAGTACGTTC	SMC15	SMC	0.263659	trophocyte-like CAFs
SMC_SMC15.T_CTCCTAGTCTATCGCC	SMC15	SMC	0.729475	trophocyte-like CAF MMP+
SMC_SMC15.T_CTGCTGTTCCACGACG	SMC15	SMC	0.727277	trophocyte-like CAFs
SMC_SMC15.T_CTTACCGGTCCTCTTG	SMC15	SMC	0.821823	trophocytes
SMC_SMC15.T_CTTTGCGGTCTCATCC	SMC15	SMC	0.330106	telocytes
SMC_SMC15.T_GAACATCCAGGTGGAT	SMC15	SMC	0.770872	telocyte-like CAFs
SMC_SMC15.T_GAATGAAAGCGATCCC	SMC15	SMC	0.964415	trophocytes
SMC_SMC15.T_GAATGAATCCCAACGG	SMC15	SMC	0.676387	trophocyte-like CAF MMP+
SMC_SMC15.T_GCACTCTAGGTTCCTA	SMC15	SMC	0.619475	telocytes
SMC_SMC15.T_GCACTCTGTCCGAATT	SMC15	SMC	0.76574	trophocyte-like CAFs
SMC_SMC15.T_GCGCAGTAGCGATATA	SMC15	SMC	0.713318	trophocyte-like CAF MMP+
SMC_SMC15.T_GCGCAGTCAGACGCCT	SMC15	SMC	0.863285	trophocyte-like CAF MMP+
SMC_SMC15.T_GCGCGATTCATAAAGG	SMC15	SMC	0.818922	trophocyte-like CAF MMP+
SMC_SMC15.T_GCTTGAATCCAGAGGA	SMC15	SMC	0.626283	telocytes
SMC_SMC15.T_GGAAAGCGTAATAGCA	SMC15	SMC	0.708101	trophocyte-like CAF MMP+
SMC_SMC15.T_GGACAAGGTGCCTTGG	SMC15	SMC	0.834321	S1
SMC_SMC15.T_GGACAGACACCCATGG	SMC15	SMC	0.838845	S1
SMC_SMC15.T_GGAGCAAAGAATGTGT	SMC15	SMC	0.794472	trophocyte-like CAFs
SMC_SMC15.T_GGATGTTTCGTCTGCT	SMC15	SMC	0.852012	trophocyte-like CAFs
SMC_SMC15.T_GGCCGATAGGGTTCCC	SMC15	SMC	0.868777	telocyte-like CAFs
SMC_SMC15.T_GGCTGGTCATCTACGA	SMC15	SMC	0.794355	trophocyte-like CAFs
SMC_SMC15.T_GGGAGATCATGCAATC	SMC15	SMC	0.84107	trophocyte-like CAF MMP+
SMC_SMC15.T_GGGCACTCAGTGGGAT	SMC15	SMC	0.806414	trophocyte-like CAFs
SMC_SMC15.T_GGGTCTGCAAGAAGAG	SMC15	SMC	0.772192	trophocyte-like CAFs
SMC_SMC15.T_GGGTCTGCAGATGGCA	SMC15	SMC	0.674061	trophocyte-like CAF MMP+
SMC_SMC15.T_GGGTCTGTCTGTTTGT	SMC15	SMC	0.948738	trophocytes
SMC_SMC15.T_GTAACGTAGGCTCAGA	SMC15	SMC	0.799965	S1
SMC_SMC15.T_GTACGTACAGAGCCAA	SMC15	SMC	0.580509	telocyte-like CAFs
SMC_SMC15.T_GTACTCCAGAAGGCCT	SMC15	SMC	0.737445	trophocyte-like CAF MMP+
SMC_SMC15.T_GTATCTTCATGTCCTC	SMC15	SMC	0.827542	telocyte-like CAFs
SMC_SMC15.T_GTATCTTTCAGTTGAC	SMC15	SMC	0.924185	trophocytes
SMC_SMC15.T_GTGCAGCTCAAGGTAA	SMC15	SMC	0.814963	trophocyte-like CAFs
SMC_SMC15.T_GTTCATTGTCCGAACC	SMC15	SMC	0.449908	S1
SMC_SMC15.T_TAAGTGCAGTGACTCT	SMC15	SMC	0.804312	trophocyte-like CAFs
SMC_SMC15.T_TACGGTAGTAGCTGCC	SMC15	SMC	0.875332	trophocyte-like CAF MMP+
SMC_SMC15.T_TACTCATAGAGAGCTC	SMC15	SMC	0.223474	telocyte-like CAFs
SMC_SMC15.T_TACTCATAGGACATTA	SMC15	SMC	0.879986	trophocyte-like CAF MMP+
SMC_SMC15.T_TACTCGCCATACTACG	SMC15	SMC	0.764295	trophocytes
SMC_SMC15.T_TACTTACCATTCGACA	SMC15	SMC	0.883231	trophocyte-like CAFs
SMC_SMC15.T_TAGGCATCATTTGCTT	SMC15	SMC	0.824826	S1
SMC_SMC15.T_TAGTTGGCAGCTGTTA	SMC15	SMC	0.618733	telocyte-like CAFs
SMC_SMC15.T_TAGTTGGTCGTAGATC	SMC15	SMC	0.915249	trophocyte-like CAFs
SMC_SMC15.T_TCAACGAAGATGGGTC	SMC15	SMC	0.574374	telocytes
SMC_SMC15.T_TCCACACCATTTGCTT	SMC15	SMC	0.902877	trophocyte-like CAF MMP+
SMC_SMC15.T_TCGAGGCGTTAAAGTG	SMC15	SMC	0.532509	telocytes
SMC_SMC15.T_TGACGGCCACAACGTT	SMC15	SMC	0.398619	telocyte-like CAFs
SMC_SMC15.T_TGCACCTCAAACGTGG	SMC15	SMC	0.589617	telocytes
SMC_SMC15.T_TGCACCTTCCCAGGTG	SMC15	SMC	0.800319	trophocyte-like CAFs
SMC_SMC15.T_TGCGGGTTCAGAAATG	SMC15	SMC	0.800659	trophocyte-like CAF MMP+
SMC_SMC15.T_TGGCTGGTCCTTTCGG	SMC15	SMC	0.729714	trophocyte-like CAF MMP+
SMC_SMC15.T_TGGTTAGCAAGTTGTC	SMC15	SMC	0.807884	trophocyte-like CAF MMP+
SMC_SMC15.T_TGTATTCGTAAAGTCA	SMC15	SMC	0.85027	telocyte-like CAFs
SMC_SMC15.T_TGTGGTATCCTTTCGG	SMC15	SMC	0.820779	S1
SMC_SMC15.T_TTGCCGTGTTATCACG	SMC15	SMC	0.812107	telocyte-like CAFs
SMC_SMC15.T_TTTACTGCAGGGCATA	SMC15	SMC	0.851236	trophocyte-like CAFs
SMC_SMC15.T_TTTATGCAGCGATCCC	SMC15	SMC	0.783786	trophocyte-like CAFs
SMC_SMC15.T_TTTGGTTCAGACAGGT	SMC15	SMC	0.748285	trophocyte-like CAF MMP+
SMC_SMC16.T_AGGTCCGCAAGTCATC	SMC16	SMC	0.587046	telocytes
SMC_SMC16.T_ATCATCTTCATGTAGC	SMC16	SMC	0.617634	trophocyte-like CAF MMP+
SMC_SMC16.T_CATCCACAGAGTTGGC	SMC16	SMC	0.499694	telocytes
SMC_SMC16.T_CCGGTAGGTGACAAAT	SMC16	SMC	0.629337	telocytes
SMC_SMC16.T_CGACCTTGTCAGAGGT	SMC16	SMC	0.619677	telocytes
SMC_SMC16.T_CGCGGTACATCGTCGG	SMC16	SMC	0.55638	telocyte-like CAFs
SMC_SMC16.T_CGCGGTAGTCCAACTA	SMC16	SMC	0.607973	telocytes
SMC_SMC16.T_CGGACACTCAGAGGTG	SMC16	SMC	0.787961	telocytes
SMC_SMC16.T_GACTAACCATCTGGTA	SMC16	SMC	0.705858	telocytes
SMC_SMC16.T_GCAAACTAGTATCGAA	SMC16	SMC	0.852973	telocytes
SMC_SMC16.T_GCATGCGGTGACTACT	SMC16	SMC	0.50914	telocytes
SMC_SMC16.T_GGAGCAATCTATCGCC	SMC16	SMC	0.646328	telocytes
SMC_SMC16.T_TATCAGGTCCCTTGTG	SMC16	SMC	0.67543	telocytes
SMC_SMC16.T_TTCTCCTAGCGTCTAT	SMC16	SMC	0.684098	telocytes
SMC_SMC17.T_AAAGATGCACTTGGAT	SMC17	SMC	0.551195	trophocyte-like CAFs
SMC_SMC17.T_AACACGTAGAGTCGGT	SMC17	SMC	0.835189	trophocyte-like CAF MMP+
SMC_SMC17.T_ACAGCTAGTGGCCCTA	SMC17	SMC	0.871161	trophocyte-like CAF MMP+
SMC_SMC17.T_ACAGCTATCTTCAACT	SMC17	SMC	0.884396	trophocyte-like CAF MMP+
SMC_SMC17.T_ACGAGGAAGTCATGCT	SMC17	SMC	0.784219	trophocyte-like CAF MMP+
SMC_SMC17.T_ACGCAGCAGTGTCTCA	SMC17	SMC	0.825176	trophocyte-like CAF MMP+
SMC_SMC17.T_ACGGGTCTCGAGAACG	SMC17	SMC	0.543643	trophocyte-like CAFs
SMC_SMC17.T_ACTGATGCACGAAGCA	SMC17	SMC	0.759179	trophocyte-like CAF MMP+
SMC_SMC17.T_ACTGATGGTCCTGCTT	SMC17	SMC	0.773473	trophocyte-like CAFs
SMC_SMC17.T_ACTGATGGTGACGGTA	SMC17	SMC	0.791592	trophocyte-like CAF MMP+
SMC_SMC17.T_ACTTACTCATTAACCG	SMC17	SMC	0.73455	trophocyte-like CAF MMP+
SMC_SMC17.T_AGAGTGGGTTTCGCTC	SMC17	SMC	0.810325	telocyte-like CAFs
SMC_SMC17.T_AGCAGCCAGGCTCATT	SMC17	SMC	0.836903	trophocyte-like CAFs
SMC_SMC17.T_AGCGTATCAGTATGCT	SMC17	SMC	0.609592	trophocyte-like CAFs
SMC_SMC17.T_AGTGTCAGTTCGTCTC	SMC17	SMC	0.679266	trophocyte-like CAF MMP+
SMC_SMC17.T_AGTTGGTCAACGCACC	SMC17	SMC	0.630323	trophocyte-like CAF MMP+
SMC_SMC17.T_ATGTGTGCAGCATGAG	SMC17	SMC	0.687815	telocytes
SMC_SMC17.T_ATGTGTGGTGAAAGAG	SMC17	SMC	0.295941	trophocyte-like CAF MMP+
SMC_SMC17.T_ATTATCCGTGTTAAGA	SMC17	SMC	0.836619	trophocyte-like CAF MMP+
SMC_SMC17.T_ATTGGACTCTGCTGTC	SMC17	SMC	0.283284	trophocyte-like CAF MMP+
SMC_SMC17.T_CAACTAGCATAAAGGT	SMC17	SMC	0.630098	trophocyte-like CAFs
SMC_SMC17.T_CAACTAGTCTACTTAC	SMC17	SMC	0.751244	trophocyte-like CAF MMP+
SMC_SMC17.T_CAAGTTGTCTATCCTA	SMC17	SMC	0.858015	trophocyte-like CAFs
SMC_SMC17.T_CATCCACCATCGATGT	SMC17	SMC	0.845513	trophocyte-like CAF MMP+
SMC_SMC17.T_CCAATCCAGACATAAC	SMC17	SMC	0.863617	trophocyte-like CAF MMP+
SMC_SMC17.T_CCGTGGAGTAGGACAC	SMC17	SMC	0.594958	trophocyte-like CAF MMP+
SMC_SMC17.T_CGACTTCTCGCATGGC	SMC17	SMC	0.817265	trophocyte-like CAFs
SMC_SMC17.T_CGAGCACTCCACGTTC	SMC17	SMC	0.711892	trophocyte-like CAF MMP+
SMC_SMC17.T_CGAGCACTCGGAAATA	SMC17	SMC	0.638049	trophocyte-like CAFs
SMC_SMC17.T_CGATTGACATGGGAAC	SMC17	SMC	0.764557	trophocyte-like CAF MMP+
SMC_SMC17.T_CGGTTAACAAACTGTC	SMC17	SMC	0.886778	trophocyte-like CAF MMP+
SMC_SMC17.T_CGTCTACTCTGCGTAA	SMC17	SMC	0.838058	trophocyte-like CAF MMP+
SMC_SMC17.T_CTCGAGGAGTTACCCA	SMC17	SMC	0.81039	trophocyte-like CAF MMP+
SMC_SMC17.T_GAAACTCTCTTGTATC	SMC17	SMC	0.878554	trophocyte-like CAFs
SMC_SMC17.T_GAACCTAAGCTGCCCA	SMC17	SMC	0.796396	trophocyte-like CAF MMP+
SMC_SMC17.T_GATCTAGGTGACTACT	SMC17	SMC	0.789993	trophocyte-like CAF MMP+
SMC_SMC17.T_GCATACACACTCAGGC	SMC17	SMC	0.777238	trophocyte-like CAF MMP+
SMC_SMC17.T_GCGCCAAAGGCTATCT	SMC17	SMC	0.60912	trophocyte-like CAFs
SMC_SMC17.T_GCTTGAAAGAAGCCCA	SMC17	SMC	0.602447	trophocyte-like CAF MMP+
SMC_SMC17.T_GGAACTTCAGATGGGT	SMC17	SMC	0.619691	trophocyte-like CAF MMP+
SMC_SMC17.T_GGCGACTTCTCTGCTG	SMC17	SMC	0.368738	trophocyte-like CAF MMP+
SMC_SMC17.T_GGCTGGTGTAGCTTGT	SMC17	SMC	0.663167	trophocyte-like CAFs
SMC_SMC17.T_GGGAATGCACGTCTCT	SMC17	SMC	0.740546	trophocyte-like CAF MMP+
SMC_SMC17.T_GGGATGAAGGATATAC	SMC17	SMC	0.701117	trophocyte-like CAF MMP+
SMC_SMC17.T_GGGTCTGCACAGCGTC	SMC17	SMC	0.66422	trophocyte-like CAFs
SMC_SMC17.T_GTACGTAGTGACTACT	SMC17	SMC	0.707218	trophocyte-like CAFs
SMC_SMC17.T_GTCATTTAGAGTGACC	SMC17	SMC	0.758283	trophocyte-like CAF MMP+
SMC_SMC17.T_GTGAAGGAGCGTGTCC	SMC17	SMC	0.617252	trophocyte-like CAFs
SMC_SMC17.T_TACCTATCATCGACGC	SMC17	SMC	0.607704	trophocyte-like CAFs
SMC_SMC17.T_TACGGTATCAAACCGT	SMC17	SMC	0.698867	telocyte-like CAFs
SMC_SMC17.T_TCAGCAACACCGTTGG	SMC17	SMC	0.632018	trophocyte-like CAF MMP+
SMC_SMC17.T_TCCCGATGTATAATGG	SMC17	SMC	0.230959	trophocyte-like CAF MMP+
SMC_SMC17.T_TGACGGCTCAGTCCCT	SMC17	SMC	0.632518	trophocyte-like CAF MMP+
SMC_SMC17.T_TGCCCATAGGGATGGG	SMC17	SMC	0.695848	trophocyte-like CAF MMP+
SMC_SMC17.T_TTAGTTCTCCACGCAG	SMC17	SMC	0.580641	trophocyte-like CAFs
SMC_SMC17.T_TTCGAAGTCGGAAACG	SMC17	SMC	0.606622	trophocyte-like CAF MMP+
SMC_SMC17.T_TTCTCCTCAGACGCCT	SMC17	SMC	0.630257	trophocyte-like CAF MMP+
SMC_SMC17.T_TTGCGTCAGGTAGCCA	SMC17	SMC	0.373583	trophocyte-like CAF MMP+
SMC_SMC17.T_TTTGCGCTCCAGTAGT	SMC17	SMC	0.724982	trophocyte-like CAFs
SMC_SMC18.T_CTTGGCTCAGTGACAG	SMC18	SMC	0.933743	trophocytes
SMC_SMC19.T_AACCATGTCTCAAACG	SMC19	SMC	0.642689	telocytes
SMC_SMC19.T_ACACCGGTCAGCGATT	SMC19	SMC	0.659172	telocyte-like CAFs
SMC_SMC19.T_ACGCCAGCATTACGAC	SMC19	SMC	0.463852	S1
SMC_SMC19.T_AGAATAGGTACTCAAC	SMC19	SMC	0.842366	S1
SMC_SMC19.T_ATCATGGCATAACCTG	SMC19	SMC	0.865152	S1
SMC_SMC19.T_ATGGGAGAGCACACAG	SMC19	SMC	0.600582	telocytes
SMC_SMC19.T_CAGCGACAGTACGCGA	SMC19	SMC	0.514455	telocytes
SMC_SMC19.T_CATCAGACAAGTAATG	SMC19	SMC	0.891769	telocytes
SMC_SMC19.T_CATTCGCGTGGCGAAT	SMC19	SMC	0.338643	telocyte-like CAFs
SMC_SMC19.T_CGCTATCGTAACGTTC	SMC19	SMC	0.42585	trophocyte-like CAFs
SMC_SMC19.T_CGTAGCGCACATTAGC	SMC19	SMC	0.472819	telocytes
SMC_SMC19.T_CGTGTCTAGGGCTTGA	SMC19	SMC	0.491659	telocyte-like CAFs
SMC_SMC19.T_CTAGTGATCTCTTGAT	SMC19	SMC	0.624088	telocyte-like CAFs
SMC_SMC19.T_CTCTAATCAGCATGAG	SMC19	SMC	0.621804	telocytes
SMC_SMC19.T_GACGCGTTCCAAAGTC	SMC19	SMC	0.63976	telocyte-like CAFs
SMC_SMC19.T_GACTAACGTAGAGTGC	SMC19	SMC	0.799614	telocytes
SMC_SMC19.T_GCTCCTATCGAGAGCA	SMC19	SMC	0.883643	S1
SMC_SMC19.T_GGAACTTAGGGTGTTG	SMC19	SMC	0.838088	telocytes
SMC_SMC19.T_GTTCGGGCAAGTTGTC	SMC19	SMC	0.663601	telocyte-like CAFs
SMC_SMC19.T_TCACGAAAGAACAATC	SMC19	SMC	0.632948	S1
SMC_SMC19.T_TGTGGTATCCGTAGGC	SMC19	SMC	0.388434	telocytes
SMC_SMC19.T_TTAACTCAGCAGCGTA	SMC19	SMC	0.495317	telocytes
SMC_SMC19.T_TTCCCAGTCTGATACG	SMC19	SMC	0.881336	S1
SMC_SMC20.T_AAACCTGCATTTCACT	SMC20	SMC	0.78849	trophocyte-like CAFs
SMC_SMC20.T_AAACGGGCACGAGGTA	SMC20	SMC	0.823635	trophocyte-like CAF MMP+
SMC_SMC20.T_AAACGGGCAGGTGCCT	SMC20	SMC	0.609334	trophocyte-like CAFs
SMC_SMC20.T_AAAGATGTCCTCCTAG	SMC20	SMC	0.61477	trophocyte-like CAF MMP+
SMC_SMC20.T_AACTCTTGTGATGTGG	SMC20	SMC	0.737385	trophocyte-like CAFs
SMC_SMC20.T_AACTCTTTCGAGAACG	SMC20	SMC	0.597537	trophocyte-like CAF MMP+
SMC_SMC20.T_AACTTTCAGGACCACA	SMC20	SMC	0.302216	trophocyte-like CAF MMP+
SMC_SMC20.T_AAGGCAGTCATCGATG	SMC20	SMC	0.316227	trophocyte-like CAFs
SMC_SMC20.T_AAGGCAGTCGCCAAAT	SMC20	SMC	0.808909	trophocyte-like CAF MMP+
SMC_SMC20.T_AATCCAGAGAGGTTAT	SMC20	SMC	0.400928	trophocyte-like CAFs
SMC_SMC20.T_AATCCAGAGGCGCTCT	SMC20	SMC	0.816015	trophocyte-like CAFs
SMC_SMC20.T_AATCGGTGTTACAGAA	SMC20	SMC	0.644346	trophocyte-like CAFs
SMC_SMC20.T_AATCGGTTCATAGCAC	SMC20	SMC	0.602017	trophocyte-like CAFs
SMC_SMC20.T_ACACCAAAGTTTGCGT	SMC20	SMC	0.555519	trophocyte-like CAFs
SMC_SMC20.T_ACACCAACAACTGCTA	SMC20	SMC	0.812689	trophocyte-like CAFs
SMC_SMC20.T_ACACCAACATGTCTCC	SMC20	SMC	0.907885	trophocyte-like CAF MMP+
SMC_SMC20.T_ACACCCTGTTCGCGAC	SMC20	SMC	0.838119	trophocyte-like CAFs
SMC_SMC20.T_ACACTGAGTTATCACG	SMC20	SMC	0.821128	trophocyte-like CAF MMP+
SMC_SMC20.T_ACAGCCGGTTAGAACA	SMC20	SMC	0.563862	trophocyte-like CAFs
SMC_SMC20.T_ACAGCTAAGTCAATAG	SMC20	SMC	0.672306	trophocyte-like CAFs
SMC_SMC20.T_ACAGCTAGTCTTCTCG	SMC20	SMC	0.830858	trophocyte-like CAFs
SMC_SMC20.T_ACATACGAGACCTAGG	SMC20	SMC	0.82748	trophocyte-like CAFs
SMC_SMC20.T_ACATACGCACCCAGTG	SMC20	SMC	0.837938	trophocyte-like CAFs
SMC_SMC20.T_ACATCAGTCACTCTTA	SMC20	SMC	0.820918	trophocyte-like CAF MMP+
SMC_SMC20.T_ACCGTAAAGATCCCGC	SMC20	SMC	0.540926	trophocyte-like CAFs
SMC_SMC20.T_ACCGTAACATCTACGA	SMC20	SMC	0.688221	trophocyte-like CAFs
SMC_SMC20.T_ACCTTTAGTGTGACGA	SMC20	SMC	0.902022	trophocyte-like CAFs
SMC_SMC20.T_ACCTTTATCGAACTGT	SMC20	SMC	0.8005	trophocyte-like CAFs
SMC_SMC20.T_ACCTTTATCGGTCCGA	SMC20	SMC	0.83392	trophocyte-like CAFs
SMC_SMC20.T_ACGAGCCCAGGGATTG	SMC20	SMC	0.745266	trophocyte-like CAFs
SMC_SMC20.T_ACGAGCCGTCCGCTGA	SMC20	SMC	0.663029	trophocyte-like CAFs
SMC_SMC20.T_ACGATACAGATTACCC	SMC20	SMC	0.729049	trophocyte-like CAFs
SMC_SMC20.T_ACGATACGTCCCGACA	SMC20	SMC	0.568572	trophocyte-like CAFs
SMC_SMC20.T_ACGATGTGTCCGTTAA	SMC20	SMC	0.576858	trophocyte-like CAFs
SMC_SMC20.T_ACGCCAGGTAATAGCA	SMC20	SMC	0.852712	trophocyte-like CAFs
SMC_SMC20.T_ACGGCCAGTGTTGAGG	SMC20	SMC	0.824269	trophocyte-like CAFs
SMC_SMC20.T_ACGGGCTGTATAGGGC	SMC20	SMC	0.870176	trophocyte-like CAFs
SMC_SMC20.T_ACGGGTCGTATAGTAG	SMC20	SMC	0.556987	trophocyte-like CAF MMP+
SMC_SMC20.T_ACTGAGTCACTTGGAT	SMC20	SMC	0.645699	trophocyte-like CAFs
SMC_SMC20.T_ACTGTCCTCACAATGC	SMC20	SMC	0.86154	trophocyte-like CAFs
SMC_SMC20.T_ACTTGTTAGAATAGGG	SMC20	SMC	0.882886	trophocyte-like CAFs
SMC_SMC20.T_ACTTTCACAAGCGCTC	SMC20	SMC	0.581662	trophocyte-like CAFs
SMC_SMC20.T_AGAATAGAGAGTAATC	SMC20	SMC	0.670524	trophocyte-like CAFs
SMC_SMC20.T_AGACGTTAGCTATGCT	SMC20	SMC	0.735534	trophocyte-like CAFs
SMC_SMC20.T_AGACGTTCACAGACAG	SMC20	SMC	0.151043	trophocyte-like CAFs
SMC_SMC20.T_AGAGCTTCACTGTCGG	SMC20	SMC	0.607537	trophocyte-like CAFs
SMC_SMC20.T_AGATCTGAGAGGTTGC	SMC20	SMC	0.540158	trophocyte-like CAFs
SMC_SMC20.T_AGCCTAAAGGTAGCTG	SMC20	SMC	0.535552	trophocyte-like CAF MMP+
SMC_SMC20.T_AGCGTATTCGCCTGTT	SMC20	SMC	0.769118	trophocyte-like CAF MMP+
SMC_SMC20.T_AGCTCTCCAGACAAGC	SMC20	SMC	0.5587	trophocyte-like CAFs
SMC_SMC20.T_AGGCCACAGAAGGACA	SMC20	SMC	0.80539	telocyte-like CAFs
SMC_SMC20.T_AGGGATGGTTGTACAC	SMC20	SMC	0.80919	trophocyte-like CAFs
SMC_SMC20.T_AGGGATGGTTTGACAC	SMC20	SMC	0.770927	trophocyte-like CAF MMP+
SMC_SMC20.T_AGGTCATCAGAGCCAA	SMC20	SMC	0.493025	trophocyte-like CAFs
SMC_SMC20.T_AGGTCATCAGCATGAG	SMC20	SMC	0.649563	trophocyte-like CAFs
SMC_SMC20.T_AGGTCCGAGAGGGATA	SMC20	SMC	0.810622	trophocyte-like CAF MMP+
SMC_SMC20.T_AGGTCCGAGCTTCGCG	SMC20	SMC	0.136774	trophocyte-like CAFs
SMC_SMC20.T_AGGTCCGCAGTATAAG	SMC20	SMC	0.464746	trophocyte-like CAFs
SMC_SMC20.T_AGGTCCGGTATAGGTA	SMC20	SMC	0.851255	trophocyte-like CAFs
SMC_SMC20.T_AGTAGTCGTAGAGCTG	SMC20	SMC	0.825041	trophocyte-like CAF MMP+
SMC_SMC20.T_AGTGTCAAGGTTCCTA	SMC20	SMC	0.778889	trophocyte-like CAFs
SMC_SMC20.T_AGTGTCACATGCTAGT	SMC20	SMC	0.813934	trophocyte-like CAF MMP+
SMC_SMC20.T_AGTTGGTGTACCAGTT	SMC20	SMC	0.666642	trophocyte-like CAF MMP+
SMC_SMC20.T_ATCACGAGTCAGAAGC	SMC20	SMC	0.827818	trophocyte-like CAF MMP+
SMC_SMC20.T_ATCATGGGTACAGCAG	SMC20	SMC	0.549913	telocytes
SMC_SMC20.T_ATCTGCCCAATCCGAT	SMC20	SMC	0.872257	trophocyte-like CAFs
SMC_SMC20.T_ATGGGAGAGAGAGCTC	SMC20	SMC	0.805971	trophocyte-like CAFs
SMC_SMC20.T_ATGGGAGGTAACGCGA	SMC20	SMC	0.639123	trophocyte-like CAFs
SMC_SMC20.T_ATGTGTGGTAAACACA	SMC20	SMC	0.781444	trophocyte-like CAF MMP+
SMC_SMC20.T_ATTACTCAGGGCATGT	SMC20	SMC	0.118503	trophocyte-like CAFs
SMC_SMC20.T_ATTCTACTCATCTGTT	SMC20	SMC	0.624741	trophocyte-like CAFs
SMC_SMC20.T_ATTGGACGTGGCAAAC	SMC20	SMC	0.640161	trophocyte-like CAFs
SMC_SMC20.T_ATTTCTGTCTTCAACT	SMC20	SMC	0.780703	telocyte-like CAFs
SMC_SMC20.T_CAACCAAGTTCCTCCA	SMC20	SMC	0.570376	trophocyte-like CAFs
SMC_SMC20.T_CAACCAAGTTCTGGTA	SMC20	SMC	0.720836	trophocyte-like CAFs
SMC_SMC20.T_CAACCTCAGATGTGGC	SMC20	SMC	0.785936	trophocyte-like CAF MMP+
SMC_SMC20.T_CAACCTCAGGAATGGA	SMC20	SMC	0.742158	trophocyte-like CAFs
SMC_SMC20.T_CAACCTCAGGCTAGGT	SMC20	SMC	0.42598	trophocyte-like CAF MMP+
SMC_SMC20.T_CAACTAGGTCAATACC	SMC20	SMC	0.869007	trophocyte-like CAF MMP+
SMC_SMC20.T_CAAGAAAGTCAATACC	SMC20	SMC	0.60951	trophocyte-like CAFs
SMC_SMC20.T_CAAGAAATCAGATAAG	SMC20	SMC	0.825963	trophocyte-like CAFs
SMC_SMC20.T_CAAGTTGAGGGCTTGA	SMC20	SMC	0.543563	telocytes
SMC_SMC20.T_CAAGTTGTCTCTAGGA	SMC20	SMC	0.871021	trophocyte-like CAFs
SMC_SMC20.T_CACAAACCATACAGCT	SMC20	SMC	0.835683	trophocyte-like CAF MMP+
SMC_SMC20.T_CACCAGGCACCTTGTC	SMC20	SMC	0.680528	trophocyte-like CAFs
SMC_SMC20.T_CACTCCAGTAAATGTG	SMC20	SMC	0.811235	trophocyte-like CAF MMP+
SMC_SMC20.T_CAGAATCGTGTCCTCT	SMC20	SMC	0.88291	trophocyte-like CAFs
SMC_SMC20.T_CAGAGAGCAACGATCT	SMC20	SMC	0.36063	trophocyte-like CAFs
SMC_SMC20.T_CAGATCATCTAGAGTC	SMC20	SMC	0.776936	trophocyte-like CAFs
SMC_SMC20.T_CAGCAGCGTCATCCCT	SMC20	SMC	0.577873	trophocyte-like CAF MMP+
SMC_SMC20.T_CAGCATACAAAGCAAT	SMC20	SMC	0.862517	trophocyte-like CAF MMP+
SMC_SMC20.T_CAGCTAATCGCCCTTA	SMC20	SMC	0.632895	trophocyte-like CAFs
SMC_SMC20.T_CAGTAACGTCAGGACA	SMC20	SMC	0.760388	trophocyte-like CAF MMP+
SMC_SMC20.T_CAGTCCTCATATGCTG	SMC20	SMC	0.812462	trophocyte-like CAFs
SMC_SMC20.T_CATATGGAGCTTATCG	SMC20	SMC	0.335679	trophocyte-like CAF MMP+
SMC_SMC20.T_CATCAAGGTTCAGCGC	SMC20	SMC	0.786511	trophocyte-like CAFs
SMC_SMC20.T_CATCCACCAATCTGCA	SMC20	SMC	0.885806	trophocyte-like CAFs
SMC_SMC20.T_CATCGAAGTCCGTGAC	SMC20	SMC	0.882028	trophocyte-like CAFs
SMC_SMC20.T_CATCGGGTCCGGCACA	SMC20	SMC	0.770473	trophocyte-like CAFs
SMC_SMC20.T_CATGGCGCACCAGCAC	SMC20	SMC	0.6907	trophocyte-like CAF MMP+
SMC_SMC20.T_CATGGCGGTCTAGGTT	SMC20	SMC	0.822802	trophocyte-like CAF MMP+
SMC_SMC20.T_CATTCGCGTGGCAAAC	SMC20	SMC	0.857845	trophocyte-like CAF MMP+
SMC_SMC20.T_CCACCTATCTGGAGCC	SMC20	SMC	0.674827	trophocyte-like CAFs
SMC_SMC20.T_CCACGGAGTTCCCGAG	SMC20	SMC	0.760655	trophocyte-like CAFs
SMC_SMC20.T_CCATTCGCAGTAACGG	SMC20	SMC	0.888072	trophocyte-like CAFs
SMC_SMC20.T_CCATTCGCATTCACTT	SMC20	SMC	0.448102	trophocyte-like CAFs
SMC_SMC20.T_CCATTCGTCTTATCTG	SMC20	SMC	0.68079	trophocyte-like CAFs
SMC_SMC20.T_CCCAATCAGACGCAAC	SMC20	SMC	0.682296	trophocyte-like CAFs
SMC_SMC20.T_CCCATACAGATAGCAT	SMC20	SMC	0.855811	trophocyte-like CAF MMP+
SMC_SMC20.T_CCGGGATCACCTGGTG	SMC20	SMC	0.802421	trophocyte-like CAFs
SMC_SMC20.T_CCGGTAGGTCCAGTAT	SMC20	SMC	0.746244	trophocyte-like CAFs
SMC_SMC20.T_CCGTTCAGTTGCTCCT	SMC20	SMC	0.924208	trophocyte-like CAFs
SMC_SMC20.T_CCTAAAGCACAACGTT	SMC20	SMC	0.617148	trophocyte-like CAFs
SMC_SMC20.T_CCTAAAGCATTCTTAC	SMC20	SMC	0.83295	telocyte-like CAFs
SMC_SMC20.T_CCTAGCTCACCGAATT	SMC20	SMC	0.563245	trophocyte-like CAFs
SMC_SMC20.T_CCTCAGTTCCGTAGTA	SMC20	SMC	0.655726	trophocyte-like CAFs
SMC_SMC20.T_CCTCTGACAGACGCTC	SMC20	SMC	0.692749	trophocyte-like CAFs
SMC_SMC20.T_CCTCTGATCTGACCTC	SMC20	SMC	0.578055	trophocyte-like CAFs
SMC_SMC20.T_CCTTACGTCAAAGACA	SMC20	SMC	0.883018	trophocyte-like CAFs
SMC_SMC20.T_CCTTACGTCTCTGCTG	SMC20	SMC	0.819649	trophocyte-like CAFs
SMC_SMC20.T_CCTTCCCAGTACGACG	SMC20	SMC	0.58395	trophocyte-like CAFs
SMC_SMC20.T_CCTTCGAGTACTCGCG	SMC20	SMC	0.858023	trophocyte-like CAFs
SMC_SMC20.T_CGAACATAGACTAAGT	SMC20	SMC	0.545804	trophocyte-like CAF MMP+
SMC_SMC20.T_CGAATGTAGTCCCACG	SMC20	SMC	0.683035	trophocyte-like CAFs
SMC_SMC20.T_CGATTGAGTACAAGTA	SMC20	SMC	0.840868	trophocyte-like CAFs
SMC_SMC20.T_CGATTGATCTGAAAGA	SMC20	SMC	0.533328	trophocyte-like CAFs
SMC_SMC20.T_CGCCAAGAGTTCGATC	SMC20	SMC	0.814186	trophocyte-like CAFs
SMC_SMC20.T_CGCCAAGTCCTGCTTG	SMC20	SMC	0.709246	trophocyte-like CAFs
SMC_SMC20.T_CGCTGGAAGCCAGAAC	SMC20	SMC	0.40312	trophocyte-like CAF MMP+
SMC_SMC20.T_CGCTGGAAGTGCAAGC	SMC20	SMC	0.717501	trophocyte-like CAFs
SMC_SMC20.T_CGCTGGATCTGAAAGA	SMC20	SMC	0.848303	trophocyte-like CAF MMP+
SMC_SMC20.T_CGGACACTCATCACCC	SMC20	SMC	0.655223	trophocyte-like CAFs
SMC_SMC20.T_CGGAGTCAGGATGCGT	SMC20	SMC	0.533474	trophocyte-like CAFs
SMC_SMC20.T_CGGGTCAAGGCTCTTA	SMC20	SMC	0.449375	trophocyte-like CAF MMP+
SMC_SMC20.T_CGGTTAAAGATGTGGC	SMC20	SMC	0.875586	trophocyte-like CAFs
SMC_SMC20.T_CGTAGCGCAATGGAAT	SMC20	SMC	0.251664	telocyte-like CAFs
SMC_SMC20.T_CGTCACTGTATGGTTC	SMC20	SMC	0.816047	trophocyte-like CAF MMP+
SMC_SMC20.T_CGTCAGGAGAAGGACA	SMC20	SMC	0.815039	trophocyte-like CAFs
SMC_SMC20.T_CGTCCATGTATTCGTG	SMC20	SMC	0.803065	trophocyte-like CAFs
SMC_SMC20.T_CGTCTACAGGCCCTTG	SMC20	SMC	0.845565	trophocyte-like CAF MMP+
SMC_SMC20.T_CGTCTACTCAACGAAA	SMC20	SMC	0.412199	trophocyte-like CAFs
SMC_SMC20.T_CGTGTCTGTGCCTGGT	SMC20	SMC	0.350628	trophocyte-like CAFs
SMC_SMC20.T_CGTTCTGCATCTCGCT	SMC20	SMC	0.770557	trophocyte-like CAFs
SMC_SMC20.T_CGTTGGGGTACCATCA	SMC20	SMC	0.683883	trophocyte-like CAFs
SMC_SMC20.T_CTAACTTAGTGTACCT	SMC20	SMC	0.411862	trophocyte-like CAFs
SMC_SMC20.T_CTAAGACCACTGTCGG	SMC20	SMC	0.697245	trophocyte-like CAFs
SMC_SMC20.T_CTAATGGAGTTCGCAT	SMC20	SMC	0.356818	telocytes
SMC_SMC20.T_CTACATTGTCGAGTTT	SMC20	SMC	0.436926	trophocyte-like CAF MMP+
SMC_SMC20.T_CTACATTTCGCCTGAG	SMC20	SMC	0.856183	trophocyte-like CAFs
SMC_SMC20.T_CTACGTCGTACAGACG	SMC20	SMC	0.508839	trophocyte-like CAFs
SMC_SMC20.T_CTCAGAAAGGGATACC	SMC20	SMC	0.360188	trophocyte-like CAFs
SMC_SMC20.T_CTCCTAGTCGCGTAGC	SMC20	SMC	0.643467	trophocyte-like CAFs
SMC_SMC20.T_CTCGAAAAGGGTGTTG	SMC20	SMC	0.471186	trophocyte-like CAFs
SMC_SMC20.T_CTCGGAGTCCACGCAG	SMC20	SMC	0.608538	trophocyte-like CAFs
SMC_SMC20.T_CTCGTCAGTACCGTTA	SMC20	SMC	0.873549	trophocyte-like CAFs
SMC_SMC20.T_CTGAAGTAGAGAACAG	SMC20	SMC	0.379727	trophocyte-like CAFs
SMC_SMC20.T_CTGAAGTGTGTAATGA	SMC20	SMC	0.741544	trophocyte-like CAFs
SMC_SMC20.T_CTGATAGAGGGTTTCT	SMC20	SMC	0.728632	trophocyte-like CAFs
SMC_SMC20.T_CTGATCCCAGCGTAAG	SMC20	SMC	0.616821	trophocyte-like CAFs
SMC_SMC20.T_CTGCCTATCCTCAACC	SMC20	SMC	0.715504	trophocyte-like CAFs
SMC_SMC20.T_CTGCGGATCGAGAACG	SMC20	SMC	0.676554	telocyte-like CAFs
SMC_SMC20.T_CTGCTGTCACAGGAGT	SMC20	SMC	0.695401	trophocyte-like CAFs
SMC_SMC20.T_CTGTGCTTCACCGTAA	SMC20	SMC	0.726464	trophocyte-like CAFs
SMC_SMC20.T_CTTCTCTTCAGCGACC	SMC20	SMC	0.0611169	trophocyte-like CAFs
SMC_SMC20.T_CTTGGCTCATACAGCT	SMC20	SMC	0.837025	trophocyte-like CAF MMP+
SMC_SMC20.T_GAAATGACATCGTCGG	SMC20	SMC	0.896991	trophocyte-like CAFs
SMC_SMC20.T_GAACCTAGTGCTCTTC	SMC20	SMC	0.723802	trophocyte-like CAF MMP+
SMC_SMC20.T_GAACGGAGTACTTCTT	SMC20	SMC	0.82706	trophocyte-like CAFs
SMC_SMC20.T_GAAGCAGGTTGGTAAA	SMC20	SMC	0.830743	trophocyte-like CAF MMP+
SMC_SMC20.T_GAAGCAGTCTGCTTGC	SMC20	SMC	0.601989	trophocyte-like CAFs
SMC_SMC20.T_GAATAAGGTCACACGC	SMC20	SMC	0.670901	trophocyte-like CAFs
SMC_SMC20.T_GAATGAAAGCACAGGT	SMC20	SMC	0.438925	trophocyte-like CAFs
SMC_SMC20.T_GACACGCGTTGGTAAA	SMC20	SMC	0.533365	trophocyte-like CAFs
SMC_SMC20.T_GACTGCGCAAGGACAC	SMC20	SMC	0.164242	trophocyte-like CAFs
SMC_SMC20.T_GACTGCGGTTTGACTG	SMC20	SMC	0.449639	trophocyte-like CAFs
SMC_SMC20.T_GAGCAGATCTGGAGCC	SMC20	SMC	0.864692	trophocyte-like CAFs
SMC_SMC20.T_GAGGTGAAGTAACCCT	SMC20	SMC	0.736062	trophocyte-like CAFs
SMC_SMC20.T_GATCAGTCAGGAATGC	SMC20	SMC	0.788709	trophocyte-like CAFs
SMC_SMC20.T_GATCAGTGTATGAAAC	SMC20	SMC	0.873727	trophocyte-like CAF MMP+
SMC_SMC20.T_GATGAAAGTCGTTGTA	SMC20	SMC	0.41231	trophocyte-like CAFs
SMC_SMC20.T_GATTCAGTCAAGCCTA	SMC20	SMC	0.605488	trophocyte-like CAFs
SMC_SMC20.T_GCAAACTTCCCTAACC	SMC20	SMC	0.580571	trophocyte-like CAFs
SMC_SMC20.T_GCAGCCATCAGAGCTT	SMC20	SMC	0.856429	trophocyte-like CAFs
SMC_SMC20.T_GCAGTTACAATCCAAC	SMC20	SMC	0.544007	trophocyte-like CAFs
SMC_SMC20.T_GCATGCGAGACCCACC	SMC20	SMC	0.549695	trophocyte-like CAFs
SMC_SMC20.T_GCATGCGGTTCATGGT	SMC20	SMC	0.550019	trophocyte-like CAFs
SMC_SMC20.T_GCATGCGTCTTGTCAT	SMC20	SMC	0.337348	trophocyte-like CAFs
SMC_SMC20.T_GCATGTAAGCCTCGTG	SMC20	SMC	0.380025	trophocyte-like CAFs
SMC_SMC20.T_GCCAAATTCTGATACG	SMC20	SMC	0.63057	trophocyte-like CAFs
SMC_SMC20.T_GCCTCTAAGTATTGGA	SMC20	SMC	0.848419	trophocyte-like CAF MMP+
SMC_SMC20.T_GCGAGAAGTCACAAGG	SMC20	SMC	0.0735128	trophocyte-like CAFs
SMC_SMC20.T_GCGCCAAAGATGTAAC	SMC20	SMC	0.791321	trophocyte-like CAFs
SMC_SMC20.T_GCGCCAAAGGACTGGT	SMC20	SMC	0.854007	trophocyte-like CAF MMP+
SMC_SMC20.T_GCGCCAAAGGGTTCCC	SMC20	SMC	0.866272	trophocyte-like CAFs
SMC_SMC20.T_GCGCCAATCATTTGGG	SMC20	SMC	0.789026	trophocyte-like CAF MMP+
SMC_SMC20.T_GCTGGGTTCCTAGGGC	SMC20	SMC	0.899482	trophocyte-like CAF MMP+
SMC_SMC20.T_GCTTCCATCGTACGGC	SMC20	SMC	0.572156	trophocyte-like CAFs
SMC_SMC20.T_GGACAAGCAAGTCTGT	SMC20	SMC	0.808485	trophocyte-like CAFs
SMC_SMC20.T_GGACAAGCACGACGAA	SMC20	SMC	0.58308	trophocyte-like CAFs
SMC_SMC20.T_GGACATTAGACAGACC	SMC20	SMC	0.840864	trophocyte-like CAFs
SMC_SMC20.T_GGACATTGTCTCATCC	SMC20	SMC	0.789451	trophocyte-like CAF MMP+
SMC_SMC20.T_GGACGTCCAACGCACC	SMC20	SMC	0.845412	trophocyte-like CAF MMP+
SMC_SMC20.T_GGACGTCCACAGATTC	SMC20	SMC	0.53717	trophocyte-like CAFs
SMC_SMC20.T_GGATGTTCATATGCTG	SMC20	SMC	0.727676	trophocyte-like CAFs
SMC_SMC20.T_GGCAATTAGACCTAGG	SMC20	SMC	0.778936	trophocyte-like CAFs
SMC_SMC20.T_GGGAATGGTTCTGGTA	SMC20	SMC	0.703421	trophocyte-like CAFs
SMC_SMC20.T_GGGAGATAGGGATACC	SMC20	SMC	0.576367	trophocyte-like CAFs
SMC_SMC20.T_GGGTCTGGTTAGGGTG	SMC20	SMC	0.565497	trophocyte-like CAFs
SMC_SMC20.T_GGTATTGTCCCATTAT	SMC20	SMC	0.587492	trophocyte-like CAFs
SMC_SMC20.T_GTACGTAGTTATTCTC	SMC20	SMC	0.457149	telocyte-like CAFs
SMC_SMC20.T_GTACTCCAGGATGGTC	SMC20	SMC	0.655374	trophocyte-like CAF MMP+
SMC_SMC20.T_GTACTCCCACCACGTG	SMC20	SMC	0.723915	trophocyte-like CAFs
SMC_SMC20.T_GTACTTTGTGTCAATC	SMC20	SMC	0.819047	telocytes
SMC_SMC20.T_GTACTTTGTTCGTTGA	SMC20	SMC	0.574699	trophocyte-like CAF MMP+
SMC_SMC20.T_GTCATTTCACCGCTAG	SMC20	SMC	0.706806	trophocyte-like CAF MMP+
SMC_SMC20.T_GTCCTCATCTCGATGA	SMC20	SMC	0.620448	trophocyte-like CAFs
SMC_SMC20.T_GTCGGGTTCACCATAG	SMC20	SMC	0.545286	trophocyte-like CAFs
SMC_SMC20.T_GTCTCGTCACCAACCG	SMC20	SMC	0.703043	trophocyte-like CAFs
SMC_SMC20.T_GTCTTCGGTCCTAGCG	SMC20	SMC	0.78325	trophocyte-like CAFs
SMC_SMC20.T_GTGAAGGGTGTTGGGA	SMC20	SMC	0.533432	trophocyte-like CAF MMP+
SMC_SMC20.T_GTGCAGCCACATTTCT	SMC20	SMC	0.870856	trophocyte-like CAFs
SMC_SMC20.T_GTGCATAAGAGAGCTC	SMC20	SMC	0.813336	trophocyte-like CAFs
SMC_SMC20.T_GTGCATAAGCACACAG	SMC20	SMC	0.734302	trophocyte-like CAF MMP+
SMC_SMC20.T_GTGCTTCGTACTCAAC	SMC20	SMC	0.703626	trophocyte-like CAFs
SMC_SMC20.T_GTTACAGAGTCGTTTG	SMC20	SMC	0.58218	trophocyte-like CAFs
SMC_SMC20.T_GTTACAGGTGCACTTA	SMC20	SMC	0.535879	trophocyte-like CAFs
SMC_SMC20.T_GTTACAGTCGCGTTTC	SMC20	SMC	0.327766	trophocyte-like CAFs
SMC_SMC20.T_GTTCGGGCACATTCGA	SMC20	SMC	0.632785	trophocyte-like CAF MMP+
SMC_SMC20.T_GTTCTCGGTAGCCTCG	SMC20	SMC	0.653613	trophocyte-like CAFs
SMC_SMC20.T_GTTCTCGTCGACCAGC	SMC20	SMC	0.523043	trophocyte-like CAF MMP+
SMC_SMC20.T_TAAACCGCATGGATGG	SMC20	SMC	0.591785	trophocyte-like CAF MMP+
SMC_SMC20.T_TAAGTGCCAACTGCGC	SMC20	SMC	0.61343	trophocyte-like CAF MMP+
SMC_SMC20.T_TACCTTAAGTGCCATT	SMC20	SMC	0.868204	trophocyte-like CAF MMP+
SMC_SMC20.T_TACCTTACACGGACAA	SMC20	SMC	0.600807	trophocyte-like CAFs
SMC_SMC20.T_TACGGATGTATAGGGC	SMC20	SMC	0.614597	trophocyte-like CAFs
SMC_SMC20.T_TACTCGCAGCCCAACC	SMC20	SMC	0.841235	trophocyte-like CAFs
SMC_SMC20.T_TACTCGCCATGCCCGA	SMC20	SMC	0.583132	trophocyte-like CAFs
SMC_SMC20.T_TACTTGTAGCCACTAT	SMC20	SMC	0.576205	trophocyte-like CAFs
SMC_SMC20.T_TACTTGTAGTACTTGC	SMC20	SMC	0.374689	trophocyte-like CAFs
SMC_SMC20.T_TAGACCACAATTCCTT	SMC20	SMC	0.655081	trophocyte-like CAFs
SMC_SMC20.T_TAGGCATGTCCGCTGA	SMC20	SMC	0.805066	trophocyte-like CAFs
SMC_SMC20.T_TATTACCCATGAAGTA	SMC20	SMC	0.799212	trophocyte-like CAFs
SMC_SMC20.T_TATTACCTCAGCGATT	SMC20	SMC	0.790069	trophocyte-like CAFs
SMC_SMC20.T_TCAACGATCCGTTGCT	SMC20	SMC	0.626376	trophocyte-like CAF MMP+
SMC_SMC20.T_TCAATCTAGTACGCGA	SMC20	SMC	0.654688	trophocyte-like CAFs
SMC_SMC20.T_TCAGATGGTGGCAAAC	SMC20	SMC	0.463863	trophocyte-like CAFs
SMC_SMC20.T_TCAGCTCTCTTTACAC	SMC20	SMC	0.849271	trophocyte-like CAFs
SMC_SMC20.T_TCAGGATGTGAGGCTA	SMC20	SMC	0.62805	trophocyte-like CAFs
SMC_SMC20.T_TCAGGTAAGCGTCTAT	SMC20	SMC	0.726012	trophocyte-like CAFs
SMC_SMC20.T_TCATTTGAGACTAGGC	SMC20	SMC	0.777909	trophocyte-like CAF MMP+
SMC_SMC20.T_TCCACACTCTGAGTGT	SMC20	SMC	0.641769	trophocyte-like CAFs
SMC_SMC20.T_TCGAGGCAGGCCCTCA	SMC20	SMC	0.588506	trophocyte-like CAF MMP+
SMC_SMC20.T_TCGGTAAGTGTGAATA	SMC20	SMC	0.841956	trophocyte-like CAF MMP+
SMC_SMC20.T_TCGGTAATCTACCAGA	SMC20	SMC	0.735606	trophocyte-like CAF MMP+
SMC_SMC20.T_TCTATTGGTTGCCTCT	SMC20	SMC	0.609771	trophocyte-like CAFs
SMC_SMC20.T_TCTCATATCGCATGGC	SMC20	SMC	0.624962	trophocyte-like CAFs
SMC_SMC20.T_TCTTTCCGTCTAGCGC	SMC20	SMC	0.77495	trophocyte-like CAF MMP+
SMC_SMC20.T_TGAAAGACAGTAAGAT	SMC20	SMC	0.81973	trophocyte-like CAF MMP+
SMC_SMC20.T_TGACAACTCGTGGTCG	SMC20	SMC	0.80493	trophocyte-like CAFs
SMC_SMC20.T_TGACTAGCACATAACC	SMC20	SMC	0.644541	trophocyte-like CAFs
SMC_SMC20.T_TGATTTCAGAACAATC	SMC20	SMC	0.378824	trophocyte-like CAF MMP+
SMC_SMC20.T_TGATTTCGTCACCTAA	SMC20	SMC	0.801423	trophocyte-like CAFs
SMC_SMC20.T_TGCCCTAAGTATCGAA	SMC20	SMC	0.826413	trophocyte-like CAF MMP+
SMC_SMC20.T_TGCGCAGGTCTCACCT	SMC20	SMC	0.834395	trophocyte-like CAFs
SMC_SMC20.T_TGCGCAGGTTACGCGC	SMC20	SMC	0.839454	trophocyte-like CAF MMP+
SMC_SMC20.T_TGCGCAGTCCGCATAA	SMC20	SMC	0.689537	trophocyte-like CAFs
SMC_SMC20.T_TGCGGGTAGAAACCAT	SMC20	SMC	0.571415	telocytes
SMC_SMC20.T_TGCGGGTTCGCACTCT	SMC20	SMC	0.802095	trophocyte-like CAFs
SMC_SMC20.T_TGCGTGGCACGGCGTT	SMC20	SMC	0.571734	telocyte-like CAFs
SMC_SMC20.T_TGGCCAGTCACTTATC	SMC20	SMC	0.787756	trophocyte-like CAFs
SMC_SMC20.T_TGGCTGGAGAAACCTA	SMC20	SMC	0.824772	trophocyte-like CAF MMP+
SMC_SMC20.T_TGGCTGGAGCAGATCG	SMC20	SMC	0.625204	trophocyte-like CAF MMP+
SMC_SMC20.T_TGGCTGGAGTAGGTGC	SMC20	SMC	0.553763	trophocyte-like CAFs
SMC_SMC20.T_TGGGAAGCAGACTCGC	SMC20	SMC	0.810713	trophocyte-like CAF MMP+
SMC_SMC20.T_TGGGAAGGTCACCTAA	SMC20	SMC	0.828316	trophocyte-like CAFs
SMC_SMC20.T_TGGTTAGGTCATATCG	SMC20	SMC	0.79238	trophocyte-like CAFs
SMC_SMC20.T_TGTATTCGTTCGAATC	SMC20	SMC	0.666138	trophocyte-like CAF MMP+
SMC_SMC20.T_TGTGGTACAATCGAAA	SMC20	SMC	0.466786	trophocyte-like CAFs
SMC_SMC20.T_TGTTCCGAGCCTTGAT	SMC20	SMC	0.582187	trophocyte-like CAFs
SMC_SMC20.T_TGTTCCGGTGAGTATA	SMC20	SMC	0.625972	trophocyte-like CAFs
SMC_SMC20.T_TTAACTCCACAACGTT	SMC20	SMC	0.655522	trophocyte-like CAFs
SMC_SMC20.T_TTAGGCATCCCAAGAT	SMC20	SMC	0.629799	trophocyte-like CAFs
SMC_SMC20.T_TTATGCTTCACTCTTA	SMC20	SMC	0.760419	trophocyte-like CAFs
SMC_SMC20.T_TTCGAAGAGGTGATTA	SMC20	SMC	0.673948	trophocyte-like CAFs
SMC_SMC20.T_TTCGGTCTCTACGAGT	SMC20	SMC	0.81383	trophocyte-like CAFs
SMC_SMC20.T_TTGAACGAGATGGGTC	SMC20	SMC	0.786872	trophocyte-like CAF MMP+
SMC_SMC20.T_TTGACTTGTCTACCTC	SMC20	SMC	0.641086	trophocyte-like CAFs
SMC_SMC20.T_TTTCCTCAGGTAGCCA	SMC20	SMC	0.855972	trophocyte-like CAF MMP+
SMC_SMC20.T_TTTCCTCCATCTATGG	SMC20	SMC	0.534235	trophocyte-like CAFs
SMC_SMC20.T_TTTGCGCTCAGTACGT	SMC20	SMC	0.589276	trophocyte-like CAFs
SMC_SMC20.T_TTTGTCAAGCTATGCT	SMC20	SMC	0.467234	trophocyte-like CAFs
SMC_SMC21.T_CAGCCGAGTCGGGTCT	SMC21	SMC	0.82738	telocytes
SMC_SMC21.T_CTTAGGATCCACTCCA	SMC21	SMC	0.421609	telocytes
SMC_SMC21.T_TCAATCTAGGCACATG	SMC21	SMC	0.632003	telocyte-like CAFs
SMC_SMC22.T_ATTACTCTCTGTTTGT	SMC22	SMC	0.644872	telocytes
SMC_SMC22.T_CACACCTCATTATCTC	SMC22	SMC	0.708321	telocytes
SMC_SMC22.T_CAGGTGCCAGGACCCT	SMC22	SMC	0.645909	telocyte-like CAFs
SMC_SMC22.T_CCATGTCAGTACGTTC	SMC22	SMC	0.730011	telocyte-like CAFs
SMC_SMC23.T_AGATTGCTCGTTGACA	SMC23	SMC	0.299295	telocyte-like CAFs
SMC_SMC23.T_ATTTCTGTCCGAACGC	SMC23	SMC	0.83201	telocyte-like CAFs
SMC_SMC23.T_CCTACACCAAGACACG	SMC23	SMC	0.589084	telocyte-like CAFs
SMC_SMC23.T_CGAGCCAGTTATTCTC	SMC23	SMC	0.686088	telocyte-like CAFs
SMC_SMC23.T_CTAGAGTTCGCGTAGC	SMC23	SMC	0.530708	telocyte-like CAFs
SMC_SMC23.T_CTCGGGATCCCTTGCA	SMC23	SMC	0.128184	telocyte-like CAFs
SMC_SMC23.T_CTGAAGTCAGCTCCGA	SMC23	SMC	0.322664	telocyte-like CAFs
SMC_SMC23.T_CTGAAGTCATTGGGCC	SMC23	SMC	0.817037	trophocyte-like CAFs
SMC_SMC23.T_GATGAAACAATGGATA	SMC23	SMC	0.851129	trophocyte-like CAFs
SMC_SMC23.T_GGTGTTAAGCGTGTCC	SMC23	SMC	0.61127	telocytes
SMC_SMC23.T_GTATCTTAGTGAACAT	SMC23	SMC	0.649883	telocyte-like CAFs
SMC_SMC23.T_GTCATTTCAGATCCAT	SMC23	SMC	0.381484	trophocyte-like CAFs
SMC_SMC23.T_TACCTATCACAGACAG	SMC23	SMC	0.395623	telocyte-like CAFs
SMC_SMC23.T_TTGGAACTCCCAACGG	SMC23	SMC	0.787476	telocyte-like CAFs
SMC_SMC24.T_AACCGCGCAAGAAGAG	SMC24	SMC	0.491705	trophocyte-like CAF MMP+
SMC_SMC24.T_ACAGCTAGTACACCGC	SMC24	SMC	0.464257	trophocyte-like CAFs
SMC_SMC24.T_ACCTTTAGTAGGGACT	SMC24	SMC	0.8706	S1
SMC_SMC24.T_ACGAGCCCAAGAAAGG	SMC24	SMC	0.679166	trophocyte-like CAF MMP+
SMC_SMC24.T_ACGAGGAAGTCGCCGT	SMC24	SMC	0.787346	trophocyte-like CAF MMP+
SMC_SMC24.T_ACGAGGATCCGCTGTT	SMC24	SMC	0.821024	trophocyte-like CAF MMP+
SMC_SMC24.T_ATGTGTGTCTCATTCA	SMC24	SMC	0.792095	trophocyte-like CAFs
SMC_SMC24.T_ATTCTACAGCCCTAAT	SMC24	SMC	0.848591	trophocyte-like CAFs
SMC_SMC24.T_CACATTTTCGCGTTTC	SMC24	SMC	0.816386	trophocyte-like CAFs
SMC_SMC24.T_CATATGGAGAGTCGGT	SMC24	SMC	0.286047	trophocyte-like CAFs
SMC_SMC24.T_CATGGCGAGAGTCGGT	SMC24	SMC	0.844229	trophocyte-like CAF MMP+
SMC_SMC24.T_CCCAATCCATTCACTT	SMC24	SMC	0.823862	S1
SMC_SMC24.T_CGCTTCATCACGATGT	SMC24	SMC	0.713543	trophocyte-like CAFs
SMC_SMC24.T_CGGACACTCGCGGATC	SMC24	SMC	0.686897	trophocyte-like CAFs
SMC_SMC24.T_CTCTGGTTCGAATCCA	SMC24	SMC	0.622455	trophocyte-like CAF MMP+
SMC_SMC24.T_CTGAAGTAGTACATGA	SMC24	SMC	0.847425	trophocyte-like CAFs
SMC_SMC24.T_CTGAAGTAGTTCGATC	SMC24	SMC	0.551205	trophocyte-like CAF MMP+
SMC_SMC24.T_GACCTGGCAGTAAGAT	SMC24	SMC	0.420142	trophocyte-like CAFs
SMC_SMC24.T_GACGTTAGTGTAAGTA	SMC24	SMC	0.62203	trophocyte-like CAF MMP+
SMC_SMC24.T_GCACTCTGTCTCCACT	SMC24	SMC	0.797135	trophocyte-like CAFs
SMC_SMC24.T_GGACGTCAGGAGCGTT	SMC24	SMC	0.894893	trophocyte-like CAFs
SMC_SMC24.T_GTCAAGTAGCTCCCAG	SMC24	SMC	0.268065	trophocyte-like CAFs
SMC_SMC24.T_GTGCGGTGTCTGCGGT	SMC24	SMC	0.779728	telocytes
SMC_SMC24.T_TACTCGCTCTCATTCA	SMC24	SMC	0.843965	trophocyte-like CAFs
SMC_SMC24.T_TACTTACAGCGCCTTG	SMC24	SMC	0.840946	trophocytes
SMC_SMC24.T_TATTACCGTCGGATCC	SMC24	SMC	0.767861	trophocyte-like CAF MMP+
SMC_SMC24.T_TCTGGAAAGCTACCGC	SMC24	SMC	0.0485084	trophocyte-like CAFs
SMC_SMC24.T_TGACAACTCCCTAACC	SMC24	SMC	0.746754	trophocyte-like CAFs
SMC_SMC25.T_CAAGGCCAGACTGGGT	SMC25	SMC	0.821295	telocytes
SMC_SMC25.T_GATCGATGTATCAGTC	SMC25	SMC	0.866522	telocytes
SMC_SMC25.T_GTACGTAAGTTACCCA	SMC25	SMC	0.758522	trophocyte-like CAF MMP+
SMC_SMC25.T_TACCTATCACGGCTAC	SMC25	SMC	0.728901	telocytes
SMC_SMC01.N_AACCATGGTCCCTTGT	SMC01	SMC	0.990442	trophocytes
SMC_SMC01.N_AATCGGTAGGACGAAA	SMC01	SMC	0.927622	S1
SMC_SMC01.N_AATCGGTTCAGCAACT	SMC01	SMC	0.902414	S1
SMC_SMC01.N_ACACCAACACGAAACG	SMC01	SMC	0.334831	telocytes
SMC_SMC01.N_ACACCAAGTCACACGC	SMC01	SMC	0.682768	S1
SMC_SMC01.N_ACACCCTTCGCCAAAT	SMC01	SMC	0.924993	S1
SMC_SMC01.N_ACATACGGTTCCGGCA	SMC01	SMC	0.973837	trophocytes
SMC_SMC01.N_ACATACGTCTCGGACG	SMC01	SMC	0.853188	S1
SMC_SMC01.N_ACATGGTAGCCATCGC	SMC01	SMC	0.9091	S1
SMC_SMC01.N_ACATGGTAGTAGCCGA	SMC01	SMC	0.931506	S1
SMC_SMC01.N_ACATGGTTCCTGCAGG	SMC01	SMC	0.929855	S1
SMC_SMC01.N_ACCAGTATCTGGCGAC	SMC01	SMC	0.850962	S1
SMC_SMC01.N_ACCTTTAAGCCTCGTG	SMC01	SMC	0.992146	trophocytes
SMC_SMC01.N_ACCTTTATCTACTTAC	SMC01	SMC	0.946175	S1
SMC_SMC01.N_ACGAGGATCGTCTGAA	SMC01	SMC	0.504929	trophocytes
SMC_SMC01.N_ACGATGTGTTACGACT	SMC01	SMC	0.875661	S1
SMC_SMC01.N_ACGCCAGCATGTCGAT	SMC01	SMC	0.0556838	S1
SMC_SMC01.N_ACTATCTTCATGCAAC	SMC01	SMC	0.951883	S1
SMC_SMC01.N_ACTGAGTCAATCTACG	SMC01	SMC	0.894778	S1
SMC_SMC01.N_ACTGAGTCAGGCTCAC	SMC01	SMC	0.949518	S1
SMC_SMC01.N_ACTGATGGTGCAGACA	SMC01	SMC	0.552623	telocytes
SMC_SMC01.N_ACTGTCCGTGCCTGTG	SMC01	SMC	0.967412	S1
SMC_SMC01.N_ACTTACTAGGCCCTTG	SMC01	SMC	0.978916	trophocytes
SMC_SMC01.N_ACTTTCAAGCCCAGCT	SMC01	SMC	0.8242	S1
SMC_SMC01.N_ACTTTCAAGTGGTAAT	SMC01	SMC	0.65515	S1
SMC_SMC01.N_AGACGTTTCTCTTGAT	SMC01	SMC	0.865961	S1
SMC_SMC01.N_AGAGCGAGTATTAGCC	SMC01	SMC	0.987228	trophocytes
SMC_SMC01.N_AGAGCTTAGATAGTCA	SMC01	SMC	0.997459	trophocytes
SMC_SMC01.N_AGAGCTTGTACAAGTA	SMC01	SMC	0.670825	S1
SMC_SMC01.N_AGATCTGAGATCACGG	SMC01	SMC	0.352573	S1
SMC_SMC01.N_AGATCTGCACAACGTT	SMC01	SMC	0.278186	S4
SMC_SMC01.N_AGCGTATCACATGGGA	SMC01	SMC	0.940713	S1
SMC_SMC01.N_AGCGTCGGTCGATTGT	SMC01	SMC	0.907665	S1
SMC_SMC01.N_AGCTCTCTCCACGCAG	SMC01	SMC	0.761044	telocytes
SMC_SMC01.N_AGGGAGTTCAGTTAGC	SMC01	SMC	0.923723	S1
SMC_SMC01.N_AGGGTGACACTCTGTC	SMC01	SMC	0.916181	trophocytes
SMC_SMC01.N_AGGTCCGCATGGGAAC	SMC01	SMC	0.487296	S1
SMC_SMC01.N_AGGTCCGTCGATAGAA	SMC01	SMC	0.739644	S1
SMC_SMC01.N_AGTAGTCAGTGTCTCA	SMC01	SMC	0.979381	trophocytes
SMC_SMC01.N_AGTGAGGTCCTCATTA	SMC01	SMC	0.980717	trophocytes
SMC_SMC01.N_AGTGGGACATGAGCGA	SMC01	SMC	0.977201	trophocytes
SMC_SMC01.N_AGTGTCACAATGGAAT	SMC01	SMC	0.652649	S4
SMC_SMC01.N_AGTGTCAGTCTCTCGT	SMC01	SMC	0.922719	S1
SMC_SMC01.N_ATAACGCAGGCAGTCA	SMC01	SMC	0.97619	trophocytes
SMC_SMC01.N_ATCATGGAGATAGGAG	SMC01	SMC	0.369039	S1
SMC_SMC01.N_ATCATGGGTTAGGGTG	SMC01	SMC	0.918067	S1
SMC_SMC01.N_ATCCACCAGCCAGTTT	SMC01	SMC	0.90117	S1
SMC_SMC01.N_ATCCACCAGGTGATTA	SMC01	SMC	0.945069	trophocytes
SMC_SMC01.N_ATCCACCCAGATGAGC	SMC01	SMC	0.673744	trophocytes
SMC_SMC01.N_ATCGAGTTCACCTTAT	SMC01	SMC	0.867206	S1
SMC_SMC01.N_ATCTGCCTCCTAAGTG	SMC01	SMC	0.860614	S1
SMC_SMC01.N_ATGCGATCAGTAGAGC	SMC01	SMC	0.352885	S1
SMC_SMC01.N_ATGCGATGTGTAATGA	SMC01	SMC	0.874795	S1
SMC_SMC01.N_ATGGGAGGTCAGCTAT	SMC01	SMC	0.375327	S1
SMC_SMC01.N_ATGGGAGGTTAAGAAC	SMC01	SMC	0.841068	S1
SMC_SMC01.N_ATTGGTGGTTGGGACA	SMC01	SMC	0.650444	telocytes
SMC_SMC01.N_CAACCTCGTAACGACG	SMC01	SMC	0.924137	trophocytes
SMC_SMC01.N_CAACCTCGTCCAGTTA	SMC01	SMC	0.628725	S1
SMC_SMC01.N_CAACTAGCACGAAAGC	SMC01	SMC	0.653399	telocytes
SMC_SMC01.N_CAAGAAATCAGGCAAG	SMC01	SMC	0.9266	S1
SMC_SMC01.N_CAAGGCCAGTACATGA	SMC01	SMC	0.901273	S1
SMC_SMC01.N_CACACAAAGGATGGAA	SMC01	SMC	0.983261	trophocytes
SMC_SMC01.N_CACACTCGTCATTAGC	SMC01	SMC	0.94071	S1
SMC_SMC01.N_CACCAGGCAATAAGCA	SMC01	SMC	0.972582	trophocytes
SMC_SMC01.N_CAGCATAAGACGCTTT	SMC01	SMC	0.457985	telocytes
SMC_SMC01.N_CATCAAGCACGGCCAT	SMC01	SMC	0.600074	trophocytes
SMC_SMC01.N_CATCGGGAGATGTCGG	SMC01	SMC	0.931826	S1
SMC_SMC01.N_CATCGGGCATTTCAGG	SMC01	SMC	0.649362	S1
SMC_SMC01.N_CATTATCAGAGCTGCA	SMC01	SMC	0.856067	telocytes
SMC_SMC01.N_CATTATCAGCAACGGT	SMC01	SMC	0.880329	trophocytes
SMC_SMC01.N_CATTATCCAGCTGGCT	SMC01	SMC	0.92756	trophocytes
SMC_SMC01.N_CATTCGCTCGGAATCT	SMC01	SMC	0.942994	S1
SMC_SMC01.N_CCACTACAGCATGGCA	SMC01	SMC	0.921598	S1
SMC_SMC01.N_CCAGCGACAACAACCT	SMC01	SMC	0.907124	S1
SMC_SMC01.N_CCATGTCAGACAGACC	SMC01	SMC	0.948738	S1
SMC_SMC01.N_CCATTCGAGCTGCAAG	SMC01	SMC	0.891405	S1
SMC_SMC01.N_CCCAGTTTCCGAATGT	SMC01	SMC	0.391561	S1
SMC_SMC01.N_CCCTCCTTCAGTTCGA	SMC01	SMC	0.581157	S1
SMC_SMC01.N_CCGGTAGGTGTAATGA	SMC01	SMC	0.313324	telocytes
SMC_SMC01.N_CCGTACTCAGACTCGC	SMC01	SMC	0.906822	trophocytes
SMC_SMC01.N_CCGTGGACAGTAAGAT	SMC01	SMC	0.387906	S1
SMC_SMC01.N_CCGTTCAGTGCAACGA	SMC01	SMC	0.977553	trophocytes
SMC_SMC01.N_CCTACACTCTGCCCTA	SMC01	SMC	0.904779	S1
SMC_SMC01.N_CCTATTAAGCAATCTC	SMC01	SMC	0.957976	S1
SMC_SMC01.N_CCTCAGTGTGAACCTT	SMC01	SMC	0.977983	trophocytes
SMC_SMC01.N_CCTTTCTGTCTCAACA	SMC01	SMC	0.894354	S1
SMC_SMC01.N_CGAACATAGACTAGGC	SMC01	SMC	0.819006	telocytes
SMC_SMC01.N_CGACCTTTCTTTACGT	SMC01	SMC	0.877673	S1
SMC_SMC01.N_CGAGCACAGTCAAGGC	SMC01	SMC	0.521335	S1
SMC_SMC01.N_CGATGGCAGCAGGCTA	SMC01	SMC	0.581364	S1
SMC_SMC01.N_CGCCAAGTCCTTAATC	SMC01	SMC	0.941278	S1
SMC_SMC01.N_CGCGGTAAGCACCGCT	SMC01	SMC	0.930911	S1
SMC_SMC01.N_CGCGGTATCAGTGTTG	SMC01	SMC	0.895691	S1
SMC_SMC01.N_CGCGTTTTCTCTAAGG	SMC01	SMC	0.941022	trophocytes
SMC_SMC01.N_CGCTGGATCGGAGCAA	SMC01	SMC	0.993144	trophocytes
SMC_SMC01.N_CGTAGCGCATCGTCGG	SMC01	SMC	0.861843	S1
SMC_SMC01.N_CGTAGCGGTGGTGTAG	SMC01	SMC	0.913187	S1
SMC_SMC01.N_CGTCAGGCAAAGTGCG	SMC01	SMC	0.925121	S1
SMC_SMC01.N_CGTGTCTCACCAGCAC	SMC01	SMC	0.946034	trophocytes
SMC_SMC01.N_CGTTGGGAGTGAACAT	SMC01	SMC	0.883127	S1
SMC_SMC01.N_CGTTGGGCAGTATCTG	SMC01	SMC	0.711054	S1
SMC_SMC01.N_CTAGAGTTCTACCAGA	SMC01	SMC	0.905153	S1
SMC_SMC01.N_CTAGTGATCCAGATCA	SMC01	SMC	0.926266	S1
SMC_SMC01.N_CTCAGAAAGTATCGAA	SMC01	SMC	0.865566	S1
SMC_SMC01.N_CTGAAACAGACGCACA	SMC01	SMC	0.969053	trophocytes
SMC_SMC01.N_CTGAAACGTTGAGGTG	SMC01	SMC	0.66834	telocytes
SMC_SMC01.N_CTGAAGTGTATCTGCA	SMC01	SMC	0.880453	S1
SMC_SMC01.N_CTGATCCGTGTTTGGT	SMC01	SMC	0.653709	S1
SMC_SMC01.N_CTGCCTAAGCCACCTG	SMC01	SMC	0.911355	S1
SMC_SMC01.N_CTGCCTACACTCAGGC	SMC01	SMC	0.915974	S1
SMC_SMC01.N_CTGCTGTAGTCGTTTG	SMC01	SMC	0.948384	S1
SMC_SMC01.N_CTGTTTACATGTCTCC	SMC01	SMC	0.591298	S1
SMC_SMC01.N_CTTACCGTCGGTGTCG	SMC01	SMC	0.976799	trophocytes
SMC_SMC01.N_CTTGGCTCACAACGTT	SMC01	SMC	0.983106	trophocytes
SMC_SMC01.N_GAACGGAGTTTAAGCC	SMC01	SMC	0.359927	S1
SMC_SMC01.N_GAACGGATCTGAGTGT	SMC01	SMC	0.612083	telocytes
SMC_SMC01.N_GAAGCAGTCCTGCAGG	SMC01	SMC	0.828276	S1
SMC_SMC01.N_GAATGAAAGTGTACGG	SMC01	SMC	0.650784	S1
SMC_SMC01.N_GACACGCTCAGGCAAG	SMC01	SMC	0.655096	S1
SMC_SMC01.N_GACAGAGAGAGTAATC	SMC01	SMC	0.790392	trophocytes
SMC_SMC01.N_GAGGTGACATGCGCAC	SMC01	SMC	0.470012	S1
SMC_SMC01.N_GAGTCCGTCACCCTCA	SMC01	SMC	0.973095	trophocytes
SMC_SMC01.N_GATCAGTCAGGCTCAC	SMC01	SMC	0.392805	S1
SMC_SMC01.N_GATGAAAGTTCACCTC	SMC01	SMC	0.915823	S1
SMC_SMC01.N_GATGAGGCATCGTCGG	SMC01	SMC	0.904319	S1
SMC_SMC01.N_GCAATCACATGGGAAC	SMC01	SMC	0.953518	trophocytes
SMC_SMC01.N_GCACATAAGAGAACAG	SMC01	SMC	0.929416	S1
SMC_SMC01.N_GCACTCTTCAATCACG	SMC01	SMC	0.77679	S1
SMC_SMC01.N_GCATGATCATCACCCT	SMC01	SMC	0.933181	S1
SMC_SMC01.N_GCATGATTCAATCTCT	SMC01	SMC	0.906477	trophocytes
SMC_SMC01.N_GCGACCAGTTCAACCA	SMC01	SMC	0.92894	S1
SMC_SMC01.N_GCGACCATCTGAGTGT	SMC01	SMC	0.928711	S1
SMC_SMC01.N_GCGAGAACATGGTAGG	SMC01	SMC	0.943199	S1
SMC_SMC01.N_GCGAGAAGTTATCCGA	SMC01	SMC	0.461131	trophocytes
SMC_SMC01.N_GCGCAACGTTATCACG	SMC01	SMC	0.384413	S1
SMC_SMC01.N_GCGCAGTCACCACGTG	SMC01	SMC	0.874129	S1
SMC_SMC01.N_GCGGGTTCAAATTGCC	SMC01	SMC	0.929557	S1
SMC_SMC01.N_GCTCCTATCGTTTGCC	SMC01	SMC	0.950913	S1
SMC_SMC01.N_GCTGCAGAGTAACCCT	SMC01	SMC	0.882604	S1
SMC_SMC01.N_GCTTCCACAATCTGCA	SMC01	SMC	0.842388	S1
SMC_SMC01.N_GGAAAGCCACAGTCGC	SMC01	SMC	0.987086	trophocytes
SMC_SMC01.N_GGAAAGCGTCTACCTC	SMC01	SMC	0.353908	telocytes
SMC_SMC01.N_GGAACTTAGGCTAGGT	SMC01	SMC	0.930583	S1
SMC_SMC01.N_GGAATAACAATAACGA	SMC01	SMC	0.940286	S1
SMC_SMC01.N_GGACAAGAGGACGAAA	SMC01	SMC	0.935429	S1
SMC_SMC01.N_GGACAAGAGTGGACGT	SMC01	SMC	0.954286	S1
SMC_SMC01.N_GGACAGATCGGTCTAA	SMC01	SMC	0.933226	S1
SMC_SMC01.N_GGACGTCAGCCCAGCT	SMC01	SMC	0.698249	S1
SMC_SMC01.N_GGACGTCAGTATCTCG	SMC01	SMC	0.975213	trophocytes
SMC_SMC01.N_GGAGCAAAGTTACCCA	SMC01	SMC	0.854895	S1
SMC_SMC01.N_GGCCGATGTGGCCCTA	SMC01	SMC	0.935271	S1
SMC_SMC01.N_GGCGACTGTGCTAGCC	SMC01	SMC	0.9395	S1
SMC_SMC01.N_GGCTGGTTCGCAAGCC	SMC01	SMC	0.97808	trophocytes
SMC_SMC01.N_GGGAGATAGTAAGTAC	SMC01	SMC	0.866914	S1
SMC_SMC01.N_GGGAGATCAAGTTAAG	SMC01	SMC	0.939398	S1
SMC_SMC01.N_GGGCACTCACCAGCAC	SMC01	SMC	0.912407	S1
SMC_SMC01.N_GGGCATCCATTCCTCG	SMC01	SMC	0.889893	S4
SMC_SMC01.N_GGTATTGTCAGCTCTC	SMC01	SMC	0.683028	S1
SMC_SMC01.N_GGTGAAGAGTACGCGA	SMC01	SMC	0.879744	S1
SMC_SMC01.N_GGTGAAGTCATTGCGA	SMC01	SMC	0.92451	S1
SMC_SMC01.N_GTAACGTCACATTTCT	SMC01	SMC	0.946129	S1
SMC_SMC01.N_GTAACTGTCAGTGCAT	SMC01	SMC	0.962314	S1
SMC_SMC01.N_GTATTCTAGGACAGAA	SMC01	SMC	0.8853	S1
SMC_SMC01.N_GTCACGGCACTTCTGC	SMC01	SMC	0.964249	trophocytes
SMC_SMC01.N_GTCCTCACACATTCGA	SMC01	SMC	0.329805	S1
SMC_SMC01.N_GTCCTCATCTGCTGTC	SMC01	SMC	0.573042	telocytes
SMC_SMC01.N_GTCGTAACACGAGAGT	SMC01	SMC	0.892808	S1
SMC_SMC01.N_GTTAAGCAGCCACTAT	SMC01	SMC	0.909922	S1
SMC_SMC01.N_GTTAAGCTCAGAGGTG	SMC01	SMC	0.999603	trophocytes
SMC_SMC01.N_GTTACAGAGTCATCCA	SMC01	SMC	0.958535	S1
SMC_SMC01.N_GTTCGGGTCAACGGGA	SMC01	SMC	0.978064	trophocytes
SMC_SMC01.N_TAAGCGTCAGTCGATT	SMC01	SMC	0.755749	S1
SMC_SMC01.N_TACAGTGGTTCGGCAC	SMC01	SMC	0.651297	S1
SMC_SMC01.N_TACCTATAGGCTCTTA	SMC01	SMC	0.494078	S1
SMC_SMC01.N_TACGGATAGGGAAACA	SMC01	SMC	0.994649	trophocytes
SMC_SMC01.N_TACTCATCAAGCCATT	SMC01	SMC	0.654447	S1
SMC_SMC01.N_TACTCATGTTCTCATT	SMC01	SMC	0.970178	trophocytes
SMC_SMC01.N_TACTTACAGAGTCTGG	SMC01	SMC	0.963041	trophocytes
SMC_SMC01.N_TAGAGCTCAAGTAATG	SMC01	SMC	0.951887	S1
SMC_SMC01.N_TAGTTGGCATGCCACG	SMC01	SMC	0.920584	trophocytes
SMC_SMC01.N_TATCAGGAGCTGATAA	SMC01	SMC	0.835285	S1
SMC_SMC01.N_TATCAGGGTACACCGC	SMC01	SMC	0.77032	S1
SMC_SMC01.N_TATGCCCTCTACTCAT	SMC01	SMC	0.450368	S1
SMC_SMC01.N_TCAACGATCATCATTC	SMC01	SMC	0.942381	S1
SMC_SMC01.N_TCAACGATCCACGACG	SMC01	SMC	0.887924	S1
SMC_SMC01.N_TCACAAGTCCATTCTA	SMC01	SMC	0.395035	telocytes
SMC_SMC01.N_TCAGCAACATGGTAGG	SMC01	SMC	0.941667	trophocytes
SMC_SMC01.N_TCAGCAAGTCTTGCGG	SMC01	SMC	0.838441	S1
SMC_SMC01.N_TCAGGATAGACTTTCG	SMC01	SMC	0.546617	telocytes
SMC_SMC01.N_TCCCGATCATCACCCT	SMC01	SMC	0.446618	telocytes
SMC_SMC01.N_TCGCGAGAGTCAAGCG	SMC01	SMC	0.506084	telocytes
SMC_SMC01.N_TCGGTAATCGCGTAGC	SMC01	SMC	0.845584	S1
SMC_SMC01.N_TCGTACCAGGCGTACA	SMC01	SMC	0.921649	S1
SMC_SMC01.N_TCGTACCTCTCGTATT	SMC01	SMC	0.913717	S1
SMC_SMC01.N_TCTCTAATCAGATAAG	SMC01	SMC	0.785855	S1
SMC_SMC01.N_TCTGAGAGTCGTTGTA	SMC01	SMC	0.353285	telocytes
SMC_SMC01.N_TCTGGAAGTTCAGGCC	SMC01	SMC	0.633878	telocytes
SMC_SMC01.N_TGACGGCCACAGACAG	SMC01	SMC	0.936991	S1
SMC_SMC01.N_TGATTTCCATCGGAAG	SMC01	SMC	0.906992	S1
SMC_SMC01.N_TGCCAAATCAGATAAG	SMC01	SMC	0.989981	trophocytes
SMC_SMC01.N_TGCGGGTGTGTCTGAT	SMC01	SMC	0.639323	telocytes
SMC_SMC01.N_TGCTGCTTCGTTTAGG	SMC01	SMC	0.931517	S1
SMC_SMC01.N_TGCTGCTTCTCAACTT	SMC01	SMC	0.962973	S1
SMC_SMC01.N_TGGCCAGCACTGTGTA	SMC01	SMC	0.988874	trophocytes
SMC_SMC01.N_TGGGCGTCACATAACC	SMC01	SMC	0.895812	S1
SMC_SMC01.N_TGGGCGTTCGATCCCT	SMC01	SMC	0.903656	S1
SMC_SMC01.N_TGTATTCCATCCCACT	SMC01	SMC	0.879694	S1
SMC_SMC01.N_TGTGTTTGTCCATGAT	SMC01	SMC	0.944227	trophocytes
SMC_SMC01.N_TGTTCCGTCATGTGGT	SMC01	SMC	0.983458	trophocytes
SMC_SMC01.N_TTAGGACAGGAGCGAG	SMC01	SMC	0.966809	S1
SMC_SMC01.N_TTCTTAGTCTGCCCTA	SMC01	SMC	0.924222	S1
SMC_SMC01.N_TTGAACGCAAAGCAAT	SMC01	SMC	0.924159	S1
SMC_SMC01.N_TTGACTTAGCTGCAAG	SMC01	SMC	0.961223	S1
SMC_SMC01.N_TTGACTTTCGAATGCT	SMC01	SMC	0.891286	S1
SMC_SMC01.N_TTGCCGTTCCTACAGA	SMC01	SMC	0.800952	S1
SMC_SMC01.N_TTTCCTCAGTACATGA	SMC01	SMC	0.922125	S1
SMC_SMC02.N_AAACGGGGTTCCGGCA	SMC02	SMC	0.665459	telocytes
SMC_SMC02.N_AACACGTTCGTTTAGG	SMC02	SMC	0.993908	trophocytes
SMC_SMC02.N_AAGGAGCGTCACTTCC	SMC02	SMC	0.286333	telocytes
SMC_SMC02.N_ACACCGGCAGTTCATG	SMC02	SMC	0.970131	trophocytes
SMC_SMC02.N_ACGGCCATCATCTGTT	SMC02	SMC	0.948405	S1
SMC_SMC02.N_ACGGGCTAGCGTTCCG	SMC02	SMC	0.866409	S1
SMC_SMC02.N_ACGTCAAAGGTGGGTT	SMC02	SMC	0.830072	S1
SMC_SMC02.N_ACTATCTCATTGGCGC	SMC02	SMC	0.67681	telocytes
SMC_SMC02.N_ACTGAACCATCGATTG	SMC02	SMC	0.554863	telocytes
SMC_SMC02.N_ACTTACTAGAAGGTGA	SMC02	SMC	0.711924	S1
SMC_SMC02.N_AGACGTTGTCGATTGT	SMC02	SMC	0.598311	S1
SMC_SMC02.N_AGAGCTTTCTAACCGA	SMC02	SMC	0.9977	trophocytes
SMC_SMC02.N_AGATCTGAGAGTCGGT	SMC02	SMC	0.849714	S1
SMC_SMC02.N_AGCATACGTAAACACA	SMC02	SMC	0.900591	S1
SMC_SMC02.N_AGGCCGTGTTACGCGC	SMC02	SMC	0.975644	trophocytes
SMC_SMC02.N_AGTGAGGTCCGTTGTC	SMC02	SMC	0.900114	S1
SMC_SMC02.N_ATAACGCCAATACGCT	SMC02	SMC	0.906352	trophocytes
SMC_SMC02.N_ATCACGACAAAGAATC	SMC02	SMC	0.430612	telocytes
SMC_SMC02.N_ATCATGGGTAGCTCCG	SMC02	SMC	0.924518	S1
SMC_SMC02.N_ATCGAGTCAGCTTAAC	SMC02	SMC	0.966087	trophocytes
SMC_SMC02.N_ATTATCCCATCCGGGT	SMC02	SMC	0.956068	trophocytes
SMC_SMC02.N_ATTCTACGTCAGAAGC	SMC02	SMC	0.374731	telocytes
SMC_SMC02.N_CAAGTTGTCGTGGGAA	SMC02	SMC	0.108808	S1
SMC_SMC02.N_CACCAGGTCGGATGTT	SMC02	SMC	0.958762	trophocytes
SMC_SMC02.N_CATCCACAGGGCTTCC	SMC02	SMC	0.943762	trophocytes
SMC_SMC02.N_CCACGGAAGTTTAGGA	SMC02	SMC	0.923715	trophocytes
SMC_SMC02.N_CCACGGATCATAGCAC	SMC02	SMC	0.988764	trophocytes
SMC_SMC02.N_CCAGCGAAGTGAAGAG	SMC02	SMC	0.861213	S1
SMC_SMC02.N_CCGGGATAGTAGCCGA	SMC02	SMC	0.906183	S1
SMC_SMC02.N_CCGTACTAGAGTACAT	SMC02	SMC	0.797655	S1
SMC_SMC02.N_CCTACCACAAGGACTG	SMC02	SMC	0.968252	trophocytes
SMC_SMC02.N_CCTACCACACGAGAGT	SMC02	SMC	0.341729	S1
SMC_SMC02.N_CCTTACGCAATAGCGG	SMC02	SMC	0.979318	trophocytes
SMC_SMC02.N_CGACTTCAGGTAGCTG	SMC02	SMC	0.456379	telocytes
SMC_SMC02.N_CGGAGTCAGAGCCTAG	SMC02	SMC	0.873307	S1
SMC_SMC02.N_CGTAGCGTCATGTGGT	SMC02	SMC	0.528802	S1
SMC_SMC02.N_CGTCCATGTTGTACAC	SMC02	SMC	0.977812	trophocytes
SMC_SMC02.N_CGTGTCTAGCTGTTCA	SMC02	SMC	0.872488	trophocytes
SMC_SMC02.N_CGTTCTGAGCTAGGCA	SMC02	SMC	0.560554	telocytes
SMC_SMC02.N_CGTTCTGCACGCTTTC	SMC02	SMC	0.946223	trophocytes
SMC_SMC02.N_CTAACTTAGCAATCTC	SMC02	SMC	0.905292	trophocytes
SMC_SMC02.N_CTACATTAGATCCCGC	SMC02	SMC	0.596529	trophocytes
SMC_SMC02.N_CTCCTAGCAATGGACG	SMC02	SMC	0.553194	trophocytes
SMC_SMC02.N_CTCGAGGTCCCTAACC	SMC02	SMC	0.593887	S1
SMC_SMC02.N_CTGCCTACACGGTTTA	SMC02	SMC	0.529679	telocytes
SMC_SMC02.N_CTGCGGAAGTGGGTTG	SMC02	SMC	0.353882	telocytes
SMC_SMC02.N_CTTGGCTAGGCAAAGA	SMC02	SMC	0.981448	trophocytes
SMC_SMC02.N_GAATAAGCAAGTCTAC	SMC02	SMC	0.975431	trophocytes
SMC_SMC02.N_GAATAAGGTTGACGTT	SMC02	SMC	0.709991	S1
SMC_SMC02.N_GAATGAAGTTTACTCT	SMC02	SMC	0.98224	trophocytes
SMC_SMC02.N_GACTAACGTGCAACGA	SMC02	SMC	0.396379	S1
SMC_SMC02.N_GAGCAGATCGCATGGC	SMC02	SMC	0.976413	trophocytes
SMC_SMC02.N_GAGTCCGCACCACGTG	SMC02	SMC	0.459482	telocytes
SMC_SMC02.N_GATGAAAGTGGCGAAT	SMC02	SMC	0.578307	S1
SMC_SMC02.N_GATGAGGCACTAGTAC	SMC02	SMC	0.89219	S1
SMC_SMC02.N_GCACATAAGCCATCGC	SMC02	SMC	0.638974	trophocytes
SMC_SMC02.N_GCACATATCACGACTA	SMC02	SMC	0.440524	telocytes
SMC_SMC02.N_GCACTCTAGAGACGAA	SMC02	SMC	0.795431	telocytes
SMC_SMC02.N_GCACTCTGTGAGCGAT	SMC02	SMC	0.508932	S1
SMC_SMC02.N_GCAGTTACATCCTAGA	SMC02	SMC	0.626037	S1
SMC_SMC02.N_GCATACATCGTCCAGG	SMC02	SMC	0.995685	trophocytes
SMC_SMC02.N_GCATGCGTCTGGCGTG	SMC02	SMC	0.142821	telocytes
SMC_SMC02.N_GCCTCTATCATGGTCA	SMC02	SMC	0.53615	telocytes
SMC_SMC02.N_GCGCAACGTGTGACCC	SMC02	SMC	0.120205	S1
SMC_SMC02.N_GCGCAGTGTCTCAACA	SMC02	SMC	0.635167	trophocytes
SMC_SMC02.N_GCGCGATCAGAGTGTG	SMC02	SMC	0.983177	trophocytes
SMC_SMC02.N_GCTGCAGCAAGGACTG	SMC02	SMC	0.681731	telocytes
SMC_SMC02.N_GCTGCGACAGATCTGT	SMC02	SMC	0.942439	trophocytes
SMC_SMC02.N_GCTGCGATCTACCTGC	SMC02	SMC	0.980173	trophocytes
SMC_SMC02.N_GGAAAGCCATCTCGCT	SMC02	SMC	0.842419	S1
SMC_SMC02.N_GGAATAAGTCAGAGGT	SMC02	SMC	0.976698	trophocytes
SMC_SMC02.N_GGACAGACAGGGTATG	SMC02	SMC	0.857262	S1
SMC_SMC02.N_GGACATTTCTACGAGT	SMC02	SMC	0.9481	trophocytes
SMC_SMC02.N_GGGTCTGAGCCCTAAT	SMC02	SMC	0.80898	S1
SMC_SMC02.N_GGGTTGCCATCACAAC	SMC02	SMC	0.988026	trophocytes
SMC_SMC02.N_GGTGAAGAGACTTGAA	SMC02	SMC	0.344055	S1
SMC_SMC02.N_GGTGAAGTCTCCGGTT	SMC02	SMC	0.881698	S1
SMC_SMC02.N_GTAGGCCAGTCCAGGA	SMC02	SMC	0.903276	trophocytes
[truncated: 8,325 more rows]

## Sheet: Extended_Data_Fig10f
patient	region	study	fib_type	frequency
pt5	tumor	T1CRC	telocytes	0.0447761
pt5	tumor	T1CRC	telocyte-like CAFs	0.149254
pt5	tumor	T1CRC	trophocyte-like CAFs MMP+	0.238806
pt5	tumor	T1CRC	trophocyte-like CAFs MMP-	0.358209
pt5	tumor	T1CRC	trophocytes	0.179104
pt5	tumor	T1CRC	S1	0
pt5	tumor	T1CRC	S4	0.0298507
pt5	normal	T1CRC	telocytes	0.245902
pt5	normal	T1CRC	telocyte-like CAFs	0
pt5	normal	T1CRC	trophocyte-like CAFs MMP+	0
pt5	normal	T1CRC	trophocyte-like CAFs MMP-	0
pt5	normal	T1CRC	trophocytes	0.557377
pt5	normal	T1CRC	S1	0.0655738
pt5	normal	T1CRC	S4	0.131148
pt13	tumor	T1CRC	telocytes	0.5
pt13	tumor	T1CRC	telocyte-like CAFs	0.333333
pt13	tumor	T1CRC	trophocyte-like CAFs MMP+	0
pt13	tumor	T1CRC	trophocyte-like CAFs MMP-	0.166667
pt13	tumor	T1CRC	trophocytes	0
pt13	tumor	T1CRC	S1	0
pt13	tumor	T1CRC	S4	0
pt11	tumor	T1CRC	telocytes	0.0952381
pt11	tumor	T1CRC	telocyte-like CAFs	0.333333
pt11	tumor	T1CRC	trophocyte-like CAFs MMP+	0.142857
pt11	tumor	T1CRC	trophocyte-like CAFs MMP-	0.238095
pt11	tumor	T1CRC	trophocytes	0.142857
pt11	tumor	T1CRC	S1	0.047619
pt11	tumor	T1CRC	S4	0
pt16	tumor	T1CRC	telocytes	0.118644
pt16	tumor	T1CRC	telocyte-like CAFs	0.135593
pt16	tumor	T1CRC	trophocyte-like CAFs MMP+	0.101695
pt16	tumor	T1CRC	trophocyte-like CAFs MMP-	0.237288
pt16	tumor	T1CRC	trophocytes	0.389831
pt16	tumor	T1CRC	S1	0
pt16	tumor	T1CRC	S4	0.0169492
pt16	normal	T1CRC	telocytes	0.25
pt16	normal	T1CRC	telocyte-like CAFs	0
pt16	normal	T1CRC	trophocyte-like CAFs MMP+	0
pt16	normal	T1CRC	trophocyte-like CAFs MMP-	0
pt16	normal	T1CRC	trophocytes	0.0147059
pt16	normal	T1CRC	S1	0.735294
pt16	normal	T1CRC	S4	0
pt14	tumor	T1CRC	telocytes	0.545455
pt14	tumor	T1CRC	telocyte-like CAFs	0.0363636
pt14	tumor	T1CRC	trophocyte-like CAFs MMP+	0.0181818
pt14	tumor	T1CRC	trophocyte-like CAFs MMP-	0.0727273
pt14	tumor	T1CRC	trophocytes	0.254545
pt14	tumor	T1CRC	S1	0
pt14	tumor	T1CRC	S4	0.0727273
pt14	normal	T1CRC	telocytes	0
pt14	normal	T1CRC	telocyte-like CAFs	0
pt14	normal	T1CRC	trophocyte-like CAFs MMP+	0
pt14	normal	T1CRC	trophocyte-like CAFs MMP-	0
pt14	normal	T1CRC	trophocytes	0.111111
pt14	normal	T1CRC	S1	0.888889
pt14	normal	T1CRC	S4	0
SMC01	tumor	SMC	telocytes	0.2
SMC01	tumor	SMC	telocyte-like CAFs	0.3625
SMC01	tumor	SMC	trophocyte-like CAFs MMP+	0.2375
SMC01	tumor	SMC	trophocyte-like CAFs MMP-	0.1
SMC01	tumor	SMC	trophocytes	0.025
SMC01	tumor	SMC	S1	0.0625
SMC01	tumor	SMC	S4	0.0125
SMC01	normal	SMC	telocytes	0.0925926
SMC01	normal	SMC	telocyte-like CAFs	0
SMC01	normal	SMC	trophocyte-like CAFs MMP+	0
SMC01	normal	SMC	trophocyte-like CAFs MMP-	0
SMC01	normal	SMC	trophocytes	0.226852
SMC01	normal	SMC	S1	0.666667
SMC01	normal	SMC	S4	0.0138889
SMC02	tumor	SMC	telocytes	0.288462
SMC02	tumor	SMC	telocyte-like CAFs	0.173077
SMC02	tumor	SMC	trophocyte-like CAFs MMP+	0.269231
SMC02	tumor	SMC	trophocyte-like CAFs MMP-	0.211538
SMC02	tumor	SMC	trophocytes	0.0384615
SMC02	tumor	SMC	S1	0
SMC02	tumor	SMC	S4	0.0192308
SMC02	normal	SMC	telocytes	0.223301
SMC02	normal	SMC	telocyte-like CAFs	0
SMC02	normal	SMC	trophocyte-like CAFs MMP+	0
SMC02	normal	SMC	trophocyte-like CAFs MMP-	0
SMC02	normal	SMC	trophocytes	0.398058
SMC02	normal	SMC	S1	0.378641
SMC02	normal	SMC	S4	0
SMC03	tumor	SMC	telocytes	0
SMC03	tumor	SMC	telocyte-like CAFs	0.0285714
SMC03	tumor	SMC	trophocyte-like CAFs MMP+	0.242857
SMC03	tumor	SMC	trophocyte-like CAFs MMP-	0.642857
SMC03	tumor	SMC	trophocytes	0.0714286
SMC03	tumor	SMC	S1	0
SMC03	tumor	SMC	S4	0.0142857
SMC03	normal	SMC	telocytes	0
SMC03	normal	SMC	telocyte-like CAFs	0
SMC03	normal	SMC	trophocyte-like CAFs MMP+	0
SMC03	normal	SMC	trophocyte-like CAFs MMP-	0
SMC03	normal	SMC	trophocytes	0.666667
SMC03	normal	SMC	S1	0.333333
SMC03	normal	SMC	S4	0
SMC04	tumor	SMC	telocytes	0.0606061
SMC04	tumor	SMC	telocyte-like CAFs	0.181818
SMC04	tumor	SMC	trophocyte-like CAFs MMP+	0.454545
SMC04	tumor	SMC	trophocyte-like CAFs MMP-	0.212121
SMC04	tumor	SMC	trophocytes	0.0909091
SMC04	tumor	SMC	S1	0
SMC04	tumor	SMC	S4	0
SMC04	normal	SMC	telocytes	0.0697674
SMC04	normal	SMC	telocyte-like CAFs	0
SMC04	normal	SMC	trophocyte-like CAFs MMP+	0
SMC04	normal	SMC	trophocyte-like CAFs MMP-	0
SMC04	normal	SMC	trophocytes	0.434109
SMC04	normal	SMC	S1	0.484496
SMC04	normal	SMC	S4	0.0116279
SMC05	tumor	SMC	telocytes	0
SMC05	tumor	SMC	telocyte-like CAFs	0.125
SMC05	tumor	SMC	trophocyte-like CAFs MMP+	0
SMC05	tumor	SMC	trophocyte-like CAFs MMP-	0.25
SMC05	tumor	SMC	trophocytes	0.5
SMC05	tumor	SMC	S1	0
SMC05	tumor	SMC	S4	0.125
SMC05	normal	SMC	telocytes	0.1
SMC05	normal	SMC	telocyte-like CAFs	0
SMC05	normal	SMC	trophocyte-like CAFs MMP+	0
SMC05	normal	SMC	trophocyte-like CAFs MMP-	0
SMC05	normal	SMC	trophocytes	0.37
SMC05	normal	SMC	S1	0.53
SMC05	normal	SMC	S4	0
SMC06	tumor	SMC	telocytes	0
SMC06	tumor	SMC	telocyte-like CAFs	0.0163934
SMC06	tumor	SMC	trophocyte-like CAFs MMP+	0.327869
SMC06	tumor	SMC	trophocyte-like CAFs MMP-	0.655738
SMC06	tumor	SMC	trophocytes	0
SMC06	tumor	SMC	S1	0
SMC06	tumor	SMC	S4	0
SMC06	normal	SMC	telocytes	0.0869565
SMC06	normal	SMC	telocyte-like CAFs	0
SMC06	normal	SMC	trophocyte-like CAFs MMP+	0
SMC06	normal	SMC	trophocyte-like CAFs MMP-	0
SMC06	normal	SMC	trophocytes	0.23913
SMC06	normal	SMC	S1	0.652174
SMC06	normal	SMC	S4	0.0217391
SMC07	tumor	SMC	telocytes	0.5
SMC07	tumor	SMC	telocyte-like CAFs	0.3125
SMC07	tumor	SMC	trophocyte-like CAFs MMP+	0
SMC07	tumor	SMC	trophocyte-like CAFs MMP-	0.0625
SMC07	tumor	SMC	trophocytes	0
SMC07	tumor	SMC	S1	0.104167
SMC07	tumor	SMC	S4	0.0208333
SMC07	normal	SMC	telocytes	0.0952381
SMC07	normal	SMC	telocyte-like CAFs	0
SMC07	normal	SMC	trophocyte-like CAFs MMP+	0
SMC07	normal	SMC	trophocyte-like CAFs MMP-	0
SMC07	normal	SMC	trophocytes	0.380952
SMC07	normal	SMC	S1	0.505495
SMC07	normal	SMC	S4	0.018315
SMC08	tumor	SMC	telocytes	0.0186916
SMC08	tumor	SMC	telocyte-like CAFs	0.0747664
SMC08	tumor	SMC	trophocyte-like CAFs MMP+	0.345794
SMC08	tumor	SMC	trophocyte-like CAFs MMP-	0.560748
SMC08	tumor	SMC	trophocytes	0
SMC08	tumor	SMC	S1	0
SMC08	tumor	SMC	S4	0
SMC08	normal	SMC	telocytes	0.177083
SMC08	normal	SMC	telocyte-like CAFs	0
SMC08	normal	SMC	trophocyte-like CAFs MMP+	0
SMC08	normal	SMC	trophocyte-like CAFs MMP-	0
SMC08	normal	SMC	trophocytes	0.416667
SMC08	normal	SMC	S1	0.395833
SMC08	normal	SMC	S4	0.0104167
SMC09	tumor	SMC	telocytes	0
SMC09	tumor	SMC	telocyte-like CAFs	0.363636
SMC09	tumor	SMC	trophocyte-like CAFs MMP+	0.181818
SMC09	tumor	SMC	trophocyte-like CAFs MMP-	0.454545
SMC09	tumor	SMC	trophocytes	0
SMC09	tumor	SMC	S1	0
SMC09	tumor	SMC	S4	0
SMC09	normal	SMC	telocytes	0.170213
SMC09	normal	SMC	telocyte-like CAFs	0
SMC09	normal	SMC	trophocyte-like CAFs MMP+	0
SMC09	normal	SMC	trophocyte-like CAFs MMP-	0
SMC09	normal	SMC	trophocytes	0.265957
SMC09	normal	SMC	S1	0.56383
SMC09	normal	SMC	S4	0
SMC10	tumor	SMC	telocytes	0.05
SMC10	tumor	SMC	telocyte-like CAFs	0.3
SMC10	tumor	SMC	trophocyte-like CAFs MMP+	0.2
SMC10	tumor	SMC	trophocyte-like CAFs MMP-	0.3625
SMC10	tumor	SMC	trophocytes	0.0875
SMC10	tumor	SMC	S1	0
SMC10	tumor	SMC	S4	0
SMC10	normal	SMC	telocytes	0.118896
SMC10	normal	SMC	telocyte-like CAFs	0
SMC10	normal	SMC	trophocyte-like CAFs MMP+	0
SMC10	normal	SMC	trophocyte-like CAFs MMP-	0
SMC10	normal	SMC	trophocytes	0.47983
SMC10	normal	SMC	S1	0.399151
SMC10	normal	SMC	S4	0.00212314
SMC11	tumor	SMC	telocytes	0.555556
SMC11	tumor	SMC	telocyte-like CAFs	0.222222
SMC11	tumor	SMC	trophocyte-like CAFs MMP+	0
SMC11	tumor	SMC	trophocyte-like CAFs MMP-	0.166667
SMC11	tumor	SMC	trophocytes	0
SMC11	tumor	SMC	S1	0
SMC11	tumor	SMC	S4	0.0555556
SMC14	tumor	SMC	telocytes	0
SMC14	tumor	SMC	telocyte-like CAFs	0.0854701
SMC14	tumor	SMC	trophocyte-like CAFs MMP+	0.478632
SMC14	tumor	SMC	trophocyte-like CAFs MMP-	0.401709
SMC14	tumor	SMC	trophocytes	0.034188
SMC14	tumor	SMC	S1	0
SMC14	tumor	SMC	S4	0
SMC15	tumor	SMC	telocytes	0.116505
SMC15	tumor	SMC	telocyte-like CAFs	0.135922
SMC15	tumor	SMC	trophocyte-like CAFs MMP+	0.23301
SMC15	tumor	SMC	trophocyte-like CAFs MMP-	0.320388
SMC15	tumor	SMC	trophocytes	0.106796
SMC15	tumor	SMC	S1	0.0776699
SMC15	tumor	SMC	S4	0.00970874
SMC16	tumor	SMC	telocytes	0.857143
SMC16	tumor	SMC	telocyte-like CAFs	0.0714286
SMC16	tumor	SMC	trophocyte-like CAFs MMP+	0.0714286
SMC16	tumor	SMC	trophocyte-like CAFs MMP-	0
SMC16	tumor	SMC	trophocytes	0
SMC16	tumor	SMC	S1	0
SMC16	tumor	SMC	S4	0
SMC17	tumor	SMC	telocytes	0.0172414
SMC17	tumor	SMC	telocyte-like CAFs	0.0344828
SMC17	tumor	SMC	trophocyte-like CAFs MMP+	0.655172
SMC17	tumor	SMC	trophocyte-like CAFs MMP-	0.293103
SMC17	tumor	SMC	trophocytes	0
SMC17	tumor	SMC	S1	0
SMC17	tumor	SMC	S4	0
SMC18	tumor	SMC	telocytes	0
SMC18	tumor	SMC	telocyte-like CAFs	0
SMC18	tumor	SMC	trophocyte-like CAFs MMP+	0
SMC18	tumor	SMC	trophocyte-like CAFs MMP-	0
SMC18	tumor	SMC	trophocytes	1
SMC18	tumor	SMC	S1	0
SMC18	tumor	SMC	S4	0
SMC19	tumor	SMC	telocytes	0.434783
SMC19	tumor	SMC	telocyte-like CAFs	0.26087
SMC19	tumor	SMC	trophocyte-like CAFs MMP+	0
SMC19	tumor	SMC	trophocyte-like CAFs MMP-	0.0434783
SMC19	tumor	SMC	trophocytes	0
SMC19	tumor	SMC	S1	0.26087
SMC19	tumor	SMC	S4	0
SMC20	tumor	SMC	telocytes	0.017301
SMC20	tumor	SMC	telocyte-like CAFs	0.0242215
SMC20	tumor	SMC	trophocyte-like CAFs MMP+	0.256055
SMC20	tumor	SMC	trophocyte-like CAFs MMP-	0.702422
SMC20	tumor	SMC	trophocytes	0
SMC20	tumor	SMC	S1	0
SMC20	tumor	SMC	S4	0
SMC21	tumor	SMC	telocytes	0.666667
SMC21	tumor	SMC	telocyte-like CAFs	0.333333
SMC21	tumor	SMC	trophocyte-like CAFs MMP+	0
SMC21	tumor	SMC	trophocyte-like CAFs MMP-	0
SMC21	tumor	SMC	trophocytes	0
SMC21	tumor	SMC	S1	0
SMC21	tumor	SMC	S4	0
SMC22	tumor	SMC	telocytes	0.5
SMC22	tumor	SMC	telocyte-like CAFs	0.5
SMC22	tumor	SMC	trophocyte-like CAFs MMP+	0
SMC22	tumor	SMC	trophocyte-like CAFs MMP-	0
SMC22	tumor	SMC	trophocytes	0
SMC22	tumor	SMC	S1	0
SMC22	tumor	SMC	S4	0
SMC23	tumor	SMC	telocytes	0.0714286
SMC23	tumor	SMC	telocyte-like CAFs	0.714286
SMC23	tumor	SMC	trophocyte-like CAFs MMP+	0
SMC23	tumor	SMC	trophocyte-like CAFs MMP-	0.214286
SMC23	tumor	SMC	trophocytes	0
SMC23	tumor	SMC	S1	0
SMC23	tumor	SMC	S4	0
SMC24	tumor	SMC	telocytes	0.0357143
SMC24	tumor	SMC	telocyte-like CAFs	0
SMC24	tumor	SMC	trophocyte-like CAFs MMP+	0.321429
SMC24	tumor	SMC	trophocyte-like CAFs MMP-	0.535714
SMC24	tumor	SMC	trophocytes	0.0357143
SMC24	tumor	SMC	S1	0.0714286
SMC24	tumor	SMC	S4	0
SMC25	tumor	SMC	telocytes	0.75
SMC25	tumor	SMC	telocyte-like CAFs	0
SMC25	tumor	SMC	trophocyte-like CAFs MMP+	0.25
SMC25	tumor	SMC	trophocyte-like CAFs MMP-	0
SMC25	tumor	SMC	trophocytes	0
SMC25	tumor	SMC	S1	0
SMC25	tumor	SMC	S4	0
KUL01	tumor	KUL	telocytes	0
KUL01	tumor	KUL	telocyte-like CAFs	0.0283912
KUL01	tumor	KUL	trophocyte-like CAFs MMP+	0.37224
KUL01	tumor	KUL	trophocyte-like CAFs MMP-	0.384858
KUL01	tumor	KUL	trophocytes	0.211356
KUL01	tumor	KUL	S1	0
KUL01	tumor	KUL	S4	0.00315457
KUL01	normal	KUL	telocytes	0.0328638
KUL01	normal	KUL	telocyte-like CAFs	0
KUL01	normal	KUL	trophocyte-like CAFs MMP+	0
KUL01	normal	KUL	trophocyte-like CAFs MMP-	0
KUL01	normal	KUL	trophocytes	0.912363
KUL01	normal	KUL	S1	0.0532081
KUL01	normal	KUL	S4	0.00156495
KUL19	tumor	KUL	telocytes	0.0837438
KUL19	tumor	KUL	telocyte-like CAFs	0.123153
KUL19	tumor	KUL	trophocyte-like CAFs MMP+	0.0221675
KUL19	tumor	KUL	trophocyte-like CAFs MMP-	0.108374
KUL19	tumor	KUL	trophocytes	0.586207
KUL19	tumor	KUL	S1	0.0492611
KUL19	tumor	KUL	S4	0.0270936
KUL19	normal	KUL	telocytes	0.039312
KUL19	normal	KUL	telocyte-like CAFs	0
KUL19	normal	KUL	trophocyte-like CAFs MMP+	0
KUL19	normal	KUL	trophocyte-like CAFs MMP-	0
KUL19	normal	KUL	trophocytes	0.867322
KUL19	normal	KUL	S1	0.0933661
KUL19	normal	KUL	S4	0
KUL21	tumor	KUL	telocytes	0
KUL21	tumor	KUL	telocyte-like CAFs	0.0294118
KUL21	tumor	KUL	trophocyte-like CAFs MMP+	0.122291
KUL21	tumor	KUL	trophocyte-like CAFs MMP-	0.843653
KUL21	tumor	KUL	trophocytes	0.00309598
KUL21	tumor	KUL	S1	0
KUL21	tumor	KUL	S4	0.00154799
KUL21	normal	KUL	telocytes	0.060241
KUL21	normal	KUL	telocyte-like CAFs	0
KUL21	normal	KUL	trophocyte-like CAFs MMP+	0
KUL21	normal	KUL	trophocyte-like CAFs MMP-	0
KUL21	normal	KUL	trophocytes	0.879518
KUL21	normal	KUL	S1	0.060241
KUL21	normal	KUL	S4	0
KUL28	tumor	KUL	telocytes	0.285714
KUL28	tumor	KUL	telocyte-like CAFs	0.153846
KUL28	tumor	KUL	trophocyte-like CAFs MMP+	0.010989
KUL28	tumor	KUL	trophocyte-like CAFs MMP-	0.0549451
KUL28	tumor	KUL	trophocytes	0.307692
KUL28	tumor	KUL	S1	0.175824
KUL28	tumor	KUL	S4	0.010989
KUL28	normal	KUL	telocytes	0.0162162
KUL28	normal	KUL	telocyte-like CAFs	0
KUL28	normal	KUL	trophocyte-like CAFs MMP+	0
KUL28	normal	KUL	trophocyte-like CAFs MMP-	0
KUL28	normal	KUL	trophocytes	0.605405
KUL28	normal	KUL	S1	0.32973
KUL28	normal	KUL	S4	0.0486486
KUL30	tumor	KUL	telocytes	0.29798
KUL30	tumor	KUL	telocyte-like CAFs	0.181818
KUL30	tumor	KUL	trophocyte-like CAFs MMP+	0.0353535
KUL30	tumor	KUL	trophocyte-like CAFs MMP-	0.131313
KUL30	tumor	KUL	trophocytes	0.111111
KUL30	tumor	KUL	S1	0.227273
KUL30	tumor	KUL	S4	0.0151515
KUL30	normal	KUL	telocytes	0.0831354
KUL30	normal	KUL	telocyte-like CAFs	0
KUL30	normal	KUL	trophocyte-like CAFs MMP+	0
KUL30	normal	KUL	trophocyte-like CAFs MMP-	0
KUL30	normal	KUL	trophocytes	0.67696
KUL30	normal	KUL	S1	0.228029
KUL30	normal	KUL	S4	0.0118765
KUL31	tumor	KUL	telocytes	0.25
KUL31	tumor	KUL	telocyte-like CAFs	0.433333
KUL31	tumor	KUL	trophocyte-like CAFs MMP+	0.116667
KUL31	tumor	KUL	trophocyte-like CAFs MMP-	0.0833333
KUL31	tumor	KUL	trophocytes	0.0333333
KUL31	tumor	KUL	S1	0.0666667
KUL31	tumor	KUL	S4	0.0166667
KUL31	normal	KUL	telocytes	0.0784314
KUL31	normal	KUL	telocyte-like CAFs	0
KUL31	normal	KUL	trophocyte-like CAFs MMP+	0
KUL31	normal	KUL	trophocyte-like CAFs MMP-	0
KUL31	normal	KUL	trophocytes	0.457516
KUL31	normal	KUL	S1	0.457516
KUL31	normal	KUL	S4	0.00653595
F007	polyp	Becker2022	telocytes	1
F007	polyp	Becker2022	telocyte-like CAFs	0
F007	polyp	Becker2022	trophocyte-like CAFs MMP+	0
F007	polyp	Becker2022	trophocyte-like CAFs MMP-	0
F007	polyp	Becker2022	trophocytes	0
F007	polyp	Becker2022	S1	0
F007	polyp	Becker2022	S4	0
A014-C-201	normal	Becker2022	telocytes	0.057971
A014-C-201	normal	Becker2022	telocyte-like CAFs	0
A014-C-201	normal	Becker2022	trophocyte-like CAFs MMP+	0
A014-C-201	normal	Becker2022	trophocyte-like CAFs MMP-	0
A014-C-201	normal	Becker2022	trophocytes	0.463768
A014-C-201	normal	Becker2022	S1	0.0144928
A014-C-201	normal	Becker2022	S4	0.463768
A002-C-010	polyp	Becker2022	telocytes	0.923077
A002-C-010	polyp	Becker2022	telocyte-like CAFs	0.0769231
A002-C-010	polyp	Becker2022	trophocyte-like CAFs MMP+	0
A002-C-010	polyp	Becker2022	trophocyte-like CAFs MMP-	0
A002-C-010	polyp	Becker2022	trophocytes	0
A002-C-010	polyp	Becker2022	S1	0
A002-C-010	polyp	Becker2022	S4	0
A001-C-207	polyp	Becker2022	telocytes	1
A001-C-207	polyp	Becker2022	telocyte-like CAFs	0
A001-C-207	polyp	Becker2022	trophocyte-like CAFs MMP+	0
A001-C-207	polyp	Becker2022	trophocyte-like CAFs MMP-	0
A001-C-207	polyp	Becker2022	trophocytes	0
A001-C-207	polyp	Becker2022	S1	0
A001-C-207	polyp	Becker2022	S4	0
A001-C-124	normal	Becker2022	telocytes	0.0769231
A001-C-124	normal	Becker2022	telocyte-like CAFs	0
A001-C-124	normal	Becker2022	trophocyte-like CAFs MMP+	0
A001-C-124	normal	Becker2022	trophocyte-like CAFs MMP-	0
A001-C-124	normal	Becker2022	trophocytes	0.461538
A001-C-124	normal	Becker2022	S1	0.307692
A001-C-124	normal	Becker2022	S4	0.153846
B004-A-204	normal	Becker2022	telocytes	0.12987
B004-A-204	normal	Becker2022	telocyte-like CAFs	0
B004-A-204	normal	Becker2022	trophocyte-like CAFs MMP+	0
B004-A-204	normal	Becker2022	trophocyte-like CAFs MMP-	0
B004-A-204	normal	Becker2022	trophocytes	0.584416
B004-A-204	normal	Becker2022	S1	0.155844
B004-A-204	normal	Becker2022	S4	0.12987
B004-A-104	normal	Becker2022	telocytes	0.142857
B004-A-104	normal	Becker2022	telocyte-like CAFs	0
B004-A-104	normal	Becker2022	trophocyte-like CAFs MMP+	0
B004-A-104	normal	Becker2022	trophocyte-like CAFs MMP-	0
B004-A-104	normal	Becker2022	trophocytes	0.142857
B004-A-104	normal	Becker2022	S1	0.142857
B004-A-104	normal	Becker2022	S4	0.571429
A001-C-223	normal	Becker2022	telocytes	0
A001-C-223	normal	Becker2022	telocyte-like CAFs	0
A001-C-223	normal	Becker2022	trophocyte-like CAFs MMP+	0
A001-C-223	normal	Becker2022	trophocyte-like CAFs MMP-	0
A001-C-223	normal	Becker2022	trophocytes	1
A001-C-223	normal	Becker2022	S1	0
A001-C-223	normal	Becker2022	S4	0
A014-C-111	normal	Becker2022	telocytes	0.0344828
A014-C-111	normal	Becker2022	telocyte-like CAFs	0
A014-C-111	normal	Becker2022	trophocyte-like CAFs MMP+	0
A014-C-111	normal	Becker2022	trophocyte-like CAFs MMP-	0
A014-C-111	normal	Becker2022	trophocytes	0.155172
A014-C-111	normal	Becker2022	S1	0.0172414
A014-C-111	normal	Becker2022	S4	0.793103
A015-C-203	polyp	Becker2022	telocytes	0.142857
A015-C-203	polyp	Becker2022	telocyte-like CAFs	0
A015-C-203	polyp	Becker2022	trophocyte-like CAFs MMP+	0
A015-C-203	polyp	Becker2022	trophocyte-like CAFs MMP-	0
A015-C-203	polyp	Becker2022	trophocytes	0.142857
A015-C-203	polyp	Becker2022	S1	0.142857
A015-C-203	polyp	Becker2022	S4	0.571429
A015-C-204	polyp	Becker2022	telocytes	0.333333
A015-C-204	polyp	Becker2022	telocyte-like CAFs	0.111111
A015-C-204	polyp	Becker2022	trophocyte-like CAFs MMP+	0
A015-C-204	polyp	Becker2022	trophocyte-like CAFs MMP-	0
A015-C-204	polyp	Becker2022	trophocytes	0
A015-C-204	polyp	Becker2022	S1	0.444444
A015-C-204	polyp	Becker2022	S4	0.111111
A014-C-040	polyp	Becker2022	telocytes	0
A014-C-040	polyp	Becker2022	telocyte-like CAFs	0
A014-C-040	polyp	Becker2022	trophocyte-like CAFs MMP+	0
A014-C-040	polyp	Becker2022	trophocyte-like CAFs MMP-	0
A014-C-040	polyp	Becker2022	trophocytes	0
A014-C-040	polyp	Becker2022	S1	1
A014-C-040	polyp	Becker2022	S4	0
A002-C-201	polyp	Becker2022	telocytes	0.8
A002-C-201	polyp	Becker2022	telocyte-like CAFs	0.2
A002-C-201	polyp	Becker2022	trophocyte-like CAFs MMP+	0
A002-C-201	polyp	Becker2022	trophocyte-like CAFs MMP-	0
A002-C-201	polyp	Becker2022	trophocytes	0
A002-C-201	polyp	Becker2022	S1	0
A002-C-201	polyp	Becker2022	S4	0
A002-C-203	polyp	Becker2022	telocytes	0.470588
A002-C-203	polyp	Becker2022	telocyte-like CAFs	0
A002-C-203	polyp	Becker2022	trophocyte-like CAFs MMP+	0
A002-C-203	polyp	Becker2022	trophocyte-like CAFs MMP-	0
A002-C-203	polyp	Becker2022	trophocytes	0
A002-C-203	polyp	Becker2022	S1	0.529412
A002-C-203	polyp	Becker2022	S4	0
B001-A-301	normal	Becker2022	telocytes	0.263158
B001-A-301	normal	Becker2022	telocyte-like CAFs	0
B001-A-301	normal	Becker2022	trophocyte-like CAFs MMP+	0
B001-A-301	normal	Becker2022	trophocyte-like CAFs MMP-	0
B001-A-301	normal	Becker2022	trophocytes	0.263158
B001-A-301	normal	Becker2022	S1	0.368421
B001-A-301	normal	Becker2022	S4	0.105263
B001-A-401	normal	Becker2022	telocytes	0.194444
B001-A-401	normal	Becker2022	telocyte-like CAFs	0
B001-A-401	normal	Becker2022	trophocyte-like CAFs MMP+	0
B001-A-401	normal	Becker2022	trophocyte-like CAFs MMP-	0
B001-A-401	normal	Becker2022	trophocytes	0.694444
B001-A-401	normal	Becker2022	S1	0
B001-A-401	normal	Becker2022	S4	0.111111
A015-C-008	normal	Becker2022	telocytes	0
A015-C-008	normal	Becker2022	telocyte-like CAFs	0
A015-C-008	normal	Becker2022	trophocyte-like CAFs MMP+	0
A015-C-008	normal	Becker2022	trophocyte-like CAFs MMP-	0
A015-C-008	normal	Becker2022	trophocytes	0.428571
A015-C-008	normal	Becker2022	S1	0.285714
A015-C-008	normal	Becker2022	S4	0.285714
A015-C-208	normal	Becker2022	telocytes	0.25
A015-C-208	normal	Becker2022	telocyte-like CAFs	0
A015-C-208	normal	Becker2022	trophocyte-like CAFs MMP+	0
A015-C-208	normal	Becker2022	trophocyte-like CAFs MMP-	0
A015-C-208	normal	Becker2022	trophocytes	0.25
A015-C-208	normal	Becker2022	S1	0.25
A015-C-208	normal	Becker2022	S4	0.25
A014-C-114	normal	Becker2022	telocytes	0.130435
A014-C-114	normal	Becker2022	telocyte-like CAFs	0
A014-C-114	normal	Becker2022	trophocyte-like CAFs MMP+	0
A014-C-114	normal	Becker2022	trophocyte-like CAFs MMP-	0
A014-C-114	normal	Becker2022	trophocytes	0.130435
A014-C-114	normal	Becker2022	S1	0.0434783
A014-C-114	normal	Becker2022	S4	0.695652
A001-C-108	polyp	Becker2022	telocytes	0.222222
A001-C-108	polyp	Becker2022	telocyte-like CAFs	0.111111
A001-C-108	polyp	Becker2022	trophocyte-like CAFs MMP+	0
A001-C-108	polyp	Becker2022	trophocyte-like CAFs MMP-	0
A001-C-108	polyp	Becker2022	trophocytes	0
A001-C-108	polyp	Becker2022	S1	0.444444
A001-C-108	polyp	Becker2022	S4	0.222222
A002-C-021	polyp	Becker2022	telocytes	0.294118
A002-C-021	polyp	Becker2022	telocyte-like CAFs	0
A002-C-021	polyp	Becker2022	trophocyte-like CAFs MMP+	0
A002-C-021	polyp	Becker2022	trophocyte-like CAFs MMP-	0
A002-C-021	polyp	Becker2022	trophocytes	0.0294118
A002-C-021	polyp	Becker2022	S1	0.647059
A002-C-021	polyp	Becker2022	S4	0.0294118
A002-C-212	normal	Becker2022	telocytes	0.142857
A002-C-212	normal	Becker2022	telocyte-like CAFs	0
A002-C-212	normal	Becker2022	trophocyte-like CAFs MMP+	0
A002-C-212	normal	Becker2022	trophocyte-like CAFs MMP-	0
A002-C-212	normal	Becker2022	trophocytes	0.142857
A002-C-212	normal	Becker2022	S1	0.285714
A002-C-212	normal	Becker2022	S4	0.428571
A002-C-205	polyp	Becker2022	telocytes	1
A002-C-205	polyp	Becker2022	telocyte-like CAFs	0
A002-C-205	polyp	Becker2022	trophocyte-like CAFs MMP+	0
A002-C-205	polyp	Becker2022	trophocyte-like CAFs MMP-	0
A002-C-205	polyp	Becker2022	trophocytes	0
A002-C-205	polyp	Becker2022	S1	0
A002-C-205	polyp	Becker2022	S4	0
A014-C-108	polyp	Becker2022	telocytes	0
A014-C-108	polyp	Becker2022	telocyte-like CAFs	0
A014-C-108	polyp	Becker2022	trophocyte-like CAFs MMP+	0
A014-C-108	polyp	Becker2022	trophocyte-like CAFs MMP-	0
A014-C-108	polyp	Becker2022	trophocytes	0
A014-C-108	polyp	Becker2022	S1	0.181818
A014-C-108	polyp	Becker2022	S4	0.818182
A001-C-104	polyp	Becker2022	telocytes	0.4
A001-C-104	polyp	Becker2022	telocyte-like CAFs	0.0666667
A001-C-104	polyp	Becker2022	trophocyte-like CAFs MMP+	0
A001-C-104	polyp	Becker2022	trophocyte-like CAFs MMP-	0
A001-C-104	polyp	Becker2022	trophocytes	0.2
A001-C-104	polyp	Becker2022	S1	0.266667
A001-C-104	polyp	Becker2022	S4	0.0666667
A015-C-005	polyp	Becker2022	telocytes	0.255814
A015-C-005	polyp	Becker2022	telocyte-like CAFs	0.0232558
A015-C-005	polyp	Becker2022	trophocyte-like CAFs MMP+	0.0232558
A015-C-005	polyp	Becker2022	trophocyte-like CAFs MMP-	0
A015-C-005	polyp	Becker2022	trophocytes	0.0232558
A015-C-005	polyp	Becker2022	S1	0.604651
A015-C-005	polyp	Becker2022	S4	0.0697674
A015-C-006	polyp	Becker2022	telocytes	0.333333
A015-C-006	polyp	Becker2022	telocyte-like CAFs	0.666667
A015-C-006	polyp	Becker2022	trophocyte-like CAFs MMP+	0
A015-C-006	polyp	Becker2022	trophocyte-like CAFs MMP-	0
A015-C-006	polyp	Becker2022	trophocytes	0
A015-C-006	polyp	Becker2022	S1	0
A015-C-006	polyp	Becker2022	S4	0
A015-C-106	polyp	Becker2022	telocytes	0.137931
A015-C-106	polyp	Becker2022	telocyte-like CAFs	0
A015-C-106	polyp	Becker2022	trophocyte-like CAFs MMP+	0
A015-C-106	polyp	Becker2022	trophocyte-like CAFs MMP-	0
A015-C-106	polyp	Becker2022	trophocytes	0.0344828
A015-C-106	polyp	Becker2022	S1	0.37931
A015-C-106	polyp	Becker2022	S4	0.448276
A015-C-104	polyp	Becker2022	telocytes	0
A015-C-104	polyp	Becker2022	telocyte-like CAFs	0
A015-C-104	polyp	Becker2022	trophocyte-like CAFs MMP+	0
A015-C-104	polyp	Becker2022	trophocyte-like CAFs MMP-	0
A015-C-104	polyp	Becker2022	trophocytes	0
A015-C-104	polyp	Becker2022	S1	0.5
A015-C-104	polyp	Becker2022	S4	0.5
A015-C-202	polyp	Becker2022	telocytes	0
A015-C-202	polyp	Becker2022	telocyte-like CAFs	0
A015-C-202	polyp	Becker2022	trophocyte-like CAFs MMP+	0
A015-C-202	polyp	Becker2022	trophocyte-like CAFs MMP-	0
A015-C-202	polyp	Becker2022	trophocytes	0.576923
A015-C-202	polyp	Becker2022	S1	0.0384615
A015-C-202	polyp	Becker2022	S4	0.384615
A001-C-014	polyp	Becker2022	telocytes	0
A001-C-014	polyp	Becker2022	telocyte-like CAFs	0
A001-C-014	polyp	Becker2022	trophocyte-like CAFs MMP+	0
A001-C-014	polyp	Becker2022	trophocyte-like CAFs MMP-	0
A001-C-014	polyp	Becker2022	trophocytes	0
A001-C-014	polyp	Becker2022	S1	0.5
A001-C-014	polyp	Becker2022	S4	0.5
A001-C-023	normal	Becker2022	telocytes	0
A001-C-023	normal	Becker2022	telocyte-like CAFs	0
A001-C-023	normal	Becker2022	trophocyte-like CAFs MMP+	0
A001-C-023	normal	Becker2022	trophocyte-like CAFs MMP-	0
A001-C-023	normal	Becker2022	trophocytes	0
A001-C-023	normal	Becker2022	S1	0
A001-C-023	normal	Becker2022	S4	1
A002-C-016	polyp	Becker2022	telocytes	0.666667
A002-C-016	polyp	Becker2022	telocyte-like CAFs	0.166667
A002-C-016	polyp	Becker2022	trophocyte-like CAFs MMP+	0
A002-C-016	polyp	Becker2022	trophocyte-like CAFs MMP-	0
A002-C-016	polyp	Becker2022	trophocytes	0
A002-C-016	polyp	Becker2022	S1	0.166667
A002-C-016	polyp	Becker2022	S4	0
A002-C-024	normal	Becker2022	telocytes	0.05
A002-C-024	normal	Becker2022	telocyte-like CAFs	0
A002-C-024	normal	Becker2022	trophocyte-like CAFs MMP+	0
A002-C-024	normal	Becker2022	trophocyte-like CAFs MMP-	0
A002-C-024	normal	Becker2022	trophocytes	0.55
A002-C-024	normal	Becker2022	S1	0.2
A002-C-024	normal	Becker2022	S4	0.2
A014-C-054	normal	Becker2022	telocytes	0.0666667
A014-C-054	normal	Becker2022	telocyte-like CAFs	0
A014-C-054	normal	Becker2022	trophocyte-like CAFs MMP+	0
A014-C-054	normal	Becker2022	trophocyte-like CAFs MMP-	0
A014-C-054	normal	Becker2022	trophocytes	0.244444
A014-C-054	normal	Becker2022	S1	0.2
A014-C-054	normal	Becker2022	S4	0.488889
A015-C-002	polyp	Becker2022	telocytes	0
A015-C-002	polyp	Becker2022	telocyte-like CAFs	0.5
A015-C-002	polyp	Becker2022	trophocyte-like CAFs MMP+	0
A015-C-002	polyp	Becker2022	trophocyte-like CAFs MMP-	0
A015-C-002	polyp	Becker2022	trophocytes	0.5
A015-C-002	polyp	Becker2022	S1	0
A015-C-002	polyp	Becker2022	S4	0
A015-C-010	normal	Becker2022	telocytes	0.1
A015-C-010	normal	Becker2022	telocyte-like CAFs	0
A015-C-010	normal	Becker2022	trophocyte-like CAFs MMP+	0
A015-C-010	normal	Becker2022	trophocyte-like CAFs MMP-	0
A015-C-010	normal	Becker2022	trophocytes	0
A015-C-010	normal	Becker2022	S1	0.2
A015-C-010	normal	Becker2022	S4	0.7
A015-C-109	normal	Becker2022	telocytes	1
A015-C-109	normal	Becker2022	telocyte-like CAFs	0
A015-C-109	normal	Becker2022	trophocyte-like CAFs MMP+	0
A015-C-109	normal	Becker2022	trophocyte-like CAFs MMP-	0
A015-C-109	normal	Becker2022	trophocytes	0
A015-C-109	normal	Becker2022	S1	0
A015-C-109	normal	Becker2022	S4	0
B004-A-004	normal	Becker2022	telocytes	0.11811
B004-A-004	normal	Becker2022	telocyte-like CAFs	0
B004-A-004	normal	Becker2022	trophocyte-like CAFs MMP+	0
B004-A-004	normal	Becker2022	trophocyte-like CAFs MMP-	0
B004-A-004	normal	Becker2022	trophocytes	0.645669
B004-A-004	normal	Becker2022	S1	0.125984
B004-A-004	normal	Becker2022	S4	0.110236
A002-C-121	normal	Becker2022	telocytes	0.08
A002-C-121	normal	Becker2022	telocyte-like CAFs	0
A002-C-121	normal	Becker2022	trophocyte-like CAFs MMP+	0
A002-C-121	normal	Becker2022	trophocyte-like CAFs MMP-	0
A002-C-121	normal	Becker2022	trophocytes	0.54
A002-C-121	normal	Becker2022	S1	0.04
A002-C-121	normal	Becker2022	S4	0.34
A001-C-007	tumor	Becker2022	telocytes	0.478261
A001-C-007	tumor	Becker2022	telocyte-like CAFs	0.434783
A001-C-007	tumor	Becker2022	trophocyte-like CAFs MMP+	0
A001-C-007	tumor	Becker2022	trophocyte-like CAFs MMP-	0
A001-C-007	tumor	Becker2022	trophocytes	0
A001-C-007	tumor	Becker2022	S1	0
A001-C-007	tumor	Becker2022	S4	0.0869565
A001-C-203	polyp	Becker2022	telocytes	0.428571
A001-C-203	polyp	Becker2022	telocyte-like CAFs	0
A001-C-203	polyp	Becker2022	trophocyte-like CAFs MMP+	0
A001-C-203	polyp	Becker2022	trophocyte-like CAFs MMP-	0
A001-C-203	polyp	Becker2022	trophocytes	0
A001-C-203	polyp	Becker2022	S1	0.357143
A001-C-203	polyp	Becker2022	S4	0.214286
A008-E-008	polyp	Becker2022	telocytes	0
A008-E-008	polyp	Becker2022	telocyte-like CAFs	0
A008-E-008	polyp	Becker2022	trophocyte-like CAFs MMP+	0
A008-E-008	polyp	Becker2022	trophocyte-like CAFs MMP-	0
A008-E-008	polyp	Becker2022	trophocytes	0
A008-E-008	polyp	Becker2022	S1	1
A008-E-008	polyp	Becker2022	S4	0
A008-E-015	polyp	Becker2022	telocytes	0.271605
A008-E-015	polyp	Becker2022	telocyte-like CAFs	0
A008-E-015	polyp	Becker2022	trophocyte-like CAFs MMP+	0
A008-E-015	polyp	Becker2022	trophocyte-like CAFs MMP-	0
A008-E-015	polyp	Becker2022	trophocytes	0.0123457
A008-E-015	polyp	Becker2022	S1	0.37037
A008-E-015	polyp	Becker2022	S4	0.345679
A014-C-008	polyp	Becker2022	telocytes	0
A014-C-008	polyp	Becker2022	telocyte-like CAFs	0
A014-C-008	polyp	Becker2022	trophocyte-like CAFs MMP+	0
A014-C-008	polyp	Becker2022	trophocyte-like CAFs MMP-	0
A014-C-008	polyp	Becker2022	trophocytes	0
A014-C-008	polyp	Becker2022	S1	1
A014-C-008	polyp	Becker2022	S4	0
A014-C-052	normal	Becker2022	telocytes	0.105263
A014-C-052	normal	Becker2022	telocyte-like CAFs	0
A014-C-052	normal	Becker2022	trophocyte-like CAFs MMP+	0
A014-C-052	normal	Becker2022	trophocyte-like CAFs MMP-	0
A014-C-052	normal	Becker2022	trophocytes	0.0263158
A014-C-052	normal	Becker2022	S1	0.368421
A014-C-052	normal	Becker2022	S4	0.5
A015-C-001	tumor	Becker2022	telocytes	0
A015-C-001	tumor	Becker2022	telocyte-like CAFs	0.0222222
A015-C-001	tumor	Becker2022	trophocyte-like CAFs MMP+	0.22963
A015-C-001	tumor	Becker2022	trophocyte-like CAFs MMP-	0.318519
A015-C-001	tumor	Becker2022	trophocytes	0.17037
A015-C-001	tumor	Becker2022	S1	0
A015-C-001	tumor	Becker2022	S4	0.259259
B001-A-406	normal	Becker2022	telocytes	0.0547945
B001-A-406	normal	Becker2022	telocyte-like CAFs	0
B001-A-406	normal	Becker2022	trophocyte-like CAFs MMP+	0
B001-A-406	normal	Becker2022	trophocyte-like CAFs MMP-	0
B001-A-406	normal	Becker2022	trophocytes	0.863014
B001-A-406	normal	Becker2022	S1	0.0273973
B001-A-406	normal	Becker2022	S4	0.0547945
B001-A-501	normal	Becker2022	telocytes	0.0628931
B001-A-501	normal	Becker2022	telocyte-like CAFs	0
B001-A-501	normal	Becker2022	trophocyte-like CAFs MMP+	0
B001-A-501	normal	Becker2022	trophocyte-like CAFs MMP-	0
B001-A-501	normal	Becker2022	trophocytes	0.666667
B001-A-501	normal	Becker2022	S1	0.0251572
B001-A-501	normal	Becker2022	S4	0.245283
B004-A-008	normal	Becker2022	telocytes	0.0508021
B004-A-008	normal	Becker2022	telocyte-like CAFs	0
B004-A-008	normal	Becker2022	trophocyte-like CAFs MMP+	0
B004-A-008	normal	Becker2022	trophocyte-like CAFs MMP-	0
B004-A-008	normal	Becker2022	trophocytes	0.751337
B004-A-008	normal	Becker2022	S1	0.0802139
B004-A-008	normal	Becker2022	S4	0.117647
F034	polyp	Becker2022	telocytes	0
F034	polyp	Becker2022	telocyte-like CAFs	1
F034	polyp	Becker2022	trophocyte-like CAFs MMP+	0
F034	polyp	Becker2022	trophocyte-like CAFs MMP-	0
F034	polyp	Becker2022	trophocytes	0
F034	polyp	Becker2022	S1	0
F034	polyp	Becker2022	S4	0
F072B	polyp	Becker2022	telocytes	0.666667
F072B	polyp	Becker2022	telocyte-like CAFs	0.222222
F072B	polyp	Becker2022	trophocyte-like CAFs MMP+	0.0444444
F072B	polyp	Becker2022	trophocyte-like CAFs MMP-	0.0222222
F072B	polyp	Becker2022	trophocytes	0
F072B	polyp	Becker2022	S1	0
F072B	polyp	Becker2022	S4	0.0444444
CRC-1-8810	tumor	Becker2022	telocytes	0.105263
CRC-1-8810	tumor	Becker2022	telocyte-like CAFs	0.385965
CRC-1-8810	tumor	Becker2022	trophocyte-like CAFs MMP+	0.0175439
CRC-1-8810	tumor	Becker2022	trophocyte-like CAFs MMP-	0.385965
CRC-1-8810	tumor	Becker2022	trophocytes	0
CRC-1-8810	tumor	Becker2022	S1	0
CRC-1-8810	tumor	Becker2022	S4	0.105263
CRC-3-11773	tumor	Becker2022	telocytes	0
CRC-3-11773	tumor	Becker2022	telocyte-like CAFs	0.230769
CRC-3-11773	tumor	Becker2022	trophocyte-like CAFs MMP+	0.307692
CRC-3-11773	tumor	Becker2022	trophocyte-like CAFs MMP-	0.435897
CRC-3-11773	tumor	Becker2022	trophocytes	0
CRC-3-11773	tumor	Becker2022	S1	0
CRC-3-11773	tumor	Becker2022	S4	0.025641
C103	tumor	Pelka	telocytes	0.6
C103	tumor	Pelka	telocyte-like CAFs	0.4
C103	tumor	Pelka	trophocyte-like CAFs MMP+	0
C103	tumor	Pelka	trophocyte-like CAFs MMP-	0
C103	tumor	Pelka	trophocytes	0
C103	tumor	Pelka	S1	0
C103	tumor	Pelka	S4	0
C105	tumor	Pelka	telocytes	0
C105	tumor	Pelka	telocyte-like CAFs	0.5
C105	tumor	Pelka	trophocyte-like CAFs MMP+	0.5
C105	tumor	Pelka	trophocyte-like CAFs MMP-	0
C105	tumor	Pelka	trophocytes	0
C105	tumor	Pelka	S1	0
C105	tumor	Pelka	S4	0
C106	normal	Pelka	telocytes	0.117647
C106	normal	Pelka	telocyte-like CAFs	0
C106	normal	Pelka	trophocyte-like CAFs MMP+	0
C106	normal	Pelka	trophocyte-like CAFs MMP-	0
C106	normal	Pelka	trophocytes	0.882353
C106	normal	Pelka	S1	0
C106	normal	Pelka	S4	0
C106	tumor	Pelka	telocytes	0
C106	tumor	Pelka	telocyte-like CAFs	1
C106	tumor	Pelka	trophocyte-like CAFs MMP+	0
C106	tumor	Pelka	trophocyte-like CAFs MMP-	0
C106	tumor	Pelka	trophocytes	0
C106	tumor	Pelka	S1	0
C106	tumor	Pelka	S4	0
C107	normal	Pelka	telocytes	0
C107	normal	Pelka	telocyte-like CAFs	0
C107	normal	Pelka	trophocyte-like CAFs MMP+	0
C107	normal	Pelka	trophocyte-like CAFs MMP-	0
C107	normal	Pelka	trophocytes	1
C107	normal	Pelka	S1	0
C107	normal	Pelka	S4	0
C107	tumor	Pelka	telocytes	0.333333
C107	tumor	Pelka	telocyte-like CAFs	0.333333
C107	tumor	Pelka	trophocyte-like CAFs MMP+	0.333333
C107	tumor	Pelka	trophocyte-like CAFs MMP-	0
C107	tumor	Pelka	trophocytes	0
C107	tumor	Pelka	S1	0
C107	tumor	Pelka	S4	0
C109	normal	Pelka	telocytes	0.105263
C109	normal	Pelka	telocyte-like CAFs	0
C109	normal	Pelka	trophocyte-like CAFs MMP+	0
C109	normal	Pelka	trophocyte-like CAFs MMP-	0
C109	normal	Pelka	trophocytes	0.789474
C109	normal	Pelka	S1	0.105263
C109	normal	Pelka	S4	0
C109	tumor	Pelka	telocytes	0.0625
C109	tumor	Pelka	telocyte-like CAFs	0
C109	tumor	Pelka	trophocyte-like CAFs MMP+	0.9375
C109	tumor	Pelka	trophocyte-like CAFs MMP-	0
C109	tumor	Pelka	trophocytes	0
C109	tumor	Pelka	S1	0
C109	tumor	Pelka	S4	0
C110	normal	Pelka	telocytes	0
C110	normal	Pelka	telocyte-like CAFs	0
C110	normal	Pelka	trophocyte-like CAFs MMP+	0
C110	normal	Pelka	trophocyte-like CAFs MMP-	0
C110	normal	Pelka	trophocytes	1
C110	normal	Pelka	S1	0
C110	normal	Pelka	S4	0
C110	tumor	Pelka	telocytes	0
C110	tumor	Pelka	telocyte-like CAFs	0
C110	tumor	Pelka	trophocyte-like CAFs MMP+	1
C110	tumor	Pelka	trophocyte-like CAFs MMP-	0
C110	tumor	Pelka	trophocytes	0
C110	tumor	Pelka	S1	0
C110	tumor	Pelka	S4	0
C111	normal	Pelka	telocytes	0.6
C111	normal	Pelka	telocyte-like CAFs	0
C111	normal	Pelka	trophocyte-like CAFs MMP+	0
C111	normal	Pelka	trophocyte-like CAFs MMP-	0
C111	normal	Pelka	trophocytes	0
C111	normal	Pelka	S1	0.4
C111	normal	Pelka	S4	0
C111	tumor	Pelka	telocytes	0
C111	tumor	Pelka	telocyte-like CAFs	0
C111	tumor	Pelka	trophocyte-like CAFs MMP+	0.352941
C111	tumor	Pelka	trophocyte-like CAFs MMP-	0.647059
C111	tumor	Pelka	trophocytes	0
C111	tumor	Pelka	S1	0
C111	tumor	Pelka	S4	0
C112	normal	Pelka	telocytes	0.384615
C112	normal	Pelka	telocyte-like CAFs	0
C112	normal	Pelka	trophocyte-like CAFs MMP+	0
C112	normal	Pelka	trophocyte-like CAFs MMP-	0
C112	normal	Pelka	trophocytes	0
C112	normal	Pelka	S1	0.615385
C112	normal	Pelka	S4	0
C112	tumor	Pelka	telocytes	0.153846
C112	tumor	Pelka	telocyte-like CAFs	0.307692
C112	tumor	Pelka	trophocyte-like CAFs MMP+	0.384615
C112	tumor	Pelka	trophocyte-like CAFs MMP-	0.0769231
C112	tumor	Pelka	trophocytes	0.0769231
C112	tumor	Pelka	S1	0
C112	tumor	Pelka	S4	0
C113	normal	Pelka	telocytes	0
C113	normal	Pelka	telocyte-like CAFs	0
C113	normal	Pelka	trophocyte-like CAFs MMP+	0
C113	normal	Pelka	trophocyte-like CAFs MMP-	0
C113	normal	Pelka	trophocytes	1
C113	normal	Pelka	S1	0
C113	normal	Pelka	S4	0
C113	tumor	Pelka	telocytes	1
C113	tumor	Pelka	telocyte-like CAFs	0
C113	tumor	Pelka	trophocyte-like CAFs MMP+	0
C113	tumor	Pelka	trophocyte-like CAFs MMP-	0
C113	tumor	Pelka	trophocytes	0
C113	tumor	Pelka	S1	0
C113	tumor	Pelka	S4	0
C114	normal	Pelka	telocytes	0
C114	normal	Pelka	telocyte-like CAFs	0
C114	normal	Pelka	trophocyte-like CAFs MMP+	0
C114	normal	Pelka	trophocyte-like CAFs MMP-	0
C114	normal	Pelka	trophocytes	0.333333
C114	normal	Pelka	S1	0.333333
C114	normal	Pelka	S4	0.333333
C114	tumor	Pelka	telocytes	0.5
C114	tumor	Pelka	telocyte-like CAFs	0.5
C114	tumor	Pelka	trophocyte-like CAFs MMP+	0
C114	tumor	Pelka	trophocyte-like CAFs MMP-	0
C114	tumor	Pelka	trophocytes	0
C114	tumor	Pelka	S1	0
C114	tumor	Pelka	S4	0
C115	normal	Pelka	telocytes	0.571429
C115	normal	Pelka	telocyte-like CAFs	0
C115	normal	Pelka	trophocyte-like CAFs MMP+	0
C115	normal	Pelka	trophocyte-like CAFs MMP-	0
C115	normal	Pelka	trophocytes	0.428571
C115	normal	Pelka	S1	0
C115	normal	Pelka	S4	0
C115	tumor	Pelka	telocytes	0
C115	tumor	Pelka	telocyte-like CAFs	0
C115	tumor	Pelka	trophocyte-like CAFs MMP+	0
C115	tumor	Pelka	trophocyte-like CAFs MMP-	1
C115	tumor	Pelka	trophocytes	0
C115	tumor	Pelka	S1	0
C115	tumor	Pelka	S4	0
C116	normal	Pelka	telocytes	0.666667
C116	normal	Pelka	telocyte-like CAFs	0
C116	normal	Pelka	trophocyte-like CAFs MMP+	0
C116	normal	Pelka	trophocyte-like CAFs MMP-	0
C116	normal	Pelka	trophocytes	0.333333
C116	normal	Pelka	S1	0
C116	normal	Pelka	S4	0
C118	tumor	Pelka	telocytes	0
C118	tumor	Pelka	telocyte-like CAFs	0.5
C118	tumor	Pelka	trophocyte-like CAFs MMP+	0
C118	tumor	Pelka	trophocyte-like CAFs MMP-	0.5
C118	tumor	Pelka	trophocytes	0
C118	tumor	Pelka	S1	0
C118	tumor	Pelka	S4	0
C119	tumor	Pelka	telocytes	0
C119	tumor	Pelka	telocyte-like CAFs	1
C119	tumor	Pelka	trophocyte-like CAFs MMP+	0
C119	tumor	Pelka	trophocyte-like CAFs MMP-	0
C119	tumor	Pelka	trophocytes	0
C119	tumor	Pelka	S1	0
C119	tumor	Pelka	S4	0
C122	normal	Pelka	telocytes	0.2
C122	normal	Pelka	telocyte-like CAFs	0
C122	normal	Pelka	trophocyte-like CAFs MMP+	0
C122	normal	Pelka	trophocyte-like CAFs MMP-	0
C122	normal	Pelka	trophocytes	0.7
C122	normal	Pelka	S1	0.1
C122	normal	Pelka	S4	0
C122	tumor	Pelka	telocytes	0.5
C122	tumor	Pelka	telocyte-like CAFs	0
C122	tumor	Pelka	trophocyte-like CAFs MMP+	0
C122	tumor	Pelka	trophocyte-like CAFs MMP-	0
C122	tumor	Pelka	trophocytes	0
C122	tumor	Pelka	S1	0.5
C122	tumor	Pelka	S4	0
C123	normal	Pelka	telocytes	0.875
C123	normal	Pelka	telocyte-like CAFs	0
C123	normal	Pelka	trophocyte-like CAFs MMP+	0
C123	normal	Pelka	trophocyte-like CAFs MMP-	0
C123	normal	Pelka	trophocytes	0
C123	normal	Pelka	S1	0.125
C123	normal	Pelka	S4	0
C123	tumor	Pelka	telocytes	0.166667
C123	tumor	Pelka	telocyte-like CAFs	0.166667
C123	tumor	Pelka	trophocyte-like CAFs MMP+	0.333333
C123	tumor	Pelka	trophocyte-like CAFs MMP-	0.333333
C123	tumor	Pelka	trophocytes	0
C123	tumor	Pelka	S1	0
C123	tumor	Pelka	S4	0
C124	normal	Pelka	telocytes	0.0769231
C124	normal	Pelka	telocyte-like CAFs	0
C124	normal	Pelka	trophocyte-like CAFs MMP+	0
C124	normal	Pelka	trophocyte-like CAFs MMP-	0
C124	normal	Pelka	trophocytes	0.769231
C124	normal	Pelka	S1	0.153846
C124	normal	Pelka	S4	0
C124	tumor	Pelka	telocytes	0.0526316
C124	tumor	Pelka	telocyte-like CAFs	0.105263
C124	tumor	Pelka	trophocyte-like CAFs MMP+	0.315789
C124	tumor	Pelka	trophocyte-like CAFs MMP-	0.473684
C124	tumor	Pelka	trophocytes	0.0526316
C124	tumor	Pelka	S1	0
C124	tumor	Pelka	S4	0
C125	normal	Pelka	telocytes	0.294118
C125	normal	Pelka	telocyte-like CAFs	0
C125	normal	Pelka	trophocyte-like CAFs MMP+	0
C125	normal	Pelka	trophocyte-like CAFs MMP-	0
C125	normal	Pelka	trophocytes	0.588235
C125	normal	Pelka	S1	0.117647
C125	normal	Pelka	S4	0
C125	tumor	Pelka	telocytes	0.555556
C125	tumor	Pelka	telocyte-like CAFs	0.259259
C125	tumor	Pelka	trophocyte-like CAFs MMP+	0.0740741
C125	tumor	Pelka	trophocyte-like CAFs MMP-	0
C125	tumor	Pelka	trophocytes	0
C125	tumor	Pelka	S1	0.111111
C125	tumor	Pelka	S4	0
C126	normal	Pelka	telocytes	0.375
C126	normal	Pelka	telocyte-like CAFs	0
C126	normal	Pelka	trophocyte-like CAFs MMP+	0
C126	normal	Pelka	trophocyte-like CAFs MMP-	0
C126	normal	Pelka	trophocytes	0.458333
C126	normal	Pelka	S1	0.166667
C126	normal	Pelka	S4	0
C126	tumor	Pelka	telocytes	0
C126	tumor	Pelka	telocyte-like CAFs	1
C126	tumor	Pelka	trophocyte-like CAFs MMP+	0
C126	tumor	Pelka	trophocyte-like CAFs MMP-	0
C126	tumor	Pelka	trophocytes	0
C126	tumor	Pelka	S1	0
C126	tumor	Pelka	S4	0
C129	normal	Pelka	telocytes	0.5
C129	normal	Pelka	telocyte-like CAFs	0
C129	normal	Pelka	trophocyte-like CAFs MMP+	0
C129	normal	Pelka	trophocyte-like CAFs MMP-	0
C129	normal	Pelka	trophocytes	0.5
C129	normal	Pelka	S1	0
C129	normal	Pelka	S4	0
C129	tumor	Pelka	telocytes	0.222222
C129	tumor	Pelka	telocyte-like CAFs	0.333333
C129	tumor	Pelka	trophocyte-like CAFs MMP+	0
C129	tumor	Pelka	trophocyte-like CAFs MMP-	0.111111
C129	tumor	Pelka	trophocytes	0
C129	tumor	Pelka	S1	0.222222
C129	tumor	Pelka	S4	0.111111
C130	normal	Pelka	telocytes	0.142857
C130	normal	Pelka	telocyte-like CAFs	0
C130	normal	Pelka	trophocyte-like CAFs MMP+	0
C130	normal	Pelka	trophocyte-like CAFs MMP-	0
C130	normal	Pelka	trophocytes	0.357143
C130	normal	Pelka	S1	0.5
C130	normal	Pelka	S4	0
C130	tumor	Pelka	telocytes	0.5
C130	tumor	Pelka	telocyte-like CAFs	0
C130	tumor	Pelka	trophocyte-like CAFs MMP+	0.5
C130	tumor	Pelka	trophocyte-like CAFs MMP-	0
C130	tumor	Pelka	trophocytes	0
C130	tumor	Pelka	S1	0
C130	tumor	Pelka	S4	0
C133	normal	Pelka	telocytes	0
C133	normal	Pelka	telocyte-like CAFs	0
C133	normal	Pelka	trophocyte-like CAFs MMP+	0
C133	normal	Pelka	trophocyte-like CAFs MMP-	0
C133	normal	Pelka	trophocytes	1
C133	normal	Pelka	S1	0
C133	normal	Pelka	S4	0
C133	tumor	Pelka	telocytes	0.375
C133	tumor	Pelka	telocyte-like CAFs	0
C133	tumor	Pelka	trophocyte-like CAFs MMP+	0.125
C133	tumor	Pelka	trophocyte-like CAFs MMP-	0.5
C133	tumor	Pelka	trophocytes	0
C133	tumor	Pelka	S1	0
C133	tumor	Pelka	S4	0
C134	normal	Pelka	telocytes	0.2
C134	normal	Pelka	telocyte-like CAFs	0
C134	normal	Pelka	trophocyte-like CAFs MMP+	0
C134	normal	Pelka	trophocyte-like CAFs MMP-	0
C134	normal	Pelka	trophocytes	0.5
C134	normal	Pelka	S1	0.3
C134	normal	Pelka	S4	0
C135	normal	Pelka	telocytes	1
C135	normal	Pelka	telocyte-like CAFs	0
C135	normal	Pelka	trophocyte-like CAFs MMP+	0
C135	normal	Pelka	trophocyte-like CAFs MMP-	0
C135	normal	Pelka	trophocytes	0
C135	normal	Pelka	S1	0
C135	normal	Pelka	S4	0
C135	tumor	Pelka	telocytes	0
C135	tumor	Pelka	telocyte-like CAFs	0
C135	tumor	Pelka	trophocyte-like CAFs MMP+	1
C135	tumor	Pelka	trophocyte-like CAFs MMP-	0
C135	tumor	Pelka	trophocytes	0
C135	tumor	Pelka	S1	0
C135	tumor	Pelka	S4	0
C136	normal	Pelka	telocytes	0.333333
C136	normal	Pelka	telocyte-like CAFs	0
C136	normal	Pelka	trophocyte-like CAFs MMP+	0
C136	normal	Pelka	trophocyte-like CAFs MMP-	0
C136	normal	Pelka	trophocytes	0.666667
C136	normal	Pelka	S1	0
C136	normal	Pelka	S4	0
C137	normal	Pelka	telocytes	0
C137	normal	Pelka	telocyte-like CAFs	0
C137	normal	Pelka	trophocyte-like CAFs MMP+	0
C137	normal	Pelka	trophocyte-like CAFs MMP-	0
C137	normal	Pelka	trophocytes	0.75
C137	normal	Pelka	S1	0.25
C137	normal	Pelka	S4	0
C138	tumor	Pelka	telocytes	0
C138	tumor	Pelka	telocyte-like CAFs	0
C138	tumor	Pelka	trophocyte-like CAFs MMP+	1
C138	tumor	Pelka	trophocyte-like CAFs MMP-	0
C138	tumor	Pelka	trophocytes	0
C138	tumor	Pelka	S1	0
C138	tumor	Pelka	S4	0
C139	normal	Pelka	telocytes	0
C139	normal	Pelka	telocyte-like CAFs	0
C139	normal	Pelka	trophocyte-like CAFs MMP+	0
C139	normal	Pelka	trophocyte-like CAFs MMP-	0
C139	normal	Pelka	trophocytes	1
C139	normal	Pelka	S1	0
C139	normal	Pelka	S4	0
C139	tumor	Pelka	telocytes	0.6
C139	tumor	Pelka	telocyte-like CAFs	0.2
C139	tumor	Pelka	trophocyte-like CAFs MMP+	0
C139	tumor	Pelka	trophocyte-like CAFs MMP-	0
C139	tumor	Pelka	trophocytes	0
C139	tumor	Pelka	S1	0.2
C139	tumor	Pelka	S4	0
C140	normal	Pelka	telocytes	0
C140	normal	Pelka	telocyte-like CAFs	0
C140	normal	Pelka	trophocyte-like CAFs MMP+	0
C140	normal	Pelka	trophocyte-like CAFs MMP-	0
C140	normal	Pelka	trophocytes	1
C140	normal	Pelka	S1	0
C140	normal	Pelka	S4	0
C140	tumor	Pelka	telocytes	0.4375
C140	tumor	Pelka	telocyte-like CAFs	0.5
C140	tumor	Pelka	trophocyte-like CAFs MMP+	0
C140	tumor	Pelka	trophocyte-like CAFs MMP-	0.0625
C140	tumor	Pelka	trophocytes	0
C140	tumor	Pelka	S1	0
C140	tumor	Pelka	S4	0
C142	normal	Pelka	telocytes	0.333333
C142	normal	Pelka	telocyte-like CAFs	0
C142	normal	Pelka	trophocyte-like CAFs MMP+	0
C142	normal	Pelka	trophocyte-like CAFs MMP-	0
C142	normal	Pelka	trophocytes	0
C142	normal	Pelka	S1	0.666667
C142	normal	Pelka	S4	0
C143	tumor	Pelka	telocytes	0
C143	tumor	Pelka	telocyte-like CAFs	0.333333
C143	tumor	Pelka	trophocyte-like CAFs MMP+	0.666667
C143	tumor	Pelka	trophocyte-like CAFs MMP-	0
C143	tumor	Pelka	trophocytes	0
C143	tumor	Pelka	S1	0
C143	tumor	Pelka	S4	0
C144	tumor	Pelka	telocytes	0
C144	tumor	Pelka	telocyte-like CAFs	0
C144	tumor	Pelka	trophocyte-like CAFs MMP+	1
C144	tumor	Pelka	trophocyte-like CAFs MMP-	0
C144	tumor	Pelka	trophocytes	0
C144	tumor	Pelka	S1	0
C144	tumor	Pelka	S4	0
C145	tumor	Pelka	telocytes	0
C145	tumor	Pelka	telocyte-like CAFs	0.25
C145	tumor	Pelka	trophocyte-like CAFs MMP+	0.25
C145	tumor	Pelka	trophocyte-like CAFs MMP-	0.5
C145	tumor	Pelka	trophocytes	0
C145	tumor	Pelka	S1	0
C145	tumor	Pelka	S4	0
C146	tumor	Pelka	telocytes	0
C146	tumor	Pelka	telocyte-like CAFs	0
C146	tumor	Pelka	trophocyte-like CAFs MMP+	0.5
C146	tumor	Pelka	trophocyte-like CAFs MMP-	0.5
C146	tumor	Pelka	trophocytes	0
C146	tumor	Pelka	S1	0
C146	tumor	Pelka	S4	0
C147	tumor	Pelka	telocytes	0
C147	tumor	Pelka	telocyte-like CAFs	0
C147	tumor	Pelka	trophocyte-like CAFs MMP+	0.5
C147	tumor	Pelka	trophocyte-like CAFs MMP-	0
C147	tumor	Pelka	trophocytes	0
C147	tumor	Pelka	S1	0.5
C147	tumor	Pelka	S4	0
C149	tumor	Pelka	telocytes	1
C149	tumor	Pelka	telocyte-like CAFs	0
C149	tumor	Pelka	trophocyte-like CAFs MMP+	0
C149	tumor	Pelka	trophocyte-like CAFs MMP-	0
C149	tumor	Pelka	trophocytes	0
C149	tumor	Pelka	S1	0
C149	tumor	Pelka	S4	0
C151	normal	Pelka	telocytes	0
C151	normal	Pelka	telocyte-like CAFs	0
C151	normal	Pelka	trophocyte-like CAFs MMP+	0
C151	normal	Pelka	trophocyte-like CAFs MMP-	0
C151	normal	Pelka	trophocytes	1
C151	normal	Pelka	S1	0
C151	normal	Pelka	S4	0
C152	normal	Pelka	telocytes	0
C152	normal	Pelka	telocyte-like CAFs	0
C152	normal	Pelka	trophocyte-like CAFs MMP+	0
C152	normal	Pelka	trophocyte-like CAFs MMP-	0
C152	normal	Pelka	trophocytes	1
C152	normal	Pelka	S1	0
C152	normal	Pelka	S4	0
C152	tumor	Pelka	telocytes	0.25
C152	tumor	Pelka	telocyte-like CAFs	0
C152	tumor	Pelka	trophocyte-like CAFs MMP+	0
C152	tumor	Pelka	trophocyte-like CAFs MMP-	0.25
C152	tumor	Pelka	trophocytes	0
C152	tumor	Pelka	S1	0.5
C152	tumor	Pelka	S4	0
C153	tumor	Pelka	telocytes	0.4
C153	tumor	Pelka	telocyte-like CAFs	0.2
C153	tumor	Pelka	trophocyte-like CAFs MMP+	0.2
C153	tumor	Pelka	trophocyte-like CAFs MMP-	0.2
C153	tumor	Pelka	trophocytes	0
C153	tumor	Pelka	S1	0
C153	tumor	Pelka	S4	0
C154	tumor	Pelka	telocytes	1
C154	tumor	Pelka	telocyte-like CAFs	0
C154	tumor	Pelka	trophocyte-like CAFs MMP+	0
C154	tumor	Pelka	trophocyte-like CAFs MMP-	0
C154	tumor	Pelka	trophocytes	0
C154	tumor	Pelka	S1	0
C154	tumor	Pelka	S4	0
C155	normal	Pelka	telocytes	0
C155	normal	Pelka	telocyte-like CAFs	0
C155	normal	Pelka	trophocyte-like CAFs MMP+	0
C155	normal	Pelka	trophocyte-like CAFs MMP-	0
C155	normal	Pelka	trophocytes	1
C155	normal	Pelka	S1	0
C155	normal	Pelka	S4	0
C155	tumor	Pelka	telocytes	0.266667
C155	tumor	Pelka	telocyte-like CAFs	0.133333
C155	tumor	Pelka	trophocyte-like CAFs MMP+	0.133333
C155	tumor	Pelka	trophocyte-like CAFs MMP-	0.2
C155	tumor	Pelka	trophocytes	0
C155	tumor	Pelka	S1	0.266667
C155	tumor	Pelka	S4	0
C156	tumor	Pelka	telocytes	0.5
C156	tumor	Pelka	telocyte-like CAFs	0.5
C156	tumor	Pelka	trophocyte-like CAFs MMP+	0
C156	tumor	Pelka	trophocyte-like CAFs MMP-	0
C156	tumor	Pelka	trophocytes	0
C156	tumor	Pelka	S1	0
C156	tumor	Pelka	S4	0
C157	normal	Pelka	telocytes	0.0727273
C157	normal	Pelka	telocyte-like CAFs	0
C157	normal	Pelka	trophocyte-like CAFs MMP+	0
C157	normal	Pelka	trophocyte-like CAFs MMP-	0
C157	normal	Pelka	trophocytes	0.545455
C157	normal	Pelka	S1	0.381818
C157	normal	Pelka	S4	0
C157	tumor	Pelka	telocytes	0.217054
C157	tumor	Pelka	telocyte-like CAFs	0.0155039
C157	tumor	Pelka	trophocyte-like CAFs MMP+	0
C157	tumor	Pelka	trophocyte-like CAFs MMP-	0.0852713
C157	tumor	Pelka	trophocytes	0.496124
C157	tumor	Pelka	S1	0.186047
C157	tumor	Pelka	S4	0
C158	tumor	Pelka	telocytes	0
C158	tumor	Pelka	telocyte-like CAFs	0
C158	tumor	Pelka	trophocyte-like CAFs MMP+	1
C158	tumor	Pelka	trophocyte-like CAFs MMP-	0
C158	tumor	Pelka	trophocytes	0
C158	tumor	Pelka	S1	0
C158	tumor	Pelka	S4	0
C159	tumor	Pelka	telocytes	0
C159	tumor	Pelka	telocyte-like CAFs	1
C159	tumor	Pelka	trophocyte-like CAFs MMP+	0
C159	tumor	Pelka	trophocyte-like CAFs MMP-	0
C159	tumor	Pelka	trophocytes	0
C159	tumor	Pelka	S1	0
C159	tumor	Pelka	S4	0
C160	tumor	Pelka	telocytes	0.3
C160	tumor	Pelka	telocyte-like CAFs	0
C160	tumor	Pelka	trophocyte-like CAFs MMP+	0.3
C160	tumor	Pelka	trophocyte-like CAFs MMP-	0.2
C160	tumor	Pelka	trophocytes	0
C160	tumor	Pelka	S1	0.2
C160	tumor	Pelka	S4	0
C161	tumor	Pelka	telocytes	0.6
C161	tumor	Pelka	telocyte-like CAFs	0.3
C161	tumor	Pelka	trophocyte-like CAFs MMP+	0.05
C161	tumor	Pelka	trophocyte-like CAFs MMP-	0.05
C161	tumor	Pelka	trophocytes	0
C161	tumor	Pelka	S1	0
C161	tumor	Pelka	S4	0
C162	normal	Pelka	telocytes	0.27451
C162	normal	Pelka	telocyte-like CAFs	0
C162	normal	Pelka	trophocyte-like CAFs MMP+	0
C162	normal	Pelka	trophocyte-like CAFs MMP-	0
C162	normal	Pelka	trophocytes	0.529412
C162	normal	Pelka	S1	0.196078
C162	normal	Pelka	S4	0
C162	tumor	Pelka	telocytes	0.243697
C162	tumor	Pelka	telocyte-like CAFs	0.159664
C162	tumor	Pelka	trophocyte-like CAFs MMP+	0.0252101
C162	tumor	Pelka	trophocyte-like CAFs MMP-	0.00840336
C162	tumor	Pelka	trophocytes	0.361345
C162	tumor	Pelka	S1	0.193277
C162	tumor	Pelka	S4	0.00840336
C163	tumor	Pelka	telocytes	0.5
C163	tumor	Pelka	telocyte-like CAFs	0
C163	tumor	Pelka	trophocyte-like CAFs MMP+	0.5
C163	tumor	Pelka	trophocyte-like CAFs MMP-	0
C163	tumor	Pelka	trophocytes	0
C163	tumor	Pelka	S1	0
C163	tumor	Pelka	S4	0
C164	tumor	Pelka	telocytes	0.2
C164	tumor	Pelka	telocyte-like CAFs	0.2
C164	tumor	Pelka	trophocyte-like CAFs MMP+	0.4
C164	tumor	Pelka	trophocyte-like CAFs MMP-	0.2
C164	tumor	Pelka	trophocytes	0
C164	tumor	Pelka	S1	0
C164	tumor	Pelka	S4	0
C165	normal	Pelka	telocytes	0.16
C165	normal	Pelka	telocyte-like CAFs	0
C165	normal	Pelka	trophocyte-like CAFs MMP+	0
C165	normal	Pelka	trophocyte-like CAFs MMP-	0
C165	normal	Pelka	trophocytes	0.8
C165	normal	Pelka	S1	0.04
C165	normal	Pelka	S4	0
C165	tumor	Pelka	telocytes	0
C165	tumor	Pelka	telocyte-like CAFs	0
C165	tumor	Pelka	trophocyte-like CAFs MMP+	0.25
C165	tumor	Pelka	trophocyte-like CAFs MMP-	0.25
C165	tumor	Pelka	trophocytes	0.5
C165	tumor	Pelka	S1	0
C165	tumor	Pelka	S4	0
C166	tumor	Pelka	telocytes	0
C166	tumor	Pelka	telocyte-like CAFs	1
C166	tumor	Pelka	trophocyte-like CAFs MMP+	0
C166	tumor	Pelka	trophocyte-like CAFs MMP-	0
C166	tumor	Pelka	trophocytes	0
C166	tumor	Pelka	S1	0
C166	tumor	Pelka	S4	0
C167	tumor	Pelka	telocytes	0
C167	tumor	Pelka	telocyte-like CAFs	0
C167	tumor	Pelka	trophocyte-like CAFs MMP+	1
C167	tumor	Pelka	trophocyte-like CAFs MMP-	0
C167	tumor	Pelka	trophocytes	0
C167	tumor	Pelka	S1	0
C167	tumor	Pelka	S4	0
C168	tumor	Pelka	telocytes	0
C168	tumor	Pelka	telocyte-like CAFs	0
C168	tumor	Pelka	trophocyte-like CAFs MMP+	0.4
C168	tumor	Pelka	trophocyte-like CAFs MMP-	0.6
C168	tumor	Pelka	trophocytes	0
C168	tumor	Pelka	S1	0
C168	tumor	Pelka	S4	0
C169	tumor	Pelka	telocytes	0
C169	tumor	Pelka	telocyte-like CAFs	0
C169	tumor	Pelka	trophocyte-like CAFs MMP+	1
C169	tumor	Pelka	trophocyte-like CAFs MMP-	0
C169	tumor	Pelka	trophocytes	0
C169	tumor	Pelka	S1	0
C169	tumor	Pelka	S4	0
C170	normal	Pelka	telocytes	0.142857
C170	normal	Pelka	telocyte-like CAFs	0
C170	normal	Pelka	trophocyte-like CAFs MMP+	0
C170	normal	Pelka	trophocyte-like CAFs MMP-	0
C170	normal	Pelka	trophocytes	0.428571
C170	normal	Pelka	S1	0.428571
C170	normal	Pelka	S4	0
C170	tumor	Pelka	telocytes	0
C170	tumor	Pelka	telocyte-like CAFs	0
C170	tumor	Pelka	trophocyte-like CAFs MMP+	0.384615
C170	tumor	Pelka	trophocyte-like CAFs MMP-	0.615385
C170	tumor	Pelka	trophocytes	0
C170	tumor	Pelka	S1	0
C170	tumor	Pelka	S4	0
C171	tumor	Pelka	telocytes	0.545455
C171	tumor	Pelka	telocyte-like CAFs	0.272727
C171	tumor	Pelka	trophocyte-like CAFs MMP+	0.0909091
C171	tumor	Pelka	trophocyte-like CAFs MMP-	0
C171	tumor	Pelka	trophocytes	0
C171	tumor	Pelka	S1	0.0909091
C171	tumor	Pelka	S4	0
C172	tumor	Pelka	telocytes	1
C172	tumor	Pelka	telocyte-like CAFs	0
C172	tumor	Pelka	trophocyte-like CAFs MMP+	0
C172	tumor	Pelka	trophocyte-like CAFs MMP-	0
C172	tumor	Pelka	trophocytes	0
C172	tumor	Pelka	S1	0
C172	tumor	Pelka	S4	0
C173	tumor	Pelka	telocytes	0
C173	tumor	Pelka	telocyte-like CAFs	0.0344828
C173	tumor	Pelka	trophocyte-like CAFs MMP+	0.413793
C173	tumor	Pelka	trophocyte-like CAFs MMP-	0.551724
C173	tumor	Pelka	trophocytes	0
C173	tumor	Pelka	S1	0
C173	tumor	Pelka	S4	0
